# Supplementary material for: Phyllosphere microbiome responses to spray-induced gene silencing targeting Phytophthora infestans in potato
Source: NPJ Biofilms Microbiomes. 2026 Jun 15;12:118. doi: 10.1038/s41522-026-01040-5 (PMC13270030; doi:10.1038/s41522-026-01040-5)
Supplement: Supplementary file 2 — Supplementary data S1 [file 41522_2026_1040_MOESM2_ESM.xlsx]

## Sheet: stats_bac
Table S1|Sequence statistics of bacteria, fungi and oomycetes.
sample-id	input	filtered	percentage of input passed filter	denoised	merged	percentage of input merged	non-chimeric	percentage of input non-chimeric
bacteria_P1_0_No_Treatment_24	57442	51022	88.82	50985	50654	88.18	50320	87.6
bacteria_P10_6_GPB1_24	50371	45401	90.13	45381	45343	90.02	45105	89.55
bacteria_P11_6_GPB1_24	87027	79371	91.2	79314	79116	90.91	78947	90.72
bacteria_P12_6_GPB1_24	55311	50204	90.77	50151	49975	90.35	49254	89.05
bacteria_P13_8_Cut3_24	56731	50234	88.55	50195	50126	88.36	49892	87.94
bacteria_P14_8_Cut3_24	91527	82676	90.33	82634	82475	90.11	81997	89.59
bacteria_P15_8_Cut3_24	66904	60725	90.76	60636	60533	90.48	60135	89.88
bacteria_P16_0_No_Treatment_48	122931	110469	89.86	110414	110047	89.52	109639	89.19
bacteria_P17_0_No_Treatment_48	106434	97352	91.47	97261	97001	91.14	96474	90.64
bacteria_P18_0_No_Treatment_48	50801	46013	90.57	46005	45937	90.43	45830	90.21
bacteria_P19_2_Water_48	81625	73719	90.31	73692	73422	89.95	73089	89.54
bacteria_P2_0_No_Treatment_24	148213	133207	89.88	133153	132843	89.63	131870	88.97
bacteria_P20_2_Water_48	90466	82004	90.65	81972	81861	90.49	81332	89.9
bacteria_P21_2_Water_48	73686	66009	89.58	65952	65706	89.17	65453	88.83
bacteria_P22_4_Non_Specific_48	73623	67264	91.36	67244	67076	91.11	65708	89.25
bacteria_P23_4_Non_Specific_48	138567	126987	91.64	126974	126629	91.38	125465	90.54
bacteria_P24_4_Non_Specific_48	72440	65607	90.57	65530	65344	90.2	64950	89.66
bacteria_P25_6_GPB1_48	63341	57426	90.66	57416	57317	90.49	56585	89.33
bacteria_P26_6_GPB1_48	103175	93040	90.18	92967	92763	89.91	92323	89.48
bacteria_P27_6_GPB1_48	106800	96491	90.35	96455	96259	90.13	96036	89.92
bacteria_P28_8_Cut3_48	34110	31096	91.16	31065	30940	90.71	30336	88.94
bacteria_P29_8_Cut3_48	127147	113225	89.05	113196	113083	88.94	112395	88.4
bacteria_P3_0_No_Treatment_24	121236	110558	91.19	110435	109910	90.66	109199	90.07
bacteria_P30_8_Cut3_48	57620	52366	90.88	52351	52303	90.77	51878	90.03
bacteria_P31_0_No_Treatment_72	23129	20799	89.93	20775	20715	89.56	20569	88.93
bacteria_P32_0_No_Treatment_72	54582	49646	90.96	49631	49565	90.81	49174	90.09
bacteria_P33_0_No_Treatment_72	98367	88383	89.85	88355	88053	89.51	86985	88.43
bacteria_P34_2_Water_72	44413	40233	90.59	40212	40159	90.42	39791	89.59
bacteria_P35_2_Water_72	77362	69721	90.12	69705	69546	89.9	69219	89.47
bacteria_P36_2_Water_72	35516	32577	91.72	32551	32475	91.44	32197	90.65
bacteria_P37_4_Non_Specific_72	127842	113685	88.93	113659	113527	88.8	112696	88.15
bacteria_P38_4_Non_Specific_72	42033	38014	90.44	37892	37374	88.92	36703	87.32
bacteria_P39_4_Non_Specific_72	60785	55528	91.35	55486	55374	91.1	54994	90.47
bacteria_P4_2_Water_24	75466	67064	88.87	67010	66814	88.54	66530	88.16
bacteria_P40_6_GPB1_72	85540	77847	91.01	77810	77662	90.79	77055	90.08
bacteria_P41_6_GPB1_72	119526	106285	88.92	106268	106059	88.73	105340	88.13
bacteria_P42_6_GPB1_72	81477	73588	90.32	73578	73438	90.13	72934	89.51
bacteria_P43_8_Cut3_72	35255	30848	87.5	30828	30795	87.35	30341	86.06
bacteria_P44_8_Cut3_72	81960	74222	90.56	74210	74145	90.46	73540	89.73
bacteria_P45_8_Cut3_72	81085	71948	88.73	71877	71678	88.4	71160	87.76
bacteria_P46_1_No_Treatment_Pi_48	116034	104981	90.47	104852	104577	90.13	102919	88.7
bacteria_P47_1_No_Treatment_Pi_48	216244	192034	88.8	191900	191219	88.43	189242	87.51
bacteria_P48_1_No_Treatment_Pi_48	91279	82593	90.48	82564	82418	90.29	81916	89.74
bacteria_P49_3_Water_Pi_48	32057	28612	89.25	28577	28504	88.92	28337	88.4
bacteria_P5_2_Water_24	150440	135474	90.05	135384	134837	89.63	133876	88.99
bacteria_P50_3_Water_Pi_48	75540	67732	89.66	67684	67568	89.45	66812	88.45
bacteria_P51_3_Water_Pi_48	54291	49440	91.06	49431	49253	90.72	48892	90.06
bacteria_P52_5_Non_Specific_Pi_48	43607	39599	90.81	39579	39467	90.51	39236	89.98
bacteria_P53_5_Non_Specific_Pi_48	57451	51523	89.68	51479	51256	89.22	50970	88.72
bacteria_P54_5_Non_Specific_Pi_48	129041	117560	91.1	117483	116843	90.55	116119	89.99
bacteria_P55_7_GPB1_Pi_48	79437	71893	90.5	71837	71663	90.21	71156	89.58
bacteria_P56_7_GPB1_Pi_48	41731	37796	90.57	37792	37665	90.26	37591	90.08
bacteria_P57_7_GPB1_Pi_48	59444	53082	89.3	53039	52891	88.98	52669	88.6
bacteria_P58_9_Cut3_Pi_48	106341	95568	89.87	95467	94659	89.01	93106	87.55
bacteria_P59_9_Cut3_Pi_48	83709	75982	90.77	75967	75779	90.53	75558	90.26
bacteria_P6_2_Water_24	79242	72009	90.87	71979	71679	90.46	71326	90.01
bacteria_P60_9_Cut3_Pi_48	51961	47286	91	47235	47066	90.58	46671	89.82
bacteria_P61_1_No_Treatment_Pi_72	85784	75303	87.78	75217	75031	87.47	74673	87.05
bacteria_P62_1_No_Treatment_Pi_72	54813	49520	90.34	49516	49474	90.26	49124	89.62
bacteria_P63_1_No_Treatment_Pi_72	59006	53471	90.62	53459	53375	90.46	53075	89.95
bacteria_P64_3_Water_Pi_72	133040	119048	89.48	118996	118604	89.15	117870	88.6
bacteria_P65_3_Water_Pi_72	67651	61752	91.28	61691	61491	90.89	61015	90.19
bacteria_P66_3_Water_Pi_72	71892	65172	90.65	65120	65015	90.43	64434	89.63
bacteria_P67_5_Non_Specific_Pi_72	92287	83055	90	83002	82836	89.76	82061	88.92
bacteria_P68_5_Non_Specific_Pi_72	47919	43353	90.47	43311	43161	90.07	42981	89.7
bacteria_P69_5_Non_Specific_Pi_72	40839	36477	89.32	36428	36291	88.86	36021	88.2
bacteria_P7_4_Non_Specific_24	65129	59189	90.88	59179	59078	90.71	58741	90.19
bacteria_P70_7_GPB1_Pi_72	68859	62882	91.32	62876	62700	91.06	60915	88.46
bacteria_P71_7_GPB1_Pi_72	96986	88459	91.21	88445	88289	91.03	87676	90.4
bacteria_P72_7_GPB1_Pi_72	49743	44986	90.44	44977	44912	90.29	44555	89.57
bacteria_P73_9_Cut3_Pi_72	72776	65866	90.51	65822	65709	90.29	65351	89.8
bacteria_P74_9_Cut3_Pi_72	113710	102171	89.85	102155	101935	89.64	101329	89.11
bacteria_P75_9_Cut3_Pi_72	69355	62241	89.74	62212	62130	89.58	61643	88.88
bacteria_P8_4_Non_Specific_24	71292	64699	90.75	64636	64435	90.38	64093	89.9
bacteria_P9_4_Non_Specific_24	89960	81048	90.09	81002	80803	89.82	80037	88.97
Total	5980756	5394710		5391518	5376655		5335430
Average/Mean	79743.4	71929.5		71886.9	71688.7		71139.1
Standard Deviation	33550.7	30062		30048.7	29951.3		29719.6

## Sheet: stats_fun
sample-id	input	filtered	percentage of input passed filter	denoised	merged	percentage of input merged	non-chimeric	percentage of input non-chimeric
fungi_P1_0_No_Treatment_24	80984	73180	90.36	73139	72807	89.9	72729	89.81
fungi_P10_6_GPB1_24	31482	28575	90.77	28572	28410	90.24	28405	90.23
fungi_P11_6_GPB1_24	67694	59721	88.22	59682	59145	87.37	59086	87.28
fungi_P12_6_GPB1_24	21052	18949	90.01	18943	18814	89.37	18802	89.31
fungi_P13_8_Cut3_24	33998	30152	88.69	30123	30034	88.34	30030	88.33
fungi_P14_8_Cut3_24	53226	46909	88.13	46883	46603	87.56	46594	87.54
fungi_P15_8_Cut3_24	25762	23169	89.93	23166	23133	89.8	23128	89.78
fungi_P16_0_No_Treatment_48	46435	42288	91.07	42244	42077	90.61	42067	90.59
fungi_P17_0_No_Treatment_48	66231	59550	89.91	59507	58952	89.01	58657	88.56
fungi_P18_0_No_Treatment_48	51366	47639	92.74	47603	47561	92.59	47539	92.55
fungi_P19_2_Water_48	37766	34570	91.54	34567	34477	91.29	34469	91.27
fungi_P2_0_No_Treatment_24	88812	78910	88.85	78856	78172	88.02	77396	87.15
fungi_P20_2_Water_48	114269	99332	86.93	99255	96799	84.71	94582	82.77
fungi_P21_2_Water_48	58059	52832	91	52823	52706	90.78	52697	90.76
fungi_P22_4_Non_Specific_48	73103	66312	90.71	66298	66092	90.41	65416	89.48
fungi_P23_4_Non_Specific_48	50242	46648	92.85	46629	46544	92.64	46501	92.55
fungi_P24_4_Non_Specific_48	116410	107178	92.07	107167	106411	91.41	106135	91.17
fungi_P25_6_GPB1_48	50410	45500	90.26	45447	45296	89.86	45288	89.84
fungi_P26_6_GPB1_48	85709	79388	92.63	79353	79204	92.41	79195	92.4
fungi_P27_6_GPB1_48	68099	64490	94.7	64434	64256	94.36	64253	94.35
fungi_P28_8_Cut3_48	24637	22151	89.91	22121	22031	89.42	22028	89.41
fungi_P29_8_Cut3_48	38163	33204	87.01	33173	33087	86.7	33079	86.68
fungi_P3_0_No_Treatment_24	91575	85711	93.6	85671	85201	93.04	85120	92.95
fungi_P30_8_Cut3_48	50188	45274	90.21	45265	45189	90.04	45186	90.03
fungi_P31_0_No_Treatment_72	52763	47174	89.41	47143	47021	89.12	47006	89.09
fungi_P32_0_No_Treatment_72	68434	59722	87.27	59685	59023	86.25	58789	85.91
fungi_P33_0_No_Treatment_72	79589	70397	88.45	70332	69654	87.52	68631	86.23
fungi_P34_2_Water_72	56919	51817	91.04	51803	51642	90.73	51254	90.05
fungi_P35_2_Water_72	45200	40228	89	40206	40064	88.64	40060	88.63
fungi_P36_2_Water_72	49224	46004	93.46	45990	45871	93.19	45871	93.19
fungi_P37_4_Non_Specific_72	73809	67240	91.1	67217	67000	90.77	66891	90.63
fungi_P38_4_Non_Specific_72	66446	60095	90.44	60022	59862	90.09	59854	90.08
fungi_P39_4_Non_Specific_72	48376	44017	90.99	43976	43927	90.8	43916	90.78
fungi_P4_2_Water_24	33221	30383	91.46	30368	30256	91.07	30253	91.07
fungi_P40_6_GPB1_72	61348	54977	89.61	54962	54811	89.34	54802	89.33
fungi_P41_6_GPB1_72	91507	83094	90.81	83058	82241	89.87	81583	89.15
fungi_P42_6_GPB1_72	80713	73871	91.52	73825	73669	91.27	73644	91.24
fungi_P43_8_Cut3_72	23586	21117	89.53	21115	21042	89.21	21037	89.19
fungi_P44_8_Cut3_72	101460	89549	88.26	89447	88903	87.62	88650	87.37
fungi_P45_8_Cut3_72	158777	145898	91.89	145867	145370	91.56	145241	91.47
fungi_P46_1_No_Treatment_Pi_48	117047	105812	90.4	105778	105034	89.74	102860	87.88
fungi_P47_1_No_Treatment_Pi_48	30770	27645	89.84	27642	27512	89.41	27507	89.4
fungi_P48_1_No_Treatment_Pi_48	114346	98911	86.5	98867	97760	85.49	96983	84.82
fungi_P49_3_Water_Pi_48	82837	76283	92.09	76264	76026	91.78	76009	91.76
fungi_P5_2_Water_24	70357	63882	90.8	63860	62906	89.41	62874	89.36
fungi_P50_3_Water_Pi_48	66484	58879	88.56	58860	58530	88.04	58225	87.58
fungi_P51_3_Water_Pi_48	31927	29279	91.71	29275	29211	91.49	29206	91.48
fungi_P52_5_Non_Specific_Pi_48	17168	15723	91.58	15720	15648	91.15	15625	91.01
fungi_P53_5_Non_Specific_Pi_48	33584	29655	88.3	29653	29600	88.14	29591	88.11
fungi_P54_5_Non_Specific_Pi_48	40890	36674	89.69	36672	36611	89.54	36602	89.51
fungi_P55_7_GPB1_Pi_48	56683	50405	88.92	50364	50135	88.45	50126	88.43
fungi_P56_7_GPB1_Pi_48	65763	58111	88.36	58100	57548	87.51	57281	87.1
fungi_P57_7_GPB1_Pi_48	70083	61526	87.79	61475	60426	86.22	58198	83.04
fungi_P58_9_Cut3_Pi_48	109013	100358	92.06	100328	100024	91.75	99446	91.22
fungi_P59_9_Cut3_Pi_48	60942	53870	88.4	53858	53625	87.99	53567	87.9
fungi_P6_2_Water_24	147501	136312	92.41	136258	135274	91.71	135117	91.6
fungi_P60_9_Cut3_Pi_48	62223	58152	93.46	58142	58086	93.35	58086	93.35
fungi_P61_1_No_Treatment_Pi_72	41152	36389	88.43	36358	36252	88.09	36244	88.07
fungi_P62_1_No_Treatment_Pi_72	47685	42215	88.53	42210	42070	88.22	41801	87.66
fungi_P63_1_No_Treatment_Pi_72	34631	30273	87.42	30269	30177	87.14	30167	87.11
fungi_P64_3_Water_Pi_72	99214	91966	92.69	91958	91810	92.54	91801	92.53
fungi_P65_3_Water_Pi_72	55183	48764	88.37	48752	48437	87.78	48360	87.64
fungi_P66_3_Water_Pi_72	50837	45955	90.4	45945	45849	90.19	45841	90.17
fungi_P67_5_Non_Specific_Pi_72	56690	51435	90.73	51420	51349	90.58	51341	90.56
fungi_P68_5_Non_Specific_Pi_72	77143	67465	87.45	67453	66969	86.81	66902	86.72
fungi_P69_5_Non_Specific_Pi_72	90968	79814	87.74	79768	79036	86.88	78447	86.24
fungi_P7_4_Non_Specific_24	67056	60364	90.02	60316	60014	89.5	59991	89.46
fungi_P70_7_GPB1_Pi_72	98848	88900	89.94	88774	88290	89.32	86008	87.01
fungi_P71_7_GPB1_Pi_72	41193	36837	89.43	36831	36700	89.09	36691	89.07
fungi_P72_7_GPB1_Pi_72	68329	59079	86.46	59041	58564	85.71	58472	85.57
fungi_P73_9_Cut3_Pi_72	92498	82574	89.27	82528	81960	88.61	81423	88.03
fungi_P74_9_Cut3_Pi_72	69956	61009	87.21	60942	57955	82.84	53188	76.03
fungi_P75_9_Cut3_Pi_72	84439	73473	87.01	73400	72322	85.65	72075	85.36
fungi_P8_4_Non_Specific_24	73778	65712	89.07	65671	64945	88.03	64524	87.46
fungi_P9_4_Non_Specific_24	60294	53906	89.41	53887	53303	88.41	52853	87.66
Total	4904556	4414822		4412576	4383315		4359296
Average/Mean	65394.1	58864.3		58834.3	58444.2		58123.9
Standard Deviation	28468.9	25890.4		25878.5	25649.7		25436.2

## Sheet: stats_oom
sample-id	input	filtered	percentage of input passed filter	denoised	merged	percentage of input merged	non-chimeric	percentage of input non-chimeric
oomycetes_P46_1_No_Treatment_Pi_48	79945	37551	46.97	37445	37280	46.63	37271	46.62
oomycetes_P47_1_No_Treatment_Pi_48	74973	36903	49.22	36812	36672	48.91	36670	48.91
oomycetes_P48_1_No_Treatment_Pi_48	98645	46058	46.69	46035	45830	46.46	45814	46.44
oomycetes_P49_3_Water_Pi_48	137322	67898	49.44	67886	67499	49.15	67488	49.15
oomycetes_P50_3_Water_Pi_48	128571	65498	50.94	65493	65048	50.59	65030	50.58
oomycetes_P51_3_Water_Pi_48	2434	1244	51.11	1233	1229	50.49	1229	50.49
oomycetes_P52_5_Non_Specific_Pi_48	131379	67474	51.36	67459	67144	51.11	67131	51.1
oomycetes_P53_5_Non_Specific_Pi_48	130842	65609	50.14	65604	65207	49.84	65185	49.82
oomycetes_P54_5_Non_Specific_Pi_48	128631	65888	51.22	65879	65504	50.92	65483	50.91
oomycetes_P55_7_GPB1_Pi_48	151878	69120	45.51	69104	68718	45.25	68704	45.24
oomycetes_P56_7_GPB1_Pi_48	135928	67317	49.52	67308	66904	49.22	66893	49.21
oomycetes_P57_7_GPB1_Pi_48	133289	65562	49.19	65557	65203	48.92	65197	48.91
oomycetes_P58_9_Cut3_Pi_48	137941	72413	52.5	72395	72030	52.22	72009	52.2
oomycetes_P59_9_Cut3_Pi_48	133266	66535	49.93	66524	66201	49.68	66178	49.66
oomycetes_P60_9_Cut3_Pi_48	135138	69117	51.15	68987	68586	50.75	68563	50.74
oomycetes_P61_1_No_Treatment_Pi_72	71862	36522	50.82	36489	36460	50.74	36459	50.73
oomycetes_P62_1_No_Treatment_Pi_72	139338	70078	50.29	70060	69719	50.04	69706	50.03
oomycetes_P63_1_No_Treatment_Pi_72	144454	73910	51.17	73895	73511	50.89	73498	50.88
oomycetes_P65_3_Water_Pi_72	130580	67488	51.68	67393	67084	51.37	67071	51.36
oomycetes_P66_3_Water_Pi_72	101558	54308	53.47	54278	54186	53.35	54169	53.34
oomycetes_P67_5_Non_Specific_Pi_72	138372	71707	51.82	71700	71323	51.54	71308	51.53
oomycetes_P68_5_Non_Specific_Pi_72	138947	71612	51.54	71586	71164	51.22	71142	51.2
oomycetes_P69_5_Non_Specific_Pi_72	149887	78296	52.24	78281	77821	51.92	77800	51.91
oomycetes_P70_7_GPB1_Pi_72	105930	53779	50.77	53494	53240	50.26	53235	50.25
oomycetes_P71_7_GPB1_Pi_72	4752	2664	56.06	2655	2632	55.39	2632	55.39
oomycetes_P73_9_Cut3_Pi_72	140496	71781	51.09	71586	71025	50.55	71010	50.54
oomycetes_P74_9_Cut3_Pi_72	129161	63497	49.16	63486	63192	48.92	63169	48.91
oomycetes_P75_9_Cut3_Pi_72	69821	35799	51.27	35788	35496	50.84	35489	50.83
Total	3205340	1615628		1614412	1605908		1605533
Average	221058	111423		111339	110752		110726
Standard deviation	39326.2	20002.3		20002.4	19880.6		19875.2
