# Supplementary material for: Phyllosphere microbiome responses to spray-induced gene silencing targeting Phytophthora infestans in potato
Source: NPJ Biofilms Microbiomes. 2026 Jun 15;12:118. doi: 10.1038/s41522-026-01040-5 (PMC13270030; doi:10.1038/s41522-026-01040-5)
Supplement: Supplementary file 4 — Supplementary data S3 [file 41522_2026_1040_MOESM4_ESM.xlsx]

## Sheet: taxa_bac
Table S3 | Taxonomy of each ASVs belonged to bacteria, fungi and oomycetes.
ASVId	Kingdom	Phylum	Class	Order	Family	Genus	Species
ASV1	Bacteria	Pseudomonadota	Gammaproteobacteria	Pseudomonadales	Moraxellaceae	Acinetobacter
ASV2	Bacteria
ASV3	Bacteria	Pseudomonadota	Alphaproteobacteria	Sphingomonadales	Sphingomonadaceae	Sphingomonas
ASV4	Bacteria	Pseudomonadota	Alphaproteobacteria	Rhizobiales	Beijerinckiaceae	Methylobacterium
ASV5	Bacteria	Pseudomonadota	Alphaproteobacteria	Rhizobiales	Beijerinckiaceae	Methylobacterium
ASV6	Bacteria	Actinomycetota	Actinobacteria	Corynebacteriales	Nocardiaceae	Rhodococcus
ASV7	Bacteria	Pseudomonadota	Gammaproteobacteria	Pseudomonadales	Pseudomonadaceae	Pseudomonas
ASV8	Bacteria	Pseudomonadota	Gammaproteobacteria	Enterobacterales	Yersiniaceae	Serratia
ASV9	Bacteria	Pseudomonadota	Gammaproteobacteria	Burkholderiales	Comamonadaceae
ASV10	Bacteria	Pseudomonadota	Alphaproteobacteria	Sphingomonadales	Sphingomonadaceae	Sphingomonas
ASV11	Bacteria	Actinomycetota	Actinobacteria	Micrococcales	Micrococcaceae
ASV12	Bacteria	Bacteroidota	Bacteroidia	Flavobacteriales	Weeksellaceae	Chryseobacterium
ASV13	Bacteria	Bacteroidota	Bacteroidia	Flavobacteriales	Weeksellaceae	Chryseobacterium
ASV14	Bacteria	Pseudomonadota	Alphaproteobacteria	Rhizobiales	Beijerinckiaceae	Methylobacterium	Methylobacterium_marchantiae
ASV15	Bacteria	Pseudomonadota	Alphaproteobacteria	Sphingomonadales	Sphingomonadaceae	Sphingomonas	Sphingomonas_aerolata
ASV16	Bacteria	Pseudomonadota	Gammaproteobacteria	Pseudomonadales	Pseudomonadaceae	Pseudomonas
ASV17	Bacteria	Actinomycetota	Actinobacteria	Micrococcales	Micrococcaceae	Arthrobacter
ASV18	Bacteria	Actinomycetota	Actinobacteria	Propionibacteriales	Propionibacteriaceae	Cutibacterium
ASV19	Bacteria	Pseudomonadota	Gammaproteobacteria	Enterobacterales	Yersiniaceae	Serratia
ASV20	Bacteria	Actinomycetota	Actinobacteria	Propionibacteriales	Propionibacteriaceae	Cutibacterium
ASV21	Bacteria	Pseudomonadota	Alphaproteobacteria	Sphingomonadales	Sphingomonadaceae	Sphingomonas
ASV22	Bacteria	Pseudomonadota	Gammaproteobacteria	Pseudomonadales	Moraxellaceae	Alkanindiges
ASV23	Bacteria	Pseudomonadota	Alphaproteobacteria	Rhizobiales	Beijerinckiaceae	Methylobacterium
ASV24	Bacteria	Pseudomonadota	Gammaproteobacteria	Enterobacterales
ASV25	Bacteria	Pseudomonadota	Gammaproteobacteria	Burkholderiales	Comamonadaceae
ASV26	Bacteria	Bacteroidota	Bacteroidia	Sphingobacteriales	Sphingobacteriaceae	Pedobacter
ASV27	Bacteria	Bacteroidota	Bacteroidia	Cytophagales	Hymenobacteraceae	Hymenobacter
ASV28	Bacteria	Bacillota	Bacilli	Bacillales	Bacillaceae	Bacillus
ASV29	Bacteria	Pseudomonadota	Alphaproteobacteria	Caulobacterales	Caulobacteraceae	Brevundimonas
ASV30	Bacteria	Pseudomonadota	Gammaproteobacteria	Burkholderiales	Oxalobacteraceae	Massilia
ASV31	Bacteria	Pseudomonadota	Gammaproteobacteria	Burkholderiales	Comamonadaceae
ASV32	Bacteria	Pseudomonadota	Gammaproteobacteria	Pseudomonadales	Pseudomonadaceae	Pseudomonas
ASV33	Bacteria	Pseudomonadota	Gammaproteobacteria	Pseudomonadales	Pseudomonadaceae	Pseudomonas
ASV34	Bacteria	Pseudomonadota	Alphaproteobacteria	Rhizobiales	Xanthobacteraceae	Tardiphaga
ASV35	Bacteria	Pseudomonadota	Alphaproteobacteria	Caulobacterales	Caulobacteraceae	Brevundimonas
ASV36	Bacteria	Actinomycetota	Actinobacteria	Corynebacteriales	Nocardiaceae	Rhodococcus
ASV37	Bacteria	Actinomycetota	Actinobacteria	Micrococcales	Intrasporangiaceae	Pedococcus-Phycicoccus
ASV38	Bacteria	Pseudomonadota	Gammaproteobacteria	Burkholderiales	Oxalobacteraceae	Massilia
ASV39	Bacteria	Pseudomonadota	Gammaproteobacteria	Burkholderiales	Oxalobacteraceae	Massilia
ASV40	Bacteria	Actinomycetota	Actinobacteria	Frankiales	Geodermatophilaceae	Klenkia
ASV41	Bacteria	Gemmatimonadota	Longimicrobia	Longimicrobiales	Longimicrobiaceae	Longimicrobium	uncultured_Gemmatimonadetes
ASV42	Bacteria	Pseudomonadota	Gammaproteobacteria	Enterobacterales	Enterobacteriaceae	Escherichia-Shigella
ASV43	Bacteria	Pseudomonadota	Gammaproteobacteria	Burkholderiales	Comamonadaceae
ASV44	Bacteria	Bacteroidota	Bacteroidia	Flavobacteriales	Weeksellaceae	Cloacibacterium	uncultured_bacterium
ASV45	Bacteria	Actinomycetota	Actinobacteria	Frankiales	Nakamurellaceae	Nakamurella
ASV46	Bacteria	Bacteroidota	Bacteroidia	Cytophagales	Spirosomaceae	Dyadobacter
ASV47	Bacteria	Actinomycetota	Actinobacteria	Micrococcales	Microbacteriaceae	Microbacterium
ASV48	Bacteria	Pseudomonadota	Alphaproteobacteria	Sphingomonadales	Sphingomonadaceae	Sphingomonas	Sphingomonas_qilianensis
ASV49	Bacteria	Actinomycetota	Actinobacteria	Micrococcales	Micrococcaceae
ASV50	Bacteria	Bacillota	Bacilli	Staphylococcales	Staphylococcaceae	Staphylococcus
ASV51	Bacteria	Actinomycetota	Actinobacteria	Corynebacteriales	Nocardiaceae	Rhodococcus
ASV52	Bacteria	Actinomycetota	Actinobacteria	Propionibacteriales	Propionibacteriaceae	Friedmanniella
ASV53	Bacteria	Pseudomonadota	Alphaproteobacteria	Rhodobacterales	Rhodobacteraceae	Paracoccus
ASV54	Bacteria	Pseudomonadota	Gammaproteobacteria	Burkholderiales	Oxalobacteraceae	Noviherbaspirillum
ASV55	Bacteria	Actinomycetota	Actinobacteria	Propionibacteriales	Nocardioidaceae	Nocardioides
ASV56	Bacteria	Bacteroidota	Bacteroidia	Flavobacteriales	Weeksellaceae	Chryseobacterium
ASV57	Bacteria	Actinomycetota	Actinobacteria	Micrococcales	Intrasporangiaceae	Janibacter	Janibacter_limosus
ASV58	Bacteria	Pseudomonadota	Gammaproteobacteria	Pseudomonadales	Pseudomonadaceae	Pseudomonas
ASV59	Bacteria	Pseudomonadota	Gammaproteobacteria	Burkholderiales	Comamonadaceae
ASV60	Bacteria	Pseudomonadota	Gammaproteobacteria	Pseudomonadales	Pseudomonadaceae	Pseudomonas
ASV61	Bacteria	Pseudomonadota	Alphaproteobacteria	Acetobacterales	Acetobacteraceae	Roseomonas	Roseomonas_aquatica
ASV62	Bacteria	Pseudomonadota	Gammaproteobacteria	Burkholderiales	Comamonadaceae	Polaromonas
ASV63	Bacteria	Bacillota	Bacilli	Lactobacillales	Streptococcaceae	Streptococcus
ASV64	Bacteria	Bacillota	Bacilli	Bacillales
ASV65	Bacteria	Pseudomonadota	Gammaproteobacteria	Burkholderiales	Oxalobacteraceae	Massilia
ASV66	Bacteria	Actinomycetota	Actinobacteria	Frankiales	Nakamurellaceae	Nakamurella	uncultured_organism
ASV67	Bacteria	Actinomycetota	Actinobacteria	Propionibacteriales	Propionibacteriaceae	Cutibacterium
ASV68	Bacteria	Bacteroidota	Bacteroidia	Cytophagales	Spirosomaceae	Spirosoma
ASV69	Bacteria	Pseudomonadota	Gammaproteobacteria	Pseudomonadales	Moraxellaceae	Acinetobacter
ASV70	Bacteria	Bacillota	Bacilli	Lactobacillales	Streptococcaceae	Streptococcus
ASV71	Bacteria	Bacillota	Bacilli	Lactobacillales	Streptococcaceae	Streptococcus
ASV72	Bacteria	Pseudomonadota	Alphaproteobacteria	Sphingomonadales	Sphingomonadaceae	Novosphingobium
ASV73	Bacteria	Actinomycetota	Actinobacteria	Micrococcales	Microbacteriaceae
ASV74	Bacteria	Bacteroidota	Bacteroidia	Cytophagales	Spirosomaceae	Dyadobacter
ASV75	Bacteria	Actinomycetota	Actinobacteria	Micrococcales	Microbacteriaceae	Microbacterium
ASV76	Bacteria	Pseudomonadota	Alphaproteobacteria	Rhizobiales	Devosiaceae	Devosia
ASV77	Bacteria	Bacteroidota	Bacteroidia	Cytophagales	Spirosomaceae	Spirosoma
ASV78	Bacteria	Actinomycetota	Actinobacteria	Corynebacteriales	Corynebacteriaceae	Corynebacterium
ASV79	Bacteria	Bacteroidota	Bacteroidia	Sphingobacteriales	Sphingobacteriaceae	Pedobacter
ASV80	Bacteria	Bacteroidota	Bacteroidia	Cytophagales	Spirosomaceae	Rudanella	uncultured_bacterium
ASV81	Bacteria	Bacteroidota	Bacteroidia	Sphingobacteriales	Sphingobacteriaceae	Pedobacter
ASV82	Bacteria	Pseudomonadota	Alphaproteobacteria	Acetobacterales	Acetobacteraceae	Roseomonas
ASV83	Bacteria	Pseudomonadota	Alphaproteobacteria	Rhizobiales	Beijerinckiaceae	Methylobacterium	Methylobacterium_radiotolerans
ASV84	Bacteria	Pseudomonadota	Alphaproteobacteria	Rhizobiales	Rhizobiaceae	Aureimonas
ASV85	Bacteria	Pseudomonadota	Gammaproteobacteria	Pseudomonadales	Pseudomonadaceae	Pseudomonas
ASV86	Bacteria	Pseudomonadota	Gammaproteobacteria	Burkholderiales	Oxalobacteraceae	Massilia
ASV87	Bacteria	Bdellovibrionota	Bdellovibrionia	Bdellovibrionales	Bdellovibrionaceae	Bdellovibrio
ASV88	Bacteria	Pseudomonadota	Gammaproteobacteria	Burkholderiales	Comamonadaceae
ASV89	Bacteria	Bacteroidota	Bacteroidia	Cytophagales	Spirosomaceae	Rudanella	uncultured_bacterium
ASV90	Bacteria	Bacteroidota	Bacteroidia	Flavobacteriales	Weeksellaceae	Cloacibacterium
ASV91	Bacteria	Bacteroidota	Bacteroidia	Cytophagales	Hymenobacteraceae	Hymenobacter
ASV92	Bacteria	Actinomycetota	Actinobacteria	Corynebacteriales	Corynebacteriaceae	Corynebacterium
ASV93	Bacteria	Bacteroidota	Bacteroidia	Sphingobacteriales	env.OPS_17	env.OPS_17
ASV94	Bacteria	Bacillota	Bacilli	Staphylococcales	Staphylococcaceae	Staphylococcus
ASV95	Bacteria	Actinomycetota	Actinobacteria	Micrococcales	Microbacteriaceae	Microbacterium
ASV96	Bacteria	Bacillota	Bacilli	Staphylococcales	Staphylococcaceae	Staphylococcus
ASV97	Bacteria	Pseudomonadota	Alphaproteobacteria	Rhodobacterales	Rhodobacteraceae	Rubellimicrobium	uncultured_bacterium
ASV98	Bacteria	Pseudomonadota	Gammaproteobacteria	Burkholderiales	Comamonadaceae
ASV99	Bacteria	Pseudomonadota	Gammaproteobacteria	Burkholderiales	Oxalobacteraceae
ASV100	Bacteria	Pseudomonadota	Alphaproteobacteria	Rhizobiales	Rhizobiaceae
ASV101	Bacteria	Bacteroidota	Bacteroidia	Sphingobacteriales	Sphingobacteriaceae	Pedobacter
ASV102	Bacteria	Bacillota	Bacilli	Staphylococcales	Staphylococcaceae	Staphylococcus
ASV103	Bacteria	Bacteroidota	Bacteroidia	Sphingobacteriales	Sphingobacteriaceae	Pedobacter
ASV104	Bacteria	Pseudomonadota	Gammaproteobacteria	Burkholderiales	Oxalobacteraceae	Massilia
ASV105	Bacteria	Actinomycetota	Actinobacteria	Corynebacteriales	Corynebacteriaceae	Lawsonella	uncultured_bacterium
ASV106	Bacteria	Pseudomonadota	Alphaproteobacteria	Rhizobiales	Beijerinckiaceae	Methylobacterium
ASV107	Bacteria	Pseudomonadota	Gammaproteobacteria	Burkholderiales	Comamonadaceae
ASV108	Bacteria	Pseudomonadota	Alphaproteobacteria	Sphingomonadales	Sphingomonadaceae	Sphingomonas
ASV109	Bacteria	Pseudomonadota	Gammaproteobacteria	Burkholderiales	Alcaligenaceae	Pigmentiphaga
ASV110	Bacteria	Pseudomonadota	Gammaproteobacteria	Burkholderiales	Oxalobacteraceae
ASV111	Bacteria	Actinomycetota	Actinobacteria	Micrococcales	Micrococcaceae	Micrococcus
ASV112	Bacteria	Pseudomonadota	Alphaproteobacteria	Sphingomonadales	Sphingomonadaceae	Sphingomonas
ASV113	Bacteria	Pseudomonadota	Gammaproteobacteria	Burkholderiales	Oxalobacteraceae	Massilia
ASV114	Bacteria	Bacillota	Bacilli	Bacillales	Bacillaceae	Bacillus
ASV115	Bacteria	Pseudomonadota	Gammaproteobacteria	Burkholderiales	Oxalobacteraceae
ASV116	Bacteria	Bacteroidota	Bacteroidia	Sphingobacteriales	Sphingobacteriaceae	Pedobacter
ASV117	Bacteria	Bacteroidota	Bacteroidia	Cytophagales	Hymenobacteraceae	Hymenobacter
ASV118	Bacteria	Pseudomonadota	Gammaproteobacteria	Pseudomonadales	Moraxellaceae	Acinetobacter
ASV119	Bacteria	Bacillota	Bacilli	Bacillales	Bacillaceae	Bacillus
ASV120	Bacteria	Pseudomonadota	Gammaproteobacteria	Burkholderiales	Oxalobacteraceae	Massilia
ASV121	Bacteria	Bacillota	Bacilli	Staphylococcales	Gemellaceae	Gemella
ASV122	Bacteria	Pseudomonadota	Gammaproteobacteria	Enterobacterales	Enterobacteriaceae
ASV123	Bacteria	Pseudomonadota	Gammaproteobacteria	Burkholderiales	Oxalobacteraceae	Noviherbaspirillum
ASV124	Bacteria	Pseudomonadota	Gammaproteobacteria	Burkholderiales	Oxalobacteraceae	Massilia
ASV125	Bacteria	Pseudomonadota	Alphaproteobacteria	Acetobacterales	Acetobacteraceae	Roseomonas
ASV126	Bacteria	Actinomycetota	Actinobacteria	Propionibacteriales	Propionibacteriaceae
ASV127	Bacteria	Pseudomonadota	Gammaproteobacteria	Burkholderiales	Comamonadaceae
ASV128	Bacteria	Deinococcota	Deinococci	Deinococcales	Deinococcaceae	Deinococcus
ASV129	Bacteria	Pseudomonadota	Alphaproteobacteria	Rhizobiales	Rhizobiaceae	Rhizobium
ASV130	Bacteria	Pseudomonadota	Gammaproteobacteria	Burkholderiales	Oxalobacteraceae
ASV131	Bacteria	Bacillota	Bacilli	Paenibacillales	Paenibacillaceae	Paenibacillus
ASV132	Bacteria	Bacteroidota	Bacteroidia	Cytophagales	Spirosomaceae	Spirosoma
ASV133	Bacteria	Actinomycetota	Actinobacteria	Micrococcales	Cellulomonadaceae	Cellulomonas
ASV134	Bacteria	Actinomycetota	Actinobacteria	Propionibacteriales	Nocardioidaceae	Nocardioides
ASV135	Bacteria	Pseudomonadota	Gammaproteobacteria	Burkholderiales	Oxalobacteraceae	Noviherbaspirillum
ASV136	Bacteria	Myxococcota	Myxococcia	Myxococcales	Myxococcaceae	P3OB-42	uncultured_bacterium
ASV137	Bacteria	Pseudomonadota	Gammaproteobacteria	Burkholderiales	Comamonadaceae
ASV138	Bacteria	Bacillota	Bacilli	Alicyclobacillales	Alicyclobacillaceae	Tumebacillus
ASV139	Bacteria	Actinomycetota	Actinobacteria	Micrococcales	Cellulomonadaceae	Cellulomonas
ASV140	Bacteria	Bacteroidota	Bacteroidia	Sphingobacteriales	Sphingobacteriaceae	Mucilaginibacter
ASV141	Bacteria	Bacteroidota	Bacteroidia	Cytophagales	Hymenobacteraceae	Hymenobacter	metagenome
ASV142	Bacteria	Bacillota	Bacilli	Alicyclobacillales	Alicyclobacillaceae	Tumebacillus
ASV143	Bacteria	Pseudomonadota	Gammaproteobacteria	Enterobacterales	Enterobacteriaceae
ASV144	Bacteria	Pseudomonadota	Gammaproteobacteria	Burkholderiales	Neisseriaceae	Neisseria
ASV145	Bacteria	Bacillota	Bacilli	Exiguobacterales	Exiguobacteraceae	Exiguobacterium
ASV146	Bacteria	Bacillota	Bacilli	Lactobacillales	Streptococcaceae	Streptococcus
ASV147	Bacteria	Pseudomonadota	Gammaproteobacteria	Xanthomonadales	Xanthomonadaceae	Stenotrophomonas
ASV148	Bacteria	Pseudomonadota	Gammaproteobacteria	Enterobacterales
ASV149	Bacteria	Pseudomonadota	Alphaproteobacteria	Caulobacterales	Caulobacteraceae
ASV150	Bacteria	Pseudomonadota	Alphaproteobacteria	Sphingomonadales	Sphingomonadaceae	Sphingomonas
ASV151	Bacteria	Bacillota	Bacilli	Lactobacillales	Streptococcaceae	Streptococcus
ASV152	Bacteria	Pseudomonadota	Alphaproteobacteria	Caulobacterales	Caulobacteraceae	Brevundimonas
ASV153	Bacteria	Bacillota	Bacilli	Lactobacillales	Carnobacteriaceae	Granulicatella
ASV154	Bacteria	Pseudomonadota	Gammaproteobacteria	Burkholderiales	Comamonadaceae
ASV155	Bacteria	Deinococcota	Deinococci	Deinococcales	Deinococcaceae	Deinococcus	Deinococcus_yunweiensis
ASV156	Bacteria	Pseudomonadota	Gammaproteobacteria	Burkholderiales	Alcaligenaceae
ASV157	Bacteria	Pseudomonadota	Alphaproteobacteria	Sphingomonadales	Sphingomonadaceae	Novosphingobium	Novosphingobium_capsulatum
ASV158	Bacteria	Pseudomonadota	Alphaproteobacteria	Sphingomonadales	Sphingomonadaceae	Sphingomonas	Sphingomonas_qilianensis
ASV159	Bacteria	Actinomycetota	Actinobacteria	Micrococcales	Microbacteriaceae	Rathayibacter
ASV160	Bacteria	Pseudomonadota	Gammaproteobacteria	Enterobacterales	Enterobacteriaceae
ASV161	Bacteria	Pseudomonadota	Gammaproteobacteria	Pseudomonadales	Pseudomonadaceae	Pseudomonas
ASV162	Bacteria	Bacillota	Bacilli	Lactobacillales	Lactobacillaceae	Lactobacillus
ASV163	Bacteria	Bacteroidota	Bacteroidia	Cytophagales	Spirosomaceae	Spirosoma
ASV164	Bacteria	Bdellovibrionota	Oligoflexia	Oligoflexales	Oligoflexaceae	Oligoflexus	uncultured_bacterium
ASV165	Bacteria	Bacillota	Bacilli	Paenibacillales	Paenibacillaceae	Paenibacillus
ASV166	Bacteria	Actinomycetota	Actinobacteria	Micrococcales	Microbacteriaceae	Frigoribacterium
ASV167	Bacteria	Actinomycetota	Actinobacteria	Propionibacteriales	Nocardioidaceae	Aeromicrobium
ASV168	Bacteria	Pseudomonadota	Gammaproteobacteria	Enterobacterales	Enterobacteriaceae
ASV169	Bacteria	Pseudomonadota	Gammaproteobacteria	Burkholderiales	Comamonadaceae
ASV170	Bacteria	Bacillota	Bacilli	Paenibacillales	Paenibacillaceae	Paenibacillus
ASV171	Bacteria	Actinomycetota	Actinobacteria	Propionibacteriales	Nocardioidaceae	Aeromicrobium
ASV172	Bacteria	Actinomycetota	Actinobacteria	Micrococcales	Microbacteriaceae	Curtobacterium
ASV173	Bacteria	Pseudomonadota	Gammaproteobacteria	Xanthomonadales	Xanthomonadaceae	Stenotrophomonas
ASV174	Bacteria	Pseudomonadota	Gammaproteobacteria	Burkholderiales	Oxalobacteraceae	Noviherbaspirillum
ASV175	Bacteria	Pseudomonadota	Gammaproteobacteria	Burkholderiales	Comamonadaceae	Comamonas
ASV176	Bacteria	Bacillota	Bacilli	Staphylococcales	Staphylococcaceae	Staphylococcus
ASV177	Bacteria	Actinomycetota	Actinobacteria	Micrococcales	Micrococcaceae	Arthrobacter
ASV178	Bacteria	Bacteroidota	Bacteroidia	Sphingobacteriales	Sphingobacteriaceae	Pedobacter
ASV179	Bacteria	Actinomycetota	Actinobacteria	Micrococcales	Micrococcaceae	Kocuria	Kocuria_sediminis
ASV180	Bacteria	Pseudomonadota	Gammaproteobacteria	Burkholderiales	Oxalobacteraceae	Massilia
ASV181	Bacteria	Deinococcota	Deinococci	Deinococcales	Deinococcaceae	Deinococcus
ASV182	Bacteria	Gemmatimonadota	Longimicrobia	Longimicrobiales	Longimicrobiaceae	Longimicrobiaceae
ASV183	Bacteria	Bacteroidota	Bacteroidia	Flavobacteriales	Weeksellaceae	Chryseobacterium
ASV184	Bacteria	Pseudomonadota	Alphaproteobacteria	Sphingomonadales	Sphingomonadaceae	Sphingomonas
ASV185	Bacteria	Bacteroidota	Bacteroidia	Cytophagales	Hymenobacteraceae	Hymenobacter
ASV186	Bacteria	Bacteroidota	Bacteroidia	Cytophagales	Spirosomaceae	Dyadobacter	Dyadobacter_alkalitolerans
ASV187	Bacteria	Pseudomonadota	Alphaproteobacteria	Caulobacterales	Caulobacteraceae	Brevundimonas
ASV188	Bacteria	Actinomycetota	Actinobacteria	Micrococcales	Microbacteriaceae
ASV189	Bacteria	Pseudomonadota	Gammaproteobacteria	Pseudomonadales	Moraxellaceae	Acinetobacter
ASV190	Bacteria	Pseudomonadota	Alphaproteobacteria	Sphingomonadales	Sphingomonadaceae	Sphingobium
ASV191	Bacteria	Pseudomonadota	Alphaproteobacteria	Sphingomonadales	Sphingomonadaceae	Sphingomonas
ASV192	Bacteria	Pseudomonadota	Gammaproteobacteria	Burkholderiales	Oxalobacteraceae
ASV193	Bacteria	Actinomycetota	Thermoleophilia	Solirubrobacterales	67-14	67-14
ASV194	Bacteria	Pseudomonadota	Alphaproteobacteria	Sphingomonadales	Sphingomonadaceae
ASV195	Bacteria	Actinomycetota	Actinobacteria	Micrococcales	Micrococcaceae	Glutamicibacter
ASV196	Bacteria	Pseudomonadota	Alphaproteobacteria	Sphingomonadales	Sphingomonadaceae	Sphingomonas
ASV197	Bacteria	Pseudomonadota	Gammaproteobacteria	Burkholderiales	Comamonadaceae
ASV198	Bacteria	Actinomycetota	Actinobacteria	Micrococcales	Intrasporangiaceae	Pedococcus-Phycicoccus
ASV199	Bacteria	Bacteroidota	Bacteroidia	Flavobacteriales	Weeksellaceae	Chryseobacterium
ASV200	Bacteria	Pseudomonadota	Alphaproteobacteria	Rhizobiales	Rhizobiaceae	Ochrobactrum
ASV201	Bacteria	Pseudomonadota	Alphaproteobacteria	Rhizobiales	Rhizobiaceae	Aureimonas
ASV202	Bacteria	Pseudomonadota	Alphaproteobacteria	Rhodobacterales	Rhodobacteraceae	Paracoccus	Paracoccus_marinus
ASV203	Bacteria	Bacteroidota	Bacteroidia	Chitinophagales	Chitinophagaceae	Ferruginibacter
ASV204	Bacteria	Pseudomonadota	Alphaproteobacteria	Rhizobiales	Beijerinckiaceae	Methylobacterium
ASV205	Bacteria	Actinomycetota	Actinobacteria	Pseudonocardiales	Pseudonocardiaceae	Pseudonocardia
ASV206	Bacteria	Bacillota	Bacilli	Lactobacillales	Streptococcaceae	Streptococcus
ASV207	Bacteria	Bdellovibrionota	Oligoflexia	Oligoflexales	Oligoflexaceae	Oligoflexus	uncultured_bacterium
ASV208	Bacteria	Bacillota	Bacilli	Bacillales	Bacillaceae	Bacillus
ASV209	Bacteria	Bacteroidota	Bacteroidia	Cytophagales	Hymenobacteraceae	Hymenobacter
ASV210	Bacteria	Pseudomonadota	Gammaproteobacteria	Burkholderiales	Methylophilaceae	Methylophilus
ASV211	Bacteria	Pseudomonadota	Alphaproteobacteria	Rhizobiales	Beijerinckiaceae	Microvirga
ASV212	Bacteria	Actinomycetota	Actinobacteria	Propionibacteriales	Nocardioidaceae	Marmoricola
ASV213	Bacteria	Bacillota	Bacilli	Lactobacillales	Streptococcaceae	Streptococcus
ASV214	Bacteria	Pseudomonadota	Alphaproteobacteria	Sphingomonadales	Sphingomonadaceae	Sphingomonas
ASV215	Bacteria	Bacteroidota	Bacteroidia	Sphingobacteriales	Sphingobacteriaceae	Mucilaginibacter
ASV216	Bacteria	Pseudomonadota	Gammaproteobacteria	Burkholderiales	Neisseriaceae	uncultured	uncultured_bacterium
ASV217	Bacteria	Pseudomonadota	Alphaproteobacteria	Rhizobiales	Xanthobacteraceae	Afipia
ASV218	Bacteria	Pseudomonadota	Alphaproteobacteria	Sphingomonadales	Sphingomonadaceae	Sphingomonas
ASV219	Bacteria	Pseudomonadota	Alphaproteobacteria	Tistrellales	Geminicoccaceae	Candidatus_Alysiosphaera
ASV220	Bacteria	Bacillota	Bacilli	Lactobacillales	Streptococcaceae	Streptococcus
ASV221	Bacteria	Actinomycetota	Actinobacteria	Micrococcales	Microbacteriaceae
ASV222	Bacteria	Pseudomonadota	Gammaproteobacteria	Burkholderiales	Oxalobacteraceae	Noviherbaspirillum
ASV223	Bacteria	Bacteroidota	Bacteroidia	Flavobacteriales	Weeksellaceae	Chryseobacterium
ASV224	Bacteria	Bacteroidota	Bacteroidia	Flavobacteriales	Weeksellaceae	Cloacibacterium
ASV225	Bacteria	Pseudomonadota	Gammaproteobacteria	Burkholderiales	Oxalobacteraceae	Massilia
ASV226	Bacteria	Actinomycetota	Actinobacteria	Micrococcales	Intrasporangiaceae	Terrabacter
ASV227	Bacteria	Pseudomonadota	Gammaproteobacteria	Burkholderiales	Comamonadaceae	Azohydromonas
ASV228	Bacteria	Actinomycetota	Actinobacteria	Micrococcales	Microbacteriaceae	Microbacterium
ASV229	Bacteria	Pseudomonadota	Alphaproteobacteria	Sphingomonadales	Sphingomonadaceae
ASV230	Bacteria	Actinomycetota	Actinobacteria	Micrococcales	Microbacteriaceae	Microbacterium
ASV231	Bacteria	Pseudomonadota	Alphaproteobacteria	Acetobacterales	Acetobacteraceae	Roseomonas
ASV232	Bacteria	Bacteroidota	Bacteroidia	Sphingobacteriales	Sphingobacteriaceae	Pedobacter
ASV233	Bacteria	Pseudomonadota	Gammaproteobacteria	Xanthomonadales	Xanthomonadaceae	Xanthomonas
ASV234	Bacteria	Pseudomonadota	Gammaproteobacteria	Burkholderiales	Comamonadaceae	Schlegelella
ASV235	Bacteria	Pseudomonadota	Gammaproteobacteria	Gammaproteobacteria_Incertae_Sedis	Unknown_Family	Acidibacter
ASV236	Bacteria	Pseudomonadota	Alphaproteobacteria	Sphingomonadales	Sphingomonadaceae	Sphingomonas
ASV237	Bacteria	Pseudomonadota	Alphaproteobacteria	Rhizobiales	Beijerinckiaceae	Methylobacterium	uncultured_organism
ASV238	Bacteria	Pseudomonadota	Alphaproteobacteria	Rhizobiales	Devosiaceae	Devosia
ASV239	Bacteria	Myxococcota	Myxococcia	Myxococcales	Myxococcaceae	P3OB-42	uncultured_bacterium
ASV240	Bacteria	Bacteroidota	Bacteroidia	Chitinophagales	Chitinophagaceae
ASV241	Bacteria	Bacillota	Clostridia	Lachnospirales	Lachnospiraceae
ASV242	Bacteria	Bacteroidota	Bacteroidia	Cytophagales	Hymenobacteraceae	Hymenobacter
ASV243	Bacteria	Pseudomonadota	Gammaproteobacteria	Enterobacterales	Pasteurellaceae	Actinobacillus
ASV244	Bacteria	Pseudomonadota	Alphaproteobacteria	Rhodobacterales	Rhodobacteraceae	Rubellimicrobium
ASV245	Bacteria	Pseudomonadota	Alphaproteobacteria	Sphingomonadales	Sphingomonadaceae	Sphingomonas
ASV246	Bacteria	Pseudomonadota	Gammaproteobacteria	Burkholderiales	Oxalobacteraceae	Massilia
ASV247	Bacteria	Pseudomonadota	Gammaproteobacteria	Burkholderiales	Comamonadaceae
ASV248	Bacteria	Pseudomonadota	Gammaproteobacteria	Pseudomonadales	Pseudomonadaceae	Pseudomonas
ASV249	Bacteria	Actinomycetota	Actinobacteria	Corynebacteriales	Mycobacteriaceae	Mycobacterium
ASV250	Bacteria	Bacillota	Bacilli	Lactobacillales	Streptococcaceae	Streptococcus
ASV251	Bacteria	Bacteroidota	Bacteroidia	Chitinophagales	Saprospiraceae	Phaeodactylibacter	uncultured_Haliscomenobacter
ASV252	Bacteria	Bacteroidota	Bacteroidia	Cytophagales	Spirosomaceae	Dyadobacter
ASV253	Bacteria	Pseudomonadota	Alphaproteobacteria	Rhizobiales	Rhizobiaceae	Aureimonas
ASV254	Bacteria	Bacillota	Bacilli	Staphylococcales	Gemellaceae	Gemella
ASV255	Bacteria	Bacteroidota	Bacteroidia	Cytophagales	Spirosomaceae	Dyadobacter
ASV256	Bacteria	Pseudomonadota	Gammaproteobacteria	Enterobacterales
ASV257	Bacteria	Actinomycetota	Actinobacteria	Propionibacteriales	Nocardioidaceae	Aeromicrobium
ASV258	Bacteria	Bacteroidota	Bacteroidia	Cytophagales	Spirosomaceae	Dyadobacter
ASV259	Bacteria	Bacillota	Clostridia	Lachnospirales	Lachnospiraceae	Lachnoclostridium
ASV260	Bacteria	Pseudomonadota	Alphaproteobacteria	Caulobacterales	Caulobacteraceae	Brevundimonas
ASV261	Bacteria	Pseudomonadota	Gammaproteobacteria	Burkholderiales	Comamonadaceae
ASV262	Bacteria	Pseudomonadota	Alphaproteobacteria	Rhizobiales	Xanthobacteraceae	Bradyrhizobium
ASV263	Bacteria	Pseudomonadota	Gammaproteobacteria	Pseudomonadales	Moraxellaceae	Enhydrobacter
ASV264	Bacteria	Bacillota	Bacilli	Staphylococcales	Staphylococcaceae	Staphylococcus
ASV265	Bacteria	Bacteroidota	Bacteroidia	Chitinophagales	Chitinophagaceae	Sediminibacterium	Sediminibacterium_sp.
ASV266	Bacteria	Actinomycetota	Actinobacteria	Corynebacteriales	Nocardiaceae	Rhodococcus
ASV267	Bacteria	Pseudomonadota	Gammaproteobacteria	Burkholderiales	Oxalobacteraceae
ASV268	Bacteria	Pseudomonadota	Gammaproteobacteria	Burkholderiales	Comamonadaceae
ASV269	Bacteria	Pseudomonadota	Gammaproteobacteria	Burkholderiales	Oxalobacteraceae	Massilia
ASV270	Bacteria	Pseudomonadota	Gammaproteobacteria	Diplorickettsiales	Diplorickettsiaceae	Rickettsiella
ASV271	Bacteria	Actinomycetota	Actinobacteria	Corynebacteriales	Corynebacteriaceae	Corynebacterium
ASV272	Bacteria	Bacillota	Bacilli	Lactobacillales	Streptococcaceae	Streptococcus
ASV273	Bacteria	Bacillota	Bacilli	Exiguobacterales	Exiguobacteraceae	Exiguobacterium
ASV274	Bacteria	Pseudomonadota	Gammaproteobacteria	Burkholderiales	Oxalobacteraceae
ASV275	Bacteria	Actinomycetota	Actinobacteria	Micrococcales	Micrococcaceae
ASV276	Bacteria	Actinomycetota	Actinobacteria	Propionibacteriales	Propionibacteriaceae	Micropruina
ASV277	Bacteria	Deinococcota	Deinococci	Deinococcales	Deinococcaceae	Deinococcus	Deinococcus_aquatilis
ASV278	Bacteria	Pseudomonadota	Gammaproteobacteria	Xanthomonadales	Rhodanobacteraceae
ASV279	Bacteria	Pseudomonadota	Alphaproteobacteria	Rhizobiales	Beijerinckiaceae	Methylobacterium	Methylobacterium_mesophilicum
ASV280	Bacteria	Pseudomonadota	Alphaproteobacteria	Caulobacterales	Caulobacteraceae	Brevundimonas
ASV281	Bacteria	Pseudomonadota	Gammaproteobacteria	Xanthomonadales	Xanthomonadaceae
ASV282	Bacteria	Bacteroidota	Bacteroidia	Chitinophagales	Chitinophagaceae	Segetibacter
ASV283	Bacteria	Bacillota	Clostridia	Lachnospirales	Lachnospiraceae	Lachnoclostridium	[Clostridium]_algidixylanolyticum
ASV284	Bacteria	Pseudomonadota	Gammaproteobacteria	Enterobacterales	Pasteurellaceae
ASV285	Bacteria	Actinomycetota	Actinobacteria	Frankiales	Geodermatophilaceae	Blastococcus
ASV286	Bacteria	Actinomycetota	Actinobacteria	Micrococcales	Micrococcaceae	Micrococcus	Micrococcus_flavus
ASV287	Bacteria	Deinococcota	Deinococci	Deinococcales	Deinococcaceae	Deinococcus	Deinococcus_humi
ASV288	Bacteria	Bacteroidota	Bacteroidia	Chitinophagales	Chitinophagaceae
ASV289	Bacteria	Actinomycetota	Thermoleophilia	Gaiellales	uncultured	uncultured	Gaiella_sp.
ASV290	Bacteria	Deinococcota	Deinococci	Deinococcales	Deinococcaceae	Deinococcus	Deinococcus_yunweiensis
ASV291	Bacteria	Bacteroidota	Bacteroidia	Cytophagales	Spirosomaceae	Spirosoma
ASV292	Bacteria	Pseudomonadota	Gammaproteobacteria	Burkholderiales	Comamonadaceae
ASV293	Bacteria	Abditibacteriota	Abditibacteria	Abditibacteriales	Abditibacteriaceae	Abditibacterium	uncultured_bacterium
ASV294	Bacteria	Actinomycetota	Actinobacteria	Micrococcales	Micrococcaceae
ASV295	Bacteria	Actinomycetota	Actinobacteria	Corynebacteriales	Corynebacteriaceae	Corynebacterium	Corynebacterium_propinquum
ASV296	Bacteria	Pseudomonadota	Alphaproteobacteria	Rhizobiales	Beijerinckiaceae	Methylobacterium
ASV297	Bacteria	Pseudomonadota	Gammaproteobacteria	Enterobacterales	Erwiniaceae
ASV298	Bacteria	Bacillota	Bacilli	Staphylococcales	Staphylococcaceae	Staphylococcus
ASV299	Bacteria	Pseudomonadota	Alphaproteobacteria	Rhizobiales	Rhizobiaceae	Aureimonas	Aurantimonas_sp.
ASV300	Bacteria	Pseudomonadota	Alphaproteobacteria	Rhizobiales	Beijerinckiaceae	Bosea
ASV301	Bacteria	Actinomycetota	Actinobacteria	Actinomycetales	Actinomycetaceae	Actinomyces	Schaalia_odontolytica
ASV302	Bacteria	Pseudomonadota	Gammaproteobacteria	Burkholderiales	Nitrosomonadaceae	DSSD61	uncultured_bacterium
ASV303	Bacteria	Deinococcota	Deinococci	Deinococcales	Deinococcaceae	Deinococcus
ASV304	Bacteria	Actinomycetota	Actinobacteria	Corynebacteriales	Corynebacteriaceae	Corynebacterium
ASV305	Bacteria	Actinomycetota	Actinobacteria	Propionibacteriales	Nocardioidaceae	Marmoricola
ASV306	Bacteria	Actinomycetota	Actinobacteria	Micrococcales	Micrococcaceae	Arthrobacter
ASV307	Bacteria	Bacillota	Bacilli	Staphylococcales	Staphylococcaceae	Staphylococcus
ASV308	Bacteria	Actinomycetota	Actinobacteria	Propionibacteriales	Nocardioidaceae	Nocardioides
ASV309	Bacteria	Bacillota	Bacilli	Staphylococcales	Staphylococcaceae	Staphylococcus
ASV310	Bacteria	Pseudomonadota	Gammaproteobacteria	Burkholderiales	Comamonadaceae
ASV311	Bacteria	Actinomycetota	Actinobacteria	Micrococcales	Intrasporangiaceae
ASV312	Bacteria	Actinomycetota	Actinobacteria	Micrococcales	Microbacteriaceae	Plantibacter
ASV313	Bacteria	Bacteroidota	Bacteroidia	Sphingobacteriales	Sphingobacteriaceae	Mucilaginibacter
ASV314	Bacteria	Bacillota	Bacilli	Bacillales	Bacillaceae	Bacillus
ASV315	Bacteria	Bacteroidota	Bacteroidia	Flavobacteriales	Weeksellaceae	Chryseobacterium
ASV316	Bacteria	Actinomycetota	Actinobacteria	Propionibacteriales	Nocardioidaceae	Marmoricola
ASV317	Bacteria	Bacteroidota	Bacteroidia	Flavobacteriales	Weeksellaceae	Chryseobacterium
ASV318	Bacteria	Pseudomonadota	Alphaproteobacteria	Caulobacterales	Caulobacteraceae	Caulobacter
ASV319	Bacteria	Bacillota	Bacilli	Bacillales	Bacillaceae	Bacillus
ASV320	Bacteria	Bacillota	Bacilli	Staphylococcales	Staphylococcaceae	Staphylococcus
ASV321	Bacteria	Pseudomonadota	Gammaproteobacteria	Burkholderiales	Burkholderiaceae	Burkholderia	Paraburkholderia_hospita
ASV322	Bacteria	Bacillota	Bacilli	Paenibacillales	Paenibacillaceae	Paenibacillus
ASV323	Bacteria	Actinomycetota	Actinobacteria	Propionibacteriales	Propionibacteriaceae	Cutibacterium	Cutibacterium_granulosum
ASV324	Bacteria	Pseudomonadota	Gammaproteobacteria	Burkholderiales	Oxalobacteraceae	Massilia
ASV325	Bacteria	Bacteroidota	Bacteroidia	Cytophagales	Hymenobacteraceae	Hymenobacter
ASV326	Bacteria	Pseudomonadota	Alphaproteobacteria	Rhizobiales	Beijerinckiaceae	Methylobacterium	Methylobacterium_aerolatum
ASV327	Bacteria	Bacteroidota	Bacteroidia	Sphingobacteriales	Sphingobacteriaceae	Pedobacter
ASV328	Bacteria	Actinomycetota	Actinobacteria	Micrococcales	Microbacteriaceae
ASV329	Bacteria	Actinomycetota	Actinobacteria	Micrococcales	Micrococcaceae	Arthrobacter
ASV330	Bacteria	Pseudomonadota	Alphaproteobacteria	Sphingomonadales	Sphingomonadaceae	Polymorphobacter
ASV331	Bacteria	Bdellovibrionota	Bdellovibrionia	Bdellovibrionales	Bdellovibrionaceae	Bdellovibrio	Bdellovibrio_bacteriovorus
ASV332	Bacteria	Bacillota	Bacilli	Paenibacillales	Paenibacillaceae
ASV333	Bacteria	Pseudomonadota	Alphaproteobacteria	Sphingomonadales	Sphingomonadaceae	Rhizorhapis	Sphingomonas_sp.
ASV334	Bacteria	Actinomycetota	Actinobacteria	Kineosporiales	Kineosporiaceae	Quadrisphaera
ASV335	Bacteria	Pseudomonadota	Alphaproteobacteria	Caulobacterales	Caulobacteraceae
ASV336	Bacteria	Pseudomonadota	Gammaproteobacteria	Enterobacterales	Morganellaceae	Buchnera
ASV337	Bacteria	Bdellovibrionota	Oligoflexia	Oligoflexales	Oligoflexaceae	Oligoflexus
ASV338	Bacteria	Pseudomonadota	Gammaproteobacteria	Xanthomonadales	Xanthomonadaceae	Pseudoxanthomonas
ASV339	Bacteria	Actinomycetota	Actinobacteria	Micrococcales	Microbacteriaceae	Leucobacter
ASV340	Bacteria	Pseudomonadota	Gammaproteobacteria	Enterobacterales	Pasteurellaceae	Haemophilus
ASV341	Bacteria	Bacillota	Bacilli	Alicyclobacillales	Alicyclobacillaceae	Tumebacillus
ASV342	Bacteria	Pseudomonadota	Gammaproteobacteria	Burkholderiales	Oxalobacteraceae
ASV343	Bacteria	Bacillota	Bacilli	Lactobacillales	Lactobacillaceae	Leuconostoc
ASV344	Bacteria	Pseudomonadota	Gammaproteobacteria	Burkholderiales	Oxalobacteraceae
ASV345	Bacteria	Pseudomonadota	Gammaproteobacteria	Xanthomonadales	Xanthomonadaceae	Pseudoxanthomonas
ASV346	Bacteria	Bacillota	Bacilli	Staphylococcales	Staphylococcaceae	Staphylococcus
ASV347	Bacteria	Actinomycetota	Actinobacteria	Propionibacteriales	Nocardioidaceae	Nocardioides
ASV348	Bacteria	Bacillota	Clostridia	Peptostreptococcales-Tissierellales	Family_XI	Finegoldia
ASV349	Bacteria	Bacteroidota	Bacteroidia	Chitinophagales	Chitinophagaceae
ASV350	Bacteria	Actinomycetota	Actinobacteria	Actinomycetales	Actinomycetaceae	Actinomyces	Schaalia_odontolytica
ASV351	Bacteria	Bacillota	Bacilli	Staphylococcales	Staphylococcaceae	Staphylococcus
ASV352	Bacteria	Actinomycetota	Actinobacteria	Propionibacteriales	Nocardioidaceae	Nocardioides
ASV353	Bacteria	Pseudomonadota	Alphaproteobacteria	Rhizobiales	Xanthobacteraceae	Bradyrhizobium
ASV354	Bacteria	Actinomycetota	Actinobacteria	Propionibacteriales	Nocardioidaceae	Nocardioides
ASV355	Bacteria	Pseudomonadota	Gammaproteobacteria	Burkholderiales	Comamonadaceae	Azohydromonas	Azohydromonas_lata
ASV356	Bacteria	Actinomycetota	Actinobacteria	Corynebacteriales	Corynebacteriaceae	Corynebacterium
ASV357	Bacteria	Actinomycetota	Actinobacteria	Micrococcales	Cellulomonadaceae	Cellulomonas
ASV358	Bacteria	Bacteroidota	Bacteroidia	Sphingobacteriales	Sphingobacteriaceae	Pedobacter
ASV359	Bacteria	Bacillota	Bacilli	Lactobacillales	Streptococcaceae	Streptococcus
ASV360	Bacteria	Bacillota	Bacilli	Lactobacillales	Streptococcaceae	Streptococcus
ASV361	Bacteria	Actinomycetota	Actinobacteria	Micrococcales	Microbacteriaceae	Amnibacterium
ASV362	Bacteria	Pseudomonadota	Alphaproteobacteria	Sphingomonadales	Sphingomonadaceae	Sphingomonas
ASV363	Bacteria	Bacillota	Bacilli	Lactobacillales	Streptococcaceae	Lactococcus
ASV364	Bacteria	Pseudomonadota	Gammaproteobacteria	Burkholderiales	Oxalobacteraceae	Massilia
ASV365	Bacteria	Actinomycetota	Actinobacteria	Frankiales	Acidothermaceae	Acidothermus	bacterium_Ellin334
ASV366	Bacteria	Actinomycetota	Actinobacteria	Corynebacteriales	Corynebacteriaceae	Corynebacterium	Corynebacterium_kroppenstedtii
ASV367	Bacteria	Actinomycetota	Actinobacteria	Streptosporangiales	Nocardiopsaceae	Nocardiopsis
ASV368	Bacteria	Bacillota	Bacilli	Alicyclobacillales	Alicyclobacillaceae	Tumebacillus
ASV369	Bacteria	Actinomycetota	Actinobacteria	Corynebacteriales	Mycobacteriaceae	Mycobacterium
ASV370	Bacteria	Pseudomonadota	Alphaproteobacteria	Sphingomonadales	Sphingomonadaceae	Novosphingobium
ASV371	Bacteria	Pseudomonadota	Alphaproteobacteria	Rhizobiales	Xanthobacteraceae
ASV372	Bacteria	Pseudomonadota	Gammaproteobacteria	Burkholderiales	Neisseriaceae	Neisseria
ASV373	Bacteria	Actinomycetota	Actinobacteria	Propionibacteriales	Nocardioidaceae	Nocardioides	Nocardioides_endophyticus
ASV374	Bacteria	Chloroflexi	Chloroflexia	Chloroflexales	Chloroflexaceae	FFCH7168	uncultured_bacterium
ASV375	Bacteria	Bacteroidota	Bacteroidia	Cytophagales	Hymenobacteraceae	Hymenobacter
ASV376	Bacteria	Actinomycetota	Actinobacteria	Micrococcales	Intrasporangiaceae	Knoellia
ASV377	Bacteria	Pseudomonadota	Alphaproteobacteria	Sphingomonadales	Sphingomonadaceae	Sphingobium
ASV378	Bacteria	Actinomycetota	Actinobacteria	Propionibacteriales	Nocardioidaceae	Nocardioides
ASV379	Bacteria	Actinomycetota	Actinobacteria	Frankiales	uncultured	uncultured
ASV380	Bacteria	Actinomycetota	Actinobacteria	Frankiales	Geodermatophilaceae	Blastococcus
ASV381	Bacteria	Actinomycetota	Actinobacteria	Micrococcales	Microbacteriaceae	Frondihabitans
ASV382	Bacteria	Chloroflexi	Chloroflexia	Chloroflexales	Chloroflexaceae
ASV383	Bacteria	Bacteroidota	Bacteroidia	Sphingobacteriales	Sphingobacteriaceae	Pedobacter
ASV384	Bacteria	Actinomycetota	Actinobacteria	Micrococcales	Micrococcaceae
ASV385	Bacteria	Bacteroidota	Bacteroidia	Sphingobacteriales	Sphingobacteriaceae	Pedobacter
ASV386	Bacteria	Pseudomonadota	Gammaproteobacteria	Burkholderiales	Burkholderiaceae	Lautropia	uncultured_bacterium
ASV387	Bacteria	Pseudomonadota	Alphaproteobacteria	Micavibrionales	uncultured	uncultured
ASV388	Bacteria	Pseudomonadota	Alphaproteobacteria	Caulobacterales	Caulobacteraceae
ASV389	Bacteria	Pseudomonadota	Alphaproteobacteria	Rhizobiales	Devosiaceae	Devosia
ASV390	Bacteria	Actinomycetota	Actinobacteria	Corynebacteriales	Mycobacteriaceae	Mycobacterium
ASV391	Bacteria	Pseudomonadota	Alphaproteobacteria	Sphingomonadales	Sphingomonadaceae	Sphingomonas
ASV392	Bacteria	Bacteroidota	Bacteroidia	Flavobacteriales	Weeksellaceae	Chryseobacterium
ASV393	Bacteria	Pseudomonadota	Gammaproteobacteria	Burkholderiales	Comamonadaceae
ASV394	Bacteria	Bacteroidota	Bacteroidia	Flavobacteriales	Weeksellaceae	Chryseobacterium
ASV395	Bacteria	Deinococcota	Deinococci	Deinococcales	Deinococcaceae	Deinococcus	Deinococcus_gobiensis
ASV396	Bacteria	Actinomycetota	Actinobacteria	Micrococcales	Micrococcaceae	Arthrobacter
ASV397	Bacteria	Pseudomonadota	Alphaproteobacteria	Rhizobiales	Rhizobiaceae	Aureimonas
ASV398	Bacteria	Actinomycetota	Actinobacteria	Corynebacteriales	Corynebacteriaceae	Corynebacterium	Corynebacterium_accolens
ASV399	Bacteria	Pseudomonadota	Alphaproteobacteria	Sphingomonadales	Sphingomonadaceae	Sphingomonas
ASV400	Bacteria	Pseudomonadota	Gammaproteobacteria	Burkholderiales	Oxalobacteraceae
ASV401	Bacteria	Pseudomonadota	Alphaproteobacteria	Rhizobiales	Xanthobacteraceae	Rhodopseudomonas
ASV402	Bacteria	Actinomycetota	Actinobacteria	Micrococcales	Micrococcaceae	Rothia
ASV403	Bacteria	Pseudomonadota	Gammaproteobacteria	Pseudomonadales	Cellvibrionaceae	Cellvibrio
ASV404	Bacteria	Pseudomonadota	Alphaproteobacteria	Micropepsales	Micropepsaceae	Micropepsis	uncultured_bacterium
ASV405	Bacteria	Pseudomonadota	Alphaproteobacteria	Acetobacterales	Acetobacteraceae
ASV406	Bacteria	Pseudomonadota	Gammaproteobacteria	Burkholderiales	Oxalobacteraceae	Massilia
ASV407	Bacteria	Pseudomonadota	Alphaproteobacteria	Sphingomonadales	Sphingomonadaceae	Sphingopyxis
ASV408	Bacteria	Deinococcota	Deinococci	Deinococcales	Deinococcaceae	Deinococcus
ASV409	Bacteria	Pseudomonadota	Gammaproteobacteria	Enterobacterales	Pasteurellaceae	Haemophilus
ASV410	Bacteria	Pseudomonadota	Alphaproteobacteria	Sphingomonadales	Sphingomonadaceae	Sphingomonas
ASV411	Bacteria	Pseudomonadota	Alphaproteobacteria	Sphingomonadales	Sphingomonadaceae
ASV412	Bacteria	Actinomycetota	Actinobacteria	Corynebacteriales	Corynebacteriaceae	Corynebacterium
ASV413	Bacteria	Actinomycetota	Actinobacteria	Corynebacteriales	Mycobacteriaceae	Mycobacterium
ASV414	Bacteria	Pseudomonadota	Alphaproteobacteria	Acetobacterales	Acetobacteraceae	Roseomonas	Roseomonas_aerilata
ASV415	Bacteria	Pseudomonadota	Alphaproteobacteria	Rhizobiales	Rhizobiaceae	Aminobacter
ASV416	Bacteria	Bacteroidota	Bacteroidia	Sphingobacteriales	Sphingobacteriaceae	Pedobacter
ASV417	Bacteria	Deinococcota	Deinococci	Deinococcales	Deinococcaceae	Deinococcus
ASV418	Bacteria	Actinomycetota	Actinobacteria	Micrococcales	Microbacteriaceae
ASV419	Bacteria	Pseudomonadota	Alphaproteobacteria	Micropepsales	Micropepsaceae	uncultured
ASV420	Bacteria	Actinomycetota	Actinobacteria	Micrococcales	Micrococcaceae	Rothia
ASV421	Bacteria	Actinomycetota	Actinobacteria	Corynebacteriales	Mycobacteriaceae	Mycobacterium
ASV422	Bacteria	Actinomycetota	Actinobacteria	Corynebacteriales	Corynebacteriaceae	Corynebacterium	Corynebacterium_matruchotii
ASV423	Bacteria	Pseudomonadota	Alphaproteobacteria	Rhizobiales	Beijerinckiaceae	uncultured
ASV424	Bacteria	Bacteroidota	Bacteroidia	Sphingobacteriales	Sphingobacteriaceae	Pedobacter
ASV425	Bacteria	Actinomycetota	Actinobacteria	Micrococcales	Dermabacteraceae	Dermabacter
ASV426	Bacteria	Pseudomonadota	Alphaproteobacteria	Caulobacterales	Hyphomonadaceae	Hirschia
ASV427	Bacteria	Actinomycetota	Actinobacteria	Micrococcales	Microbacteriaceae	Curtobacterium
ASV428	Bacteria	Bacteroidota	Bacteroidia	Sphingobacteriales	Sphingobacteriaceae	Mucilaginibacter
ASV429	Bacteria	Bacteroidota	Bacteroidia	Sphingobacteriales	Sphingobacteriaceae	Pedobacter
ASV430	Bacteria	Actinomycetota	Actinobacteria	Corynebacteriales	Corynebacteriaceae	Corynebacterium
ASV431	Bacteria	Bacillota	Bacilli	Bacillales	Bacillaceae	Bacillus
ASV432	Bacteria	Bacillota	Bacilli	Lactobacillales	Aerococcaceae	Abiotrophia	uncultured_bacterium
ASV433	Bacteria	Bacillota	Bacilli	Bacillales	Bacillaceae	Bacillus
ASV434	Bacteria	Bacteroidota	Bacteroidia	Chitinophagales	Chitinophagaceae
ASV435	Bacteria	Pseudomonadota	Gammaproteobacteria	Burkholderiales	Neisseriaceae	Neisseria	Neisseria_perflava
ASV436	Bacteria	Pseudomonadota	Alphaproteobacteria	Rhizobiales	Xanthobacteraceae	Bradyrhizobium
ASV437	Bacteria	Pseudomonadota	Gammaproteobacteria	Burkholderiales	Comamonadaceae
ASV438	Bacteria	Pseudomonadota	Alphaproteobacteria	Sphingomonadales	Sphingomonadaceae	Sphingomonas
ASV439	Bacteria	Bacillota	Bacilli	Paenibacillales	Paenibacillaceae	Paenibacillus
ASV440	Bacteria	Pseudomonadota	Gammaproteobacteria	Xanthomonadales	Rhodanobacteraceae
ASV441	Bacteria	Bacillota	Clostridia	Peptostreptococcales-Tissierellales	Family_XI	Peptoniphilus	uncultured_bacterium
ASV442	Bacteria	Pseudomonadota	Alphaproteobacteria	Acetobacterales	Acetobacteraceae	Belnapia	uncultured_bacterium
ASV443	Bacteria	Pseudomonadota	Alphaproteobacteria	Caulobacterales	Caulobacteraceae
ASV444	Bacteria	Actinomycetota	Actinobacteria	Frankiales	Acidothermaceae	Acidothermus
ASV445	Bacteria	Pseudomonadota	Gammaproteobacteria	Burkholderiales	Burkholderiaceae	Burkholderia
ASV446	Bacteria	Actinomycetota	Actinobacteria	Corynebacteriales	Corynebacteriaceae	Corynebacterium	Corynebacterium_amycolatum
ASV447	Bacteria	Pseudomonadota	Alphaproteobacteria	Azospirillales	Azospirillaceae	Azospirillum
ASV448	Bacteria	Actinomycetota	Actinobacteria	Corynebacteriales	Corynebacteriaceae	Corynebacterium
ASV449	Bacteria	Actinomycetota	Actinobacteria	Propionibacteriales	Nocardioidaceae	Nocardioides
ASV450	Bacteria	Pseudomonadota	Gammaproteobacteria	Enterobacterales
ASV451	Bacteria	Bacteroidota	Bacteroidia	Sphingobacteriales	Sphingobacteriaceae	Pedobacter
ASV452	Bacteria	Pseudomonadota	Alphaproteobacteria	Rhizobiales	Rhizobiaceae
ASV453	Bacteria	Pseudomonadota	Gammaproteobacteria	Enterobacterales
ASV454	Bacteria	Pseudomonadota	Alphaproteobacteria	Caulobacterales	Caulobacteraceae	Caulobacter
ASV455	Bacteria	Bacteroidota	Bacteroidia	Chitinophagales	Chitinophagaceae	Ferruginibacter
ASV456	Bacteria	Actinomycetota	Actinobacteria	Micrococcales	Microbacteriaceae	Rathayibacter
ASV457	Bacteria	Bacteroidota	Bacteroidia	Chitinophagales	Chitinophagaceae
ASV458	Bacteria	Bacteroidota	Bacteroidia	Cytophagales	Hymenobacteraceae	Hymenobacter
ASV459	Bacteria	Bacteroidota	Bacteroidia	Cytophagales	Spirosomaceae	Spirosoma
ASV460	Bacteria	Pseudomonadota	Gammaproteobacteria	Enterobacterales	Pasteurellaceae	Haemophilus
ASV461	Bacteria	Pseudomonadota	Alphaproteobacteria	Caulobacterales	Hyphomonadaceae	Hirschia
ASV462	Bacteria	Actinomycetota	Actinobacteria	Propionibacteriales	Propionibacteriaceae	Cutibacterium
ASV463	Bacteria	Actinomycetota	Actinobacteria	Micrococcales	Microbacteriaceae	Frigoribacterium
ASV464	Bacteria	Bacteroidota	Bacteroidia	Flavobacteriales	Weeksellaceae	Chryseobacterium
ASV465	Bacteria	Pseudomonadota	Gammaproteobacteria	Burkholderiales	Methylophilaceae
ASV466	Bacteria	Actinomycetota	Actinobacteria	Micrococcales	Intrasporangiaceae
ASV467	Bacteria	Armatimonadota	Armatimonadia	Armatimonadales	Armatimonadales	Armatimonadales
ASV468	Bacteria	Pseudomonadota	Alphaproteobacteria	Rhizobiales	Rhizobiaceae
ASV469	Bacteria	Pseudomonadota	Alphaproteobacteria	Sphingomonadales	Sphingomonadaceae	Sphingomonas
ASV470	Bacteria	Pseudomonadota	Alphaproteobacteria	Rhizobiales	Hyphomicrobiaceae	Hyphomicrobium	Hyphomicrobium_denitrificans
ASV471	Bacteria	Bacteroidota	Bacteroidia	Flavobacteriales	Weeksellaceae	Chryseobacterium
ASV472	Bacteria	Pseudomonadota	Alphaproteobacteria	Rhizobiales	Beijerinckiaceae	Methylobacterium	Methylorubrum_salsuginis
ASV473	Bacteria	Pseudomonadota	Gammaproteobacteria	Burkholderiales	Oxalobacteraceae
ASV474	Bacteria	Pseudomonadota	Gammaproteobacteria	Xanthomonadales	Rhodanobacteraceae
ASV475	Bacteria	Actinomycetota	Actinobacteria	Micrococcales	Micrococcaceae	Pseudarthrobacter
ASV476	Bacteria	Actinomycetota	Actinobacteria	Micrococcales	Micrococcaceae	Arthrobacter
ASV477	Bacteria	Chloroflexi	Ktedonobacteria	C0119	C0119	C0119	uncultured_bacterium
ASV478	Bacteria	Bacillota	Bacilli	Paenibacillales	Paenibacillaceae	Paenibacillus
ASV479	Bacteria	Actinomycetota	Actinobacteria	Kineosporiales	Kineosporiaceae	Quadrisphaera
ASV480	Bacteria	Pseudomonadota	Alphaproteobacteria	Rhizobiales	Beijerinckiaceae	Methylobacterium
ASV481	Bacteria	Actinomycetota	Actinobacteria	Actinomycetales	Actinomycetaceae	Actinomyces
ASV482	Bacteria	Pseudomonadota	Alphaproteobacteria	Rhodobacterales	Rhodobacteraceae	Paracoccus
ASV483	Bacteria	Bacteroidota	Bacteroidia	Chitinophagales	Chitinophagaceae	Rurimicrobium	uncultured_bacterium
ASV484	Bacteria	Bacteroidota	Bacteroidia	Sphingobacteriales	Sphingobacteriaceae	Pedobacter
ASV485	Bacteria	Pseudomonadota	Gammaproteobacteria	Burkholderiales	Comamonadaceae
ASV486	Bacteria	Pseudomonadota	Gammaproteobacteria	Burkholderiales	Oxalobacteraceae	Massilia
ASV487	Bacteria	Fusobacteriota	Fusobacteriia	Fusobacteriales	Fusobacteriaceae	Fusobacterium
ASV488	Bacteria	Actinomycetota	Actinobacteria	Micrococcales	Microbacteriaceae	Agromyces
ASV489	Bacteria	Bacillota	Bacilli	Bacillales	Bacillaceae	Bacillus
ASV490	Bacteria	Actinomycetota	Actinobacteria	Micrococcales	Microbacteriaceae
ASV491	Bacteria	Bacillota	Bacilli	Paenibacillales	Paenibacillaceae	Paenibacillus
ASV492	Bacteria	Pseudomonadota	Gammaproteobacteria	Pseudomonadales	Pseudomonadaceae	Pseudomonas
ASV493	Bacteria	Pseudomonadota	Alphaproteobacteria	Sphingomonadales	Sphingomonadaceae
ASV494	Bacteria	Pseudomonadota	Alphaproteobacteria	Sphingomonadales	Sphingomonadaceae	Sphingomonas
ASV495	Bacteria	Bacteroidota	Bacteroidia	Sphingobacteriales	Sphingobacteriaceae	Pedobacter
ASV496	Bacteria	Actinomycetota	Actinobacteria	Propionibacteriales	Nocardioidaceae	Nocardioides
ASV497	Bacteria	Bacteroidota	Bacteroidia	Chitinophagales	Chitinophagaceae	uncultured
ASV498	Bacteria	Bacteroidota	Bacteroidia	Cytophagales	Spirosomaceae	Dyadobacter	uncultured_bacterium
ASV499	Bacteria	Actinomycetota	Actinobacteria	Micrococcales	Microbacteriaceae	Microbacterium
ASV500	Bacteria	Pseudomonadota	Alphaproteobacteria	Caulobacterales	Caulobacteraceae	Phenylobacterium
ASV501	Bacteria	Pseudomonadota	Alphaproteobacteria	Sphingomonadales	Sphingomonadaceae	Rhizorhapis	Sphingomonas_gotjawalisoli
ASV502	Bacteria	Actinomycetota	Actinobacteria	Frankiales	Frankiaceae	Jatrophihabitans
ASV503	Bacteria	Actinomycetota	Thermoleophilia	Solirubrobacterales	67-14	67-14
ASV504	Bacteria	Bacteroidota	Bacteroidia	Sphingobacteriales	Sphingobacteriaceae	Pedobacter
ASV505	Bacteria	Pseudomonadota	Alphaproteobacteria	Rhizobiales	Rhizobiaceae	Aureimonas
ASV506	Bacteria	Pseudomonadota	Alphaproteobacteria	Caulobacterales	Caulobacteraceae	Brevundimonas
ASV507	Bacteria	Pseudomonadota	Gammaproteobacteria	Burkholderiales	Comamonadaceae
ASV508	Bacteria	Actinomycetota	Actinobacteria	Corynebacteriales	Mycobacteriaceae	Mycobacterium
ASV509	Bacteria	Pseudomonadota	Alphaproteobacteria	Sphingomonadales	Sphingomonadaceae	Sphingomonas
ASV510	Bacteria	Actinomycetota	Actinobacteria	Corynebacteriales	Nocardiaceae	Williamsia
ASV511	Bacteria	Bacillota	Bacilli	Exiguobacterales	Exiguobacteraceae	Exiguobacterium
ASV512	Bacteria	Actinomycetota	Actinobacteria	Micrococcales	Microbacteriaceae
ASV513	Bacteria	Myxococcota	Polyangia	Polyangiales	Polyangiaceae
ASV514	Bacteria	Bacteroidota	Rhodothermia	Rhodothermales	Rhodothermaceae	Rhodothermaceae	metagenome
ASV515	Bacteria	Myxococcota	Myxococcia	Myxococcales	Myxococcaceae	P3OB-42	uncultured_bacterium
ASV516	Bacteria	Pseudomonadota	Gammaproteobacteria	Enterobacterales
ASV517	Bacteria	Pseudomonadota	Gammaproteobacteria	Enterobacterales	Pasteurellaceae	Haemophilus
ASV518	Bacteria	Myxococcota	Polyangia	Polyangiales	Sandaracinaceae	uncultured	metagenome
ASV519	Bacteria	Pseudomonadota	Gammaproteobacteria	Burkholderiales	Comamonadaceae
ASV520	Bacteria	Pseudomonadota	Alphaproteobacteria	Rhizobiales	Hyphomicrobiaceae	Hyphomicrobium
ASV521	Bacteria	Pseudomonadota	Gammaproteobacteria	Enterobacterales
ASV522	Bacteria	Actinomycetota	Actinobacteria	Micrococcales	Microbacteriaceae
ASV523	Bacteria	Pseudomonadota	Alphaproteobacteria	Caulobacterales	Caulobacteraceae	Asticcacaulis	uncultured_bacterium
ASV524	Bacteria	Bdellovibrionota	Bdellovibrionia	Bacteriovoracales	Bacteriovoracaceae	Peredibacter
ASV525	Bacteria	Pseudomonadota	Alphaproteobacteria	Micropepsales	Micropepsaceae	Micropepsis	uncultured_bacterium
ASV526	Bacteria	Pseudomonadota	Alphaproteobacteria	Reyranellales	Reyranellaceae	Reyranella
ASV527	Bacteria	Bacteroidota	Bacteroidia	Cytophagales	Spirosomaceae	Spirosoma
ASV528	Bacteria	Actinomycetota	Actinobacteria	Propionibacteriales	Nocardioidaceae	Nocardioides
ASV529	Bacteria	Myxococcota	Myxococcia	Myxococcales	Myxococcaceae	P3OB-42	uncultured_bacterium
ASV530	Bacteria	Actinomycetota	Actinobacteria	Micrococcales	Intrasporangiaceae	Knoellia
ASV531	Bacteria	Actinomycetota	Actinobacteria	Propionibacteriales	Nocardioidaceae	Marmoricola
ASV532	Bacteria	Deinococcota	Deinococci	Deinococcales	Deinococcaceae	Deinococcus	Deinococcus_citri
ASV533	Bacteria	Pseudomonadota	Gammaproteobacteria	Enterobacterales
ASV534	Bacteria	Pseudomonadota	Gammaproteobacteria	Burkholderiales	Comamonadaceae	Delftia
ASV535	Bacteria	Pseudomonadota	Gammaproteobacteria	Burkholderiales	Oxalobacteraceae	Massilia
ASV536	Bacteria	Pseudomonadota	Alphaproteobacteria	Micropepsales	Micropepsaceae	Micropepsis	uncultured_bacterium
ASV537	Bacteria	Myxococcota	Polyangia	Haliangiales	Haliangiaceae	Haliangium
ASV538	Bacteria	Pseudomonadota	Alphaproteobacteria	Rhodobacterales	Rhodobacteraceae	Rubellimicrobium	uncultured_bacterium
ASV539	Bacteria	Actinomycetota	Actinobacteria	Propionibacteriales	Nocardioidaceae	Nocardioides
ASV540	Bacteria	Pseudomonadota	Alphaproteobacteria	Acetobacterales	Acetobacteraceae	Acidiphilium
ASV541	Bacteria	Pseudomonadota	Gammaproteobacteria	Burkholderiales	Comamonadaceae	Sphaerotilus
ASV542	Bacteria	Actinomycetota	Actinobacteria	Micrococcales	Micrococcaceae
ASV543	Bacteria	Pseudomonadota	Alphaproteobacteria	Azospirillales	Azospirillaceae	Skermanella
ASV544	Bacteria	Pseudomonadota	Alphaproteobacteria	Rhizobiales	Rhizobiaceae
ASV545	Bacteria	Actinomycetota	Actinobacteria	Corynebacteriales	Corynebacteriaceae	Corynebacterium
ASV546	Bacteria	Pseudomonadota	Alphaproteobacteria	Rhizobiales	Rhizobiaceae	Mesorhizobium
ASV547	Bacteria	Actinomycetota	Actinobacteria	Propionibacteriales	Nocardioidaceae	Nocardioides
ASV548	Bacteria	Pseudomonadota	Gammaproteobacteria	Burkholderiales	Oxalobacteraceae	Noviherbaspirillum	Noviherbaspirillum_malthae
ASV549	Bacteria	Actinomycetota	Actinobacteria	Frankiales	Geodermatophilaceae	Blastococcus
ASV550	Bacteria	Bacteroidota	Bacteroidia	Sphingobacteriales	Sphingobacteriaceae	Pedobacter
ASV551	Bacteria	Pseudomonadota	Alphaproteobacteria	Rhizobiales	Beijerinckiaceae	Methylobacterium	Methylobacterium_bullatum
ASV552	Bacteria	Actinomycetota	Actinobacteria	Propionibacteriales	Nocardioidaceae	Nocardioides	Marmoricola_sp.
ASV553	Bacteria	Deinococcota	Deinococci	Deinococcales	Deinococcaceae	Deinococcus
ASV554	Bacteria	Bacteroidota	Bacteroidia	Sphingobacteriales	Sphingobacteriaceae
ASV555	Bacteria	Bacteroidota	Bacteroidia	Cytophagales	Spirosomaceae	Dyadobacter	metagenome
ASV556	Bacteria	Bacillota	Bacilli	Lactobacillales	Streptococcaceae	Streptococcus
ASV557	Bacteria	Pseudomonadota	Alphaproteobacteria	Rhizobiales	Rhizobiales_Incertae_Sedis	Alsobacter	Alsobacter_metallidurans
ASV558	Bacteria	Chloroflexi	Ktedonobacteria	C0119	C0119	C0119	uncultured_Chloroflexi
ASV559	Bacteria	Pseudomonadota	Alphaproteobacteria	Rhizobiales
ASV560	Bacteria	Bacillota	Bacilli	Lactobacillales	Lactobacillaceae	Lactobacillus	Lactobacillus_crispatus
ASV561	Bacteria	Pseudomonadota	Alphaproteobacteria	Rhizobiales	Hyphomicrobiaceae	Pedomicrobium
ASV562	Bacteria	Pseudomonadota	Alphaproteobacteria	Sphingomonadales	Sphingomonadaceae	Sphingomonas
ASV563	Bacteria	Actinomycetota	Actinobacteria	Propionibacteriales	Nocardioidaceae	Nocardioides
ASV564	Bacteria	Pseudomonadota	Gammaproteobacteria	Enterobacterales	Pasteurellaceae	Haemophilus
ASV565	Bacteria	Pseudomonadota	Gammaproteobacteria	Burkholderiales	Oxalobacteraceae	Massilia
ASV566	Bacteria	Pseudomonadota	Gammaproteobacteria	Burkholderiales	Oxalobacteraceae	Massilia
ASV567	Bacteria	Bacillota	Bacilli	Paenibacillales	Paenibacillaceae	Paenibacillus
ASV568	Bacteria	Pseudomonadota	Gammaproteobacteria	Burkholderiales	Oxalobacteraceae
ASV569	Bacteria	Actinomycetota	Actinobacteria	Propionibacteriales	Nocardioidaceae	Marmoricola
ASV570	Bacteria	Bacillota	Bacilli	Bacillales	Planococcaceae
ASV571	Bacteria	Actinomycetota	Actinobacteria	Micrococcales	Microbacteriaceae
ASV572	Bacteria	Bacteroidota	Bacteroidia	Sphingobacteriales	Sphingobacteriaceae	Pedobacter
ASV573	Bacteria	Bacteroidota	Bacteroidia	Cytophagales	Spirosomaceae	Spirosoma
ASV574	Bacteria	Actinomycetota	Actinobacteria	Actinomycetales	Actinomycetaceae	Actinomyces
ASV575	Bacteria	Bacteroidota	Bacteroidia	Cytophagales	Hymenobacteraceae	Hymenobacter
ASV576	Bacteria	Actinomycetota	Actinobacteria	Corynebacteriales	Mycobacteriaceae	Mycobacterium
ASV577	Bacteria	Actinomycetota	Actinobacteria	Micrococcales	Promicromonosporaceae	Cellulosimicrobium
ASV578	Bacteria	Chloroflexi	Chloroflexia	Chloroflexales	Chloroflexaceae	Candidatus_Chloroploca	uncultured_bacterium
ASV579	Bacteria	Bacteroidota	Bacteroidia	Chitinophagales	Chitinophagaceae
ASV580	Bacteria	Bacillota	Bacilli	Paenibacillales	Paenibacillaceae	Paenibacillus
ASV581	Bacteria	Actinomycetota	Actinobacteria	Micrococcales	Microbacteriaceae
ASV582	Bacteria	Gemmatimonadota	Gemmatimonadetes	Gemmatimonadales	Gemmatimonadaceae
ASV583	Bacteria	Actinomycetota	Actinobacteria	Kineosporiales	Kineosporiaceae
ASV584	Bacteria	Actinomycetota	Actinobacteria	Corynebacteriales	Corynebacteriaceae	Corynebacterium	Corynebacterium_durum
ASV585	Bacteria	Actinomycetota	Acidimicrobiia	Microtrichales	Ilumatobacteraceae	CL500-29_marine_group	metagenome
ASV586	Bacteria	Bacillota	Clostridia	Peptostreptococcales-Tissierellales	Family_XI	Peptoniphilus
ASV587	Bacteria	Actinomycetota	Actinobacteria	Micrococcales
ASV588	Bacteria	Bacillota	Clostridia	Clostridiales	Clostridiaceae	Clostridium_sensu_stricto_1
ASV589	Bacteria	Bacteroidota	Bacteroidia	Sphingobacteriales	Sphingobacteriaceae	Sphingobacterium
ASV590	Bacteria	Bdellovibrionota	Oligoflexia	0319-6G20	0319-6G20	0319-6G20	uncultured_Roseobacter
ASV591	Bacteria	Bacteroidota	Bacteroidia	Sphingobacteriales	Sphingobacteriaceae
ASV592	Bacteria	Actinomycetota	Actinobacteria	Micrococcales	Microbacteriaceae
ASV593	Bacteria	Bacillota	Bacilli	Lactobacillales	Streptococcaceae	Streptococcus	Streptococcus_cristatus
ASV594	Bacteria	Pseudomonadota	Alphaproteobacteria	Sphingomonadales	Sphingomonadaceae	Sphingomonas
ASV595	Bacteria	Bacteroidota	Bacteroidia	Chitinophagales	Chitinophagaceae	uncultured
ASV596	Bacteria	Pseudomonadota	Alphaproteobacteria	Rhizobiales	Devosiaceae	Devosia
ASV597	Bacteria	Bacteroidota	Bacteroidia	Chitinophagales	Chitinophagaceae	Edaphobaculum
ASV598	Bacteria	Actinomycetota	Actinobacteria	Micrococcales	Micrococcaceae
ASV599	Bacteria	Actinomycetota	Actinobacteria	Corynebacteriales	Corynebacteriaceae	Corynebacterium
ASV600	Bacteria	Pseudomonadota	Alphaproteobacteria	Rhizobiales	Rhizobiaceae	Ciceribacter	uncultured_bacterium
ASV601	Bacteria	Pseudomonadota	Alphaproteobacteria	Sphingomonadales	Sphingomonadaceae	Sphingomonas
ASV602	Bacteria	Pseudomonadota	Alphaproteobacteria	Reyranellales	Reyranellaceae	Reyranella
ASV603	Bacteria	Actinomycetota	Actinobacteria	Corynebacteriales	Nocardiaceae	Rhodococcus
ASV604	Bacteria	Pseudomonadota	Alphaproteobacteria	Sphingomonadales	Sphingomonadaceae	Sphingobium
ASV605	Bacteria	Bacillota	Bacilli	Bacillales	Bacillaceae	Bacillus
ASV606	Bacteria	Pseudomonadota	Alphaproteobacteria	Rhizobiales	Devosiaceae	Devosia
ASV607	Bacteria	Pseudomonadota	Gammaproteobacteria	Pseudomonadales	Moraxellaceae	Moraxella
ASV608	Bacteria	Bacteroidota	Bacteroidia	Cytophagales	Hymenobacteraceae	Hymenobacter
ASV609	Bacteria	Pseudomonadota	Alphaproteobacteria	Caulobacterales	Caulobacteraceae	Phenylobacterium
ASV610	Bacteria	Deinococcota	Deinococci	Deinococcales	Deinococcaceae	Deinococcus	glacier_bacterium
ASV611	Bacteria	Bacteroidota	Bacteroidia	Cytophagales	Hymenobacteraceae	Hymenobacter
ASV612	Bacteria	Pseudomonadota	Alphaproteobacteria	Rhizobiales	Xanthobacteraceae
ASV613	Bacteria	Pseudomonadota	Gammaproteobacteria	Enterobacterales	Pasteurellaceae	Haemophilus
ASV614	Bacteria	Pseudomonadota	Alphaproteobacteria	Sphingomonadales	Sphingomonadaceae	Novosphingobium
ASV615	Bacteria	Actinomycetota	Actinobacteria	Corynebacteriales	Corynebacteriaceae	Corynebacterium	Corynebacterium_bovis
ASV616	Bacteria	Pseudomonadota	Alphaproteobacteria	Rhizobiales	Xanthobacteraceae	Pseudolabrys
ASV617	Bacteria	Bacteroidota	Bacteroidia	Flavobacteriales	Weeksellaceae	Chryseobacterium
ASV618	Bacteria	Bacteroidota	Bacteroidia	Cytophagales	Spirosomaceae	Spirosoma
ASV619	Bacteria	Actinomycetota	Actinobacteria	Micrococcales	Intrasporangiaceae
ASV620	Bacteria	Actinomycetota	Actinobacteria	Frankiales	Geodermatophilaceae	Geodermatophilus
ASV621	Bacteria	Bacteroidota	Bacteroidia	Sphingobacteriales	Sphingobacteriaceae
ASV622	Bacteria	Actinomycetota	Actinobacteria	Micrococcales	Cellulomonadaceae	Oerskovia
ASV623	Bacteria	Actinomycetota	Thermoleophilia	Solirubrobacterales	Solirubrobacteraceae	uncultured
ASV624	Bacteria	Bacillota	Bacilli	Staphylococcales	Staphylococcaceae	Staphylococcus
ASV625	Bacteria	Pseudomonadota	Gammaproteobacteria	Burkholderiales	Comamonadaceae
ASV626	Bacteria	Actinomycetota	Actinobacteria	Micrococcales	Micrococcaceae
ASV627	Bacteria	Bacteroidota	Bacteroidia	Flavobacteriales	Weeksellaceae	Chryseobacterium
ASV628	Bacteria	Pseudomonadota	Gammaproteobacteria	Enterobacterales	Pasteurellaceae
ASV629	Bacteria	Abditibacteriota	Abditibacteria	Abditibacteriales	Abditibacteriaceae	Abditibacterium	uncultured_bacterium
ASV630	Bacteria	Bacteroidota	Bacteroidia	Sphingobacteriales	Sphingobacteriaceae	Pedobacter
ASV631	Bacteria	Pseudomonadota	Alphaproteobacteria	Defluviicoccales	uncultured	uncultured	metagenome
ASV632	Bacteria	Actinomycetota	Actinobacteria	Frankiales	Acidothermaceae	Acidothermus
ASV633	Bacteria	Pseudomonadota	Alphaproteobacteria	Sphingomonadales	Sphingomonadaceae	Sphingomonas
ASV634	Bacteria	Pseudomonadota	Alphaproteobacteria	Acetobacterales	Acetobacteraceae
ASV635	Bacteria	Actinomycetota	Actinobacteria	Pseudonocardiales	Pseudonocardiaceae	Pseudonocardia
ASV636	Bacteria	Actinomycetota	Actinobacteria	Corynebacteriales	Nocardiaceae
ASV637	Bacteria	Actinomycetota	Thermoleophilia	Solirubrobacterales	Solirubrobacteraceae	Conexibacter
ASV638	Bacteria	Pseudomonadota	Alphaproteobacteria	Rhizobiales	Rhizobiaceae	Shinella
ASV639	Bacteria	Actinomycetota	Actinobacteria	Micrococcales	Cellulomonadaceae	Cellulomonas
ASV640	Bacteria	Pseudomonadota	Gammaproteobacteria	Enterobacterales	Enterobacteriaceae
ASV641	Bacteria	Actinomycetota	Actinobacteria	Propionibacteriales	Nocardioidaceae	Nocardioides
ASV642	Bacteria	Pseudomonadota	Alphaproteobacteria	Rhizobiales	Kaistiaceae	Kaistia
ASV643	Bacteria	Actinomycetota	Actinobacteria	Streptosporangiales	Nocardiopsaceae	Nocardiopsis
ASV644	Bacteria	Bacteroidota	Bacteroidia	Chitinophagales	Chitinophagaceae
ASV645	Bacteria	Actinomycetota	Actinobacteria	Micrococcales	Microbacteriaceae
ASV646	Bacteria	Actinomycetota	Actinobacteria	Kineosporiales	Kineosporiaceae	Kineococcus
ASV647	Bacteria	Bacteroidota	Bacteroidia	Cytophagales	Spirosomaceae	Spirosoma
ASV648	Bacteria	Pseudomonadota	Gammaproteobacteria	Burkholderiales	Comamonadaceae
ASV649	Bacteria	Pseudomonadota	Alphaproteobacteria	Sphingomonadales	Sphingomonadaceae	Sphingomonas	Sphingomonas_hylomeconis
ASV650	Bacteria	Actinomycetota	Thermoleophilia	Solirubrobacterales	Solirubrobacteraceae	Patulibacter	Patulibacter_minatonensis
ASV651	Bacteria	Bacteroidota	Bacteroidia	Chitinophagales	Chitinophagaceae
ASV652	Bacteria	Bacillota	Bacilli	Bacillales
ASV653	Bacteria	Pseudomonadota	Gammaproteobacteria	Burkholderiales	Alcaligenaceae
ASV654	Bacteria	Armatimonadota	Armatimonadia	Armatimonadales	Armatimonadales	Armatimonadales	uncultured_Armatimonadetes
ASV655	Bacteria	Bacteroidota	Bacteroidia	Flavobacteriales	Weeksellaceae	Chryseobacterium
ASV656	Bacteria	Pseudomonadota	Alphaproteobacteria	Rhizobiales	Beijerinckiaceae	Bosea
ASV657	Bacteria	Actinomycetota	Actinobacteria	Micrococcales	Intrasporangiaceae	Terrabacter
ASV658	Bacteria	Pseudomonadota	Alphaproteobacteria	Reyranellales	Reyranellaceae	Reyranella
ASV659	Bacteria	Pseudomonadota	Gammaproteobacteria	R7C24	R7C24	R7C24
ASV660	Bacteria	Actinomycetota	Actinobacteria	Micrococcales	Microbacteriaceae	Microbacteriaceae	uncultured_bacterium
ASV661	Bacteria	Actinomycetota	Actinobacteria	Micrococcales	Intrasporangiaceae	uncultured
ASV662	Bacteria	Pseudomonadota	Alphaproteobacteria	Rhizobiales	Beijerinckiaceae	Methylobacterium	uncultured_organism
ASV663	Bacteria	Pseudomonadota	Gammaproteobacteria	Xanthomonadales	Rhodanobacteraceae	Rhodanobacter
ASV664	Bacteria	Bacteroidota	Bacteroidia	Sphingobacteriales	Sphingobacteriaceae	Mucilaginibacter
ASV665	Bacteria	Bacillota	Bacilli	Staphylococcales	Staphylococcaceae	Staphylococcus
ASV666	Bacteria	Deinococcota	Deinococci	Deinococcales	Deinococcaceae	Deinococcus
ASV667	Bacteria	Deinococcota	Deinococci	Deinococcales	Trueperaceae	Truepera	uncultured_Deinococcales
ASV668	Bacteria	Pseudomonadota	Gammaproteobacteria	Burkholderiales	Oxalobacteraceae	Massilia	Massilia_oculi
ASV669	Bacteria	Pseudomonadota	Alphaproteobacteria	Sphingomonadales	Sphingomonadaceae	Sphingomonas
ASV670	Bacteria	Pseudomonadota	Gammaproteobacteria	Enterobacterales	Pasteurellaceae	Haemophilus
ASV671	Bacteria	Actinomycetota	Actinobacteria	Corynebacteriales	Corynebacteriaceae	Corynebacterium	Corynebacterium_jeikeium
ASV672	Bacteria	Actinomycetota	Actinobacteria	Pseudonocardiales	Pseudonocardiaceae	Pseudonocardia
ASV673	Bacteria	Actinomycetota	Actinobacteria	Propionibacteriales	Nocardioidaceae	Nocardioides
ASV674	Bacteria	Deinococcota	Deinococci	Deinococcales	Deinococcaceae	Deinococcus
ASV675	Bacteria	Actinomycetota	Actinobacteria	Micrococcales	Microbacteriaceae	Agrococcus
ASV676	Bacteria	Pseudomonadota	Alphaproteobacteria	Rhizobiales	Xanthobacteraceae	Xanthobacteraceae	uncultured_bacterium
ASV677	Bacteria	Actinomycetota	Thermoleophilia	Solirubrobacterales	Solirubrobacteraceae	uncultured
ASV678	Bacteria	Actinomycetota	Actinobacteria	Frankiales	Nakamurellaceae	Nakamurella
ASV679	Bacteria	Bacillota	Bacilli	Bacillales
ASV680	Bacteria	Pseudomonadota	Alphaproteobacteria	Caulobacterales	Caulobacteraceae
ASV681	Bacteria	Pseudomonadota	Gammaproteobacteria	Burkholderiales	Alcaligenaceae	Pigmentiphaga
ASV682	Bacteria	Pseudomonadota	Alphaproteobacteria	Rhizobiales	Beijerinckiaceae	Methylobacterium
ASV683	Bacteria	Pseudomonadota	Alphaproteobacteria	Sphingomonadales	Sphingomonadaceae	Sphingomonas
ASV684	Bacteria	Deinococcota	Deinococci	Deinococcales	Deinococcaceae	Deinococcus
ASV685	Bacteria	Pseudomonadota	Alphaproteobacteria	Rhizobiales	Beijerinckiaceae	alphaI_cluster
ASV686	Bacteria	Actinomycetota	Actinobacteria	Actinomycetales	Actinomycetaceae	Actinomyces
ASV687	Bacteria	Actinomycetota	Actinobacteria	Micrococcales	Micrococcaceae	Pseudarthrobacter
ASV688	Bacteria	Bacillota	Bacilli	Lactobacillales	Streptococcaceae	Streptococcus
ASV689	Bacteria	Bacillota	Bacilli	Lactobacillales	Lactobacillaceae	Lactobacillus	Lactobacillus_crispatus
ASV690	Bacteria	Pseudomonadota	Alphaproteobacteria	Caulobacterales	Caulobacteraceae	Caulobacter
ASV691	Bacteria	Actinomycetota	Actinobacteria	Micrococcales	Micrococcaceae	Kocuria
ASV692	Bacteria	Pseudomonadota	Gammaproteobacteria	Burkholderiales	Comamonadaceae
ASV693	Bacteria	Pseudomonadota	Alphaproteobacteria	Sphingomonadales	Sphingomonadaceae	Novosphingobium
ASV694	Bacteria	Chloroflexi	Chloroflexia	Kallotenuales	AKIW781	AKIW781	uncultured_bacterium
ASV695	Bacteria	Actinomycetota	Actinobacteria	Pseudonocardiales	Pseudonocardiaceae	Pseudonocardia
ASV696	Bacteria	Pseudomonadota	Alphaproteobacteria	Rhizobiales	Devosiaceae	Devosia
ASV697	Bacteria	Gemmatimonadota	Gemmatimonadetes	Gemmatimonadales	Gemmatimonadaceae	Gemmatimonas
ASV698	Bacteria	Pseudomonadota	Gammaproteobacteria	Burkholderiales	Oxalobacteraceae	Massilia
ASV699	Bacteria	Pseudomonadota	Alphaproteobacteria	Rhizobiales	Rhizobiaceae
ASV700	Bacteria	Bacteroidota	Bacteroidia	Sphingobacteriales	Sphingobacteriaceae	Sphingobacterium	Sphingobacterium_spiritivorum
ASV701	Bacteria	Bacteroidota	Bacteroidia	Chitinophagales	Chitinophagaceae	Arachidicoccus
ASV702	Bacteria	Bacillota	Bacilli	Bacillales	Bacillaceae
ASV703	Bacteria	Elusimicrobiota	Elusimicrobia	Lineage_IV	Lineage_IV	Lineage_IV
ASV704	Bacteria	Pseudomonadota	Gammaproteobacteria	Burkholderiales	Oxalobacteraceae	Massilia
ASV705	Bacteria	Actinomycetota	Actinobacteria	Micrococcales	Microbacteriaceae
ASV706	Bacteria	Bacillota	Bacilli	Lactobacillales	Lactobacillaceae	Ligilactobacillus
ASV707	Bacteria	Bacteroidota	Bacteroidia	Sphingobacteriales	Sphingobacteriaceae	Pedobacter
ASV708	Bacteria	Pseudomonadota	Alphaproteobacteria	Rhizobiales	Devosiaceae	Devosia
ASV709	Bacteria	Bacillota	Bacilli	Alicyclobacillales	Alicyclobacillaceae	Tumebacillus
ASV710	Bacteria	Abditibacteriota	Abditibacteria	Abditibacteriales	Abditibacteriaceae	Abditibacterium	uncultured_bacterium
ASV711	Bacteria	Chloroflexi	Chloroflexia	Kallotenuales	AKIW781	AKIW781	uncultured_bacterium
ASV712	Bacteria	Bacillota	Bacilli	Paenibacillales	Paenibacillaceae	Paenibacillus
ASV713	Bacteria	Actinomycetota	Actinobacteria	Propionibacteriales	Nocardioidaceae	Nocardioides	Nocardioides_aquaticus
ASV714	Bacteria	Actinomycetota	Actinobacteria	Corynebacteriales	Corynebacteriaceae	Corynebacterium
ASV715	Bacteria	Pseudomonadota	Gammaproteobacteria	Burkholderiales	Alcaligenaceae
ASV716	Bacteria	Pseudomonadota	Alphaproteobacteria	Acetobacterales	Acetobacteraceae
ASV717	Bacteria	Pseudomonadota	Gammaproteobacteria	Pseudomonadales	Pseudomonadaceae	Pseudomonas	Pseudomonas_viridiflava
ASV718	Bacteria	Pseudomonadota	Alphaproteobacteria	Rhodobacterales	Rhodobacteraceae	Rubellimicrobium
ASV719	Bacteria	Actinomycetota	Actinobacteria	Corynebacteriales	Corynebacteriaceae	Corynebacterium
ASV720	Bacteria	Bacteroidota	Bacteroidia	Cytophagales	Spirosomaceae	Dyadobacter
ASV721	Bacteria	Pseudomonadota	Alphaproteobacteria	Rhodobacterales	Rhodobacteraceae	Paracoccus
ASV722	Bacteria	Pseudomonadota	Alphaproteobacteria	Rhizobiales	Xanthobacteraceae	Pseudolabrys
ASV723	Bacteria	Bdellovibrionota	Oligoflexia	Oligoflexales	Oligoflexaceae	Oligoflexus	uncultured_bacterium
ASV724	Bacteria	Actinomycetota	Actinobacteria	Micrococcales	Sanguibacteraceae	Sanguibacter-Flavimobilis
ASV725	Bacteria	Pseudomonadota	Alphaproteobacteria	Rhodospirillales	uncultured	uncultured
ASV726	Bacteria	Pseudomonadota	Gammaproteobacteria	Burkholderiales	Oxalobacteraceae	Massilia
ASV727	Bacteria	Patescibacteria	Saccharimonadia	Saccharimonadales	Saccharimonadaceae	TM7a	uncultured_bacterium
ASV728	Bacteria	Pseudomonadota	Gammaproteobacteria	Pseudomonadales	Pseudomonadaceae	Pseudomonas
ASV729	Bacteria	Pseudomonadota	Alphaproteobacteria	Sphingomonadales	Sphingomonadaceae	Sphingomonas
ASV730	Bacteria	Pseudomonadota	Gammaproteobacteria	Enterobacterales
ASV731	Bacteria	Actinomycetota	Actinobacteria	Frankiales	Geodermatophilaceae	Modestobacter
ASV732	Bacteria	Pseudomonadota	Gammaproteobacteria	Enterobacterales	Erwiniaceae
ASV733	Bacteria	Pseudomonadota	Alphaproteobacteria	Sphingomonadales	Sphingomonadaceae	Novosphingobium
ASV734	Bacteria	Pseudomonadota	Alphaproteobacteria	Rhizobiales	Rhizobiaceae	Rhizobium
ASV735	Bacteria	Actinomycetota	Actinobacteria	Micrococcales	Intrasporangiaceae
ASV736	Bacteria	Bacteroidota	Bacteroidia	Cytophagales	Spirosomaceae	Spirosoma
ASV737	Bacteria	Actinomycetota	Acidimicrobiia	Microtrichales	Iamiaceae	Iamia
ASV738	Bacteria	Actinomycetota	Actinobacteria	Corynebacteriales	Corynebacteriaceae	Corynebacterium	Corynebacterium_durum
ASV739	Bacteria	Bacteroidota	Bacteroidia	Sphingobacteriales	Sphingobacteriaceae	Pedobacter
ASV740	Bacteria	Bacillota	Bacilli	Paenibacillales	Paenibacillaceae	Paenibacillus
ASV741	Bacteria	Actinomycetota	Actinobacteria	Corynebacteriales	Nocardiaceae	Williamsia
ASV742	Bacteria	Pseudomonadota	Gammaproteobacteria	Burkholderiales	Nitrosomonadaceae	DSSD61	uncultured_bacterium
ASV743	Bacteria	Actinomycetota	Actinobacteria	Micrococcales	Micrococcaceae
ASV744	Bacteria	Pseudomonadota	Alphaproteobacteria	Rhizobiales	Rhizobiaceae
ASV745	Bacteria	Actinomycetota	Actinobacteria	Micrococcales	Micrococcaceae
ASV746	Bacteria	Bacteroidota	Bacteroidia	Chitinophagales	Chitinophagaceae
ASV747	Bacteria	Pseudomonadota	Gammaproteobacteria	Burkholderiales	Oxalobacteraceae
ASV748	Bacteria	Bacteroidota	Bacteroidia	Cytophagales	Spirosomaceae	Persicitalea	uncultured_bacterium
ASV749	Bacteria	Pseudomonadota	Alphaproteobacteria	Sphingomonadales	Sphingomonadaceae
ASV750	Bacteria	Actinomycetota	Actinobacteria	Frankiales	Geodermatophilaceae	Modestobacter
ASV751	Bacteria	Actinomycetota	Actinobacteria	Micrococcales	Microbacteriaceae	Subtercola	Subtercola_boreus
ASV752	Bacteria	Pseudomonadota	Alphaproteobacteria	Rhizobiales	Rhizobiaceae	Rhizobium
ASV753	Bacteria	Bacillota	Bacilli	Bacillales	Bacillaceae	Bacillus
ASV754	Bacteria	Pseudomonadota	Gammaproteobacteria	Burkholderiales	Oxalobacteraceae	Duganella
ASV755	Bacteria	Actinomycetota	Actinobacteria	Micrococcales	Microbacteriaceae
ASV756	Bacteria	Actinomycetota	Actinobacteria	Frankiales	Geodermatophilaceae	Blastococcus
ASV757	Bacteria	Actinomycetota	Actinobacteria	Propionibacteriales	Nocardioidaceae	Nocardioides
ASV758	Bacteria	Pseudomonadota	Gammaproteobacteria	Burkholderiales	Oxalobacteraceae	Massilia
ASV759	Bacteria	Bacteroidota	Bacteroidia	Cytophagales	Spirosomaceae	Spirosoma
ASV760	Bacteria	Chloroflexi	Chloroflexia	Kallotenuales	AKIW781	AKIW781	uncultured_bacterium
ASV761	Bacteria	Actinomycetota	Actinobacteria	Propionibacteriales	Propionibacteriaceae
ASV762	Bacteria	Bacteroidota	Bacteroidia	Chitinophagales	Chitinophagaceae	Edaphobaculum
ASV763	Bacteria	Pseudomonadota	Alphaproteobacteria	Caulobacterales	Caulobacteraceae	Phenylobacterium
ASV764	Bacteria	Bacteroidota	Bacteroidia	Cytophagales	Cytophagaceae	Siphonobacter	uncultured_bacterium
ASV765	Bacteria	Pseudomonadota	Alphaproteobacteria	Rhizobiales	A0839	A0839	metagenome
ASV766	Bacteria	Pseudomonadota	Gammaproteobacteria	Xanthomonadales	Rhodanobacteraceae	Dokdonella
ASV767	Bacteria	Actinomycetota	Acidimicrobiia	Microtrichales	Ilumatobacteraceae	uncultured
ASV768	Bacteria	Pseudomonadota	Alphaproteobacteria	Rhizobiales	Beijerinckiaceae	Methylobacterium	Methylobacterium_cerastii
ASV769	Bacteria	Pseudomonadota	Gammaproteobacteria	Burkholderiales	Comamonadaceae	Simplicispira
ASV770	Bacteria	Pseudomonadota	Alphaproteobacteria	Rhizobiales	Beijerinckiaceae	Methylobacterium
ASV771	Bacteria	Deinococcota	Deinococci	Deinococcales	Deinococcaceae	Deinococcus
ASV772	Bacteria	Bacteroidota	Bacteroidia	Cytophagales	Hymenobacteraceae	Hymenobacter
ASV773	Bacteria	Bacillota	Clostridia	Peptostreptococcales-Tissierellales	Family_XI	Finegoldia	uncultured_bacterium
ASV774	Bacteria	Bacillota	Bacilli	Paenibacillales	Paenibacillaceae	Paenibacillus
ASV775	Bacteria	Pseudomonadota	Gammaproteobacteria	Burkholderiales	Comamonadaceae
ASV776	Bacteria	Pseudomonadota	Gammaproteobacteria	Burkholderiales	Comamonadaceae
ASV777	Bacteria	Actinomycetota	Actinobacteria	Pseudonocardiales	Pseudonocardiaceae	Pseudonocardia
ASV778	Bacteria	Actinomycetota	Actinobacteria	Micrococcales	Micrococcaceae	Arthrobacter
ASV779	Bacteria	Bacteroidota	Bacteroidia	Flavobacteriales	Weeksellaceae	Cloacibacterium	uncultured_bacterium
ASV780	Bacteria	Bacillota	Bacilli	Bacillales	Bacillaceae	Oceanobacillus
ASV781	Bacteria	Pseudomonadota	Alphaproteobacteria	Rhizobiales	Rhizobiaceae	Phyllobacterium
ASV782	Bacteria	Pseudomonadota	Alphaproteobacteria	Rhizobiales	Rhizobiaceae	Rhizobium
ASV783	Bacteria	Actinomycetota	Actinobacteria	Micrococcales	Microbacteriaceae
ASV784	Bacteria	Actinomycetota	Actinobacteria	Micrococcales	Microbacteriaceae
ASV785	Bacteria	Actinomycetota	Actinobacteria	Corynebacteriales	Corynebacteriaceae	Corynebacterium
ASV786	Bacteria	Chloroflexi	Chloroflexia	Chloroflexales	Chloroflexaceae	FFCH7168	uncultured_bacterium
ASV787	Bacteria	Pseudomonadota	Gammaproteobacteria	Burkholderiales	TRA3-20	TRA3-20
ASV788	Bacteria	Pseudomonadota	Alphaproteobacteria	Caulobacterales	Caulobacteraceae	Caulobacter
ASV789	Bacteria	Bacteroidota	Bacteroidia	Chitinophagales	Chitinophagaceae	Taibaiella	Chitinophagaceae_bacterium
ASV790	Bacteria	Bacillota	Clostridia	Peptostreptococcales-Tissierellales	Family_XI	Peptoniphilus
ASV791	Bacteria	Actinomycetota	Actinobacteria	Micrococcales	Microbacteriaceae
ASV792	Bacteria	Pseudomonadota	Gammaproteobacteria	Burkholderiales	Oxalobacteraceae
ASV793	Bacteria	Actinomycetota	Actinobacteria	Corynebacteriales	Nocardiaceae	Rhodococcus	Rhodococcus_aerolatus
ASV794	Bacteria	Pseudomonadota	Alphaproteobacteria	Rhizobiales	Kaistiaceae	Kaistia
ASV795	Bacteria	Pseudomonadota	Alphaproteobacteria	Acetobacterales	Acetobacteraceae	Roseomonas
ASV796	Bacteria	Pseudomonadota	Alphaproteobacteria	Sphingomonadales	Sphingomonadaceae	Sphingopyxis
ASV797	Bacteria	Pseudomonadota	Gammaproteobacteria	Burkholderiales	Comamonadaceae
ASV798	Bacteria	Pseudomonadota	Alphaproteobacteria	Caulobacterales	Caulobacteraceae	Brevundimonas
ASV799	Bacteria	Pseudomonadota	Alphaproteobacteria	Rhodobacterales	Rhodobacteraceae
ASV800	Bacteria	Pseudomonadota	Gammaproteobacteria	Burkholderiales	Oxalobacteraceae	Massilia
ASV801	Bacteria	Pseudomonadota	Alphaproteobacteria	Sphingomonadales	Sphingomonadaceae	Sphingomonas
ASV802	Bacteria	Deinococcota	Deinococci	Deinococcales	Deinococcaceae	Deinococcus
ASV803	Bacteria	Bacillota	Bacilli	Staphylococcales	Staphylococcaceae	Staphylococcus
ASV804	Bacteria	Bacillota	Bacilli	Lactobacillales	Aerococcaceae	Aerococcus
ASV805	Bacteria	Pseudomonadota	Gammaproteobacteria	Burkholderiales	Comamonadaceae	Azohydromonas	Azohydromonas_australica
ASV806	Bacteria	Bacillota	Bacilli	Bacillales	Bacillaceae
ASV807	Bacteria	Bacteroidota	Bacteroidia	Sphingobacteriales	Sphingobacteriaceae	Pedobacter
ASV808	Bacteria	Bacteroidota	Bacteroidia	Chitinophagales	Chitinophagaceae	Flavitalea
ASV809	Bacteria	Pseudomonadota	Alphaproteobacteria	Acetobacterales	Acetobacteraceae	Acidiphilium	uncultured_eubacterium
ASV810	Bacteria	Pseudomonadota	Gammaproteobacteria	Enterobacterales
ASV811	Bacteria	Pseudomonadota	Alphaproteobacteria	Rhodobacterales	Rhodobacteraceae	Paracoccus
ASV812	Bacteria	Actinomycetota	Actinobacteria	Micrococcales	Microbacteriaceae	Microbacterium
ASV813	Bacteria	Bacillota	Bacilli	Bacillales	Bacillaceae	Geobacillus
ASV814	Bacteria	Actinomycetota	Actinobacteria	Micrococcales	Micrococcaceae
ASV815	Bacteria	Pseudomonadota	Alphaproteobacteria	Rhodobacterales	Rhodobacteraceae	Rubellimicrobium	uncultured_bacterium
ASV816	Bacteria	Chloroflexi	Dehalococcoidia	S085	S085	S085
ASV817	Bacteria	Fusobacteriota	Fusobacteriia	Fusobacteriales	Fusobacteriaceae	Fusobacterium
ASV818	Bacteria	Pseudomonadota	Alphaproteobacteria	Sphingomonadales	Sphingomonadaceae	Sphingomonas
ASV819	Bacteria	Bacteroidota	Bacteroidia	Chitinophagales	Chitinophagaceae
ASV820	Bacteria	Bacillota	Clostridia	Clostridiales	Clostridiaceae	Clostridium_sensu_stricto_3
ASV821	Bacteria	Bacillota	Bacilli	Alicyclobacillales	Alicyclobacillaceae	Tumebacillus
ASV822	Bacteria	Actinomycetota	Actinobacteria	Micrococcales	Microbacteriaceae	Gryllotalpicola
ASV823	Bacteria	Actinomycetota	Actinobacteria	Micrococcales	Microbacteriaceae
ASV824	Bacteria	Bacillota	Desulfotomaculia	Desulfotomaculales	Desulfotomaculaceae	Desulfotomaculum	Desulfotomaculum_sp.
ASV825	Bacteria	Bacillota	Bacilli	Paenibacillales	Paenibacillaceae	Cohnella
ASV826	Bacteria	Actinomycetota	Acidimicrobiia	Microtrichales	uncultured	uncultured
ASV827	Bacteria	Pseudomonadota	Alphaproteobacteria	Dongiales	Dongiaceae	Dongia
ASV828	Bacteria	Actinomycetota	Actinobacteria	Micrococcales	Intrasporangiaceae	Lapillicoccus
ASV829	Bacteria	Bacteroidota	Bacteroidia	Cytophagales	Spirosomaceae	Dyadobacter	uncultured_soil
ASV830	Bacteria	Bacteroidota	Bacteroidia	Chitinophagales	Chitinophagaceae	Taibaiella
ASV831	Bacteria	Pseudomonadota	Gammaproteobacteria	Burkholderiales	Comamonadaceae
ASV832	Bacteria	Actinomycetota	Actinobacteria	Streptomycetales	Streptomycetaceae	Streptomyces
ASV833	Bacteria	Pseudomonadota	Gammaproteobacteria	Burkholderiales	Oxalobacteraceae	Massilia
ASV834	Bacteria	Actinomycetota	Actinobacteria	Propionibacteriales	Propionibacteriaceae	Microlunatus
ASV835	Bacteria	Bacteroidota	Bacteroidia	Sphingobacteriales	Sphingobacteriaceae	Pedobacter
ASV836	Bacteria	Bacillota	Bacilli	Lactobacillales	Streptococcaceae	Streptococcus
ASV837	Bacteria	Pseudomonadota	Alphaproteobacteria	Rhodobacterales	Rhodobacteraceae	Amaricoccus	uncultured_bacterium
ASV838	Bacteria	Pseudomonadota	Alphaproteobacteria	Rhodobacterales	Rhodobacteraceae	Paracoccus
ASV839	Bacteria	Bacteroidota	Bacteroidia	Chitinophagales	Chitinophagaceae
ASV840	Bacteria	Pseudomonadota	Alphaproteobacteria	Rhizobiales	Xanthobacteraceae
ASV841	Bacteria	Actinomycetota	Actinobacteria	Propionibacteriales	Nocardioidaceae	Nocardioides
ASV842	Bacteria	Bdellovibrionota	Oligoflexia	Oligoflexales	Oligoflexaceae
ASV843	Bacteria	Pseudomonadota	Alphaproteobacteria	Rhizobiales	Rhizobiaceae
ASV844	Bacteria	Actinomycetota	Actinobacteria	Micrococcales	Micrococcaceae
ASV845	Bacteria	Pseudomonadota	Gammaproteobacteria	Burkholderiales	Comamonadaceae
ASV846	Bacteria	Pseudomonadota	Alphaproteobacteria	Rhizobiales	Beijerinckiaceae	Methylobacterium	Methylobacterium_jeotgali
ASV847	Bacteria	Bacteroidota	Bacteroidia	Cytophagales	Spirosomaceae	Arsenicibacter	Cenchrus_americanus
ASV848	Bacteria	Bacteroidota	Bacteroidia	Cytophagales	Spirosomaceae	Fibrella	Fibrella_aestuarina
ASV849	Bacteria	Pseudomonadota	Gammaproteobacteria	Enterobacterales
ASV850	Bacteria	Pseudomonadota	Alphaproteobacteria	Rhizobiales	Xanthobacteraceae	Bradyrhizobium
ASV851	Bacteria	Pseudomonadota	Alphaproteobacteria	Rhizobiales	Beijerinckiaceae	Methylobacterium
ASV852	Bacteria	Pseudomonadota	Alphaproteobacteria	Caulobacterales	Caulobacteraceae
ASV853	Bacteria	Actinomycetota	Actinobacteria	Propionibacteriales	Nocardioidaceae	Aeromicrobium
ASV854	Bacteria	Bacillota	Bacilli	Staphylococcales	Staphylococcaceae	Staphylococcus
ASV855	Bacteria	Bacteroidota	Bacteroidia	Sphingobacteriales	AKYH767	AKYH767	metagenome
ASV856	Bacteria	Pseudomonadota	Alphaproteobacteria	Caulobacterales	Caulobacteraceae	Brevundimonas
ASV857	Bacteria	Bacteroidota	Bacteroidia	Cytophagales	Hymenobacteraceae	Hymenobacter
ASV858	Bacteria	Actinomycetota	Actinobacteria	Micrococcales	Cellulomonadaceae	Actinotalea
ASV859	Bacteria	Actinomycetota	Actinobacteria	Euzebyales	Euzebyaceae	uncultured	uncultured_bacterium
ASV860	Bacteria	Actinomycetota	Actinobacteria	Frankiales	Frankiaceae	Jatrophihabitans
ASV861	Bacteria	Pseudomonadota	Gammaproteobacteria	Xanthomonadales	Xanthomonadaceae
ASV862	Bacteria	Pseudomonadota	Gammaproteobacteria	Burkholderiales
ASV863	Bacteria	Bacteroidota	Bacteroidia	Sphingobacteriales	Sphingobacteriaceae	Mucilaginibacter
ASV864	Bacteria	Pseudomonadota	Alphaproteobacteria	Sphingomonadales	Sphingomonadaceae	Sphingomonas
ASV865	Bacteria	Actinomycetota	Actinobacteria	Micrococcales	Micrococcaceae
ASV866	Bacteria	Pseudomonadota	Alphaproteobacteria	Rhizobiales	Xanthobacteraceae	Pseudolabrys	uncultured_Bradyrhizobiaceae
ASV867	Bacteria	Bacteroidota	Bacteroidia	Flavobacteriales	Flavobacteriaceae	Flavobacterium
ASV868	Bacteria	Pseudomonadota	Gammaproteobacteria	Burkholderiales	Oxalobacteraceae	Massilia
ASV869	Bacteria	Pseudomonadota	Alphaproteobacteria	Rhizobiales	Rhizobiaceae	Shinella
ASV870	Bacteria	Pseudomonadota	Gammaproteobacteria	Burkholderiales	Comamonadaceae	Ramlibacter
ASV871	Bacteria	Actinomycetota	Actinobacteria	Propionibacteriales	Propionibacteriaceae
ASV872	Bacteria	Actinomycetota	Actinobacteria	Propionibacteriales	Nocardioidaceae	Nocardioides	Nocardioides_tritolerans
ASV873	Bacteria	Pseudomonadota	Gammaproteobacteria	Burkholderiales	Comamonadaceae	Aquabacterium
ASV874	Bacteria	Pseudomonadota	Alphaproteobacteria	Rhodobacterales	Rhodobacteraceae	Paracoccus
ASV875	Bacteria	Pseudomonadota	Alphaproteobacteria	Rhodobacterales	Rhodobacteraceae	Rubellimicrobium	uncultured_bacterium
ASV876	Bacteria	Pseudomonadota	Alphaproteobacteria	Sphingomonadales	Sphingomonadaceae
ASV877	Bacteria	Pseudomonadota	Alphaproteobacteria	Sphingomonadales	Sphingomonadaceae
ASV878	Bacteria	Myxococcota	Polyangia	mle1-27	mle1-27	mle1-27
ASV879	Bacteria	Pseudomonadota	Alphaproteobacteria	Sphingomonadales	Sphingomonadaceae	Sphingomonas
ASV880	Bacteria	Actinomycetota	Actinobacteria	Corynebacteriales	Corynebacteriaceae	Corynebacterium
ASV881	Bacteria	Pseudomonadota	Alphaproteobacteria	Rhizobiales	Rhizobiaceae	Shinella
ASV882	Bacteria	Deinococcota	Deinococci	Deinococcales	Deinococcaceae	Deinococcus
ASV883	Bacteria	Bacillota	Bacilli	Lactobacillales	Streptococcaceae	Streptococcus
ASV884	Bacteria	Pseudomonadota	Alphaproteobacteria	Rhizobiales	Beijerinckiaceae	Chelatococcus	Chelatococcus_daeguensis
ASV885	Bacteria	Myxococcota	Polyangia	Polyangiales	Polyangiaceae
ASV886	Bacteria	Actinomycetota	Thermoleophilia	Gaiellales	uncultured	uncultured
ASV887	Bacteria	Pseudomonadota	Alphaproteobacteria	Micropepsales	Micropepsaceae	uncultured	Rhizobiales_bacterium
ASV888	Bacteria	Pseudomonadota	Alphaproteobacteria	Sphingomonadales	Sphingomonadaceae	Sphingomonas
ASV889	Bacteria	Bacillota	Bacilli	Bacillales	Bacillaceae	Bacillus
ASV890	Bacteria	Pseudomonadota	Gammaproteobacteria	Burkholderiales	Comamonadaceae
ASV891	Bacteria	Deinococcota	Deinococci	Deinococcales	Deinococcaceae	Deinococcus	Deinococcus_persicinus
ASV892	Bacteria	Actinomycetota	Actinobacteria	Micrococcales	Cellulomonadaceae	Cellulomonas
ASV893	Bacteria	Actinomycetota	Actinobacteria	Pseudonocardiales	Pseudonocardiaceae	Pseudonocardia
ASV894	Bacteria	Actinomycetota	Actinobacteria	Propionibacteriales	Nocardioidaceae	Nocardioides
ASV895	Bacteria	Actinomycetota	Actinobacteria	Micrococcales	Microbacteriaceae	Microbacterium
ASV896	Bacteria	Pseudomonadota	Alphaproteobacteria	Rhizobiales	Rhizobiaceae	Ensifer
ASV897	Bacteria	Pseudomonadota	Alphaproteobacteria	Sphingomonadales	Sphingomonadaceae	Novosphingobium
ASV898	Bacteria	Pseudomonadota	Alphaproteobacteria	Rhizobiales	Beijerinckiaceae	Bosea
ASV899	Bacteria	Pseudomonadota	Gammaproteobacteria	Burkholderiales	SC-I-84	SC-I-84
ASV900	Bacteria	Pseudomonadota	Gammaproteobacteria	Burkholderiales	Comamonadaceae
ASV901	Bacteria	Actinomycetota	Actinobacteria	Corynebacteriales	Mycobacteriaceae	Mycobacterium
ASV902	Bacteria	Pseudomonadota	Gammaproteobacteria	Xanthomonadales	Xanthomonadaceae
ASV903	Bacteria	Bacteroidota	Bacteroidia	Chitinophagales	Chitinophagaceae	Chitinophaga
ASV904	Bacteria	Pseudomonadota	Alphaproteobacteria	Rhizobiales	Beijerinckiaceae	Methylorosula	uncultured_bacterium
ASV905	Bacteria	Bacillota	Bacilli	Paenibacillales	Paenibacillaceae	Paenibacillus
ASV906	Bacteria	Bacillota	Bacilli	Lactobacillales	Streptococcaceae	Streptococcus
ASV907	Bacteria	Actinomycetota	Actinobacteria	Corynebacteriales	Nocardiaceae	Rhodococcus
ASV908	Bacteria	Bacteroidota	Bacteroidia	Sphingobacteriales	env.OPS_17	env.OPS_17	Tuber_borchii
ASV909	Bacteria	Pseudomonadota	Gammaproteobacteria	Enterobacterales	Pasteurellaceae
ASV910	Bacteria	Pseudomonadota	Alphaproteobacteria	Rhizobiales	Beijerinckiaceae	Methylobacterium	Methylobacterium_aquaticum
ASV911	Bacteria	Bacillota	Bacilli	Bacillales	Bacillaceae	Bacillus
ASV912	Bacteria	Bacteroidota	Bacteroidia	Flavobacteriales	Weeksellaceae	Chryseobacterium
ASV913	Bacteria	Pseudomonadota	Gammaproteobacteria	Burkholderiales	Oxalobacteraceae	Massilia
ASV914	Bacteria	Actinomycetota	Actinobacteria	Frankiales	Frankiaceae	Jatrophihabitans	metagenome
ASV915	Bacteria	Bacteroidota	Bacteroidia	Chitinophagales	Chitinophagaceae	Chitinophaga
ASV916	Bacteria	Pseudomonadota	Gammaproteobacteria	Pseudomonadales	Pseudomonadaceae	Pseudomonas
ASV917	Bacteria	Pseudomonadota	Alphaproteobacteria	Rhizobiales	Rhizobiaceae	Mesorhizobium
ASV918	Bacteria	Bacteroidota	Bacteroidia	Cytophagales	Cytophagaceae	Siphonobacter	uncultured_bacterium
ASV919	Bacteria	Actinomycetota	Actinobacteria	Micrococcales	Micrococcaceae	Micrococcus
ASV920	Bacteria	Pseudomonadota	Alphaproteobacteria	Sphingomonadales	Sphingomonadaceae	Sphingomonas
ASV921	Bacteria	Pseudomonadota	Gammaproteobacteria	Burkholderiales	Comamonadaceae
ASV922	Bacteria	Pseudomonadota	Alphaproteobacteria	Sphingomonadales	Sphingomonadaceae	Sphingomonas
ASV923	Bacteria	Actinomycetota	Actinobacteria	Streptomycetales	Streptomycetaceae	Streptomyces
ASV924	Bacteria	Pseudomonadota	Gammaproteobacteria	Burkholderiales	Oxalobacteraceae	Massilia
ASV925	Bacteria	Actinomycetota	Actinobacteria	Micrococcales	Microbacteriaceae	Leifsonia
ASV926	Bacteria	Actinomycetota	Actinobacteria	Corynebacteriales	Corynebacteriaceae
ASV927	Bacteria	Pseudomonadota	Alphaproteobacteria	Rhizobiales	Methyloligellaceae	uncultured
ASV928	Bacteria	Actinomycetota	Thermoleophilia	Solirubrobacterales	Solirubrobacteraceae	Solirubrobacter
ASV929	Bacteria	Actinomycetota	Actinobacteria	Micrococcales	Microbacteriaceae
ASV930	Bacteria	Actinomycetota	Actinobacteria	Streptosporangiales	Streptosporangiaceae	Microbispora
ASV931	Bacteria	Pseudomonadota	Gammaproteobacteria	Coxiellales	Coxiellaceae	Coxiella
ASV932	Bacteria	Actinomycetota	Actinobacteria	Propionibacteriales	Propionibacteriaceae	Propioniciclava	Propionibacterium_sp.
ASV933	Bacteria	Pseudomonadota	Gammaproteobacteria	Pseudomonadales	Moraxellaceae	Psychrobacter
ASV934	Bacteria	Armatimonadota	Armatimonadia	Armatimonadales	Armatimonadales	Armatimonadales
ASV935	Bacteria	Bacillota	Bacilli	Lactobacillales	Carnobacteriaceae	Dolosigranulum	uncultured_bacterium
ASV936	Bacteria	Pseudomonadota	Alphaproteobacteria	Rhodobacterales	Rhodobacteraceae	Rubellimicrobium	uncultured_bacterium
ASV937	Bacteria	Bacillota	Bacilli	Lactobacillales	Lactobacillaceae	Latilactobacillus
ASV938	Bacteria	Bacteroidota	Bacteroidia	Flavobacteriales	Weeksellaceae	Chryseobacterium
ASV939	Bacteria	Bacillota	Bacilli	Brevibacillales	Brevibacillaceae	Brevibacillus
ASV940	Bacteria	Bdellovibrionota	Bdellovibrionia	Bdellovibrionales	Bdellovibrionaceae	OM27_clade
ASV941	Bacteria	Pseudomonadota	Alphaproteobacteria	Caulobacterales	Caulobacteraceae	Brevundimonas
ASV942	Bacteria	Actinomycetota	Actinobacteria	Actinomycetales	Actinomycetaceae	Actinomyces
ASV943	Bacteria	Pseudomonadota	Gammaproteobacteria	Burkholderiales	Oxalobacteraceae	Massilia
ASV944	Bacteria	Chloroflexi	Ktedonobacteria	C0119	C0119	C0119	uncultured_Chloroflexi
ASV945	Bacteria	Actinomycetota	Actinobacteria	Pseudonocardiales	Pseudonocardiaceae	Pseudonocardia
ASV946	Bacteria	Pseudomonadota	Alphaproteobacteria	Rhizobiales	Devosiaceae	Devosia
ASV947	Bacteria	Actinomycetota	Actinobacteria	Corynebacteriales	Nocardiaceae	Williamsia
ASV948	Bacteria	Pseudomonadota	Alphaproteobacteria	Rhizobiales	Devosiaceae	Devosia
ASV949	Bacteria	Bacillota	Clostridia	Clostridiales	Clostridiaceae	Clostridium_sensu_stricto_8	uncultured_bacterium
ASV950	Bacteria	Actinomycetota	Actinobacteria	Propionibacteriales	Nocardioidaceae	Aeromicrobium
ASV951	Bacteria	Bacillota	Bacilli	Bacillales	Bacillaceae
ASV952	Bacteria	Pseudomonadota	Alphaproteobacteria	Rhizobiales	Beijerinckiaceae	Bosea
ASV953	Bacteria	Pseudomonadota	Gammaproteobacteria	Enterobacterales
ASV954	Bacteria	Bacillota	Bacilli	Lactobacillales	Streptococcaceae	Streptococcus
ASV955	Bacteria	Pseudomonadota	Alphaproteobacteria	Sphingomonadales	Sphingomonadaceae	Sphingomonas
ASV956	Bacteria	Bacillota	Bacilli	Paenibacillales	Paenibacillaceae	Paenibacillus
ASV957	Bacteria	Actinomycetota	Actinobacteria	Propionibacteriales	Propionibacteriaceae	Microlunatus
ASV958	Bacteria	Actinomycetota	Actinobacteria	Micrococcales	Microbacteriaceae	Leifsonia
ASV959	Bacteria	Pseudomonadota	Gammaproteobacteria	Pseudomonadales	Moraxellaceae	Acinetobacter
ASV960	Bacteria	Pseudomonadota	Alphaproteobacteria	Rhizobiales	Rhizobiaceae	Rhizobium
ASV961	Bacteria	Chloroflexi	TK10	TK10	TK10	TK10
ASV962	Bacteria	Pseudomonadota	Alphaproteobacteria	Caulobacterales	Caulobacteraceae	uncultured	metagenome
ASV963	Bacteria	Pseudomonadota	Alphaproteobacteria	Rhizobiales	Pleomorphomonadaceae	Pleomorphomonas
ASV964	Bacteria	Bacillota	Bacilli	Bacillales	Bacillaceae	Bacillus
ASV965	Bacteria	Bacteroidota	Bacteroidia	Cytophagales	Spirosomaceae	Dyadobacter
ASV966	Bacteria	Pseudomonadota	Gammaproteobacteria	Xanthomonadales	Xanthomonadaceae	Xanthomonas
ASV967	Bacteria	Pseudomonadota	Alphaproteobacteria	Rhizobiales	Xanthobacteraceae	uncultured	Afipia_genosp.
ASV968	Bacteria	Pseudomonadota	Alphaproteobacteria	Rhizobiales	Rhizobiaceae	Rhizobium
ASV969	Bacteria	Pseudomonadota	Alphaproteobacteria	Rhizobiales	Xanthobacteraceae	Bradyrhizobium
ASV970	Bacteria	Bacteroidota	Bacteroidia	Cytophagales	Spirosomaceae	Dyadobacter
ASV971	Bacteria	Bacteroidota	Bacteroidia	Sphingobacteriales	Sphingobacteriaceae	Pedobacter
ASV972	Bacteria	Actinomycetota	Actinobacteria	Pseudonocardiales	Pseudonocardiaceae	Pseudonocardia
ASV973	Bacteria	Pseudomonadota	Alphaproteobacteria	Sphingomonadales	Sphingomonadaceae	Sphingomonas
ASV974	Bacteria	Actinomycetota	Actinobacteria	Frankiales	Nakamurellaceae	Nakamurella	uncultured_Nakamurellaceae
ASV975	Bacteria	Pseudomonadota	Gammaproteobacteria	Burkholderiales	Neisseriaceae	uncultured
ASV976	Bacteria	Pseudomonadota	Alphaproteobacteria	Sphingomonadales	Sphingomonadaceae	Sphingobium
ASV977	Bacteria	Pseudomonadota	Alphaproteobacteria	Caulobacterales	Caulobacteraceae	uncultured
ASV978	Bacteria	Bacteroidota	Bacteroidia	Chitinophagales	Chitinophagaceae
ASV979	Bacteria	Pseudomonadota	Alphaproteobacteria	Rhizobiales	Devosiaceae	Devosia
ASV980	Bacteria	Actinomycetota	Actinobacteria	Propionibacteriales	Nocardioidaceae	Aeromicrobium
ASV981	Bacteria	Pseudomonadota	Gammaproteobacteria	Burkholderiales	Comamonadaceae	Tepidimonas
ASV982	Bacteria	Bacillota	Bacilli	Staphylococcales	Staphylococcaceae	Staphylococcus
ASV983	Bacteria	Fusobacteriota	Fusobacteriia	Fusobacteriales	Leptotrichiaceae	Leptotrichia
ASV984	Bacteria	Bacillota	Bacilli	Staphylococcales	Staphylococcaceae	Staphylococcus
ASV985	Bacteria	Actinomycetota	Actinobacteria	Micrococcales	Microbacteriaceae
ASV986	Bacteria	Pseudomonadota	Gammaproteobacteria	Pseudomonadales	Moraxellaceae	Acinetobacter
ASV987	Bacteria	Bacteroidota	Bacteroidia	Cytophagales	Hymenobacteraceae	Hymenobacter
ASV988	Bacteria	Actinomycetota	Actinobacteria	Propionibacteriales	Nocardioidaceae	Nocardioides
ASV989	Bacteria	Cyanobacteria	Sericytochromatia	Sericytochromatia	Sericytochromatia	Sericytochromatia	uncultured_bacterium
ASV990	Bacteria	Actinomycetota	Actinobacteria	Streptomycetales	Streptomycetaceae	Streptomyces
ASV991	Bacteria	Pseudomonadota	Gammaproteobacteria	Enterobacterales	Pasteurellaceae	Haemophilus
ASV992	Bacteria	Pseudomonadota	Gammaproteobacteria	Burkholderiales	Comamonadaceae
ASV993	Bacteria	Bacteroidota	Bacteroidia	Flavobacteriales	Weeksellaceae	Chryseobacterium
ASV994	Bacteria	Bacillota	Bacilli	Lactobacillales	Aerococcaceae	Facklamia	Facklamia_languida
ASV995	Bacteria	Pseudomonadota	Gammaproteobacteria	Burkholderiales	Alcaligenaceae	Castellaniella
ASV996	Bacteria	Actinomycetota	Actinobacteria	Propionibacteriales	Nocardioidaceae	Nocardioides
ASV997	Bacteria	Pseudomonadota	Gammaproteobacteria	Pseudomonadales	Pseudomonadaceae	Pseudomonas
ASV998	Bacteria	Pseudomonadota	Gammaproteobacteria	Burkholderiales	Oxalobacteraceae	Massilia
ASV999	Bacteria	Actinomycetota	Actinobacteria	Micrococcales	Micrococcaceae
ASV1000	Bacteria	Pseudomonadota	Alphaproteobacteria	Caulobacterales	Caulobacteraceae
ASV1001	Bacteria	Bacillota	Bacilli	Lactobacillales	Enterococcaceae	Enterococcus
ASV1002	Bacteria	Pseudomonadota	Alphaproteobacteria	Rhizobiales	Rhizobiaceae	Mesorhizobium
ASV1003	Bacteria	Pseudomonadota	Alphaproteobacteria	Caulobacterales	Caulobacteraceae	Caulobacter
ASV1004	Bacteria	Pseudomonadota	Alphaproteobacteria	Sphingomonadales	Sphingomonadaceae	Sphingomonas
ASV1005	Bacteria	Pseudomonadota	Gammaproteobacteria	Pseudomonadales	Moraxellaceae	Enhydrobacter
ASV1006	Bacteria	Abditibacteriota	Abditibacteria	Abditibacteriales	Abditibacteriaceae	Abditibacterium	uncultured_bacterium
ASV1007	Bacteria	Bacillota	Bacilli	Paenibacillales	Paenibacillaceae	Cohnella
ASV1008	Bacteria	Actinomycetota	Actinobacteria	Micrococcales	Micrococcaceae
ASV1009	Bacteria	Actinomycetota	Actinobacteria	Streptomycetales	Streptomycetaceae	Streptomyces
ASV1010	Bacteria	Bacillota	Clostridia	Clostridiales	Clostridiaceae	Clostridium_sensu_stricto_1
ASV1011	Bacteria	Chloroflexi	TK10	TK10	TK10	TK10	metagenome
ASV1012	Bacteria	Bacillota	Bacilli	Paenibacillales	Paenibacillaceae	Paenibacillus
ASV1013	Bacteria	Actinomycetota	Actinobacteria	Corynebacteriales	Corynebacteriaceae	Corynebacterium	Corynebacterium_simulans
ASV1014	Bacteria	Bacteroidota	Bacteroidia	Chitinophagales	Chitinophagaceae
ASV1015	Bacteria	Pseudomonadota	Gammaproteobacteria	Burkholderiales	Oxalobacteraceae	Massilia
ASV1016	Bacteria	Actinomycetota	Actinobacteria	Frankiales	Acidothermaceae	Acidothermus
ASV1017	Bacteria	Actinomycetota	Actinobacteria	Corynebacteriales	Corynebacteriaceae
ASV1018	Bacteria	Bacteroidota	Bacteroidia	Sphingobacteriales	Sphingobacteriaceae	Pedobacter
ASV1019	Bacteria	Pseudomonadota	Alphaproteobacteria	Rhizobiales	Rhizobiaceae	Rhizobium
ASV1020	Bacteria	Pseudomonadota	Gammaproteobacteria	Enterobacterales
ASV1021	Bacteria	Verrucomicrobiota	Verrucomicrobiae	Pedosphaerales	Pedosphaeraceae	uncultured
ASV1022	Bacteria	Actinomycetota	Acidimicrobiia	Microtrichales	uncultured	uncultured	bacterium_YC-ZSS-LKJ199
ASV1023	Bacteria	Fusobacteriota	Fusobacteriia	Fusobacteriales	Leptotrichiaceae	Leptotrichia	uncultured_organism
ASV1024	Bacteria	Bacteroidota	Bacteroidia	Chitinophagales	Chitinophagaceae
ASV1025	Bacteria	Pseudomonadota	Alphaproteobacteria	Micropepsales	Micropepsaceae	uncultured
ASV1026	Bacteria	Pseudomonadota	Alphaproteobacteria	Rhodobacterales	Rhodobacteraceae	Rubellimicrobium
ASV1027	Bacteria	Pseudomonadota	Alphaproteobacteria	Rhizobiales	Beijerinckiaceae	1174-901-12	uncultured_bacterium
ASV1028	Bacteria	Bacteroidota	Bacteroidia	Cytophagales	Hymenobacteraceae	Hymenobacter
ASV1029	Bacteria	Pseudomonadota	Alphaproteobacteria	Rhizobiales	Xanthobacteraceae	Afipia	uncultured_rape
ASV1030	Bacteria	Pseudomonadota	Alphaproteobacteria	Micropepsales	Micropepsaceae	uncultured
ASV1031	Bacteria	Bacteroidota	Bacteroidia	Chitinophagales	Chitinophagaceae	Terrimonas
ASV1032	Bacteria	Pseudomonadota	Gammaproteobacteria	Burkholderiales	Oxalobacteraceae
ASV1033	Bacteria	Patescibacteria	Saccharimonadia	Saccharimonadales	Saccharimonadaceae	TM7x
ASV1034	Bacteria	Acidobacteriota	Acidobacteriae	Subgroup_2	Subgroup_2	Subgroup_2
ASV1035	Bacteria	Pseudomonadota	Alphaproteobacteria	Rhizobiales	Devosiaceae	Devosia	bacterium_enrichment
ASV1036	Bacteria	Pseudomonadota	Alphaproteobacteria	Sphingomonadales	Sphingomonadaceae	Sphingomonas	bacterium_B0089
ASV1037	Bacteria	Pseudomonadota	Alphaproteobacteria	Sphingomonadales	Sphingomonadaceae	Sphingomonas
ASV1038	Bacteria	Pseudomonadota	Alphaproteobacteria	Sphingomonadales	Sphingomonadaceae	Novosphingobium	Novosphingobium_resinovorum
ASV1039	Bacteria	Actinomycetota	Actinobacteria	Streptomycetales	Streptomycetaceae	Streptomyces
ASV1040	Bacteria	Pseudomonadota	Alphaproteobacteria	Sphingomonadales	Sphingomonadaceae
ASV1041	Bacteria	Pseudomonadota	Alphaproteobacteria	Sphingomonadales	Sphingomonadaceae	Novosphingobium
ASV1042	Bacteria	Bacillota	Clostridia	Lachnospirales	Lachnospiraceae	Lachnoanaerobaculum	uncultured_bacterium
ASV1043	Bacteria	Actinomycetota	Actinobacteria	Propionibacteriales	Nocardioidaceae	Nocardioides
ASV1044	Bacteria	Myxococcota	Polyangia	Blfdi19	Blfdi19	Blfdi19
ASV1045	Bacteria	Actinomycetota	Actinobacteria	Micrococcales	Intrasporangiaceae	Janibacter
ASV1046	Bacteria	Actinomycetota	Actinobacteria	Propionibacteriales	Nocardioidaceae	Nocardioides
ASV1047	Bacteria	Bacteroidota	Bacteroidia	Chitinophagales	Chitinophagaceae	Terrimonas
ASV1048	Bacteria	Actinomycetota	Actinobacteria	Corynebacteriales	Nocardiaceae	Rhodococcus
ASV1049	Bacteria	Actinomycetota	Actinobacteria	Propionibacteriales	Nocardioidaceae	Aeromicrobium
ASV1050	Bacteria	Actinomycetota	Actinobacteria	Propionibacteriales	Nocardioidaceae	Nocardioides
ASV1051	Bacteria	Bacteroidota	Bacteroidia	Flavobacteriales	Weeksellaceae
ASV1052	Bacteria	Bacteroidota	Bacteroidia	Chitinophagales	Chitinophagaceae
ASV1053	Bacteria	Bacillota	Clostridia	Peptostreptococcales-Tissierellales	Family_XI	Fenollaria	uncultured_bacterium
ASV1054	Bacteria	Pseudomonadota	Gammaproteobacteria	Burkholderiales	Comamonadaceae	Aquabacterium
ASV1055	Bacteria	Bacteroidota	Bacteroidia	Chitinophagales	Chitinophagaceae	Segetibacter
ASV1056	Bacteria	Pseudomonadota	Alphaproteobacteria	Sphingomonadales	Sphingomonadaceae	Sphingomonas
ASV1057	Bacteria	Actinomycetota	Coriobacteriia	Coriobacteriales	Atopobiaceae	Olsenella	Olsenella_uli
ASV1058	Bacteria	Actinomycetota	Actinobacteria	Bifidobacteriales	Bifidobacteriaceae	Bifidobacterium
ASV1059	Bacteria	Actinomycetota	Actinobacteria	Propionibacteriales	Nocardioidaceae	Nocardioides
ASV1060	Bacteria	Pseudomonadota	Gammaproteobacteria	Burkholderiales	Oxalobacteraceae
ASV1061	Bacteria	Bacillota	Bacilli	Staphylococcales	Staphylococcaceae	Staphylococcus
ASV1062	Bacteria	Bacillota	Clostridia	Peptostreptococcales-Tissierellales	Anaerovoracaceae	Mogibacterium	Mogibacterium_diversum
ASV1063	Bacteria	Actinomycetota	Actinobacteria	Frankiales	Geodermatophilaceae	Geodermatophilus
ASV1064	Bacteria	Pseudomonadota	Alphaproteobacteria	Sphingomonadales	Sphingomonadaceae	Sphingomonas
ASV1065	Bacteria	Actinomycetota	Actinobacteria	Propionibacteriales	Propionibacteriaceae
ASV1066	Bacteria	Bdellovibrionota	Bdellovibrionia	Bdellovibrionales	Bdellovibrionaceae	Bdellovibrio	uncultured_bacterium
ASV1067	Bacteria	Bacteroidota	Bacteroidia	Sphingobacteriales	Sphingobacteriaceae	Pedobacter	Pedobacter_terrae
ASV1068	Bacteria	Actinomycetota	Actinobacteria	Streptosporangiales	Streptosporangiales_Incertae_Sedis	Motilibacter	uncultured_bacterium
ASV1069	Bacteria	Bacillota	Bacilli	Bacillales	Bacillaceae	Bacillus
ASV1070	Bacteria	Actinomycetota	Actinobacteria	Corynebacteriales	Nocardiaceae
ASV1071	Bacteria	Actinomycetota	Actinobacteria	Kineosporiales	Kineosporiaceae	Angustibacter
ASV1072	Bacteria	Bacteroidota	Bacteroidia	Chitinophagales	Chitinophagaceae	Taibaiella	uncultured_bacterium
ASV1073	Bacteria	Bacteroidota	Bacteroidia	Cytophagales	Spirosomaceae	Dyadobacter
ASV1074	Bacteria	Actinomycetota	Actinobacteria	Corynebacteriales	Corynebacteriaceae	Corynebacterium	Corynebacterium_diphtheriae
ASV1075	Bacteria	Bacillota	Bacilli	Thermoactinomycetales	Thermoactinomycetaceae	Planifilum
ASV1076	Bacteria	Actinomycetota	Actinobacteria	Bifidobacteriales	Bifidobacteriaceae	Gardnerella
ASV1077	Bacteria	Actinomycetota	Actinobacteria	Frankiales	uncultured	uncultured
ASV1078	Bacteria	Bacillota	Bacilli	Bacillales	Bacillaceae	Bacillus
ASV1079	Bacteria	Bacteroidota	Bacteroidia	Sphingobacteriales	Sphingobacteriaceae	Pedobacter
ASV1080	Bacteria	Actinomycetota	Actinobacteria	Micrococcales	Cellulomonadaceae	Cellulomonas
ASV1081	Bacteria	Verrucomicrobiota	Chlamydiae	Chlamydiales	Parachlamydiaceae	Neochlamydia
ASV1082	Bacteria	Pseudomonadota	Alphaproteobacteria	Sphingomonadales	Sphingomonadaceae	Sphingobium
ASV1083	Bacteria	Pseudomonadota	Alphaproteobacteria	Sphingomonadales	Sphingomonadaceae	Sphingomonas
ASV1084	Bacteria	Bacillota	Bacilli	Lactobacillales	Lactobacillaceae	Weissella
ASV1085	Bacteria	Pseudomonadota	Alphaproteobacteria	Caulobacterales	Caulobacteraceae	Brevundimonas
ASV1086	Bacteria	Bacteroidota	Bacteroidia	Cytophagales	Hymenobacteraceae	Hymenobacter
ASV1087	Bacteria	Bacteroidota	Bacteroidia	Chitinophagales	Chitinophagaceae	Segetibacter
ASV1088	Bacteria	Actinomycetota	Actinobacteria	Corynebacteriales	Corynebacteriaceae	Corynebacterium
ASV1089	Bacteria	Pseudomonadota	Alphaproteobacteria	Rhizobiales	Rhizobiaceae
ASV1090	Bacteria	Bacteroidota	Bacteroidia	Cytophagales	Hymenobacteraceae	Hymenobacter
ASV1091	Bacteria	Bacillota	Bacilli	Staphylococcales	Staphylococcaceae	Staphylococcus
ASV1092	Bacteria	Actinomycetota	Actinobacteria	Micrococcales	Micrococcaceae	Arthrobacter	Arthrobacter_russicus
ASV1093	Bacteria	Pseudomonadota	Alphaproteobacteria	Sphingomonadales	Sphingomonadaceae
ASV1094	Bacteria	Abditibacteriota	Abditibacteria	Abditibacteriales	Abditibacteriaceae	Abditibacterium
ASV1095	Bacteria	Bacillota	Bacilli	Bacillales	Bacillaceae	Bacillus
ASV1096	Bacteria	Pseudomonadota	Alphaproteobacteria	Acetobacterales	Acetobacteraceae	Roseomonas
ASV1097	Bacteria	Actinomycetota	Actinobacteria	Corynebacteriales	Nocardiaceae	Nocardia
ASV1098	Bacteria	Actinomycetota	Actinobacteria	Propionibacteriales	Propionibacteriaceae
ASV1099	Bacteria	Pseudomonadota	Gammaproteobacteria	Enterobacterales	Pasteurellaceae	Haemophilus
ASV1100	Bacteria	Pseudomonadota	Gammaproteobacteria	Burkholderiales	Comamonadaceae
ASV1101	Bacteria	Deinococcota	Deinococci	Deinococcales	Deinococcaceae
ASV1102	Bacteria	Actinomycetota	Actinobacteria	Propionibacteriales	Nocardioidaceae	Marmoricola
ASV1103	Bacteria	Pseudomonadota	Alphaproteobacteria	Reyranellales	Reyranellaceae	Reyranella
ASV1104	Bacteria	Actinomycetota	Actinobacteria	Corynebacteriales	Corynebacteriaceae	Corynebacterium
ASV1105	Bacteria	Pseudomonadota	Alphaproteobacteria	Sphingomonadales	Sphingomonadaceae	Sphingobium
ASV1106	Bacteria	Myxococcota	Polyangia	Polyangiales	Sandaracinaceae	uncultured	uncultured_soil
ASV1107	Bacteria	Pseudomonadota	Alphaproteobacteria	Tistrellales	Geminicoccaceae	Geminicoccus	uncultured_bacterium
ASV1108	Bacteria	Actinomycetota	Actinobacteria	Frankiales	Acidothermaceae	Acidothermus	uncultured_actinobacterium
ASV1109	Bacteria	Pseudomonadota	Gammaproteobacteria	Burkholderiales	Comamonadaceae	Aquabacterium
ASV1110	Bacteria	Bacillota	Clostridia	Clostridiales	Clostridiaceae
ASV1111	Bacteria	Actinomycetota	Actinobacteria	Micrococcales	Microbacteriaceae	Microbacterium
ASV1112	Bacteria	Pseudomonadota	Gammaproteobacteria	Pseudomonadales	Pseudomonadaceae	Pseudomonas
ASV1113	Bacteria	Bacillota	Bacilli	Paenibacillales	Paenibacillaceae	Paenibacillus
ASV1114	Bacteria	Bacteroidota	Bacteroidia	Flavobacteriales	Weeksellaceae	Bergeyella	uncultured_bacterium
ASV1115	Bacteria	Chloroflexi	OLB14	OLB14	OLB14	OLB14
ASV1116	Bacteria	Actinomycetota	Actinobacteria	Catenulisporales	Actinospicaceae	Actinospica
ASV1117	Bacteria	Actinomycetota	Actinobacteria	Micrococcales	Microbacteriaceae	Microbacterium	Microbacterium_paludicola
ASV1118	Bacteria	Pseudomonadota	Gammaproteobacteria	Burkholderiales	Comamonadaceae
ASV1119	Bacteria	Bacillota	Bacilli	Bacillales
ASV1120	Bacteria	Pseudomonadota	Gammaproteobacteria	Burkholderiales	Oxalobacteraceae	Massilia
ASV1121	Bacteria	Actinomycetota	Coriobacteriia	Coriobacteriales
ASV1122	Bacteria	Pseudomonadota	Gammaproteobacteria	Burkholderiales	Comamonadaceae	Azohydromonas
ASV1123	Bacteria	Actinomycetota	Thermoleophilia	Solirubrobacterales	Solirubrobacteraceae
ASV1124	Bacteria	Pseudomonadota	Gammaproteobacteria	Burkholderiales	Oxalobacteraceae	Massilia
ASV1125	Bacteria	Actinomycetota	Actinobacteria	Bifidobacteriales	Bifidobacteriaceae	Bifidobacterium
ASV1126	Bacteria	Actinomycetota	Thermoleophilia	Solirubrobacterales	Solirubrobacteraceae	Patulibacter
ASV1127	Bacteria	Pseudomonadota	Alphaproteobacteria	Rhizobiales	Hyphomicrobiaceae	Pedomicrobium	uncultured_Hyphomicrobium
ASV1128	Bacteria	Actinomycetota	Actinobacteria	Frankiales	uncultured	uncultured
ASV1129	Bacteria	Bacteroidota	Bacteroidia	Cytophagales	Hymenobacteraceae	Hymenobacter
ASV1130	Bacteria	Actinomycetota	Actinobacteria	Propionibacteriales	Nocardioidaceae	Nocardioides
ASV1131	Bacteria	Bacillota	Bacilli	Lactobacillales	Lactobacillaceae	Ligilactobacillus
ASV1132	Bacteria	Actinomycetota	Acidimicrobiia	Microtrichales	Ilumatobacteraceae	uncultured
ASV1133	Bacteria	Pseudomonadota	Alphaproteobacteria	Sphingomonadales	Sphingomonadaceae	Sphingoaurantiacus
ASV1134	Bacteria	Bacillota	Bacilli	Lactobacillales	Streptococcaceae	Streptococcus
ASV1135	Bacteria	Pseudomonadota	Alphaproteobacteria	Rhizobiales	Beijerinckiaceae	Methylobacterium	Methylobacterium_hispanicum
ASV1136	Bacteria	Pseudomonadota	Alphaproteobacteria	Azospirillales	Azospirillaceae	Skermanella
ASV1137	Bacteria	Actinomycetota	Actinobacteria	Micrococcales	Microbacteriaceae	Microbacterium
ASV1138	Bacteria	Bacillota	Bacilli	Staphylococcales	Staphylococcaceae	Staphylococcus
ASV1139	Bacteria	Pseudomonadota	Alphaproteobacteria	Rhizobiales	Rhizobiaceae	Rhizobium
ASV1140	Bacteria	Bacillota	Clostridia	Peptostreptococcales-Tissierellales	Family_XI	Murdochiella
ASV1141	Bacteria	Bacteroidota	Bacteroidia	Sphingobacteriales	Sphingobacteriaceae	Pedobacter
ASV1142	Bacteria	Bacteroidota	Bacteroidia	Cytophagales	Hymenobacteraceae	Hymenobacter
ASV1143	Bacteria	Pseudomonadota	Alphaproteobacteria	Rhizobiales	Devosiaceae	Devosia
ASV1144	Bacteria	Actinomycetota	Thermoleophilia	Solirubrobacterales	Solirubrobacteraceae	uncultured
ASV1145	Bacteria	Bacteroidota	Bacteroidia	Cytophagales	Cytophagaceae	Cytophaga	Cytophaga_hutchinsonii
ASV1146	Bacteria	Pseudomonadota	Alphaproteobacteria	Caulobacterales	Caulobacteraceae	Phenylobacterium
ASV1147	Bacteria	Pseudomonadota	Alphaproteobacteria	Sphingomonadales	Sphingomonadaceae	Altererythrobacter
ASV1148	Bacteria	Pseudomonadota	Alphaproteobacteria	Rhizobiales	Beijerinckiaceae	Methylobacterium
ASV1149	Bacteria	Bacteroidota	Bacteroidia	Chitinophagales	Chitinophagaceae	Edaphobaculum
ASV1150	Bacteria	Pseudomonadota	Alphaproteobacteria	Rhizobiales	Rhizobiaceae	Rhizobium
ASV1151	Bacteria	Pseudomonadota	Alphaproteobacteria	Sphingomonadales	Sphingomonadaceae	Sphingomonas
ASV1152	Bacteria	Actinomycetota	Actinobacteria	Propionibacteriales	Nocardioidaceae	Marmoricola
ASV1153	Bacteria	Pseudomonadota	Alphaproteobacteria	Rhizobiales	Rhizobiaceae	Rhizobium
ASV1154	Bacteria	Bacteroidota	Bacteroidia	Chitinophagales	Chitinophagaceae	Arachidicoccus
ASV1155	Bacteria	Bacteroidota	Bacteroidia	Chitinophagales	Chitinophagaceae	Edaphobaculum
ASV1156	Bacteria	Pseudomonadota	Alphaproteobacteria	Rhizobiales	Beijerinckiaceae	Methylobacterium	Methylobacterium_cerastii
ASV1157	Bacteria	Actinomycetota	Thermoleophilia	Solirubrobacterales	Solirubrobacteraceae	Solirubrobacter
ASV1158	Bacteria	Pseudomonadota	Gammaproteobacteria	Burkholderiales	Oxalobacteraceae	Massilia
ASV1159	Bacteria	Pseudomonadota	Alphaproteobacteria	Rhizobiales	Xanthobacteraceae	uncultured
ASV1160	Bacteria	Bacteroidota	Bacteroidia	Flavobacteriales	Weeksellaceae	Chryseobacterium
ASV1161	Bacteria	Bacteroidota	Bacteroidia	Sphingobacteriales	Sphingobacteriaceae	Pedobacter
ASV1162	Bacteria	Pseudomonadota	Gammaproteobacteria	Salinisphaerales	Solimonadaceae	Nevskia
ASV1163	Bacteria	Pseudomonadota	Gammaproteobacteria	Enterobacterales	Pasteurellaceae	Haemophilus
ASV1164	Bacteria	Pseudomonadota	Alphaproteobacteria	Sphingomonadales	Sphingomonadaceae	Sphingomonas
ASV1165	Bacteria	Pseudomonadota	Alphaproteobacteria	Rhizobiales	Rhizobiaceae
ASV1166	Bacteria	Pseudomonadota	Alphaproteobacteria	Caulobacterales	Caulobacteraceae
ASV1167	Bacteria	Pseudomonadota	Alphaproteobacteria	Sphingomonadales	Sphingomonadaceae	Sphingomonas
ASV1168	Bacteria	Actinomycetota	Actinobacteria	Propionibacteriales	Nocardioidaceae	Nocardioides
ASV1169	Bacteria	Actinomycetota	Actinobacteria	Propionibacteriales	Nocardioidaceae	Nocardioides
ASV1170	Bacteria	Actinomycetota	Actinobacteria	Corynebacteriales	Corynebacteriaceae	Corynebacterium
ASV1171	Bacteria	Pseudomonadota	Alphaproteobacteria	Rhizobiales	Rhizobiaceae
ASV1172	Bacteria	Pseudomonadota	Alphaproteobacteria	Rhizobiales	Xanthobacteraceae	Rhodopseudomonas
ASV1173	Bacteria	Pseudomonadota	Gammaproteobacteria	Enterobacterales	Enterobacteriaceae
ASV1174	Bacteria	Pseudomonadota	Gammaproteobacteria	Burkholderiales	Comamonadaceae
ASV1175	Bacteria	Bacteroidota	Bacteroidia	Chitinophagales	Chitinophagaceae
ASV1176	Bacteria	Pseudomonadota	Alphaproteobacteria	Rhizobiales	Rhizobiaceae	Aureimonas
ASV1177	Bacteria	Pseudomonadota	Gammaproteobacteria	Burkholderiales	Oxalobacteraceae	Massilia
ASV1178	Bacteria	Pseudomonadota	Alphaproteobacteria	Rhizobiales	Rhizobiaceae	Bartonella
ASV1179	Bacteria	Pseudomonadota	Alphaproteobacteria	Sphingomonadales	Sphingomonadaceae	Sphingomonas
ASV1180	Bacteria	Pseudomonadota	Alphaproteobacteria	Acetobacterales	Acetobacteraceae	Roseomonas
ASV1181	Bacteria	Pseudomonadota	Alphaproteobacteria	Rhizobiales	Rhizobiaceae	Mesorhizobium
ASV1182	Bacteria	Actinomycetota	Actinobacteria	Micrococcales	Intrasporangiaceae
ASV1183	Bacteria	Bdellovibrionota	Oligoflexia	Oligoflexales	Oligoflexaceae	uncultured
ASV1184	Bacteria	Pseudomonadota	Alphaproteobacteria	Rhizobiales	Rhizobiaceae
ASV1185	Bacteria	Deinococcota	Deinococci	Deinococcales	Deinococcaceae	Deinococcus	Deinococcus_antarcticus
ASV1186	Bacteria	Actinomycetota	Actinobacteria	Frankiales	Geodermatophilaceae	Blastococcus
ASV1187	Bacteria	Actinomycetota	Actinobacteria	Micrococcales	Micrococcales_Incertae_Sedis	Luteimicrobium	Luteimicrobium_sp.
ASV1188	Bacteria	Acidobacteriota	Acidobacteriae	Acidobacteriales	Acidobacteriaceae_(Subgroup_1)
ASV1189	Bacteria	Pseudomonadota	Alphaproteobacteria	Rhizobiales	Rhizobiaceae
ASV1190	Bacteria	Actinomycetota	Actinobacteria	Micrococcales	Micrococcaceae	Glutamicibacter
ASV1191	Bacteria	Pseudomonadota	Gammaproteobacteria	Burkholderiales	Comamonadaceae
ASV1192	Bacteria	Bacteroidota	Bacteroidia	Flavobacteriales	Weeksellaceae	Chryseobacterium
ASV1193	Bacteria	Actinomycetota	Actinobacteria	Corynebacteriales	Corynebacteriaceae	Turicella	uncultured_bacterium
ASV1194	Bacteria	Pseudomonadota	Alphaproteobacteria	Sphingomonadales	Sphingomonadaceae	Sphingomonas
ASV1195	Bacteria	Pseudomonadota	Gammaproteobacteria	Burkholderiales	Rhodocyclaceae	Sulfuritalea	uncultured_soil
ASV1196	Bacteria	Bdellovibrionota	Oligoflexia	0319-6G20	0319-6G20	0319-6G20
ASV1197	Bacteria	Bacillota	Bacilli	Lactobacillales	Lactobacillaceae	Lactobacillus
ASV1198	Bacteria	Pseudomonadota	Alphaproteobacteria	Acetobacterales	Acetobacteraceae	Roseomonas
ASV1199	Bacteria	Bacillota	Bacilli	Alicyclobacillales	Alicyclobacillaceae	Tumebacillus
ASV1200	Bacteria	Actinomycetota	Actinobacteria	Corynebacteriales	Nocardiaceae	Rhodococcus
ASV1201	Bacteria	Pseudomonadota	Gammaproteobacteria	Burkholderiales	Alcaligenaceae	Castellaniella
ASV1202	Bacteria	Pseudomonadota	Alphaproteobacteria	Sphingomonadales	Sphingomonadaceae	Rhizorhapis
ASV1203	Bacteria	Bacteroidota	Bacteroidia	Cytophagales	Cytophagaceae	Siphonobacter	uncultured_bacterium
ASV1204	Bacteria	Pseudomonadota	Gammaproteobacteria	Pseudomonadales	Moraxellaceae	Acinetobacter
ASV1205	Bacteria	Actinomycetota	Actinobacteria	Micrococcales	Micrococcaceae	Micrococcus
ASV1206	Bacteria	Pseudomonadota	Alphaproteobacteria	Sphingomonadales	Sphingomonadaceae	Sphingomonas	Sphingomonas_kaistensis
ASV1207	Bacteria	Bacillota	Clostridia	Lachnospirales	Lachnospiraceae	Lachnoclostridium
ASV1208	Bacteria	Actinomycetota	Actinobacteria	Micrococcales	Microbacteriaceae	Microbacterium
ASV1209	Bacteria	Bacteroidota	Bacteroidia	Cytophagales	Spirosomaceae	Spirosoma
ASV1210	Bacteria	Bacteroidota	Bacteroidia	Cytophagales
ASV1211	Bacteria	Pseudomonadota	Alphaproteobacteria	Rhodobacterales	Rhodobacteraceae
ASV1212	Bacteria	Actinomycetota	Actinobacteria	Micrococcales	Microbacteriaceae	Gryllotalpicola
ASV1213	Bacteria	Actinomycetota	Acidimicrobiia	Microtrichales	Ilumatobacteraceae	CL500-29_marine_group	metagenome
ASV1214	Bacteria	Bacteroidota	Bacteroidia	Chitinophagales	Chitinophagaceae	Asinibacterium	uncultured_bacterium
ASV1215	Bacteria	Pseudomonadota	Gammaproteobacteria	Burkholderiales	Oxalobacteraceae
ASV1216	Bacteria	Actinomycetota	Actinobacteria	Micrococcales	Micrococcaceae
ASV1217	Bacteria	Actinomycetota	Actinobacteria	Propionibacteriales	Nocardioidaceae	Nocardioides
ASV1218	Bacteria	Actinomycetota	Actinobacteria	Streptomycetales	Streptomycetaceae	Streptomyces
ASV1219	Bacteria	Actinomycetota	Actinobacteria	Micrococcales	Micrococcaceae	Micrococcus
ASV1220	Bacteria	Pseudomonadota	Gammaproteobacteria	Burkholderiales	Oxalobacteraceae	Massilia
ASV1221	Bacteria	Actinomycetota	Actinobacteria	Corynebacteriales	Nocardiaceae	Rhodococcus
ASV1222	Bacteria	Bacillota	Bacilli	Paenibacillales	Paenibacillaceae	Paenibacillus
ASV1223	Bacteria	Pseudomonadota	Gammaproteobacteria	Xanthomonadales	Xanthomonadaceae
ASV1224	Bacteria	Abditibacteriota	Abditibacteria	Abditibacteriales	Abditibacteriaceae	Abditibacterium	metagenome
ASV1225	Bacteria	Pseudomonadota	Alphaproteobacteria	Rhizobiales	Beijerinckiaceae	Methylobacterium	Methylorubrum_rhodinum
ASV1226	Bacteria	Pseudomonadota	Alphaproteobacteria	Rhizobiales	Beijerinckiaceae	Methylobacterium	Methylorubrum_rhodinum
ASV1227	Bacteria	Actinomycetota	Actinobacteria	Propionibacteriales	Nocardioidaceae	Nocardioides
ASV1228	Bacteria	Pseudomonadota	Alphaproteobacteria	Sphingomonadales	Sphingomonadaceae	Sphingobium
ASV1229	Bacteria	Fusobacteriota	Fusobacteriia	Fusobacteriales	Leptotrichiaceae	Leptotrichia
ASV1230	Bacteria	Pseudomonadota	Gammaproteobacteria	Pseudomonadales	Moraxellaceae	Acinetobacter
ASV1231	Bacteria	Actinomycetota	Actinobacteria	Micrococcales	Microbacteriaceae	Clavibacter
ASV1232	Bacteria	Actinomycetota	Actinobacteria	Micrococcales	Intrasporangiaceae
ASV1233	Bacteria	Bacillota	Bacilli	Staphylococcales	Staphylococcaceae	Staphylococcus
ASV1234	Bacteria	Pseudomonadota	Alphaproteobacteria	Caulobacterales	Caulobacteraceae	Brevundimonas
ASV1235	Bacteria	Gemmatimonadota	Longimicrobia	Longimicrobiales	Longimicrobiaceae	Longimicrobiaceae	uncultured_bacterium
ASV1236	Bacteria	Acidobacteriota	Acidobacteriae	Bryobacterales	Bryobacteraceae	Bryobacter
ASV1237	Bacteria	Pseudomonadota	Gammaproteobacteria	Pseudomonadales	Moraxellaceae	Moraxella	uncultured_Moraxellaceae
ASV1238	Bacteria	Actinomycetota	Actinobacteria	Micrococcales	Intrasporangiaceae	Janibacter
ASV1239	Bacteria	Pseudomonadota	Gammaproteobacteria
ASV1240	Bacteria	Pseudomonadota	Gammaproteobacteria	Burkholderiales	Oxalobacteraceae
ASV1241	Bacteria	Pseudomonadota	Gammaproteobacteria	Burkholderiales	Alcaligenaceae
ASV1242	Bacteria	Pseudomonadota	Alphaproteobacteria	Rhizobiales	Rhizobiaceae	Rhizobium
ASV1243	Bacteria	Actinomycetota	Actinobacteria	Catenulisporales	Actinospicaceae	Actinospica
ASV1244	Bacteria	Actinomycetota	Thermoleophilia	Solirubrobacterales	Solirubrobacteraceae	Conexibacter	uncultured_Actinomycetales
ASV1245	Bacteria	Pseudomonadota	Alphaproteobacteria	Rhizobiales	Rhizobiaceae
ASV1246	Bacteria	Bacillota	Clostridia	Peptostreptococcales-Tissierellales	Sedimentibacteraceae	Sedimentibacter
ASV1247	Bacteria	Actinomycetota	Actinobacteria	Propionibacteriales	Nocardioidaceae	Nocardioides
ASV1248	Bacteria	Fusobacteriota	Fusobacteriia	Fusobacteriales	Leptotrichiaceae	Leptotrichia	Leptotrichia_sp.
ASV1249	Bacteria	Actinomycetota	Thermoleophilia	Solirubrobacterales	67-14	67-14
ASV1250	Bacteria	Bacteroidota	Bacteroidia	Chitinophagales	Chitinophagaceae	Edaphobaculum
ASV1251	Bacteria	Bacteroidota	Bacteroidia	Chitinophagales	Chitinophagaceae	uncultured
ASV1252	Bacteria	Pseudomonadota	Alphaproteobacteria	Caulobacterales	Caulobacteraceae
ASV1253	Bacteria	Actinomycetota	Actinobacteria	Frankiales	Geodermatophilaceae	Blastococcus
ASV1254	Bacteria	Pseudomonadota	Gammaproteobacteria	Enterobacterales	Pasteurellaceae	Haemophilus
ASV1255	Bacteria	Abditibacteriota	Abditibacteria	Abditibacteriales	Abditibacteriaceae	Abditibacterium	uncultured_bacterium
ASV1256	Bacteria	Bacillota	Bacilli	Bacillales	Bacillaceae	Ureibacillus
ASV1257	Bacteria	Pseudomonadota	Gammaproteobacteria	Pseudomonadales	Cellvibrionaceae	Cellvibrio
ASV1258	Bacteria	Bacillota	Syntrophomonadia	Syntrophomonadales	Syntrophomonadaceae	Syntrophomonas
ASV1259	Bacteria	Pseudomonadota	Alphaproteobacteria	Rhizobiales	Beijerinckiaceae	Methylocella
ASV1260	Bacteria	Actinomycetota	Actinobacteria	Corynebacteriales	Corynebacteriaceae	Corynebacterium
ASV1261	Bacteria	Chloroflexi	Chloroflexia	Chloroflexales	Chloroflexaceae	Chloronema	uncultured_bacterium
ASV1262	Bacteria	Pseudomonadota	Alphaproteobacteria	Rhodobacterales	Rhodobacteraceae	Wenxinia	uncultured_bacterium
ASV1263	Bacteria	Acidobacteriota	Acidobacteriae	Solibacterales	Solibacteraceae	Candidatus_Solibacter
ASV1264	Bacteria	Actinomycetota	Actinobacteria	Micrococcales	Microbacteriaceae	Microbacterium
ASV1265	Bacteria	Pseudomonadota	Alphaproteobacteria
ASV1266	Bacteria	Bacteroidota	Bacteroidia	Chitinophagales	Chitinophagaceae	Cnuella
ASV1267	Bacteria	Actinomycetota	Actinobacteria	Micrococcales	Microbacteriaceae	Amnibacterium
ASV1268	Bacteria	Pseudomonadota	Alphaproteobacteria	Dongiales	Dongiaceae	Dongia
ASV1269	Bacteria	Gemmatimonadota	Gemmatimonadetes	Gemmatimonadales	Gemmatimonadaceae	Gemmatimonas
ASV1270	Bacteria	Pseudomonadota	Alphaproteobacteria	Rhizobiales	Devosiaceae	Devosia
ASV1271	Bacteria	Pseudomonadota	Gammaproteobacteria	Xanthomonadales	Xanthomonadaceae
ASV1272	Bacteria	Chloroflexi	Chloroflexia	Chloroflexales	Roseiflexaceae	uncultured	uncultured_bacterium
ASV1273	Bacteria	Pseudomonadota	Alphaproteobacteria	Rhodobacterales	Rhodobacteraceae	Rubellimicrobium	uncultured_bacterium
ASV1274	Bacteria	Actinomycetota	Actinobacteria	Streptomycetales	Streptomycetaceae	Streptomyces
ASV1275	Bacteria	Pseudomonadota	Alphaproteobacteria	Rhizobiales	Xanthobacteraceae
ASV1276	Bacteria	Pseudomonadota	Alphaproteobacteria	Sphingomonadales	Sphingomonadaceae
ASV1277	Bacteria	Bacillota	Clostridia	Christensenellales	Christensenellaceae	Christensenellaceae_R-7_group
ASV1278	Bacteria	Pseudomonadota	Alphaproteobacteria	Sphingomonadales	Sphingomonadaceae	Sphingomonas
ASV1279	Bacteria	Actinomycetota	Actinobacteria	Pseudonocardiales	Pseudonocardiaceae	Actinomycetospora
ASV1280	Bacteria	Pseudomonadota	Gammaproteobacteria	Burkholderiales	Alcaligenaceae
ASV1281	Bacteria	Pseudomonadota	Gammaproteobacteria	Burkholderiales	Oxalobacteraceae	Massilia
ASV1282	Bacteria	Actinomycetota	Actinobacteria	Micrococcales	Micrococcaceae
ASV1283	Bacteria	Actinomycetota	Actinobacteria	Pseudonocardiales	Pseudonocardiaceae	Pseudonocardia
ASV1284	Bacteria	Pseudomonadota	Alphaproteobacteria	Sphingomonadales	Sphingomonadaceae	Sphingomonas
ASV1285	Bacteria	Pseudomonadota	Alphaproteobacteria	Sphingomonadales	Sphingomonadaceae	Sphingomonas
ASV1286	Bacteria	Acidobacteriota	Acidobacteriae	Bryobacterales	Bryobacteraceae	Bryobacter
ASV1287	Bacteria	Bacillota	Bacilli	Staphylococcales	Staphylococcaceae	Staphylococcus
ASV1288	Bacteria	Pseudomonadota	Gammaproteobacteria	Burkholderiales	Oxalobacteraceae
ASV1289	Bacteria	Pseudomonadota	Gammaproteobacteria	Steroidobacterales	Steroidobacteraceae
ASV1290	Bacteria	Bacillota	Clostridia	Lachnospirales	Lachnospiraceae	Stomatobaculum	uncultured_bacterium
ASV1291	Bacteria	Actinomycetota	Actinobacteria	Kineosporiales	Kineosporiaceae	Quadrisphaera
ASV1292	Bacteria	Pseudomonadota	Gammaproteobacteria	Diplorickettsiales	Diplorickettsiaceae	uncultured
ASV1293	Bacteria	Pseudomonadota	Alphaproteobacteria	Rhodobacterales	Rhodobacteraceae	Amaricoccus
ASV1294	Bacteria	Pseudomonadota	Alphaproteobacteria	Rhizobiales	Beijerinckiaceae	Methylobacterium	Methylobacterium_marchantiae
ASV1295	Bacteria	Actinomycetota	Actinobacteria	Propionibacteriales	Nocardioidaceae	Nocardioides
ASV1296	Bacteria	Pseudomonadota	Gammaproteobacteria	Enterobacterales
ASV1297	Bacteria	Actinomycetota	Actinobacteria	Propionibacteriales	Nocardioidaceae	Nocardioides
ASV1298	Bacteria	Bacillota	Bacilli	Paenibacillales	Paenibacillaceae	Paenibacillus
ASV1299	Bacteria	Actinomycetota	Actinobacteria	Pseudonocardiales	Pseudonocardiaceae	Pseudonocardia
ASV1300	Bacteria	Actinomycetota	Thermoleophilia	Solirubrobacterales	67-14	67-14
ASV1301	Bacteria	Pseudomonadota	Alphaproteobacteria	Sphingomonadales	Sphingomonadaceae	Sphingobium
ASV1302	Bacteria	Actinomycetota	Actinobacteria	Corynebacteriales	Corynebacteriaceae	Corynebacterium
ASV1303	Bacteria	Pseudomonadota	Alphaproteobacteria	Micropepsales	Micropepsaceae	uncultured	metagenome
ASV1304	Bacteria	Gemmatimonadota	Gemmatimonadetes	Gemmatimonadales	Gemmatimonadaceae
ASV1305	Bacteria	Pseudomonadota	Gammaproteobacteria	Xanthomonadales	Rhodanobacteraceae
ASV1306	Bacteria	Pseudomonadota	Gammaproteobacteria	Burkholderiales	Oxalobacteraceae	Massilia
ASV1307	Bacteria	Pseudomonadota	Alphaproteobacteria	Rhizobiales	Rhizobiaceae	Phyllobacterium
ASV1308	Bacteria	Pseudomonadota	Alphaproteobacteria	Rhodobacterales	Rhodobacteraceae	Rubellimicrobium	uncultured_bacterium
ASV1309	Bacteria	Pseudomonadota	Gammaproteobacteria	Burkholderiales	Burkholderiaceae	Lautropia
ASV1310	Bacteria	Bacillota	Bacilli	Staphylococcales	Staphylococcaceae	Staphylococcus
ASV1311	Bacteria	Pseudomonadota	Alphaproteobacteria	Rhizobiales	Rhizobiaceae
ASV1312	Bacteria	Bacteroidota	Bacteroidia	Cytophagales	Hymenobacteraceae	Hymenobacter
ASV1313	Bacteria	Bacteroidota	Bacteroidia	Sphingobacteriales	env.OPS_17	env.OPS_17	Tuber_borchii
ASV1314	Bacteria	Bacteroidota	Bacteroidia	Sphingobacteriales	Sphingobacteriaceae	Mucilaginibacter
ASV1315	Bacteria	Bacillota	Bacilli	Paenibacillales	Paenibacillaceae	Cohnella
ASV1316	Bacteria	Bacillota	Clostridia	Peptostreptococcales-Tissierellales	Peptostreptococcaceae
ASV1317	Bacteria	Abditibacteriota	Abditibacteria	Abditibacteriales	Abditibacteriaceae	Abditibacterium	uncultured_bacterium
ASV1318	Bacteria	Bacteroidota	Bacteroidia	Chitinophagales	Chitinophagaceae
ASV1319	Bacteria	Actinomycetota	Actinobacteria	Micrococcales	Intrasporangiaceae	Pedococcus-Phycicoccus
ASV1320	Bacteria	Bacillota	Bacilli	Staphylococcales	Staphylococcaceae	Staphylococcus
ASV1321	Bacteria	Bacteroidota	Bacteroidia	Flavobacteriales	Weeksellaceae
ASV1322	Bacteria	Actinomycetota	Actinobacteria	Propionibacteriales	Propionibacteriaceae	uncultured	actinobacterium_VeSm15
ASV1323	Bacteria	Actinomycetota	Actinobacteria	Micrococcales	Micrococcaceae	Kocuria
ASV1324	Bacteria	Pseudomonadota	Alphaproteobacteria	Rhizobiales	Rhizobiales_Incertae_Sedis	Bauldia	uncultured_Rhizobiales
ASV1325	Bacteria	Pseudomonadota	Alphaproteobacteria	Rhizobiales	Devosiaceae	Devosia
ASV1326	Bacteria	Bacillota	Bacilli	Paenibacillales	Paenibacillaceae	Paenibacillus
ASV1327	Bacteria	Actinomycetota	Actinobacteria	Frankiales	uncultured	uncultured	uncultured_bacterium
ASV1328	Bacteria	Actinomycetota	Actinobacteria	Micrococcales	Intrasporangiaceae	Aquipuribacter	uncultured_bacterium
ASV1329	Bacteria	Actinomycetota	Actinobacteria	Frankiales	uncultured	uncultured	uncultured_bacterium
ASV1330	Bacteria	Pseudomonadota	Gammaproteobacteria	Burkholderiales	Burkholderiaceae	Pandoraea
ASV1331	Bacteria	Gemmatimonadota	Gemmatimonadetes	Gemmatimonadales	Gemmatimonadaceae	uncultured	uncultured_soil
ASV1332	Bacteria	Pseudomonadota	Gammaproteobacteria	Enterobacterales	Erwiniaceae
ASV1333	Bacteria	Bacillota	Bacilli	Lactobacillales	Streptococcaceae	Lactococcus
ASV1334	Bacteria	Bacillota	Bacilli	Paenibacillales	Paenibacillaceae	Paenibacillus
ASV1335	Bacteria	Bacteroidota	Bacteroidia	Chitinophagales	Chitinophagaceae	uncultured
ASV1336	Bacteria	Bacteroidota	Bacteroidia	Cytophagales	Hymenobacteraceae	Hymenobacter	metagenome
ASV1337	Bacteria	Pseudomonadota	Alphaproteobacteria	Caulobacterales	Caulobacteraceae	Brevundimonas
ASV1338	Bacteria	Pseudomonadota	Alphaproteobacteria	Rhizobiales	Beijerinckiaceae	Microvirga	Microvirga_ossetica
ASV1339	Bacteria	Actinomycetota	Thermoleophilia	Gaiellales	uncultured	uncultured
ASV1340	Bacteria	Actinomycetota	Thermoleophilia	Solirubrobacterales	Solirubrobacteraceae	uncultured
ASV1341	Bacteria	Pseudomonadota	Alphaproteobacteria	Rhizobiales	Xanthobacteraceae	Pseudolabrys
ASV1342	Bacteria	Pseudomonadota	Alphaproteobacteria	Rhodospirillales	uncultured	uncultured
ASV1343	Bacteria	Pseudomonadota	Alphaproteobacteria	Sphingomonadales	Sphingomonadaceae	Sphingomonas
ASV1344	Bacteria	Bacillota	Bacilli	Staphylococcales	Gemellaceae	Gemella
ASV1345	Bacteria	Pseudomonadota	Gammaproteobacteria	Pseudomonadales	Halomonadaceae	Halomonas
ASV1346	Bacteria	Bacteroidota	Bacteroidia	Sphingobacteriales	Sphingobacteriaceae	Pedobacter
ASV1347	Bacteria	Bacillota	Bacilli	Bacillales	Bacillaceae	Bacillus
ASV1348	Bacteria	Pseudomonadota	Alphaproteobacteria	Rhizobiales	Xanthobacteraceae	Bradyrhizobium
ASV1349	Bacteria	Actinomycetota	Actinobacteria	Corynebacteriales	Corynebacteriaceae	Corynebacterium
ASV1350	Bacteria	Pseudomonadota	Alphaproteobacteria	Rhizobiales	Rhizobiaceae	Pseudaminobacter
ASV1351	Bacteria	Pseudomonadota	Alphaproteobacteria	Rhizobiales	Beijerinckiaceae	Methylobacterium	Methylobacterium_platani
ASV1352	Bacteria	Actinomycetota	Actinobacteria	Micrococcales	Microbacteriaceae	Microbacterium
ASV1353	Bacteria	Pseudomonadota	Gammaproteobacteria	Enterobacterales	Enterobacteriaceae
ASV1354	Bacteria	Pseudomonadota	Alphaproteobacteria	Sphingomonadales	Sphingomonadaceae	Sphingobium
ASV1355	Bacteria	Actinomycetota	Acidimicrobiia	Microtrichales	Ilumatobacteraceae	uncultured
ASV1356	Bacteria	Bacteroidota	Bacteroidia	Cytophagales	Spirosomaceae	Spirosoma	Spirosoma_lituiforme
ASV1357	Bacteria	Actinomycetota	Acidimicrobiia	Microtrichales
ASV1358	Bacteria	Pseudomonadota	Gammaproteobacteria	Xanthomonadales	Xanthomonadaceae
ASV1359	Bacteria	Pseudomonadota	Alphaproteobacteria	Rhizobiales	Beijerinckiaceae	Methylobacterium	Methylobacterium_komagatae
ASV1360	Bacteria	Pseudomonadota	Alphaproteobacteria	Sphingomonadales	Sphingomonadaceae
ASV1361	Bacteria	Pseudomonadota	Alphaproteobacteria	Rhizobiales	Xanthobacteraceae
ASV1362	Bacteria	Actinomycetota	Actinobacteria	Micrococcales	Microbacteriaceae	Curtobacterium
ASV1363	Bacteria	Bacteroidota	Bacteroidia	Sphingobacteriales	Sphingobacteriaceae
ASV1364	Bacteria	Pseudomonadota	Alphaproteobacteria	Rhizobiales	Xanthobacteraceae	Tardiphaga
ASV1365	Bacteria	Gemmatimonadota	Gemmatimonadetes	Gemmatimonadales	Gemmatimonadaceae	Gemmatimonas	metagenome
ASV1366	Bacteria	Bacillota	Clostridia	Oscillospirales	Hungateiclostridiaceae	HN-HF0106	uncultured_Clostridium
ASV1367	Bacteria	Actinomycetota	Actinobacteria	Actinomycetales	Actinomycetaceae	Actinomyces
ASV1368	Bacteria	Pseudomonadota	Alphaproteobacteria	Sphingomonadales	Sphingomonadaceae	Sphingomonas
ASV1369	Bacteria	Actinomycetota	Actinobacteria	Frankiales	Frankiaceae	Jatrophihabitans	Jatrophihabitans_sp.
ASV1370	Bacteria	Actinomycetota	Actinobacteria	Micrococcales	Micrococcaceae	Kocuria	Kocuria_marina
ASV1371	Bacteria	Actinomycetota	Coriobacteriia	Coriobacteriales	Atopobiaceae	Atopobium
ASV1372	Bacteria	Actinomycetota	Actinobacteria	Micrococcales	Microbacteriaceae	Pseudoclavibacter
ASV1373	Bacteria	Actinomycetota	Actinobacteria	Micrococcales	Microbacteriaceae
ASV1374	Bacteria	Pseudomonadota	Alphaproteobacteria	Sphingomonadales	Sphingomonadaceae	Sphingomonas
ASV1375	Bacteria	Pseudomonadota	Alphaproteobacteria	Rhizobiales	Xanthobacteraceae
ASV1376	Bacteria	Actinomycetota	Actinobacteria	Propionibacteriales	Nocardioidaceae	Nocardioides
ASV1377	Bacteria	Bacillota	Bacilli	Paenibacillales	Paenibacillaceae	Paenibacillus
ASV1378	Bacteria	Bacillota	Bacilli	Bacillales	Bacillaceae	Anoxybacillus
ASV1379	Bacteria	Actinomycetota	Actinobacteria	Propionibacteriales	Nocardioidaceae	Nocardioides
ASV1380	Bacteria	Actinomycetota	Actinobacteria	Kineosporiales	Kineosporiaceae	Quadrisphaera
ASV1381	Bacteria	Pseudomonadota	Alphaproteobacteria	Rhodobacterales	Rhodobacteraceae
ASV1382	Bacteria	Bacillota	Bacilli	Bacillales	Bacillaceae
ASV1383	Bacteria	Bacillota	Clostridia	Peptostreptococcales-Tissierellales	Family_XI	Finegoldia	uncultured_bacterium
ASV1384	Bacteria	Bacillota	Clostridia	Lachnospirales	Lachnospiraceae	Anaerostignum
ASV1385	Bacteria	Bacteroidota	Bacteroidia	Cytophagales	Spirosomaceae	Dyadobacter
ASV1386	Bacteria	Pseudomonadota	Gammaproteobacteria	Burkholderiales	Comamonadaceae
ASV1387	Bacteria	Abditibacteriota	Abditibacteria	Abditibacteriales	Abditibacteriaceae	Abditibacterium	metagenome
ASV1388	Bacteria	Bacillota	Clostridia	Christensenellales	Christensenellaceae	Christensenellaceae_R-7_group
ASV1389	Bacteria	Pseudomonadota	Alphaproteobacteria	Rhizobiales	Beijerinckiaceae	Methylobacterium
ASV1390	Bacteria	Pseudomonadota	Alphaproteobacteria	Sphingomonadales	Sphingomonadaceae	Sphingomonas
ASV1391	Bacteria	Pseudomonadota	Alphaproteobacteria	Rhizobiales	Devosiaceae	Devosia
ASV1392	Bacteria	Bacteroidota	Bacteroidia	Cytophagales	Spirosomaceae	Fibrella
ASV1393	Bacteria	Bacillota	Bacilli	Paenibacillales	Paenibacillaceae	Paenibacillus
ASV1394	Bacteria	Bacillota	Bacilli	Bacillales	Bacillaceae	Bacillus
ASV1395	Bacteria	Actinomycetota	Actinobacteria	Propionibacteriales	Nocardioidaceae	Nocardioides
ASV1396	Bacteria	Bacillota	Bacilli	Lactobacillales	Lactobacillaceae	Lactobacillus
ASV1397	Bacteria	Actinomycetota	Actinobacteria	Micrococcales	Microbacteriaceae
ASV1398	Bacteria	Pseudomonadota	Alphaproteobacteria	Sphingomonadales	Sphingomonadaceae	Sphingobium
ASV1399	Bacteria	Bacillota	Bacilli	Bacillales	Bacillaceae	Bacillus
ASV1400	Bacteria	Bacteroidota	Bacteroidia	Flavobacteriales	Weeksellaceae	Cloacibacterium
ASV1401	Bacteria	Bacteroidota	Bacteroidia	Flavobacteriales	Weeksellaceae	Chryseobacterium
ASV1402	Bacteria	Actinomycetota	Actinobacteria	Frankiales	uncultured	uncultured
ASV1403	Bacteria	Bacteroidota	Bacteroidia	Chitinophagales	Chitinophagaceae
ASV1404	Bacteria	Pseudomonadota	Alphaproteobacteria	Acetobacterales	Acetobacteraceae	Rubritepida	uncultured_bacterium
ASV1405	Bacteria	Actinomycetota	Thermoleophilia	Solirubrobacterales	Solirubrobacteraceae	uncultured	uncultured_Conexibacteraceae
ASV1406	Bacteria	Actinomycetota	Actinobacteria	Micrococcales	Promicromonosporaceae	Promicromonospora
ASV1407	Bacteria	Actinomycetota	Actinobacteria	Pseudonocardiales	Pseudonocardiaceae	Actinomycetospora
ASV1408	Bacteria	Pseudomonadota	Gammaproteobacteria	Pseudomonadales	Moraxellaceae	Enhydrobacter
ASV1409	Bacteria	Actinomycetota	Actinobacteria	Micrococcales	Microbacteriaceae
ASV1410	Bacteria	Chloroflexi	Ktedonobacteria	C0119	C0119	C0119	uncultured_Chloroflexi
ASV1411	Bacteria	Verrucomicrobiota	Chlamydiae	Chlamydiales	Parachlamydiaceae
ASV1412	Bacteria	Pseudomonadota	Alphaproteobacteria	Rhizobiales	Xanthobacteraceae	Pseudolabrys
ASV1413	Bacteria	Pseudomonadota	Alphaproteobacteria	Sphingomonadales	Sphingomonadaceae	Sphingopyxis
ASV1414	Bacteria	Actinomycetota	Actinobacteria	Propionibacteriales	Propionibacteriaceae	Cutibacterium	Cutibacterium_granulosum
ASV1415	Bacteria	Bacillota	Clostridia	Peptostreptococcales-Tissierellales	Family_XI	Peptoniphilus	uncultured_bacterium
ASV1416	Bacteria	Pseudomonadota	Gammaproteobacteria	Enterobacterales	Pasteurellaceae	Haemophilus
ASV1417	Bacteria	Actinomycetota	Actinobacteria	Propionibacteriales	Nocardioidaceae	Aeromicrobium
ASV1418	Bacteria	Acidobacteriota	Acidobacteriae	Acidobacteriales	Acidobacteriaceae_(Subgroup_1)
ASV1419	Bacteria	Pseudomonadota	Gammaproteobacteria	Xanthomonadales	Rhodanobacteraceae	Dyella
ASV1420	Bacteria	Pseudomonadota	Gammaproteobacteria	Burkholderiales	Oxalobacteraceae	Massilia
ASV1421	Bacteria	Pseudomonadota	Alphaproteobacteria	Rhizobiales	Beijerinckiaceae
ASV1422	Bacteria	Pseudomonadota	Gammaproteobacteria	Burkholderiales	Oxalobacteraceae
ASV1423	Bacteria	Pseudomonadota	Alphaproteobacteria	Rhizobiales	Beijerinckiaceae	Microvirga
ASV1424	Bacteria	Bacillota	Clostridia	Peptostreptococcales-Tissierellales	Family_XI	Ezakiella
ASV1425	Bacteria	Bacillota	Bacilli	Lactobacillales	Lactobacillaceae	Lactobacillus
ASV1426	Bacteria	Bacillota	Clostridia	Oscillospirales	Hungateiclostridiaceae
ASV1427	Bacteria	Bacillota	Bacilli	Staphylococcales	Staphylococcaceae	Staphylococcus
ASV1428	Bacteria	Pseudomonadota	Alphaproteobacteria	Acetobacterales	Acetobacteraceae
ASV1429	Bacteria	Bacteroidota	Bacteroidia	Flavobacteriales	Weeksellaceae	Chryseobacterium
ASV1430	Bacteria	Pseudomonadota	Alphaproteobacteria	Rhizobiales	Beijerinckiaceae	Methylobacterium
ASV1431	Bacteria	Bacillota	Bacilli	Lactobacillales	Aerococcaceae	Aerococcus
ASV1432	Bacteria	Bacillota	Bacilli	Thermoactinomycetales	Thermoactinomycetaceae	Planifilum
ASV1433	Bacteria	Actinomycetota	Actinobacteria	Micrococcales	Micrococcaceae	Pseudarthrobacter
ASV1434	Bacteria	Bacteroidota	Bacteroidia	Chitinophagales	Chitinophagaceae
ASV1435	Bacteria	Deinococcota	Deinococci	Thermales	Thermaceae	Thermus
ASV1436	Bacteria	Bacillota	Clostridia	Lachnospirales	Lachnospiraceae	Catonella	uncultured_bacterium
ASV1437	Bacteria	Bacillota	Clostridia	Peptostreptococcales-Tissierellales	Family_XI	Anaerococcus
ASV1438	Bacteria	Pseudomonadota	Alphaproteobacteria	Rhizobiales	Beijerinckiaceae	alphaI_cluster
ASV1439	Bacteria	Bacteroidota	Bacteroidia	Chitinophagales	Chitinophagaceae
ASV1440	Bacteria	Bacteroidota	Bacteroidia	Sphingobacteriales	Sphingobacteriaceae	Mucilaginibacter
ASV1441	Bacteria	Bacillota	Bacilli	Paenibacillales	Paenibacillaceae	Paenibacillus
ASV1442	Bacteria	Actinomycetota	Actinobacteria	Micrococcales	Microbacteriaceae	Clavibacter
ASV1443	Bacteria	Pseudomonadota	Alphaproteobacteria	Rhizobiales	Xanthobacteraceae	Tardiphaga
ASV1444	Bacteria	Pseudomonadota	Alphaproteobacteria	Rhizobiales	Rhizobiaceae	Mesorhizobium
ASV1445	Bacteria	Pseudomonadota	Alphaproteobacteria	Rhizobiales	Beijerinckiaceae	Microvirga
ASV1446	Bacteria	Bacteroidota	Bacteroidia	Cytophagales	Spirosomaceae	Spirosoma
ASV1447	Bacteria	Chloroflexi	TK10	TK10	TK10	TK10	metagenome
ASV1448	Bacteria	Actinomycetota	Actinobacteria	Propionibacteriales	Nocardioidaceae	Nocardioides
ASV1449	Bacteria	Actinomycetota	Acidimicrobiia	Microtrichales	Ilumatobacteraceae	uncultured
ASV1450	Bacteria	Pseudomonadota	Gammaproteobacteria	Enterobacterales	Pasteurellaceae
ASV1451	Bacteria	Pseudomonadota	Gammaproteobacteria	Burkholderiales	Oxalobacteraceae	Massilia
ASV1452	Bacteria	Pseudomonadota	Alphaproteobacteria	Rhodobacterales	Rhodobacteraceae	Paracoccus
ASV1453	Bacteria	Actinomycetota	Actinobacteria	Corynebacteriales	Corynebacteriaceae	Corynebacterium	Corynebacterium_amycolatum
ASV1454	Bacteria	Bacillota	Clostridia	Oscillospirales	Hungateiclostridiaceae	Ruminiclostridium
ASV1455	Bacteria	Bacillota	Bacilli	Bacillales	Bacillaceae	Bacillus
ASV1456	Bacteria	Bacteroidota	Bacteroidia	Chitinophagales	Chitinophagaceae
ASV1457	Bacteria	Pseudomonadota	Gammaproteobacteria	Burkholderiales	Comamonadaceae	Rhizobacter
ASV1458	Bacteria	Pseudomonadota	Alphaproteobacteria	Sphingomonadales	Sphingomonadaceae	Sphingomonas
ASV1459	Bacteria	Pseudomonadota	Alphaproteobacteria	Rickettsiales	SM2D12	SM2D12
ASV1460	Bacteria	Bacteroidota	Bacteroidia	Chitinophagales	Chitinophagaceae
ASV1461	Bacteria	Pseudomonadota	Alphaproteobacteria	Rhizobiales	Beijerinckiaceae	Microvirga
ASV1462	Bacteria	Pseudomonadota	Alphaproteobacteria	Rhizobiales	Beijerinckiaceae
ASV1463	Bacteria	Pseudomonadota	Gammaproteobacteria	Burkholderiales	Oxalobacteraceae
ASV1464	Bacteria	Bacillota	Clostridia	Clostridiales	Clostridiaceae	Clostridium_sensu_stricto_1
ASV1465	Bacteria	Verrucomicrobiota	Chlamydiae	Chlamydiales	Parachlamydiaceae
ASV1466	Bacteria	Pseudomonadota	Gammaproteobacteria	Burkholderiales	Oxalobacteraceae	Massilia
ASV1467	Bacteria	Bacteroidota	Bacteroidia	Chitinophagales	Chitinophagaceae	Cnuella	uncultured_bacterium
ASV1468	Bacteria	Acidobacteriota	Holophagae	Subgroup_7	Subgroup_7	Subgroup_7	Acidobacteria_bacterium
ASV1469	Bacteria	Pseudomonadota	Alphaproteobacteria	Rhizobiales	Stappiaceae	Pannonibacter
ASV1470	Bacteria	Bacteroidota	Bacteroidia	Sphingobacteriales	Sphingobacteriaceae
ASV1471	Bacteria	Actinomycetota	Actinobacteria	Micrococcales	Micrococcaceae	Paeniglutamicibacter
ASV1472	Bacteria	Pseudomonadota	Gammaproteobacteria	Xanthomonadales	Rhodanobacteraceae	Dyella
ASV1473	Bacteria	Actinomycetota	Acidimicrobiia	Microtrichales	Ilumatobacteraceae	Ilumatobacter
ASV1474	Bacteria	Pseudomonadota	Alphaproteobacteria	Sphingomonadales	Sphingomonadaceae	Sphingopyxis
ASV1475	Bacteria	Pseudomonadota	Alphaproteobacteria	Rhizobiales	Rhizobiaceae	Rhizobium
ASV1476	Bacteria	Pseudomonadota	Alphaproteobacteria	Reyranellales	Reyranellaceae	uncultured	uncultured_Alphaproteobacteria
ASV1477	Bacteria	Actinomycetota	Actinobacteria	Micrococcales	Microbacteriaceae	Microbacteriaceae	uncultured_bacterium
ASV1478	Bacteria	Actinomycetota	Actinobacteria	Catenulisporales	Actinospicaceae	Actinospica
ASV1479	Bacteria	Pseudomonadota	Alphaproteobacteria	Caulobacterales	Caulobacteraceae	Caulobacter
ASV1480	Bacteria	Actinomycetota	Actinobacteria	Micrococcales	Microbacteriaceae
ASV1481	Bacteria	Pseudomonadota	Alphaproteobacteria	Caulobacterales	Caulobacteraceae
ASV1482	Bacteria	Pseudomonadota	Alphaproteobacteria	Rhodobacterales	Rhodobacteraceae	Paracoccus
ASV1483	Bacteria	Pseudomonadota	Gammaproteobacteria	Burkholderiales	Oxalobacteraceae
ASV1484	Bacteria	Pseudomonadota	Alphaproteobacteria	Caulobacterales	Caulobacteraceae	Asticcacaulis	uncultured_Asticcacaulis
ASV1485	Bacteria	Pseudomonadota	Alphaproteobacteria	Rickettsiales	Rickettsiaceae
ASV1486	Bacteria	Bacteroidota	Bacteroidia	Flavobacteriales	Weeksellaceae	Chryseobacterium
ASV1487	Bacteria	Actinomycetota	Actinobacteria	Kineosporiales	Kineosporiaceae	Quadrisphaera
ASV1488	Bacteria	Actinomycetota	Acidimicrobiia	Microtrichales	Microtrichaceae	uncultured
ASV1489	Bacteria	Pseudomonadota	Alphaproteobacteria	Rhizobiales	Rhizobiaceae
ASV1490	Bacteria	Pseudomonadota	Gammaproteobacteria	Enterobacterales	Pasteurellaceae	Haemophilus
ASV1491	Bacteria	Actinomycetota	Actinobacteria	Streptomycetales	Streptomycetaceae	Streptomyces
ASV1492	Bacteria	Pseudomonadota	Alphaproteobacteria	Sphingomonadales	Sphingomonadaceae	Sphingomonas
ASV1493	Bacteria	Pseudomonadota	Alphaproteobacteria	Caulobacterales	Caulobacteraceae	Brevundimonas
ASV1494	Bacteria	Pseudomonadota	Alphaproteobacteria	Rhizobiales	Xanthobacteraceae	Bradyrhizobium
ASV1495	Bacteria	Bacillota	Clostridia	Peptostreptococcales-Tissierellales	Family_XI	Finegoldia	uncultured_bacterium
ASV1496	Bacteria	Acidobacteriota	Acidobacteriae	Bryobacterales	Bryobacteraceae	Bryobacter
ASV1497	Bacteria	Bacteroidota	Bacteroidia	Sphingobacteriales	Sphingobacteriaceae	Pedobacter
ASV1498	Bacteria	Pseudomonadota	Alphaproteobacteria	Micropepsales	Micropepsaceae	uncultured
ASV1499	Bacteria	Actinomycetota	Actinobacteria	Propionibacteriales	Nocardioidaceae	Marmoricola
ASV1500	Bacteria	Bacteroidota	Bacteroidia	Chitinophagales	Chitinophagaceae
ASV1501	Bacteria	Actinomycetota	Thermoleophilia	Solirubrobacterales	Solirubrobacteraceae	Solirubrobacter
ASV1502	Bacteria	Myxococcota	Polyangia	Haliangiales	Haliangiaceae	Haliangium
ASV1503	Bacteria	Actinomycetota	Thermoleophilia	Solirubrobacterales	Solirubrobacteraceae	uncultured
ASV1504	Bacteria	Elusimicrobiota	Lineage_IIa	Lineage_IIa	Lineage_IIa	Lineage_IIa
ASV1505	Bacteria	Actinomycetota	Actinobacteria	Actinomycetales	Actinomycetaceae	Actinotignum	Actinotignum_urinale
ASV1506	Bacteria	Pseudomonadota	Alphaproteobacteria	Rhizobiales	Beijerinckiaceae	Methylovirgula	uncultured_bacterium
ASV1507	Bacteria	Bacteroidota	Bacteroidia	Sphingobacteriales	Sphingobacteriaceae	Pedobacter
ASV1508	Bacteria	Actinomycetota	Acidimicrobiia	uncultured	uncultured	uncultured	uncultured_forest
ASV1509	Bacteria	Actinomycetota	Actinobacteria
ASV1510	Bacteria	Gemmatimonadota	Gemmatimonadetes	Gemmatimonadales	Gemmatimonadaceae	Roseisolibacter	uncultured_bacterium
ASV1511	Bacteria	Bacillota	Bacilli	Bacillales	Bacillaceae	Bacillus
ASV1512	Bacteria	Pseudomonadota	Alphaproteobacteria	Rhizobiales	Rhizobiales_Incertae_Sedis	Bauldia
ASV1513	Bacteria	Bacillota	Clostridia	Clostridiales	Clostridiaceae	Clostridium_sensu_stricto_1
ASV1514	Bacteria	Actinomycetota	Actinobacteria	Micrococcales	Micrococcaceae	Kocuria
ASV1515	Bacteria	Pseudomonadota	Alphaproteobacteria	Rhodobacterales	Rhodobacteraceae	Paracoccus
ASV1516	Bacteria	Pseudomonadota	Gammaproteobacteria	Xanthomonadales	Xanthomonadaceae	Stenotrophomonas
ASV1517	Bacteria	Bacteroidota	Bacteroidia	Cytophagales	Spirosomaceae	Spirosoma
ASV1518	Bacteria	Pseudomonadota	Alphaproteobacteria	Rhizobiales	Beijerinckiaceae	Methylocella	uncultured_bacterium
ASV1519	Bacteria	Pseudomonadota	Alphaproteobacteria	Rhizobiales	Beijerinckiaceae	Methylobacterium
ASV1520	Bacteria	Bacteroidota	Bacteroidia	Flavobacteriales	Crocinitomicaceae	Fluviicola	Fluviicola_sp.
ASV1521	Bacteria	Bacteroidota	Bacteroidia	Cytophagales	Cytophagaceae	Sporocytophaga
ASV1522	Bacteria	Actinomycetota	Thermoleophilia	Gaiellales	uncultured	uncultured	metagenome
ASV1523	Bacteria	Bacteroidota	Bacteroidia	Sphingobacteriales	Sphingobacteriaceae
ASV1524	Bacteria	Pseudomonadota	Alphaproteobacteria	Rhizobiales	Devosiaceae	Devosia
ASV1525	Bacteria	Bacillota	Bacilli	Bacillales	Bacillaceae	Bacillus
ASV1526	Bacteria	Actinomycetota	Actinobacteria	Streptomycetales	Streptomycetaceae	Streptomyces
ASV1527	Bacteria	Actinomycetota	Actinobacteria	Frankiales	Frankiaceae	Jatrophihabitans
ASV1528	Bacteria	Pseudomonadota	Alphaproteobacteria	Rhizobiales	Xanthobacteraceae	Rhodopseudomonas
ASV1529	Bacteria	Bacteroidota	Bacteroidia	Cytophagales	Spirosomaceae	Fibrella	uncultured_bacterium
ASV1530	Bacteria	Bacteroidota	Bacteroidia	Cytophagales	Hymenobacteraceae	Pontibacter
ASV1531	Bacteria	Actinomycetota	Thermoleophilia	Gaiellales	uncultured	uncultured
ASV1532	Bacteria	Bdellovibrionota	Oligoflexia	0319-6G20	0319-6G20	0319-6G20	uncultured_gamma
ASV1533	Bacteria	Pseudomonadota	Alphaproteobacteria	Rhizobiales	Devosiaceae	Devosia
ASV1534	Bacteria	Bacteroidota	Bacteroidia	Sphingobacteriales	env.OPS_17	env.OPS_17
ASV1535	Bacteria	Actinomycetota	Actinobacteria	Corynebacteriales	Mycobacteriaceae	Mycobacterium
ASV1536	Bacteria	Pseudomonadota	Alphaproteobacteria	Caulobacterales	Caulobacteraceae
ASV1537	Bacteria	Pseudomonadota	Gammaproteobacteria	Burkholderiales	Burkholderiaceae	Burkholderia
ASV1538	Bacteria	Pseudomonadota	Alphaproteobacteria	Rhodobacterales	Rhodobacteraceae	Gemmobacter
ASV1539	Bacteria	Pseudomonadota	Alphaproteobacteria	Rhizobiales	Rhizobiaceae	Rhizobium
ASV1540	Bacteria	Pseudomonadota	Alphaproteobacteria	Rhizobiales	Beijerinckiaceae	1174-901-12
ASV1541	Bacteria	Actinomycetota	Actinobacteria	Micrococcales	Microbacteriaceae	Chryseoglobus
ASV1542	Bacteria	Myxococcota	Polyangia	Polyangiales	Polyangiaceae	Pajaroellobacter
ASV1543	Bacteria	Actinomycetota	Actinobacteria	Streptosporangiales	Thermomonosporaceae
ASV1544	Bacteria	Bacillota	Bacilli	Paenibacillales	Paenibacillaceae	Paenibacillus
ASV1545	Bacteria	Bacteroidota	Bacteroidia	Cytophagales	Hymenobacteraceae	Hymenobacter
ASV1546	Bacteria	Bacillota	Bacilli	Bacillales	Bacillaceae	Bacillus	Bacillus_murimartini
ASV1547	Bacteria	Bacillota	Bacilli	Lactobacillales	Streptococcaceae	Streptococcus
ASV1548	Bacteria	Pseudomonadota	Gammaproteobacteria	Burkholderiales	Neisseriaceae	Neisseria
ASV1549	Bacteria	Pseudomonadota	Gammaproteobacteria	Burkholderiales	Alcaligenaceae	Castellaniella
ASV1550	Bacteria	Actinomycetota	Actinobacteria	Micrococcales	Microbacteriaceae	Microbacterium
ASV1551	Bacteria	Pseudomonadota	Alphaproteobacteria	Sphingomonadales	Sphingomonadaceae	Rhizorhapis
ASV1552	Bacteria	Pseudomonadota	Alphaproteobacteria	Rhizobiales	Beijerinckiaceae	uncultured
ASV1553	Bacteria	Pseudomonadota	Gammaproteobacteria	Legionellales	Legionellaceae	Legionella
ASV1554	Bacteria	Pseudomonadota	Gammaproteobacteria	Burkholderiales	Oxalobacteraceae
ASV1555	Bacteria	Bacillota	Clostridia
ASV1556	Bacteria	Actinomycetota	Thermoleophilia	Solirubrobacterales	67-14	67-14
ASV1557	Bacteria	Spirochaetota	Spirochaetia	Spirochaetales	Spirochaetaceae	Spirochaeta_2
ASV1558	Bacteria	Pseudomonadota	Gammaproteobacteria	Burkholderiales	Nitrosomonadaceae	Nitrosospira
ASV1559	Bacteria	Pseudomonadota	Gammaproteobacteria	Pseudomonadales	Moraxellaceae	Enhydrobacter
ASV1560	Bacteria	Pseudomonadota	Alphaproteobacteria	Sphingomonadales	Sphingomonadaceae
ASV1561	Bacteria	Actinomycetota	Actinobacteria	Frankiales
ASV1562	Bacteria	Bacillota	Clostridia	Peptostreptococcales-Tissierellales	Family_XI	Peptoniphilus
ASV1563	Bacteria	Pseudomonadota	Alphaproteobacteria	Sphingomonadales	Sphingomonadaceae
ASV1564	Bacteria	Pseudomonadota	Alphaproteobacteria	Caulobacterales	Caulobacteraceae
ASV1565	Bacteria	Actinomycetota	Thermoleophilia	Solirubrobacterales	Solirubrobacteraceae	Conexibacter
ASV1566	Bacteria	Actinomycetota	Actinobacteria	Micrococcales	Bogoriellaceae	Georgenia	uncultured_bacterium
ASV1567	Bacteria	Abditibacteriota	Abditibacteria	Abditibacteriales	Abditibacteriaceae	Abditibacterium
ASV1568	Bacteria	Pseudomonadota	Alphaproteobacteria	Sphingomonadales	Sphingomonadaceae	Sphingomonas
ASV1569	Bacteria	Bacillota	Bacilli	Paenibacillales	Paenibacillaceae	Paenibacillus
ASV1570	Bacteria	Actinomycetota	Actinobacteria	Corynebacteriales	Mycobacteriaceae	Mycobacterium
ASV1571	Bacteria	Bacteroidota	Bacteroidia	Cytophagales	Spirosomaceae	Spirosoma
ASV1572	Bacteria	Pseudomonadota	Gammaproteobacteria	Burkholderiales	Oxalobacteraceae	Noviherbaspirillum
ASV1573	Bacteria	Actinomycetota	Actinobacteria	Propionibacteriales	Nocardioidaceae	Marmoricola
ASV1574	Bacteria	Actinomycetota	Actinobacteria	Corynebacteriales	Corynebacteriaceae	Corynebacterium
ASV1575	Bacteria	Bacillota	Bacilli	Bacillales	Planococcaceae	Sporosarcina
ASV1576	Bacteria	Actinomycetota	Actinobacteria	Corynebacteriales	Corynebacteriaceae	Corynebacterium
ASV1577	Bacteria	Pseudomonadota	Alphaproteobacteria	Rhizobiales	Rhizobiales_Incertae_Sedis	Nordella	Nordella_oligomobilis
ASV1578	Bacteria	Abditibacteriota	Abditibacteria	Abditibacteriales	Abditibacteriaceae	Abditibacterium	uncultured_bacterium
ASV1579	Bacteria	Pseudomonadota	Gammaproteobacteria	Burkholderiales	Neisseriaceae	uncultured	uncultured_organism
ASV1580	Bacteria	Bacillota	Bacilli	Paenibacillales	Paenibacillaceae	Paenibacillus
ASV1581	Bacteria	Pseudomonadota	Gammaproteobacteria	Diplorickettsiales	Diplorickettsiaceae
ASV1582	Bacteria	Actinomycetota	Acidimicrobiia	uncultured	uncultured	uncultured	uncultured_forest
ASV1583	Bacteria	Bacteroidota	Bacteroidia	Chitinophagales	Chitinophagaceae	uncultured
ASV1584	Bacteria	Pseudomonadota	Alphaproteobacteria	Rhizobiales	Devosiaceae	Devosia
ASV1585	Bacteria	Pseudomonadota	Gammaproteobacteria	Burkholderiales	Comamonadaceae
ASV1586	Bacteria	Chloroflexi	Dehalococcoidia	S085	S085	S085	metagenome
ASV1587	Bacteria	Bacillota	Bacilli	Bacillales	Bacillaceae
ASV1588	Bacteria	Actinomycetota	Actinobacteria	Frankiales	Nakamurellaceae	Nakamurella
ASV1589	Bacteria	Pseudomonadota	Alphaproteobacteria	Acetobacterales	Acetobacteraceae	Roseomonas
ASV1590	Bacteria	Actinomycetota	Thermoleophilia	Solirubrobacterales	67-14	67-14
ASV1591	Bacteria	Bacillota	Clostridia	Lachnospirales	Lachnospiraceae
ASV1592	Bacteria	Actinomycetota	Actinobacteria	Streptomycetales	Streptomycetaceae	Streptomyces
ASV1593	Bacteria	Pseudomonadota	Gammaproteobacteria	Burkholderiales	Oxalobacteraceae
ASV1594	Bacteria	Actinomycetota	Actinobacteria	Corynebacteriales	Corynebacteriaceae	Corynebacterium
ASV1595	Bacteria	Bacteroidota	Bacteroidia	Chitinophagales	Chitinophagaceae
ASV1596	Bacteria	Bacillota	Bacilli	Bacillales	Bacillaceae	Bacillus
ASV1597	Bacteria	Fusobacteriota	Fusobacteriia	Fusobacteriales	Leptotrichiaceae	Leptotrichia
ASV1598	Bacteria	Pseudomonadota	Gammaproteobacteria	Burkholderiales	Comamonadaceae
ASV1599	Bacteria	Actinomycetota	Actinobacteria	Kineosporiales	Kineosporiaceae	Quadrisphaera
ASV1600	Bacteria	Pseudomonadota	Alphaproteobacteria	Sphingomonadales	Sphingomonadaceae	Sphingomonas
ASV1601	Bacteria	Actinomycetota	Actinobacteria	Frankiales
ASV1602	Bacteria	Pseudomonadota	Alphaproteobacteria	Sphingomonadales	Sphingomonadaceae	Sphingomonas
ASV1603	Bacteria	Actinomycetota	Actinobacteria	Micrococcales
ASV1604	Bacteria	Actinomycetota	Actinobacteria	Corynebacteriales	Corynebacteriaceae	Corynebacterium
ASV1605	Bacteria	Bacillota	Bacilli	Bacillales	Bacillaceae
ASV1606	Bacteria	Bacteroidota	Bacteroidia	Chitinophagales	Chitinophagaceae	Puia
ASV1607	Bacteria	Pseudomonadota	Gammaproteobacteria	Burkholderiales	Comamonadaceae	Comamonas
ASV1608	Bacteria	Gemmatimonadota	Gemmatimonadetes	Gemmatimonadales	Gemmatimonadaceae	uncultured
ASV1609	Bacteria	Actinomycetota	Actinobacteria	Propionibacteriales	Nocardioidaceae	Aeromicrobium	Aeromicrobium_panaciterrae
ASV1610	Bacteria	Actinomycetota	Actinobacteria	Micrococcales	Cellulomonadaceae	Cellulomonas
ASV1611	Bacteria	Pseudomonadota	Alphaproteobacteria	Rhizobiales	Devosiaceae
ASV1612	Bacteria	Bacillota	Clostridia	Clostridiales	Clostridiaceae
ASV1613	Bacteria	Bacteroidota	Bacteroidia	Sphingobacteriales	Sphingobacteriaceae	Pedobacter
ASV1614	Bacteria	Actinomycetota	Actinobacteria	Micrococcales	Micrococcaceae	Rothia
ASV1615	Bacteria	Bacteroidota	Bacteroidia	Cytophagales	Hymenobacteraceae	Hymenobacter
ASV1616	Bacteria	Pseudomonadota	Alphaproteobacteria	Rhodobacterales	Rhodobacteraceae	Paracoccus
ASV1617	Bacteria	Actinomycetota	Actinobacteria	Propionibacteriales	Nocardioidaceae	Nocardioides
ASV1618	Bacteria	Actinomycetota	Thermoleophilia	Solirubrobacterales	67-14	67-14	uncultured_bacterium
ASV1619	Bacteria	Gemmatimonadota	Gemmatimonadetes	Gemmatimonadales	Gemmatimonadaceae	Gemmatimonas
ASV1620	Bacteria	Bacillota	Bacilli	Staphylococcales	Staphylococcaceae	Staphylococcus
ASV1621	Bacteria	Actinomycetota	Coriobacteriia	Coriobacteriales	Coriobacteriaceae	Collinsella
ASV1622	Bacteria	Bdellovibrionota	Bdellovibrionia	Bacteriovoracales	Bacteriovoracaceae	Peredibacter
ASV1623	Bacteria	Bacteroidota	Bacteroidia	Cytophagales	Spirosomaceae	Fibrella
ASV1624	Bacteria	Pseudomonadota	Alphaproteobacteria	Caulobacterales	Caulobacteraceae
ASV1625	Bacteria	Actinomycetota	Thermoleophilia	Solirubrobacterales	Solirubrobacteraceae
ASV1626	Bacteria	Gemmatimonadota	Gemmatimonadetes	Gemmatimonadales	Gemmatimonadaceae	uncultured
ASV1627	Bacteria	Actinomycetota	Actinobacteria	Corynebacteriales	Nocardiaceae	Gordonia
ASV1628	Bacteria	Actinomycetota	Actinobacteria	Kineosporiales	Kineosporiaceae	Angustibacter
ASV1629	Bacteria	Bacteroidota	Bacteroidia	Cytophagales	Spirosomaceae	Emticicia
ASV1630	Bacteria	Bacteroidota	Bacteroidia	Chitinophagales	Chitinophagaceae
ASV1631	Bacteria	Actinomycetota	Thermoleophilia	Solirubrobacterales	67-14	67-14
ASV1632	Bacteria	Pseudomonadota	Alphaproteobacteria	Rhodobacterales	Rhodobacteraceae	Rubellimicrobium
ASV1633	Bacteria	Actinomycetota	Actinobacteria	Actinomycetales	Actinomycetaceae	F0332	uncultured_bacterium
ASV1634	Bacteria	Pseudomonadota	Gammaproteobacteria	Burkholderiales	Neisseriaceae	uncultured	uncultured_bacterium
ASV1635	Bacteria	Actinomycetota	Actinobacteria	Frankiales	Nakamurellaceae	Nakamurella
ASV1636	Bacteria	Pseudomonadota	Gammaproteobacteria	Xanthomonadales	Xanthomonadaceae
ASV1637	Bacteria	Pseudomonadota	Alphaproteobacteria	Rhizobiales	Devosiaceae	Devosia
ASV1638	Bacteria	Bacteroidota	Bacteroidia	Cytophagales	Spirosomaceae	Dyadobacter	Dyadobacter_endophyticus
ASV1639	Bacteria	Pseudomonadota	Gammaproteobacteria	Burkholderiales	Comamonadaceae	Aquabacterium
ASV1640	Bacteria	Pseudomonadota	Gammaproteobacteria
ASV1641	Bacteria	Bacillota	Bacilli	Staphylococcales	Gemellaceae	Gemella
ASV1642	Bacteria	Pseudomonadota	Alphaproteobacteria	Sphingomonadales	Sphingomonadaceae
ASV1643	Bacteria	Bacillota	Bacilli	Paenibacillales	Paenibacillaceae	Paenibacillus
ASV1644	Bacteria	Pseudomonadota	Alphaproteobacteria	Rhizobiales	Xanthobacteraceae
ASV1645	Bacteria	Myxococcota	Polyangia	Haliangiales	Haliangiaceae	Haliangium
ASV1646	Bacteria	Pseudomonadota	Alphaproteobacteria	Rhizobiales	Beijerinckiaceae
ASV1647	Bacteria	Pseudomonadota	Alphaproteobacteria	Rhizobiales	Rhizobiaceae	Corticibacterium	Corticibacterium_populi
ASV1648	Bacteria	Actinomycetota	Actinobacteria	Frankiales	Acidothermaceae	Acidothermus
ASV1649	Bacteria	Pseudomonadota	Alphaproteobacteria	Rhizobiales	Xanthobacteraceae	Rhodopseudomonas
ASV1650	Bacteria	Pseudomonadota	Alphaproteobacteria	Rhizobiales	Rhizobiaceae	Rhizobium
ASV1651	Bacteria	Actinomycetota	Actinobacteria	Actinomycetales	Actinomycetaceae	Actinomyces	Actinomyces_graevenitzii
ASV1652	Bacteria	Actinomycetota	Actinobacteria	Corynebacteriales	Mycobacteriaceae	Mycobacterium
ASV1653	Bacteria	Actinomycetota	Acidimicrobiia
ASV1654	Bacteria	Pseudomonadota	Gammaproteobacteria	Burkholderiales	Comamonadaceae	Caenimonas
ASV1655	Bacteria	Bdellovibrionota	Bdellovibrionia	Bdellovibrionales	Bdellovibrionaceae	Bdellovibrio
ASV1656	Bacteria	Actinomycetota	Thermoleophilia	Solirubrobacterales	67-14	67-14
ASV1657	Bacteria	Actinomycetota	Actinobacteria	Micrococcales	Micrococcaceae	Kocuria
ASV1658	Bacteria	Bacillota	Bacilli	Lactobacillales	Enterococcaceae	Enterococcus
ASV1659	Bacteria	Pseudomonadota	Alphaproteobacteria	Caulobacterales	Caulobacteraceae	Brevundimonas
ASV1660	Bacteria	Bacillota	Bacilli	Bacillales	Bacillaceae	Sinibacillus
ASV1661	Bacteria	Actinomycetota	Actinobacteria	Micrococcales	Micrococcaceae	Kocuria
ASV1662	Bacteria	Actinomycetota	Thermoleophilia	Solirubrobacterales	Solirubrobacteraceae	Conexibacter
ASV1663	Bacteria	Pseudomonadota
ASV1664	Bacteria	Actinomycetota	Actinobacteria	Micrococcales	Intrasporangiaceae	Knoellia
ASV1665	Bacteria	Pseudomonadota	Gammaproteobacteria	Burkholderiales	Comamonadaceae	Aquabacterium
ASV1666	Bacteria	Bacteroidota	Bacteroidia	Cytophagales	Spirosomaceae	Spirosoma
ASV1667	Bacteria	Bacteroidota	Bacteroidia	Bacteroidales	Prevotellaceae	Alloprevotella
ASV1668	Bacteria	Pseudomonadota	Alphaproteobacteria	Rhizobiales	Hyphomicrobiaceae	Pedomicrobium
ASV1669	Bacteria	Actinomycetota	Actinobacteria	Frankiales	uncultured	uncultured	uncultured_bacterium
ASV1670	Bacteria	Bacillota	Clostridia	Caldicoprobacterales	Caldicoprobacteraceae	Caldicoprobacter
ASV1671	Bacteria	Actinomycetota	Actinobacteria	Micromonosporales	Micromonosporaceae	Salinispora
ASV1672	Bacteria	Fusobacteriota	Fusobacteriia	Fusobacteriales	Fusobacteriaceae	Fusobacterium
ASV1673	Bacteria	Pseudomonadota	Gammaproteobacteria	Pseudomonadales	Pseudomonadaceae	Pseudomonas
ASV1674	Bacteria	Actinomycetota	Actinobacteria	Propionibacteriales	Nocardioidaceae	Nocardioides
ASV1675	Bacteria	Bacillota	Clostridia	Peptostreptococcales-Tissierellales	Family_XI	Peptoniphilus
ASV1676	Bacteria	Verrucomicrobiota	Chlamydiae	Chlamydiales	Parachlamydiaceae	Candidatus_Protochlamydia
ASV1677	Bacteria	Pseudomonadota	Gammaproteobacteria	Enterobacterales	Erwiniaceae
ASV1678	Bacteria	Actinomycetota	Thermoleophilia	Solirubrobacterales	67-14	67-14
ASV1679	Bacteria	Pseudomonadota	Alphaproteobacteria	Rhizobiales	Beijerinckiaceae	Methylovirgula
ASV1680	Bacteria	Pseudomonadota	Alphaproteobacteria	Rhodobacterales	Rhodobacteraceae	Amaricoccus
ASV1681	Bacteria	Pseudomonadota	Gammaproteobacteria	Xanthomonadales	Rhodanobacteraceae
ASV1682	Bacteria	Actinomycetota	Thermoleophilia	Solirubrobacterales	Solirubrobacteraceae	Parviterribacter	uncultured_bacterium
ASV1683	Bacteria	Actinomycetota	Actinobacteria	Bifidobacteriales	Bifidobacteriaceae	Bifidobacterium
ASV1684	Bacteria	Pseudomonadota	Alphaproteobacteria	Rhizobiales	Rhizobiales_Incertae_Sedis	uncultured
ASV1685	Bacteria	Bacteroidota	Bacteroidia	Chitinophagales	Chitinophagaceae	Parafilimonas
ASV1686	Bacteria	Bacteroidota	Bacteroidia	Cytophagales	Spirosomaceae	Dyadobacter
ASV1687	Bacteria	Actinomycetota	Actinobacteria	Streptomycetales	Streptomycetaceae	Streptomyces
ASV1688	Bacteria	Bacillota	Clostridia	Oscillospirales	Hungateiclostridiaceae	Ruminiclostridium
ASV1689	Bacteria	Bacillota
ASV1690	Bacteria	Pseudomonadota	Alphaproteobacteria	Rhizobiales	Rhizobiaceae
ASV1691	Bacteria	Actinomycetota	Actinobacteria	Micrococcales	Micrococcaceae
ASV1692	Bacteria	Actinomycetota	Actinobacteria	Propionibacteriales	Nocardioidaceae	Nocardioides
ASV1693	Bacteria	Bacteroidota	Bacteroidia	Cytophagales	Hymenobacteraceae	Adhaeribacter	metagenome
ASV1694	Bacteria	Bacteroidota	Bacteroidia	Cytophagales	Hymenobacteraceae	Adhaeribacter	metagenome
ASV1695	Bacteria	Actinomycetota	Actinobacteria
ASV1696	Bacteria	Pseudomonadota	Alphaproteobacteria	Rhizobiales	Devosiaceae	Devosia
ASV1697	Bacteria	Bacillota	Bacilli	Bacillales	Planococcaceae	Solibacillus
ASV1698	Bacteria	Pseudomonadota	Alphaproteobacteria	Acetobacterales	Acetobacteraceae	Rhodovastum
ASV1699	Bacteria	Bacillota	Bacilli	Staphylococcales	Staphylococcaceae	Staphylococcus
ASV1700	Bacteria	Pseudomonadota	Gammaproteobacteria	Burkholderiales	Oxalobacteraceae	Massilia
ASV1701	Bacteria	Bacteroidota	Bacteroidia	Cytophagales	Spirosomaceae	Spirosoma	uncultured_bacterium
ASV1702	Bacteria	Bacteroidota	Bacteroidia	Cytophagales	Spirosomaceae	Dyadobacter
ASV1703	Bacteria	Pseudomonadota	Gammaproteobacteria	Burkholderiales	Comamonadaceae
ASV1704	Bacteria	Pseudomonadota	Alphaproteobacteria	Rhizobiales	Devosiaceae	Devosia
ASV1705	Bacteria	Bacillota	Clostridia	Peptostreptococcales-Tissierellales	Peptostreptococcaceae	Filifactor	Filifactor_alocis
ASV1706	Bacteria	Pseudomonadota	Gammaproteobacteria	Enterobacterales	Pasteurellaceae	Aggregatibacter
ASV1707	Bacteria	Bacteroidota	Bacteroidia	Chitinophagales	Chitinophagaceae
ASV1708	Bacteria	Actinomycetota	Actinobacteria	Micrococcales	Microbacteriaceae
ASV1709	Bacteria	Bacillota	Bacilli	Alicyclobacillales	Alicyclobacillaceae	Alicyclobacillus
ASV1710	Bacteria	Actinomycetota	Actinobacteria	Propionibacteriales	Propionibacteriaceae	Cutibacterium
ASV1711	Bacteria	Pseudomonadota	Gammaproteobacteria	Xanthomonadales	Xanthomonadaceae	Stenotrophomonas
ASV1712	Bacteria	Bdellovibrionota	Oligoflexia	0319-6G20	0319-6G20	0319-6G20
ASV1713	Bacteria	Actinomycetota	Actinobacteria	Propionibacteriales	Nocardioidaceae	Aeromicrobium	uncultured_bacterium
ASV1714	Bacteria	Pseudomonadota	Gammaproteobacteria
ASV1715	Bacteria	Actinomycetota	Actinobacteria	Micrococcales	Promicromonosporaceae	Isoptericola
ASV1716	Bacteria	Pseudomonadota	Alphaproteobacteria	Rhizobiales	Devosiaceae	Devosia
ASV1717	Bacteria	Bacteroidota	Bacteroidia	Cytophagales	Hymenobacteraceae	Hymenobacter
ASV1718	Bacteria	Bacillota	Bacilli	Paenibacillales	Paenibacillaceae	Paenibacillus
ASV1719	Bacteria	Pseudomonadota	Alphaproteobacteria	Rhodobacterales	Rhodobacteraceae	Paracoccus	Paracoccus_chinensis
ASV1720	Bacteria	Pseudomonadota	Alphaproteobacteria	Sphingomonadales	Sphingomonadaceae	Sphingomonas
ASV1721	Bacteria	Bacillota	Bacilli	Lactobacillales	Streptococcaceae	Streptococcus
ASV1722	Bacteria	Verrucomicrobiota	Verrucomicrobiae	Pedosphaerales	Pedosphaeraceae	Ellin517
ASV1723	Bacteria	Pseudomonadota	Alphaproteobacteria	Rhizobiales	Beijerinckiaceae	Bosea
ASV1724	Bacteria	Actinomycetota	Thermoleophilia	Solirubrobacterales	Solirubrobacteraceae	Solirubrobacter	uncultured_bacterium
ASV1725	Bacteria	Actinomycetota	Actinobacteria	Propionibacteriales	Nocardioidaceae	Nocardioides
ASV1726	Bacteria	Bacteroidota	Bacteroidia	Chitinophagales	Chitinophagaceae
ASV1727	Bacteria	Bacteroidota	Bacteroidia	Chitinophagales	Chitinophagaceae	Ferruginibacter
ASV1728	Bacteria	Actinomycetota	Actinobacteria	Propionibacteriales	Nocardioidaceae	Nocardioides
ASV1729	Bacteria	Bacillota	Bacilli	Bacillales	Bacillaceae	Bacillus	Bacillus_alcalophilus
ASV1730	Bacteria	Pseudomonadota	Gammaproteobacteria	Burkholderiales	Oxalobacteraceae
ASV1731	Bacteria	Pseudomonadota	Gammaproteobacteria	Pseudomonadales	Pseudomonadaceae	Pseudomonas
ASV1732	Bacteria	Pseudomonadota	Gammaproteobacteria	Burkholderiales	Rhodocyclaceae	Dechloromonas
ASV1733	Bacteria	Bacteroidota	Bacteroidia	Chitinophagales	Chitinophagaceae
ASV1734	Bacteria	Pseudomonadota	Alphaproteobacteria	Rhizobiales	Xanthobacteraceae	Afipia	Afipia_birgiae
ASV1735	Bacteria	Bacillota	Bacilli	Thermoactinomycetales	Thermoactinomycetaceae	Thermoactinomyces
ASV1736	Bacteria	Actinomycetota	Actinobacteria	Micrococcales	Microbacteriaceae	Microbacterium
ASV1737	Bacteria	Pseudomonadota	Alphaproteobacteria	Rhizobiales	Devosiaceae	Devosia	Antarctic_bacterium
ASV1738	Bacteria	Actinomycetota	Actinobacteria	Propionibacteriales	Propionibacteriaceae	Aestuariimicrobium	Mycobacterium_abscessus
ASV1739	Bacteria	Pseudomonadota	Alphaproteobacteria	Sphingomonadales	Sphingomonadaceae	Sphingobium
ASV1740	Bacteria	Bacillota	Bacilli	Staphylococcales	Staphylococcaceae	Staphylococcus
ASV1741	Bacteria	Actinomycetota	Actinobacteria	Micrococcales	Beutenbergiaceae	Serinibacter	Serinibacter_sp.
ASV1742	Bacteria	Verrucomicrobiota	Verrucomicrobiae	Pedosphaerales	Pedosphaeraceae	Pedosphaeraceae
ASV1743	Bacteria	Pseudomonadota	Gammaproteobacteria	Burkholderiales	TRA3-20	TRA3-20	bacterium_TG161
ASV1744	Bacteria	Pseudomonadota	Alphaproteobacteria	Caulobacterales	Caulobacteraceae	Phenylobacterium
ASV1745	Bacteria	Bacteroidota	Bacteroidia	Cytophagales	Hymenobacteraceae	Hymenobacter
ASV1746	Bacteria	Actinomycetota	Actinobacteria	Pseudonocardiales	Pseudonocardiaceae	Pseudonocardia
ASV1747	Bacteria	Bacteroidota	Bacteroidia	Chitinophagales	Chitinophagaceae	uncultured
ASV1748	Bacteria	Pseudomonadota	Gammaproteobacteria	Burkholderiales	Comamonadaceae
ASV1749	Bacteria	Bacteroidota	Bacteroidia	Sphingobacteriales	Sphingobacteriaceae	Mucilaginibacter
ASV1750	Bacteria	Pseudomonadota	Alphaproteobacteria
ASV1751	Bacteria	Actinomycetota	Actinobacteria	Propionibacteriales	Nocardioidaceae	Nocardioides
ASV1752	Bacteria	Actinomycetota	Thermoleophilia	Gaiellales	uncultured	uncultured
ASV1753	Bacteria	Pseudomonadota	Alphaproteobacteria	Reyranellales	Reyranellaceae	Reyranella
ASV1754	Bacteria	Acidobacteriota	Acidobacteriae	Bryobacterales	Bryobacteraceae	Bryobacter
ASV1755	Bacteria	Actinomycetota	Actinobacteria	Micrococcales	Micrococcaceae
ASV1756	Bacteria	Actinomycetota	Actinobacteria	Streptomycetales	Streptomycetaceae	Streptomyces
ASV1757	Bacteria	Pseudomonadota	Alphaproteobacteria	Sphingomonadales	Sphingomonadaceae
ASV1758	Bacteria	Actinomycetota	Actinobacteria	Corynebacteriales	Dietziaceae	Dietzia
ASV1759	Bacteria	Pseudomonadota	Alphaproteobacteria	Rhizobiales	Xanthobacteraceae	Rhodoplanes
ASV1760	Bacteria	Pseudomonadota	Gammaproteobacteria	Burkholderiales	Burkholderiaceae	Cupriavidus
ASV1761	Bacteria	Pseudomonadota	Alphaproteobacteria	Rhizobiales	Xanthobacteraceae	Pseudolabrys
ASV1762	Bacteria	Verrucomicrobiota	Verrucomicrobiae	Chthoniobacterales	Chthoniobacteraceae	Chthoniobacter
ASV1763	Bacteria	Pseudomonadota	Gammaproteobacteria	Burkholderiales	Neisseriaceae	uncultured	uncultured_bacterium
ASV1764	Bacteria	Bacillota	Bacilli	Bacillales	Bacillaceae	Bacillus
ASV1765	Bacteria	Bacillota	Bacilli	Bacillales	Bacillaceae
ASV1766	Bacteria	Pseudomonadota	Alphaproteobacteria	Sphingomonadales	Sphingomonadaceae	Sphingomonas
ASV1767	Bacteria	Pseudomonadota	Alphaproteobacteria	Rhizobiales	Amb-16S-1323	Amb-16S-1323	uncultured_bacterium
ASV1768	Bacteria	Bacillota	Bacilli	Lactobacillales	Aerococcaceae	Eremococcus	uncultured_bacterium
ASV1769	Bacteria	Actinomycetota	Actinobacteria	Micrococcales	Demequinaceae	Demequina
ASV1770	Bacteria	Pseudomonadota	Gammaproteobacteria	Enterobacterales	Aeromonadaceae	Aeromonas
ASV1771	Bacteria	Pseudomonadota	Alphaproteobacteria	Rhizobiales	Xanthobacteraceae	uncultured
ASV1772	Bacteria	Acidobacteriota	Acidobacteriae	Acidobacteriales	Acidobacteriaceae_(Subgroup_1)
ASV1773	Bacteria	Pseudomonadota	Alphaproteobacteria	Rhizobiales	Beijerinckiaceae	Methylobacterium
ASV1774	Bacteria	Pseudomonadota	Alphaproteobacteria	Tistrellales	Geminicoccaceae	Geminicoccus	uncultured_bacterium
ASV1775	Bacteria	Abditibacteriota	Abditibacteria	Abditibacteriales	Abditibacteriaceae	Abditibacterium	uncultured_bacterium
ASV1776	Bacteria	Pseudomonadota	Alphaproteobacteria	Rhizobiales	Rhizobiaceae	Mesorhizobium
ASV1777	Bacteria	Pseudomonadota	Alphaproteobacteria	Sphingomonadales	Sphingomonadaceae
ASV1778	Bacteria	Actinomycetota	Actinobacteria	Propionibacteriales	Nocardioidaceae	Nocardioides
ASV1779	Bacteria	Actinomycetota	Actinobacteria	Kineosporiales	Kineosporiaceae	Quadrisphaera
ASV1780	Bacteria	Actinomycetota	Actinobacteria	Actinomycetales	Actinomycetaceae	Actinomyces	Schaalia_georgiae
ASV1781	Bacteria	Myxococcota	Polyangia	Haliangiales	Haliangiaceae	Haliangium	uncultured_Myxococcales
ASV1782	Bacteria	Actinomycetota	Actinobacteria	Micrococcales	Micrococcaceae	Kocuria
ASV1783	Bacteria	Verrucomicrobiota	Chlamydiae	Chlamydiales	Parachlamydiaceae	Candidatus_Protochlamydia
ASV1784	Bacteria	Actinomycetota	Actinobacteria	Micromonosporales	Micromonosporaceae	Actinoplanes
ASV1785	Bacteria	Deinococcota	Deinococci	Deinococcales	Deinococcaceae	Deinococcus	Deinococcus_citri
ASV1786	Bacteria	Bacteroidota	Bacteroidia	Chitinophagales	Chitinophagaceae
ASV1787	Bacteria	Bacteroidota	Bacteroidia	Chitinophagales	Chitinophagaceae
ASV1788	Bacteria	Pseudomonadota	Alphaproteobacteria	Rhizobiales	Beijerinckiaceae	Roseiarcus	uncultured_bacterium
ASV1789	Bacteria	Bacteroidota	Bacteroidia	Cytophagales	Hymenobacteraceae	Hymenobacter
ASV1790	Bacteria	Myxococcota	Polyangia	Polyangiales	Sandaracinaceae	uncultured	metagenome
ASV1791	Bacteria	Bacillota	Bacilli	Paenibacillales	Paenibacillaceae
ASV1792	Bacteria	Pseudomonadota	Gammaproteobacteria	Diplorickettsiales	Diplorickettsiaceae	uncultured
ASV1793	Bacteria	Pseudomonadota	Gammaproteobacteria	Burkholderiales	Alcaligenaceae
ASV1794	Bacteria	Pseudomonadota	Gammaproteobacteria	Xanthomonadales	Xanthomonadaceae
ASV1795	Bacteria	Abditibacteriota	Abditibacteria	Abditibacteriales	Abditibacteriaceae	Abditibacterium	uncultured_bacterium
ASV1796	Bacteria	Pseudomonadota	Alphaproteobacteria	Rhizobiales	Beijerinckiaceae	Bosea
ASV1797	Bacteria	Pseudomonadota	Alphaproteobacteria	Sphingomonadales	Sphingomonadaceae
ASV1798	Bacteria	Actinomycetota	Thermoleophilia	Solirubrobacterales	Solirubrobacteraceae	uncultured
ASV1799	Bacteria	Myxococcota	Polyangia	Polyangiales	BIrii41	BIrii41	metagenome
ASV1800	Bacteria	Actinomycetota	Actinobacteria	Propionibacteriales	Nocardioidaceae	Marmoricola
ASV1801	Bacteria	Bacteroidota	Bacteroidia	Cytophagales	Spirosomaceae	Larkinella
ASV1802	Bacteria	Actinomycetota	Actinobacteria	Frankiales	Geodermatophilaceae	Blastococcus
ASV1803	Bacteria	Bacillota	Bacilli	Bacillales	Bacillaceae	Bacillus
ASV1804	Bacteria	Acidobacteriota	Blastocatellia	Blastocatellales	Blastocatellaceae	uncultured	uncultured_bacterium
ASV1805	Bacteria	Bacteroidota	Bacteroidia	Sphingobacteriales	FFCH9454	FFCH9454	uncultured_bacterium
ASV1806	Bacteria	Pseudomonadota	Alphaproteobacteria	Rhizobiales	Rhizobiales_Incertae_Sedis	Phreatobacter
ASV1807	Bacteria	Pseudomonadota	Gammaproteobacteria	Burkholderiales	Burkholderiaceae	Burkholderia
ASV1808	Bacteria	Pseudomonadota	Gammaproteobacteria	Burkholderiales	Alcaligenaceae	Alcaligenes
ASV1809	Bacteria	Pseudomonadota	Gammaproteobacteria	Burkholderiales	Alcaligenaceae
ASV1810	Bacteria	Bacillota	Bacilli	Bacillales
ASV1811	Bacteria	Actinomycetota	Actinobacteria	Micrococcales	Cellulomonadaceae	Cellulomonas	Cellulomonadaceae_str.
ASV1812	Bacteria	Pseudomonadota	Alphaproteobacteria	Rhizobiales	Beijerinckiaceae	Methylorosula	uncultured_bacterium
ASV1813	Bacteria	Pseudomonadota	Alphaproteobacteria	Caulobacterales	Caulobacteraceae	Brevundimonas
ASV1814	Bacteria	Bacteroidota	Bacteroidia	Cytophagales	Hymenobacteraceae	Hymenobacter
ASV1815	Bacteria	Fusobacteriota	Fusobacteriia	Fusobacteriales	Fusobacteriaceae	Fusobacterium
ASV1816	Bacteria	Bacteroidota	Bacteroidia	Cytophagales	Hymenobacteraceae	Hymenobacter
ASV1817	Bacteria	Actinomycetota	Actinobacteria	Pseudonocardiales	Pseudonocardiaceae	Actinomycetospora
ASV1818	Bacteria	Bacteroidota	Bacteroidia	Chitinophagales	Chitinophagaceae	uncultured
ASV1819	Bacteria	Pseudomonadota	Alphaproteobacteria	Sphingomonadales	Sphingomonadaceae	Sphingoaurantiacus
ASV1820	Bacteria	Bdellovibrionota	Bdellovibrionia	Bdellovibrionales	Bdellovibrionaceae	OM27_clade	uncultured_microorganism
ASV1821	Bacteria	Fibrobacterota	Fibrobacteria	Fibrobacterales	Fibrobacteraceae	possible_genus_04	Juncus_effusus
ASV1822	Bacteria	Bacillota	Bacilli	Bacillales	Bacillaceae	Fictibacillus
ASV1823	Bacteria	Chloroflexi	Chloroflexia	Chloroflexales	Roseiflexaceae	uncultured	uncultured_bacterium
ASV1824	Bacteria	Pseudomonadota	Alphaproteobacteria	Rhodobacterales	Rhodobacteraceae
ASV1825	Bacteria	Pseudomonadota	Alphaproteobacteria	Sphingomonadales	Sphingomonadaceae
ASV1826	Bacteria	Bacillota	Bacilli	Paenibacillales	Paenibacillaceae	Paenibacillus
ASV1827	Bacteria	Actinomycetota	Actinobacteria	Micrococcales	Dermacoccaceae	Flexivirga
ASV1828	Bacteria	Pseudomonadota	Gammaproteobacteria	Burkholderiales	Oxalobacteraceae	Noviherbaspirillum
ASV1829	Bacteria	Bacillota	Bacilli	Paenibacillales	Paenibacillaceae	Paenibacillus
ASV1830	Bacteria	Pseudomonadota	Gammaproteobacteria	Pseudomonadales	Moraxellaceae	Acinetobacter
ASV1831	Bacteria	Actinomycetota	Thermoleophilia	Gaiellales	Gaiellaceae	Gaiella	uncultured_Acidimicrobiia
ASV1832	Bacteria	Pseudomonadota	Alphaproteobacteria	Rhizobiales	Beijerinckiaceae	1174-901-12	uncultured_bacterium
ASV1833	Bacteria	Bacteroidota	Bacteroidia	Sphingobacteriales	Sphingobacteriaceae
ASV1834	Bacteria	Pseudomonadota	Alphaproteobacteria	Rhizobiales	Xanthobacteraceae	Pseudolabrys
ASV1835	Bacteria	Bacteroidota	Bacteroidia	Chitinophagales	Chitinophagaceae	Chitinophaga
ASV1836	Bacteria	Abditibacteriota	Abditibacteria	Abditibacteriales	Abditibacteriaceae	Abditibacterium	uncultured_bacterium
ASV1837	Bacteria	Bacillota	Bacilli	Lactobacillales	Lactobacillaceae	Lactobacillus
ASV1838	Bacteria	Pseudomonadota	Alphaproteobacteria	Rhizobiales	Beijerinckiaceae	Methylobacterium
ASV1839	Bacteria	Bdellovibrionota	Oligoflexia	Oligoflexales	Oligoflexaceae	uncultured	uncultured_bacterium
ASV1840	Bacteria	Pseudomonadota	Gammaproteobacteria	Burkholderiales	Comamonadaceae
ASV1841	Bacteria	Bacillota	Bacilli	Lactobacillales	Carnobacteriaceae	Trichococcus
ASV1842	Bacteria	Bacteroidota	Bacteroidia	Chitinophagales	Chitinophagaceae
ASV1843	Bacteria	Bacteroidota	Bacteroidia	Cytophagales	Hymenobacteraceae	Hymenobacter
ASV1844	Bacteria	Pseudomonadota	Gammaproteobacteria	Burkholderiales	Comamonadaceae
ASV1845	Bacteria	Bacteroidota	Bacteroidia	Chitinophagales	Chitinophagaceae	Edaphobaculum
ASV1846	Bacteria	Pseudomonadota	Alphaproteobacteria	Rhizobiales	Devosiaceae	Arsenicitalea
ASV1847	Bacteria	Pseudomonadota	Gammaproteobacteria	Pseudomonadales	Pseudomonadaceae	Pseudomonas
ASV1848	Bacteria	Bacteroidota	Bacteroidia	Cytophagales	Hymenobacteraceae	Hymenobacter
ASV1849	Bacteria	Pseudomonadota	Gammaproteobacteria	Ectothiorhodospirales	Thioalkalispiraceae	uncultured	uncultured_Thiorhodospira
ASV1850	Bacteria	Actinomycetota	Actinobacteria	Micrococcales
ASV1851	Bacteria	Pseudomonadota	Alphaproteobacteria	Sphingomonadales	Sphingomonadaceae
ASV1852	Bacteria	Bacillota	Clostridia	Peptostreptococcales-Tissierellales	Family_XI	Murdochiella
ASV1853	Bacteria	Pseudomonadota	Gammaproteobacteria	Burkholderiales	Alcaligenaceae
ASV1854	Bacteria	Bacillota	Bacilli	Paenibacillales	Paenibacillaceae	Paenibacillus
ASV1855	Bacteria	Bacillota	Bacilli	Bacillales	Bacillaceae	Bacillus
ASV1856	Bacteria	Gemmatimonadota	Gemmatimonadetes	Gemmatimonadales	Gemmatimonadaceae	Gemmatimonas
ASV1857	Bacteria	Actinomycetota	Actinobacteria	Corynebacteriales	Mycobacteriaceae	Mycobacterium
ASV1858	Bacteria	Pseudomonadota	Alphaproteobacteria	Acetobacterales	Acetobacteraceae
ASV1859	Bacteria	Actinomycetota	Actinobacteria	Micrococcales	Cellulomonadaceae	Cellulomonas
ASV1860	Bacteria	Actinomycetota	Actinobacteria	Micrococcales	Promicromonosporaceae	Promicromonospora
ASV1861	Bacteria	Abditibacteriota	Abditibacteria	Abditibacteriales	Abditibacteriaceae	Abditibacterium
ASV1862	Bacteria	Pseudomonadota	Alphaproteobacteria	Rhizobiales
ASV1863	Bacteria	Pseudomonadota	Alphaproteobacteria	Sphingomonadales	Sphingomonadaceae
ASV1864	Bacteria	Pseudomonadota	Alphaproteobacteria	Rhizobiales	Xanthobacteraceae	Rhodopseudomonas
ASV1865	Bacteria	Pseudomonadota	Gammaproteobacteria	Burkholderiales	Oxalobacteraceae
ASV1866	Bacteria	Pseudomonadota	Alphaproteobacteria	Rhizobiales	Methylopilaceae
ASV1867	Bacteria	Acidobacteriota	Acidobacteriae	Bryobacterales	Bryobacteraceae	Bryobacter
ASV1868	Bacteria	Actinomycetota	Actinobacteria	Corynebacteriales	Corynebacteriaceae	uncultured	uncultured_bacterium
ASV1869	Bacteria	Pseudomonadota	Gammaproteobacteria	Burkholderiales	Comamonadaceae
ASV1870	Bacteria	Patescibacteria	Saccharimonadia	Saccharimonadales	Saccharimonadaceae	TM7a	uncultured_bacterium
ASV1871	Bacteria	Pseudomonadota	Gammaproteobacteria	Pseudomonadales	Pseudomonadaceae	Pseudomonas
ASV1872	Bacteria	Pseudomonadota	Gammaproteobacteria	Salinisphaerales	Solimonadaceae	Solimonas
ASV1873	Bacteria	Actinomycetota	Actinobacteria	Micrococcales
ASV1874	Bacteria	Actinomycetota	Actinobacteria	Micrococcales	Dermacoccaceae	Kytococcus
ASV1875	Bacteria	Actinomycetota	Actinobacteria	Micrococcales	Microbacteriaceae	Mycetocola
ASV1876	Bacteria	Actinomycetota	Acidimicrobiia	Microtrichales
ASV1877	Bacteria	Bacteroidota	Bacteroidia	Cytophagales	Microscillaceae	Chryseolinea	Bacteroidetes_bacterium
ASV1878	Bacteria	Pseudomonadota	Alphaproteobacteria	Rhizobiales	Pleomorphomonadaceae
ASV1879	Bacteria	Bacillota	Bacilli	Paenibacillales	Paenibacillaceae	Paenibacillus	uncultured_actinobacterium
ASV1880	Bacteria	Bdellovibrionota	Oligoflexia	Oligoflexales	Oligoflexaceae	Oligoflexus
ASV1881	Bacteria	Actinomycetota	Actinobacteria	Micrococcales	Microbacteriaceae
ASV1882	Bacteria	Pseudomonadota	Alphaproteobacteria	Rhodobacterales	Rhodobacteraceae	Rubellimicrobium	uncultured_bacterium
ASV1883	Bacteria	Bacillota	Bacilli	Paenibacillales	Paenibacillaceae	Paenibacillus
ASV1884	Bacteria	Pseudomonadota	Alphaproteobacteria	Rhizobiales	Beijerinckiaceae	Microvirga
ASV1885	Bacteria	Actinomycetota	Actinobacteria	Micrococcales	Microbacteriaceae
ASV1886	Bacteria	Myxococcota	Polyangia	Polyangiales	Polyangiaceae	Aetherobacter	uncultured_bacterium
ASV1887	Bacteria	Actinomycetota	Actinobacteria	Glycomycetales	Glycomycetaceae	Glycomyces
ASV1888	Bacteria	Pseudomonadota	Gammaproteobacteria	Burkholderiales	Alcaligenaceae
ASV1889	Bacteria	Pseudomonadota	Alphaproteobacteria	Rhodobacterales	Rhodobacteraceae	Paracoccus
ASV1890	Bacteria	Abditibacteriota	Abditibacteria	Abditibacteriales	Abditibacteriaceae	Abditibacterium	uncultured_actinobacterium
ASV1891	Bacteria	Actinomycetota	Actinobacteria	Micrococcales	Intrasporangiaceae	Terrabacter
ASV1892	Bacteria	Pseudomonadota	Alphaproteobacteria	Acetobacterales	Acetobacteraceae	Acidiphilium	uncultured_eubacterium
ASV1893	Bacteria	Actinomycetota	Actinobacteria	Corynebacteriales	Nocardiaceae	Nocardia
ASV1894	Bacteria	Gemmatimonadota	Gemmatimonadetes	Gemmatimonadales	Gemmatimonadaceae	uncultured
ASV1895	Bacteria	Bacillota	Bacilli	Paenibacillales	Paenibacillaceae	Paenibacillus	Paenibacillus_barengoltzii
ASV1896	Bacteria	Pseudomonadota	Alphaproteobacteria	Rhizobiales	Devosiaceae	Devosia
ASV1897	Bacteria	Bacillota	Bacilli	Paenibacillales	Paenibacillaceae	Paenibacillus
ASV1898	Bacteria	Actinomycetota	Thermoleophilia	Solirubrobacterales	67-14	67-14	metagenome
ASV1899	Bacteria	Actinomycetota	Thermoleophilia	Gaiellales	uncultured	uncultured
ASV1900	Bacteria	Bacillota	Bacilli	Paenibacillales	Paenibacillaceae	Paenibacillus
ASV1901	Bacteria	Actinomycetota	Actinobacteria	Micrococcales	Micrococcaceae	Kocuria	Kocuria_rhizophila
ASV1902	Bacteria	Actinomycetota	Actinobacteria	Micrococcales	Micrococcaceae	Kocuria
ASV1903	Bacteria	Pseudomonadota	Alphaproteobacteria	Caulobacterales	Caulobacteraceae	Caulobacter
ASV1904	Bacteria	Pseudomonadota	Gammaproteobacteria	Burkholderiales	Comamonadaceae
ASV1905	Bacteria	Fusobacteriota	Fusobacteriia	Fusobacteriales	Leptotrichiaceae	uncultured	uncultured_bacterium
ASV1906	Bacteria	Pseudomonadota	Alphaproteobacteria	Tistrellales	Geminicoccaceae	Arboricoccus	uncultured_bacterium
ASV1907	Bacteria	Bacillota	Clostridia	Lachnospirales	Lachnospiraceae	Stomatobaculum	uncultured_bacterium
ASV1908	Bacteria	Pseudomonadota	Gammaproteobacteria	Burkholderiales	Oxalobacteraceae	Massilia
ASV1909	Bacteria	Pseudomonadota	Alphaproteobacteria	Caulobacterales	Caulobacteraceae	Caulobacter
ASV1910	Bacteria	Pseudomonadota	Gammaproteobacteria	Burkholderiales	Oxalobacteraceae
ASV1911	Bacteria	Pseudomonadota	Alphaproteobacteria	Rhizobiales	Rhizobiaceae	Mesorhizobium
ASV1912	Bacteria	Actinomycetota	Actinobacteria	Corynebacteriales	Nocardiaceae	Rhodococcus
ASV1913	Bacteria	Actinomycetota	Actinobacteria	Micrococcales	Intrasporangiaceae
ASV1914	Bacteria	Bacteroidota	Bacteroidia	Chitinophagales	Chitinophagaceae	Ferruginibacter
ASV1915	Bacteria	Bacillota	Clostridia	Peptostreptococcales-Tissierellales	Peptostreptococcaceae	Peptostreptococcus	Peptostreptococcus_anaerobius
ASV1916	Bacteria	Actinomycetota	Actinobacteria	Micrococcales	Micrococcaceae	Micrococcus	Micrococcus_terreus
ASV1917	Bacteria	Gemmatimonadota	Gemmatimonadetes	Gemmatimonadales	Gemmatimonadaceae	Gemmatimonas
ASV1918	Bacteria	Bacteroidota	Bacteroidia	Chitinophagales	Chitinophagaceae
ASV1919	Bacteria	Pseudomonadota	Gammaproteobacteria	Burkholderiales	Comamonadaceae
ASV1920	Bacteria	Verrucomicrobiota	Chlamydiae	Chlamydiales	Parachlamydiaceae	Neochlamydia	uncultured_Chlamydiales
ASV1921	Bacteria	Pseudomonadota	Alphaproteobacteria	Rhizobiales	Devosiaceae	Devosia	unidentified_eubacterium
ASV1922	Bacteria	Actinomycetota	Actinobacteria	Corynebacteriales	Corynebacteriaceae	Corynebacterium
ASV1923	Bacteria	Actinomycetota	Actinobacteria	Propionibacteriales	Nocardioidaceae	Nocardioides
ASV1924	Bacteria	Pseudomonadota	Alphaproteobacteria	Rhizobiales	Devosiaceae
ASV1925	Bacteria	Pseudomonadota	Alphaproteobacteria	Rhizobiales	Hyphomicrobiaceae	Hyphomicrobium
ASV1926	Bacteria	Bacteroidota	Bacteroidia	Cytophagales	Hymenobacteraceae	Hymenobacter
ASV1927	Bacteria	Pseudomonadota	Alphaproteobacteria	Rhizobiales	Beijerinckiaceae
ASV1928	Bacteria	Bacillota	Bacilli	Lactobacillales	Lactobacillaceae	Lactobacillus
ASV1929	Bacteria	Pseudomonadota	Alphaproteobacteria	Rhodobacterales	Rhodobacteraceae	Paracoccus	Paracoccus_contaminans
ASV1930	Bacteria	Actinomycetota	Acidimicrobiia
ASV1931	Bacteria	Actinomycetota	Actinobacteria	Micrococcales	Microbacteriaceae
ASV1932	Bacteria	Actinomycetota	Actinobacteria	Corynebacteriales	Corynebacteriaceae	Corynebacterium
ASV1933	Bacteria	Actinomycetota	Actinobacteria	Micrococcales	Micrococcaceae
ASV1934	Bacteria	Actinomycetota	Thermoleophilia	Solirubrobacterales	Solirubrobacteraceae	Solirubrobacter
ASV1935	Bacteria	Bacillota	Bacilli	Bacillales	Bacillaceae	Bacillus
ASV1936	Bacteria	Pseudomonadota	Gammaproteobacteria
ASV1937	Bacteria	Bacteroidota	Bacteroidia	Chitinophagales	Chitinophagaceae	Flavisolibacter
ASV1938	Bacteria	Bacillota	Clostridia	Clostridiales	Clostridiaceae
ASV1939	Bacteria	Bacillota	Clostridia	Lachnospirales	Lachnospiraceae	Blautia
ASV1940	Bacteria	Actinomycetota	Actinobacteria	Frankiales	Sporichthyaceae
ASV1941	Bacteria	Pseudomonadota	Alphaproteobacteria	Sphingomonadales	Sphingomonadaceae	Sphingomonas
ASV1942	Bacteria	Actinomycetota	Actinobacteria	Micrococcales	Intrasporangiaceae
ASV1943	Bacteria	Bdellovibrionota	Oligoflexia	Oligoflexales	Oligoflexaceae	uncultured	uncultured_bacterium
ASV1944	Bacteria	Actinomycetota	Thermoleophilia	Solirubrobacterales	67-14	67-14
ASV1945	Bacteria	Actinomycetota	Actinobacteria	Propionibacteriales	Nocardioidaceae	Nocardioides
ASV1946	Bacteria	Pseudomonadota	Gammaproteobacteria	Burkholderiales	Burkholderiaceae	Lautropia
ASV1947	Bacteria	Pseudomonadota	Alphaproteobacteria	Rhizobiales	Rhizobiaceae	Rhizobium	Agrobacterium_larrymoorei
ASV1948	Bacteria	Bacteroidota	Bacteroidia	Sphingobacteriales	Sphingobacteriaceae	Pedobacter
ASV1949	Bacteria	Actinomycetota	Actinobacteria	Micrococcales	Microbacteriaceae
ASV1950	Bacteria	Pseudomonadota	Alphaproteobacteria	Rhizobiales	Rhizobiaceae	Pseudorhizobium
ASV1951	Bacteria	Bacillota	Clostridia	Lachnospirales	Lachnospiraceae
ASV1952	Bacteria	Pseudomonadota	Alphaproteobacteria	Rhizobiales	Beijerinckiaceae	Methylobacterium
ASV1953	Bacteria	Actinomycetota	Actinobacteria	Propionibacteriales	Nocardioidaceae	Nocardioides
ASV1954	Bacteria	Actinomycetota	Thermoleophilia	Solirubrobacterales	67-14	67-14
ASV1955	Bacteria	Bacteroidota	Bacteroidia	Cytophagales	Spirosomaceae
ASV1956	Bacteria	Pseudomonadota	Alphaproteobacteria	Rhizobiales	Rhizobiaceae	Ochrobactrum
ASV1957	Bacteria	Pseudomonadota	Gammaproteobacteria	Burkholderiales	Oxalobacteraceae	Massilia
ASV1958	Bacteria	Actinomycetota	Actinobacteria	Pseudonocardiales	Pseudonocardiaceae	Pseudonocardia
ASV1959	Bacteria	Actinomycetota	Thermoleophilia	Solirubrobacterales	Solirubrobacteraceae	Solirubrobacter
ASV1960	Bacteria	Actinomycetota	Actinobacteria	PeM15	PeM15	PeM15
ASV1961	Bacteria	Pseudomonadota	Alphaproteobacteria	Rhizobiales	Devosiaceae	Devosia
ASV1962	Bacteria	Bacillota	Bacilli	Bacillales	Bacillaceae	Bacillus
ASV1963	Bacteria	Actinomycetota	Actinobacteria	Micrococcales	Micrococcaceae	Micrococcus
ASV1964	Bacteria	Pseudomonadota	Alphaproteobacteria	Rhizobiales	Rhizobiales_Incertae_Sedis	Bauldia
ASV1965	Bacteria	Bacillota	Clostridia	Clostridiales	Clostridiaceae	Clostridium_sensu_stricto_1
ASV1966	Bacteria	Pseudomonadota	Alphaproteobacteria	Rhizobiales	Xanthobacteraceae	uncultured
ASV1967	Bacteria	Bacillota	Clostridia	Lachnospirales	Lachnospiraceae	[Ruminococcus]_torques_group
ASV1968	Bacteria	Pseudomonadota	Alphaproteobacteria	Rhizobiales	Xanthobacteraceae	uncultured
ASV1969	Bacteria	Actinomycetota	Actinobacteria	Nitriliruptorales	Nitriliruptoraceae
ASV1970	Bacteria	Pseudomonadota	Gammaproteobacteria	Legionellales	Legionellaceae	Legionella
ASV1971	Bacteria	Bacteroidota	Bacteroidia	Sphingobacteriales	Sphingobacteriaceae	Pedobacter	Pedobacter_silvilitoris
ASV1972	Bacteria	Pseudomonadota	Gammaproteobacteria	Burkholderiales	Oxalobacteraceae	Massilia
ASV1973	Bacteria	Actinomycetota	Actinobacteria	Corynebacteriales	Corynebacteriaceae	Corynebacterium
ASV1974	Bacteria	Bacillota	Bacilli	Paenibacillales	Paenibacillaceae	Paenibacillus
ASV1975	Bacteria	Bacillota	Clostridia	Oscillospirales	Hungateiclostridiaceae	Fastidiosipila	Clostridiales_bacterium
ASV1976	Bacteria	Bacillota	Clostridia	Peptostreptococcales-Tissierellales	Anaerovoracaceae	[Eubacterium]_nodatum_group
ASV1977	Bacteria	Pseudomonadota	Alphaproteobacteria	Rhizobiales	Xanthobacteraceae	Pseudolabrys
ASV1978	Bacteria	Pseudomonadota	Alphaproteobacteria	Sphingomonadales	Sphingomonadaceae	Sphingomonas
ASV1979	Bacteria	Pseudomonadota	Alphaproteobacteria	Sphingomonadales	Sphingomonadaceae	Blastomonas	uncultured_bacterium
ASV1980	Bacteria	Bacteroidota	Bacteroidia	Cytophagales	Spirosomaceae	Dyadobacter	Dyadobacter_endophyticus
ASV1981	Bacteria	Bacteroidota	Bacteroidia	Bacteroidales	Prevotellaceae	Prevotella	Prevotella_nanceiensis
ASV1982	Bacteria	Bacillota	Bacilli	Paenibacillales	Paenibacillaceae	Paenibacillus	uncultured_actinobacterium
ASV1983	Bacteria	Myxococcota	Myxococcia	Myxococcales	Myxococcaceae
ASV1984	Bacteria	Actinomycetota	Actinobacteria	Micrococcales	Microbacteriaceae	Leucobacter
ASV1985	Bacteria	Pseudomonadota	Alphaproteobacteria	Rhizobiales	Beijerinckiaceae	Methylobacterium
ASV1986	Bacteria	Pseudomonadota	Gammaproteobacteria	Burkholderiales	Comamonadaceae
ASV1987	Bacteria	Gemmatimonadota	Gemmatimonadetes	Gemmatimonadales	Gemmatimonadaceae
ASV1988	Bacteria	Pseudomonadota	Alphaproteobacteria	Sphingomonadales	Sphingomonadaceae	Novosphingobium
ASV1989	Bacteria	Pseudomonadota	Gammaproteobacteria	Pseudomonadales	Pseudomonadaceae	Pseudomonas
ASV1990	Bacteria	Pseudomonadota	Alphaproteobacteria	Rhizobiales	Xanthobacteraceae	Pseudolabrys
ASV1991	Bacteria	Bacteroidota	Bacteroidia	Sphingobacteriales	Sphingobacteriaceae	Pedobacter
ASV1992	Bacteria	Actinomycetota	Actinobacteria	Micrococcales	Micrococcaceae
ASV1993	Bacteria	Pseudomonadota	Alphaproteobacteria	Rhizobiales	Rhizobiaceae
ASV1994	Bacteria	Pseudomonadota	Alphaproteobacteria	Rhizobiales	Devosiaceae	Devosia
ASV1995	Bacteria	Acidobacteriota	Acidobacteriae	Solibacterales	Solibacteraceae	Candidatus_Solibacter
ASV1996	Bacteria	Bacillota	Bacilli
ASV1997	Bacteria	Actinomycetota	Actinobacteria	Corynebacteriales	Nocardiaceae	Gordonia
ASV1998	Bacteria	Pseudomonadota	Alphaproteobacteria	Acetobacterales	Acetobacteraceae
[truncated: 1,116 more rows]

## Sheet: taxa_fun
ASVId	Kingdom	Phylum	Class	Order	Family	Genus	Species
ASV1	Fungi	Fungi_phy	Fungi_cls	Fungi_ord	Fungi_fam	Fungi_gen	Fungi_sp
ASV2	Fungi	Fungi_phy	Fungi_cls	Fungi_ord	Fungi_fam	Fungi_gen	Fungi_sp
ASV3	Fungi	Basidiomycota	Cystobasidiomycetes	Cystobasidiales	Cystobasidiaceae	Cystobasidium
ASV4	Fungi
ASV5	Fungi	Fungi_phy	Fungi_cls	Fungi_ord	Fungi_fam	Fungi_gen	Fungi_sp
ASV6	Fungi
ASV7	Fungi	Ascomycota	Dothideomycetes	Capnodiales	Cladosporiaceae	Cladosporium
ASV8	Fungi	Ascomycota	Dothideomycetes	Capnodiales	Cladosporiaceae	Cladosporium
ASV9	Fungi	Ascomycota	Dothideomycetes	Capnodiales	Cladosporiaceae	Cladosporium	Cladosporium_sphaerospermum
ASV10	Fungi	Fungi_phy	Fungi_cls	Fungi_ord	Fungi_fam	Fungi_gen	Fungi_sp
ASV11	Fungi	Ascomycota	Sordariomycetes	Xylariales	Apiosporaceae	Apiospora	Apiospora_marii
ASV12	Fungi	Ascomycota	Sordariomycetes	Xylariales	Apiosporaceae	Apiospora	Apiospora_montagnei
ASV13	Fungi	Ascomycota	Eurotiomycetes	Eurotiales	Aspergillaceae	Penicillium
ASV14	Fungi	Basidiomycota	Malasseziomycetes	Malasseziales	Malasseziaceae	Malassezia	Malassezia_restricta
ASV15	Fungi	Basidiomycota	Tremellomycetes	Tremellales	Bulleribasidiaceae	Dioszegia
ASV16	Fungi	Ascomycota	Dothideomycetes	Capnodiales	Cladosporiaceae	Cladosporium
ASV17	Fungi	Basidiomycota	Agaricomycetes	Cantharellales	Tulasnellaceae	Tulasnellaceae_gen	Tulasnellaceae_sp
ASV18	Fungi	Ascomycota	Sordariomycetes	Hypocreales	Hypocreales_fam	Sarocladium	Sarocladium_spinificis
ASV19	Fungi	Ascomycota	Sordariomycetes	Togniniales	Togniniaceae	Phaeoacremonium	Phaeoacremonium_krajdenii
ASV20	Fungi	Basidiomycota	Tremellomycetes	Tremellales	Bulleribasidiaceae	Dioszegia
ASV21	Fungi	Fungi_phy	Fungi_cls	Fungi_ord	Fungi_fam	Fungi_gen	Fungi_sp
ASV22	Fungi	Basidiomycota	Tremellomycetes	Filobasidiales	Filobasidiaceae	Filobasidium	Filobasidium_sp
ASV23	Fungi	Ascomycota	Dothideomycetes	Tubeufiales	Tubeufiaceae	Helicoma	Helicoma_sp
ASV24	Fungi	Ascomycota	Dothideomycetes	Pleosporales	Periconiaceae	Periconia
ASV25	Fungi	Basidiomycota	Tremellomycetes	Tremellales	Bulleribasidiaceae	Vishniacozyma	Vishniacozyma_dimennae
ASV26	Fungi	Basidiomycota	Tremellomycetes	Tremellales	Bulleribasidiaceae	Vishniacozyma
ASV27	Fungi	Ascomycota	Dothideomycetes	Capnodiales	Cladosporiaceae	Cladosporium
ASV28	Fungi	Ascomycota	Eurotiomycetes	Eurotiales	Aspergillaceae	Penicillium
ASV29	Fungi	Basidiomycota	Tremellomycetes	Tremellales	Bulleribasidiaceae	Dioszegia
ASV30	Fungi
ASV31	Fungi	Basidiomycota	Malasseziomycetes	Malasseziales	Malasseziaceae	Malassezia	Malassezia_restricta
ASV32	Fungi	Fungi_phy	Fungi_cls	Fungi_ord	Fungi_fam	Fungi_gen	Fungi_sp
ASV33	Fungi
ASV34	Fungi	Fungi_phy	Fungi_cls	Fungi_ord	Fungi_fam	Fungi_gen	Fungi_sp
ASV35	Fungi	Ascomycota	Dothideomycetes	Dothideales	Saccotheciaceae	Aureobasidium
ASV36	Fungi	Ascomycota	Dothideomycetes	Pleosporales	Pleosporaceae	Alternaria
ASV37	Fungi	Ascomycota	Dothideomycetes	Capnodiales	Cladosporiaceae	Cladosporium
ASV38	Fungi
ASV39	Fungi	Ascomycota	Eurotiomycetes	Eurotiales	Aspergillaceae	Penicillium	Penicillium_kongii
ASV40	Fungi
ASV41	Fungi	Basidiomycota	Malasseziomycetes	Malasseziales	Malasseziaceae	Malassezia	Malassezia_restricta
ASV42	Fungi	Basidiomycota	Microbotryomycetes	Sporidiobolales	Sporidiobolaceae	Rhodotorula	Rhodotorula_babjevae
ASV43	Fungi	Ascomycota	Dothideomycetes	Pleosporales	Pleosporaceae	Alternaria
ASV44	Fungi	Fungi_phy	Fungi_cls	Fungi_ord	Fungi_fam	Fungi_gen	Fungi_sp
ASV45	Fungi	Fungi_phy	Fungi_cls	Fungi_ord	Fungi_fam	Fungi_gen	Fungi_sp
ASV46	Fungi	Fungi_phy	Fungi_cls	Fungi_ord	Fungi_fam	Fungi_gen	Fungi_sp
ASV47	Fungi	Ascomycota	Dothideomycetes	Pleosporales	Didymosphaeriaceae	Pseudopithomyces
ASV48	Fungi	Ascomycota	Dothideomycetes
ASV49	Fungi	Ascomycota	Dothideomycetes	Capnodiales	Cladosporiaceae	Cladosporium	Cladosporium_limoniforme
ASV50	Fungi	Basidiomycota	Microbotryomycetes	Sporidiobolales	Sporidiobolaceae	Rhodotorula	Rhodotorula_mucilaginosa
ASV51	Fungi	Basidiomycota	Cystobasidiomycetes	Cystobasidiales	Cystobasidiaceae	Cystobasidium	Cystobasidium_pinicola
ASV52	Fungi	Ascomycota	Sordariomycetes	Sordariales	Cephalothecaceae	Phialemonium	Phialemonium_inflatum
ASV53	Fungi	Ascomycota	Dothideomycetes	Pleosporales	Testudinaceae	Lepidosphaeria	Lepidosphaeria_nicotiae
ASV54	Fungi	Fungi_phy	Fungi_cls	Fungi_ord	Fungi_fam	Fungi_gen	Fungi_sp
ASV55	Fungi	Fungi_phy	Fungi_cls	Fungi_ord	Fungi_fam	Fungi_gen	Fungi_sp
ASV56	Fungi	Ascomycota	Sordariomycetes	Hypocreales	Nectriaceae	Fusarium
ASV57	Fungi	Basidiomycota	Ustilaginomycetes	Ustilaginales	Ustilaginaceae	Pseudozyma	Pseudozyma_flocculosa
ASV58	Fungi	Basidiomycota	Malasseziomycetes	Malasseziales	Malasseziaceae	Malassezia	Malassezia_globosa
ASV59	Fungi	Ascomycota	Sordariomycetes	Hypocreales	Nectriaceae	Fusarium
ASV60	Fungi	Ascomycota	Dothideomycetes	Pleosporales	Didymellaceae	Epicoccum
ASV61	Fungi	Ascomycota	Eurotiomycetes	Eurotiales	Aspergillaceae	Penicillium
ASV62	Fungi	Basidiomycota	Tremellomycetes	Filobasidiales	Filobasidiaceae	Filobasidium	Filobasidium_chernovii
ASV63	Fungi	Basidiomycota	Cystobasidiomycetes	Cystobasidiales	Cystobasidiaceae	Cystobasidium
ASV64	Fungi	Ascomycota	Sordariomycetes	Hypocreales	Nectriaceae	Fusarium
ASV65	Fungi	Basidiomycota	Microbotryomycetes	Sporidiobolales	Sporidiobolaceae	Sporobolomyces	Sporobolomyces_roseus
ASV66	Fungi	Basidiomycota	Tremellomycetes	Filobasidiales	Filobasidiaceae	Naganishia	Naganishia_onofrii
ASV67	Fungi	Ascomycota	Sordariomycetes	Hypocreales	Nectriaceae	Fusarium
ASV68	Fungi	Ascomycota	Dothideomycetes	Pleosporales	Pleosporaceae	Alternaria
ASV69	Fungi	Ascomycota	Eurotiomycetes	Eurotiales	Aspergillaceae	Penicillium	Penicillium_amphipolaria
ASV70	Fungi	Basidiomycota	Malasseziomycetes	Malasseziales	Malasseziales_fam	Malasseziales_gen	Malasseziales_sp
ASV71	Fungi	Ascomycota	Eurotiomycetes	Eurotiales	Aspergillaceae	Penicillium	Penicillium_kongii
ASV72	Fungi	Ascomycota	Sordariomycetes	Sordariales	Cephalothecaceae	Phialemonium	Phialemonium_inflatum
ASV73	Fungi	Ascomycota	Sordariomycetes	Diaporthales	Diaporthaceae	Phaeocytostroma	Phaeocytostroma_ambiguum
ASV74	Fungi	Ascomycota	Eurotiomycetes	Eurotiales	Aspergillaceae	Penicillium
ASV75	Fungi	Ascomycota	Sordariomycetes	Sordariales	Chaetomiaceae	Chaetomium
ASV76	Fungi	Ascomycota	Dothideomycetes	Capnodiales	Cladosporiaceae	Cladosporium
ASV77	Fungi	Basidiomycota	Microbotryomycetes	Sporidiobolales	Sporidiobolaceae	Rhodosporidiobolus	Rhodosporidiobolus_colostri
ASV78	Fungi	Basidiomycota	Cystobasidiomycetes	Cystobasidiales	Cystobasidiaceae	Cystobasidium	Cystobasidium_minuta
ASV79	Fungi	Basidiomycota	Tremellomycetes	Tremellales	Trimorphomycetaceae	Saitozyma	Saitozyma_podzolica
ASV80	Fungi	Basidiomycota	Tremellomycetes	Filobasidiales	Piskurozymaceae	Solicoccozyma	Solicoccozyma_terricola
ASV81	Fungi	Ascomycota	Dothideomycetes	Pleosporales	Didymellaceae	Didymella
ASV82	Fungi	Ascomycota	Eurotiomycetes	Eurotiales	Aspergillaceae	Penicillium	Penicillium_bialowiezense
ASV83	Fungi	Ascomycota	Dothideomycetes	Pleosporales	Pleosporaceae	Stemphylium
ASV84	Fungi	Basidiomycota	Ustilaginomycetes	Ustilaginales	Ustilaginaceae	Pseudozyma	Pseudozyma_hubeiensis
ASV85	Fungi	Ascomycota	Sordariomycetes	Hypocreales	Nectriaceae	Fusarium	Fusarium_wereldwijsianum
ASV86	Fungi	Basidiomycota	Malasseziomycetes	Malasseziales	Malasseziaceae	Malassezia	Malassezia_globosa
ASV87	Fungi	Ascomycota	Sordariomycetes	Hypocreales	Hypocreales_fam	Sarocladium	Sarocladium_kiliense
ASV88	Fungi	Basidiomycota	Tremellomycetes	Tremellales	Rhynchogastremataceae	Papiliotrema	Papiliotrema_flavescens
ASV89	Fungi	Ascomycota	Dothideomycetes	Capnodiales	Cladosporiaceae	Cladosporium	Cladosporium_aggregatocicatricatum
ASV90	Fungi	Basidiomycota	Tremellomycetes	Filobasidiales	Filobasidiaceae	Filobasidium	Filobasidium_sp
ASV91	Fungi	Ascomycota	Dothideomycetes	Capnodiales	Cladosporiaceae	Cladosporium	Cladosporium_halotolerans
ASV92	Fungi	Ascomycota	Sordariomycetes	Xylariales	Amphisphaeriaceae	Microdochium	Microdochium_bolleyi
ASV93	Fungi	Basidiomycota	Malasseziomycetes	Malasseziales	Malasseziaceae	Malassezia	Malassezia_restricta
ASV94	Fungi	Basidiomycota	Ustilaginomycetes	Ustilaginales	Ustilaginaceae	Moesziomyces
ASV95	Fungi	Ascomycota	Eurotiomycetes	Eurotiales	Aspergillaceae	Penicillium	Penicillium_paxilli
ASV96	Fungi	Ascomycota	Dothideomycetes	Pleosporales	Didymellaceae
ASV97	Fungi	Fungi_phy	Fungi_cls	Fungi_ord	Fungi_fam	Fungi_gen	Fungi_sp
ASV98	Fungi	Basidiomycota	Tremellomycetes	Tremellales	Trimorphomycetaceae	Saitozyma	Saitozyma_podzolica
ASV99	Fungi
ASV100	Fungi	Ascomycota	Eurotiomycetes	Eurotiales	Aspergillaceae	Penicillium
ASV101	Fungi	Ascomycota	Sordariomycetes	Hypocreales	Hypocreales_fam	Sarocladium	Sarocladium_spinificis
ASV102	Fungi	Ascomycota	Eurotiomycetes	Eurotiales	Aspergillaceae	Penicillium	Penicillium_copticola
ASV103	Fungi	Basidiomycota	Ustilaginomycetes	Ustilaginales	Ustilaginaceae	Pseudozyma	Pseudozyma_hubeiensis
ASV104	Fungi	Ascomycota	Saccharomycetes	Saccharomycetales	Debaryomycetaceae	Debaryomyces
ASV105	Fungi	Ascomycota	Leotiomycetes	Helotiales	Hyaloscyphaceae	Hyphodiscus	Hyphodiscus_sp
ASV106	Fungi	Basidiomycota	Malasseziomycetes	Malasseziales	Malasseziaceae	Malassezia
ASV107	Fungi	Basidiomycota	Tremellomycetes	Cystofilobasidiales	Mrakiaceae	Itersonilia	Itersonilia_pannonica
ASV108	Fungi	Basidiomycota	Tremellomycetes	Tremellales	Bulleribasidiaceae	Vishniacozyma	Vishniacozyma_carnescens
ASV109	Fungi	Ascomycota	Sordariomycetes	Hypocreales	Stachybotryaceae	Achroiostachys	Achroiostachys_humicola
ASV110	Fungi	Ascomycota	Dothideomycetes	Capnodiales	Cladosporiaceae	Cladosporium
ASV111	Fungi	Ascomycota	Dothideomycetes	Mycosphaerellales	Mycosphaerellaceae	Ramularia	Ramularia_mali
ASV112	Fungi	Basidiomycota	Cystobasidiomycetes	Cystobasidiomycetes_ord	Symmetrosporaceae	Symmetrospora
ASV113	Fungi
ASV114	Fungi	Basidiomycota	Malasseziomycetes	Malasseziales	Malasseziaceae	Malassezia	Malassezia_restricta
ASV115	Fungi	Ascomycota	Leotiomycetes	Helotiales	Sclerotiniaceae	Botrytis
ASV116	Fungi	Fungi_phy	Fungi_cls	Fungi_ord	Fungi_fam	Fungi_gen	Fungi_sp
ASV117	Fungi	Basidiomycota	Malasseziomycetes	Malasseziales	Malasseziaceae	Malassezia	Malassezia_restricta
ASV118	Fungi	Basidiomycota	Microbotryomycetes	Leucosporidiales	Leucosporidiaceae	Leucosporidium
ASV119	Fungi	Ascomycota	Dothideomycetes	Pleosporales	Pleosporaceae	Bipolaris
ASV120	Fungi	Ascomycota	Dothideomycetes	Pleosporales	Pleosporaceae	Alternaria
ASV121	Fungi	Basidiomycota	Ustilaginomycetes	Ustilaginales	Ustilaginaceae	Ustilago
ASV122	Fungi	Ascomycota	Dothideomycetes	Capnodiales	Cladosporiaceae	Cladosporium	Cladosporium_velox
ASV123	Fungi	Ascomycota	Dothideomycetes	Pleosporales
ASV124	Fungi	Basidiomycota	Malasseziomycetes	Malasseziales	Malasseziaceae	Malassezia	Malassezia_restricta
ASV125	Fungi	Ascomycota	Dothideomycetes	Pleosporales	Pleosporaceae	Alternaria
ASV126	Fungi	Ascomycota	Saccharomycetes	Saccharomycetales	Saccharomycetales_fam	Candida	Candida_sake
ASV127	Fungi	Ascomycota	Dothideomycetes	Pleosporales	Phaeosphaeriaceae	Paraphoma	Paraphoma_ledniceana
ASV128	Fungi	Basidiomycota	Malasseziomycetes	Malasseziales	Malasseziaceae	Malassezia	Malassezia_restricta
ASV129	Fungi	Basidiomycota	Exobasidiomycetes	Exobasidiales	Brachybasidiaceae	Meira	Meira_nashicola
ASV130	Fungi	Ascomycota	Dothideomycetes	Capnodiales	Cladosporiaceae	Cladosporium
ASV131	Fungi	Basidiomycota	Cystobasidiomycetes	Cystobasidiales	Cystobasidiaceae	Cystobasidium	Cystobasidium_slooffiae
ASV132	Fungi
ASV133	Fungi	Ascomycota	Eurotiomycetes	Eurotiales	Aspergillaceae	Penicillium
ASV134	Fungi	Basidiomycota	Pucciniomycetes	Pucciniales	Pucciniaceae	Puccinia	Puccinia_coronati-agrostidis
ASV135	Fungi	Basidiomycota	Tremellomycetes	Tremellales	Bulleribasidiaceae	Vishniacozyma	Vishniacozyma_sp
ASV136	Fungi	Basidiomycota	Tremellomycetes	Tremellales	Bulleribasidiaceae	Dioszegia	Dioszegia_hungarica
ASV137	Fungi	Basidiomycota	Tremellomycetes	Filobasidiales	Filobasidiaceae	Filobasidium	Filobasidium_sp
ASV138	Fungi	Ascomycota	Sordariomycetes	Hypocreales	Nectriaceae	Fusarium
ASV139	Fungi	Ascomycota	Eurotiomycetes	Eurotiales	Aspergillaceae	Penicillium
ASV140	Fungi	Basidiomycota	Microbotryomycetes	Sporidiobolales	Sporidiobolaceae	Sporobolomyces	Sporobolomyces_roseus
ASV141	Fungi	Ascomycota	Sordariomycetes	Hypocreales	Nectriaceae	Fusarium
ASV142	Fungi	Basidiomycota	Tremellomycetes	Tremellales	Bulleribasidiaceae	Dioszegia	Dioszegia_crocea
ASV143	Fungi
ASV144	Fungi	Basidiomycota	Malasseziomycetes	Malasseziales	Malasseziaceae	Malassezia	Malassezia_globosa
ASV145	Fungi	Basidiomycota	Tremellomycetes	Cystofilobasidiales	Cystofilobasidiaceae	Cystofilobasidium	Cystofilobasidium_macerans
ASV146	Fungi	Basidiomycota	Tremellomycetes	Tremellales	Bulleribasidiaceae	Vishniacozyma	Vishniacozyma_tephrensis
ASV147	Fungi	Basidiomycota	Tremellomycetes	Tremellales	Bulleribasidiaceae	Vishniacozyma	Vishniacozyma_sp
ASV148	Fungi	Ascomycota	Eurotiomycetes	Eurotiales	Aspergillaceae	Penicillium
ASV149	Fungi	Ascomycota	Dothideomycetes	Pleosporales	Pleosporaceae	Alternaria
ASV150	Fungi	Basidiomycota	Malasseziomycetes	Malasseziales	Malasseziaceae	Malassezia	Malassezia_globosa
ASV151	Fungi
ASV152	Fungi	Ascomycota	Eurotiomycetes	Eurotiales	Aspergillaceae	Penicillium
ASV153	Fungi	Basidiomycota	Malasseziomycetes	Malasseziales	Malasseziaceae	Malassezia	Malassezia_globosa
ASV154	Fungi	Basidiomycota	Cystobasidiomycetes	Cystobasidiales	Cystobasidiaceae	Cystobasidium	Cystobasidium_benthicum
ASV155	Fungi	Ascomycota	Sordariomycetes	Hypocreales	Nectriaceae	Fusarium
ASV156	Fungi	Ascomycota	Sordariomycetes	Hypocreales	Hypocreaceae	Trichoderma
ASV157	Fungi	Ascomycota	Dothideomycetes	Pleosporales	Didymellaceae
ASV158	Fungi	Basidiomycota	Agaricomycetes	Agaricales	Strophariaceae	Flammula	Flammula_abieticola
ASV159	Fungi	Basidiomycota	Exobasidiomycetes	Golubeviales	Golubeviaceae	Golubevia	Golubevia_sp
ASV160	Fungi	Ascomycota	Dothideomycetes	Capnodiales	Cladosporiaceae	Cladosporium
ASV161	Fungi	Ascomycota	Sordariomycetes	Hypocreales	Hypocreaceae	Trichoderma
ASV162	Fungi	Ascomycota	Dothideomycetes	Mycosphaerellales	Mycosphaerellaceae	Zymoseptoria	Zymoseptoria_tritici
ASV163	Fungi	Basidiomycota	Tremellomycetes	Filobasidiales	Filobasidiaceae	Filobasidium	Filobasidium_wieringae
ASV164	Fungi	Ascomycota	Sordariomycetes	Sordariales	Cephalothecaceae	Phialemonium	Phialemonium_inflatum
ASV165	Fungi	Fungi_phy	Fungi_cls	Fungi_ord	Fungi_fam	Fungi_gen	Fungi_sp
ASV166	Fungi	Basidiomycota	Malasseziomycetes	Malasseziales	Malasseziaceae	Malassezia	Malassezia_globosa
ASV167	Fungi	Fungi_phy	Fungi_cls	Fungi_ord	Fungi_fam	Fungi_gen	Fungi_sp
ASV168	Fungi	Ascomycota	Sordariomycetes	Xylariales	Apiosporaceae	Apiospora	Apiospora_marii
ASV169	Fungi	Basidiomycota	Tremellomycetes	Filobasidiales	Filobasidiaceae	Naganishia	Naganishia_globosa
ASV170	Fungi	Ascomycota	Eurotiomycetes	Eurotiales	Aspergillaceae	Penicillium	Penicillium_infrapurpureum
ASV171	Fungi	Basidiomycota	Malasseziomycetes	Malasseziales	Malasseziaceae	Malassezia	Malassezia_globosa
ASV172	Fungi	Basidiomycota	Malasseziomycetes	Malasseziales	Malasseziaceae	Malassezia	Malassezia_globosa
ASV173	Fungi	Ascomycota	Dothideomycetes	Pleosporales	Pleosporaceae	Alternaria
ASV174	Fungi	Ascomycota	Dothideomycetes	Mycosphaerellales	Mycosphaerellaceae	Ramularia
ASV175	Fungi	Basidiomycota	Tremellomycetes	Filobasidiales	Filobasidiaceae	Filobasidium	Filobasidium_oeirense
ASV176	Fungi	Ascomycota	Saccharomycetes	Saccharomycetales	Saccharomycetales_fam	Candida	Candida_subhashii
ASV177	Fungi	Basidiomycota	Agaricomycetes	Russulales	Peniophoraceae	Peniophora
ASV178	Fungi	Ascomycota	Saccharomycetes	Saccharomycetales	Saccharomycetales_fam	Suhomyces
ASV179	Fungi	Ascomycota	Sordariomycetes	Hypocreales	Cordycipitaceae	Simplicillium	Simplicillium_lamellicola
ASV180	Fungi	Basidiomycota	Wallemiomycetes	Wallemiales	Wallemiaceae	Wallemia	Wallemia_hederae
ASV181	Fungi	Ascomycota	Dothideomycetes	Pleosporales	Periconiaceae	Periconia	Periconia_circinata
ASV182	Fungi	Ascomycota	Dothideomycetes	Pleosporales	Pleosporaceae	Alternaria
ASV183	Fungi	Basidiomycota	Malasseziomycetes	Malasseziales	Malasseziaceae	Malassezia	Malassezia_globosa
ASV184	Fungi	Basidiomycota	Tremellomycetes	Tremellales	Cryptococcaceae	Cryptococcus	Cryptococcus_musci
ASV185	Fungi	Ascomycota	Eurotiomycetes	Eurotiales	Aspergillaceae	Penicillium
ASV186	Fungi	Ascomycota	Dothideomycetes	Pleosporales	Phaeosphaeriaceae	Phaeosphaeria	Phaeosphaeria_parvula
ASV187	Fungi	Ascomycota	Eurotiomycetes	Chaetothyriales	Cyphellophoraceae	Cyphellophora	Cyphellophora_reptans
ASV188	Fungi	Ascomycota	Sordariomycetes	Diaporthales	Diaporthaceae	Phaeocytostroma	Phaeocytostroma_ambiguum
ASV189	Fungi	Ascomycota	Dothideomycetes	Capnodiales	Cladosporiaceae	Cladosporium
ASV190	Fungi	Ascomycota	Sordariomycetes	Hypocreales	Hypocreaceae	Trichoderma
ASV191	Fungi	Basidiomycota	Pucciniomycetes	Pucciniales	Pucciniaceae	Uromyces	Uromyces_viciae-fabae
ASV192	Fungi	Basidiomycota	Tremellomycetes	Trichosporonales	Trichosporonaceae	Trichosporon	Trichosporon_inkin
ASV193	Fungi	Basidiomycota	Malasseziomycetes	Malasseziales	Malasseziaceae	Malassezia	Malassezia_brasiliensis
ASV194	Fungi	Ascomycota	Sordariomycetes	Xylariales	Apiosporaceae	Apiospora	Apiospora_kogelbergensis
ASV195	Fungi	Basidiomycota	Tremellomycetes	Filobasidiales	Filobasidiaceae	Naganishia
ASV196	Fungi	Basidiomycota	Ustilaginomycetes	Ustilaginales	Ustilaginaceae
ASV197	Fungi	Basidiomycota	Tremellomycetes	Tremellales	Rhynchogastremataceae	Papiliotrema	Papiliotrema_terrestris
ASV198	Fungi	Ascomycota	Eurotiomycetes	Eurotiales	Aspergillaceae	Penicillium	Penicillium_parviverrucosum
ASV199	Fungi	Basidiomycota	Agaricomycetes	Boletales	Boletaceae	Hortiboletus	Hortiboletus_rubellus
ASV200	Fungi	Ascomycota	Dothideomycetes	Mycosphaerellales	Mycosphaerellaceae	Ramularia
ASV201	Fungi	Basidiomycota	Tremellomycetes	Trichosporonales	Trichosporonaceae	Pascua	Pascua_guehoae
ASV202	Fungi	Ascomycota	Eurotiomycetes	Eurotiales	Aspergillaceae	Penicillium
ASV203	Fungi	Basidiomycota	Malasseziomycetes	Malasseziales	Malasseziaceae	Malassezia	Malassezia_globosa
ASV204	Fungi	Ascomycota	Eurotiomycetes	Eurotiales	Aspergillaceae	Penicillium
ASV205	Fungi	Basidiomycota	Tremellomycetes	Tremellales	Bulleribasidiaceae	Vishniacozyma	Vishniacozyma_carnescens
ASV206	Fungi	Ascomycota	Dothideomycetes	Capnodiales	Dissoconiaceae	Ramichloridium	Ramichloridium_apiculatum
ASV207	Fungi	Fungi_phy	Fungi_cls	Fungi_ord	Fungi_fam	Fungi_gen	Fungi_sp
ASV208	Fungi	Ascomycota	Eurotiomycetes	Eurotiales	Aspergillaceae	Penicillium	Penicillium_citrinum
ASV209	Fungi	Ascomycota	Eurotiomycetes	Eurotiales	Aspergillaceae	Penicillium	Penicillium_smithii
ASV210	Fungi	Ascomycota	Sordariomycetes	Hypocreales	Bionectriaceae	Clonostachys	Clonostachys_rosea
ASV211	Fungi	Ascomycota	Dothideomycetes	Pleosporales	Didymellaceae	Ascochyta	Ascochyta_skagwayensis
ASV212	Fungi
ASV213	Fungi	Ascomycota	Saccharomycetes	Saccharomycetales	Saccharomycetales_fam	Candida	Candida_subhashii
ASV214	Fungi	Chytridiomycota	Spizellomycetes	Spizellomycetales	Powellomycetaceae	Fimicolochytrium	Fimicolochytrium_sp
ASV215	Fungi	Basidiomycota	Cystobasidiomycetes	Cystobasidiomycetes_ord	Symmetrosporaceae	Symmetrospora	Symmetrospora_gracilis
ASV216	Fungi	Basidiomycota	Tremellomycetes	Tremellales	Bulleribasidiaceae	Vishniacozyma	Vishniacozyma_carnescens
ASV217	Fungi	Basidiomycota	Malasseziomycetes	Malasseziales	Malasseziaceae	Malassezia	Malassezia_restricta
ASV218	Fungi	Basidiomycota	Cystobasidiomycetes	Cystobasidiales	Cystobasidiaceae	Cystobasidium	Cystobasidium_pinicola
ASV219	Fungi	Ascomycota	Dothideomycetes	Pleosporales	Didymellaceae	Epicoccum
ASV220	Fungi	Basidiomycota	Malasseziomycetes	Malasseziales	Malasseziaceae	Malassezia	Malassezia_sympodialis
ASV221	Fungi	Ascomycota	Sordariomycetes	Sordariales	Chaetomiaceae	Chaetomium
ASV222	Fungi	Ascomycota	Dothideomycetes	Pleosporales	Phaeosphaeriaceae	Setophoma	Setophoma_sacchari
ASV223	Fungi	Basidiomycota	Exobasidiomycetes	Entylomatales	Entylomataceae	Entyloma
ASV224	Fungi	Basidiomycota	Ustilaginomycetes	Ustilaginales	Ustilaginaceae	Moesziomyces
ASV225	Fungi	Basidiomycota	Microbotryomycetes	Sporidiobolales	Sporidiobolaceae	Rhodotorula	Rhodotorula_mucilaginosa
ASV226	Fungi	Ascomycota	Leotiomycetes	Thelebolales	Pseudeurotiaceae	Pseudogymnoascus
ASV227	Fungi	Ascomycota	Sordariomycetes	Sordariales	Cephalothecaceae	Phialemonium	Phialemonium_atrogriseum
ASV228	Fungi	Basidiomycota	Agaricomycetes	Agaricales	Strophariaceae	Hypholoma
ASV229	Fungi	Basidiomycota	Tremellomycetes	Tremellales	Bulleribasidiaceae	Vishniacozyma
ASV230	Fungi	Ascomycota	Dothideomycetes	Capnodiales	Neodevriesiaceae	Neodevriesia	Neodevriesia_fraserae
ASV231	Fungi	Ascomycota	Sordariomycetes	Hypocreales	Ophiocordycipitaceae	Purpureocillium	Purpureocillium_lilacinum
ASV232	Fungi	Ascomycota	Dothideomycetes	Pleosporales	Periconiaceae	Periconia	Periconia_circinata
ASV233	Fungi	Ascomycota	Leotiomycetes	Erysiphales	Erysiphaceae	Golovinomyces	Golovinomyces_sonchicola
ASV234	Fungi	Ascomycota	Sordariomycetes	Sordariales	Chaetomiaceae	Chaetomium
ASV235	Fungi	Ascomycota	Taphrinomycetes	Taphrinales	Taphrinaceae	Taphrina	Taphrina_carpini
ASV236	Fungi
ASV237	Fungi	Ascomycota	Leotiomycetes	Thelebolales	Pseudeurotiaceae	Pseudogymnoascus
ASV238	Fungi	Basidiomycota	Tremellomycetes	Tremellales	Bulleribasidiaceae	Dioszegia	Dioszegia_changbaiensis
ASV239	Fungi	Basidiomycota	Wallemiomycetes	Wallemiales	Wallemiaceae	Wallemia
ASV240	Fungi	Ascomycota	Dothideomycetes	Capnodiales	Cladosporiaceae	Cladosporium
ASV241	Fungi	Basidiomycota	Cystobasidiomycetes	Cystobasidiales	Cystobasidiaceae	Cystobasidium	Cystobasidium_slooffiae
ASV242	Fungi	Ascomycota	Laboulbeniomycetes	Pyxidiophorales	Pyxidiophoraceae	Pyxidiophora	Pyxidiophora_arvernensis
ASV243	Fungi	Ascomycota	Dothideomycetes	Pleosporales	Periconiaceae	Periconia	Periconia_macrospinosa
ASV244	Fungi	Basidiomycota	Malasseziomycetes	Malasseziales	Malasseziaceae	Malassezia	Malassezia_sympodialis
ASV245	Fungi	Basidiomycota	Microbotryomycetes	Microbotryomycetes_ord	Microbotryomycetes_fam	Curvibasidium	Curvibasidium_cygneicollum
ASV246	Fungi	Ascomycota	Dothideomycetes	Pleosporales	Pleosporaceae	Alternaria
ASV247	Fungi	Ascomycota	Dothideomycetes	Capnodiales	Cladosporiaceae	Cladosporium	Cladosporium_aphidis
ASV248	Fungi	Basidiomycota	Malasseziomycetes	Malasseziales	Malasseziaceae	Malassezia	Malassezia_globosa
ASV249	Fungi	Ascomycota	Sordariomycetes	Hypocreales
ASV250	Fungi	Basidiomycota	Malasseziomycetes	Malasseziales	Malasseziaceae	Malassezia	Malassezia_globosa
ASV251	Fungi	Ascomycota	Dothideomycetes	Pleosporales	Pleosporaceae	Pyrenophora
ASV252	Fungi	Basidiomycota	Malasseziomycetes	Malasseziales	Malasseziaceae	Malassezia	Malassezia_restricta
ASV253	Fungi	Ascomycota	Dothideomycetes	Pleosporales	Phaeosphaeriaceae	Leptospora	Leptospora_sp
ASV254	Fungi	Ascomycota	Dothideomycetes	Pleosporales	Didymellaceae	Neoascochyta
ASV255	Fungi	Ascomycota	Eurotiomycetes	Eurotiales	Aspergillaceae	Talaromyces	Talaromyces_ruber
ASV256	Fungi	Ascomycota	Leotiomycetes
ASV257	Fungi	Basidiomycota	Microbotryomycetes	Sporidiobolales	Sporidiobolaceae	Rhodotorula	Rhodotorula_mucilaginosa
ASV258	Fungi	Ascomycota	Pezizomycotina_cls	Pezizomycotina_ord	Pezizomycotina_fam	Tricellula	Tricellula_inaequalis
ASV259	Fungi	Ascomycota	Dothideomycetes	Mycosphaerellales	Teratosphaeriaceae	Constantinomyces
ASV260	Fungi	Ascomycota	Dothideomycetes	Pleosporales	Phaeosphaeriaceae	Setophoma
ASV261	Fungi	Ascomycota	Sordariomycetes	Sordariales	Cephalothecaceae	Phialemonium	Phialemonium_inflatum
ASV262	Fungi	Basidiomycota	Cystobasidiomycetes	Cystobasidiomycetes_ord	Buckleyzymaceae	Buckleyzyma	Buckleyzyma_aurantiaca
ASV263	Fungi
ASV264	Fungi	Ascomycota	Sordariomycetes	Hypocreales	Hypocreaceae	Trichoderma
ASV265	Fungi	Basidiomycota
ASV266	Fungi	Ascomycota	Dothideomycetes	Pleosporales	Didymellaceae	Epicoccum
ASV267	Fungi	Ascomycota	Sordariomycetes	Hypocreales	Hypocreales_fam	Sarocladium	Sarocladium_strictum
ASV268	Fungi	Ascomycota	Taphrinomycetes	Taphrinales	Taphrinaceae	Taphrina	Taphrina_tormentillae
ASV269	Fungi	Ascomycota	Dothideomycetes	Capnodiales	Cladosporiaceae	Cladosporium
ASV270	Fungi	Ascomycota	Leotiomycetes	Helotiales	Helotiaceae	Scytalidium	Scytalidium_circinatum
ASV271	Fungi	Ascomycota	Eurotiomycetes	Eurotiales	Aspergillaceae	Penicillium	Penicillium_sumatraense
ASV272	Fungi	Basidiomycota	Ustilaginomycetes	Ustilaginales	Ustilaginaceae	Ustilaginaceae_gen	Ustilaginaceae_sp
ASV273	Fungi	Basidiomycota	Malasseziomycetes	Malasseziales	Malasseziaceae	Malassezia	Malassezia_restricta
ASV274	Fungi	Basidiomycota	Agaricomycetes	Polyporales	Polyporaceae	Trametes	Trametes_trogii
ASV275	Fungi	Ascomycota	Sordariomycetes	Hypocreales	Bionectriaceae	Bionectria	Bionectria_solani
ASV276	Fungi	Basidiomycota	Tremellomycetes	Tremellales	Bulleribasidiaceae	Vishniacozyma	Vishniacozyma_sp
ASV277	Fungi	Basidiomycota	Tremellomycetes	Tremellales	Bulleribasidiaceae	Vishniacozyma
ASV278	Fungi	Basidiomycota	Cystobasidiomycetes	Erythrobasidiales	Erythrobasidiaceae	Erythrobasidium	Erythrobasidium_sp
ASV279	Fungi	Mortierellomycota	Mortierellomycetes	Mortierellales	Mortierellaceae	Mortierella	Mortierella_basiparvispora
ASV280	Fungi	Ascomycota	Dothideomycetes	Pleosporales	Didymellaceae
ASV281	Fungi	Basidiomycota	Agaricomycetes	Hymenochaetales	Hymenochaetales_fam	Hymenochaetales_gen	Hymenochaetales_sp
ASV282	Fungi	Fungi_phy	Fungi_cls	Fungi_ord	Fungi_fam	Fungi_gen	Fungi_sp
ASV283	Fungi	Ascomycota	Sordariomycetes	Microascales	Microascaceae	Petriella	Petriella_sordida
ASV284	Fungi	Basidiomycota	Agaricomycetes	Polyporales	Incrustoporiaceae	Skeletocutis
ASV285	Fungi	Ascomycota	Eurotiomycetes	Eurotiales	Aspergillaceae	Penicillium
ASV286	Fungi
ASV287	Fungi	Basidiomycota	Tremellomycetes	Tremellales	Bulleribasidiaceae	Dioszegia	Dioszegia_antarctica
ASV288	Fungi	Ascomycota	Leotiomycetes	Erysiphales	Erysiphaceae	Erysiphe	Erysiphe_cruciferarum
ASV289	Fungi	Ascomycota	Leotiomycetes	Helotiales	Ploettnerulaceae	Cadophora
ASV290	Fungi	Ascomycota	Eurotiomycetes	Eurotiales	Aspergillaceae	Talaromyces	Talaromyces_resedanus
ASV291	Fungi	Ascomycota	Dothideomycetes	Capnodiales	Cladosporiaceae	Cladosporium
ASV292	Fungi	Ascomycota	Eurotiomycetes	Eurotiales	Aspergillaceae	Penicillium
ASV293	Fungi	Basidiomycota	Tremellomycetes	Filobasidiales	Filobasidiaceae	Naganishia
ASV294	Fungi	Basidiomycota	Tremellomycetes	Filobasidiales	Piskurozymaceae	Solicoccozyma	Solicoccozyma_terricola
ASV295	Fungi	Ascomycota	Sordariomycetes	Hypocreales	Hypocreaceae	Trichoderma
ASV296	Fungi	Ascomycota	Leotiomycetes	Helotiales
ASV297	Fungi	Ascomycota	Dothideomycetes	Dothideales	Saccotheciaceae	Aureobasidium
ASV298	Fungi	Basidiomycota	Tremellomycetes	Tremellales	Bulleribasidiaceae	Vishniacozyma	Vishniacozyma_sp
ASV299	Fungi	Ascomycota	Sordariomycetes	Hypocreales	Nectriaceae	Fusarium
ASV300	Fungi	Ascomycota	Leotiomycetes	Erysiphales	Erysiphaceae	Erysiphe	Erysiphe_arcuata
ASV301	Fungi	Ascomycota	Eurotiomycetes	Eurotiales	Aspergillaceae	Aspergillus
ASV302	Fungi	Ascomycota	Sordariomycetes	Hypocreales	Hypocreales_fam	Acremonium
ASV303	Fungi	Ascomycota	Dothideomycetes	Mycosphaerellales	Mycosphaerellaceae	Zasmidium	Zasmidium_citrigriseum
ASV304	Fungi	Basidiomycota	Wallemiomycetes	Wallemiales	Wallemiaceae	Wallemia
ASV305	Fungi	Ascomycota	Sordariomycetes	Sordariales	Chaetomiaceae	Chaetomium	Chaetomium_amesii
ASV306	Fungi	Basidiomycota	Malasseziomycetes	Malasseziales	Malasseziaceae	Malassezia	Malassezia_restricta
ASV307	Fungi	Basidiomycota	Tremellomycetes	Tremellales	Bulleribasidiaceae	Hannaella	Hannaella_luteola
ASV308	Fungi	Ascomycota	Sordariomycetes	Glomerellales	Plectosphaerellaceae	Plectosphaerella
ASV309	Fungi	Ascomycota	Dothideomycetes	Mycosphaerellales	Mycosphaerellaceae	Ramularia
ASV310	Fungi	Ascomycota	Leotiomycetes	Thelebolales	Pseudeurotiaceae	Pseudogymnoascus	Pseudogymnoascus_appendiculatus
ASV311	Fungi	Ascomycota	Dothideomycetes
ASV312	Fungi	Fungi_phy	Fungi_cls	Fungi_ord	Fungi_fam	Fungi_gen	Fungi_sp
ASV313	Fungi	Basidiomycota	Malasseziomycetes	Malasseziales	Malasseziaceae	Malassezia	Malassezia_restricta
ASV314	Fungi	Ascomycota	Eurotiomycetes	Eurotiales	Aspergillaceae	Penicillium
ASV315	Fungi	Basidiomycota	Tremellomycetes	Tremellales	Bulleribasidiaceae	Dioszegia
ASV316	Fungi
ASV317	Fungi	Basidiomycota	Tremellomycetes	Tremellales	Cuniculitremaceae	Kockovaella
ASV318	Fungi	Basidiomycota	Malasseziomycetes	Malasseziales	Malasseziaceae	Malassezia	Malassezia_restricta
ASV319	Fungi	Basidiomycota	Microbotryomycetes	Leucosporidiales	Leucosporidiaceae	Leucosporidium
ASV320	Fungi	Ascomycota	Eurotiomycetes	Eurotiales	Aspergillaceae	Penicillium
ASV321	Fungi	Ascomycota	Leotiomycetes	Helotiales	Helotiales_fam
ASV322	Fungi	Basidiomycota	Malasseziomycetes	Malasseziales	Malasseziaceae	Malassezia	Malassezia_sympodialis
ASV323	Fungi	Basidiomycota	Exobasidiomycetes	Exobasidiales	Brachybasidiaceae	Meira	Meira_miltonrushii
ASV324	Fungi	Basidiomycota	Tremellomycetes	Filobasidiales	Filobasidiaceae	Naganishia	Naganishia_diffluens
ASV325	Fungi	Ascomycota	Dothideomycetes	Pleosporales	Pleosporaceae	Alternaria
ASV326	Fungi	Basidiomycota	Tremellomycetes	Tremellales	Cryptococcaceae	Cryptococcus	Cryptococcus_uniguttulatus
ASV327	Fungi	Basidiomycota	Malasseziomycetes	Malasseziales	Malasseziaceae	Malassezia	Malassezia_restricta
ASV328	Fungi	Ascomycota	Dothideomycetes	Pleosporales
ASV329	Fungi	Ascomycota	Eurotiomycetes	Eurotiales	Aspergillaceae	Penicillium	Penicillium_steckii
ASV330	Fungi	Basidiomycota	Malasseziomycetes	Malasseziales	Malasseziaceae	Malassezia	Malassezia_restricta
ASV331	Fungi	Basidiomycota	Agaricomycetes	Polyporales	Steccherinaceae	Junghuhnia	Junghuhnia_pseudocrustacea
ASV332	Fungi	Ascomycota	Sordariomycetes	Sordariales
ASV333	Fungi	Ascomycota	Dothideomycetes	Pleosporales	Phaeosphaeriaceae	Phaeosphaeria	Phaeosphaeria_poagena
ASV334	Fungi	Ascomycota	Saccharomycetes	Saccharomycetales	Saccharomycetales_fam	Candida	Candida_subhashii
ASV335	Fungi	Basidiomycota	Tremellomycetes	Cystofilobasidiales	Mrakiaceae	Itersonilia	Itersonilia_perplexans
ASV336	Fungi	Basidiomycota	Wallemiomycetes	Wallemiales	Wallemiaceae	Wallemia	Wallemia_canadensis
ASV337	Fungi	Ascomycota	Lecanoromycetes	Teloschistales	Teloschistaceae	Caloplaca	Caloplaca_ferrarii
ASV338	Fungi	Basidiomycota	Cystobasidiomycetes	Cystobasidiales	Cystobasidiaceae	Cystobasidium	Cystobasidium_pinicola
ASV339	Fungi	Ascomycota	Dothideomycetes	Pleosporales	Phaeosphaeriaceae	Phaeosphaeria
ASV340	Fungi	Ascomycota	Eurotiomycetes	Eurotiales	Aspergillaceae	Penicillium
ASV341	Fungi	Basidiomycota	Agaricomycetes	Polyporales	Steccherinaceae	Antrodiella	Antrodiella_onychoides
ASV342	Fungi	Ascomycota	Dothideomycetes	Mycosphaerellales	Mycosphaerellaceae	Ramularia
ASV343	Fungi	Basidiomycota	Ustilaginomycetes	Ustilaginales	Ustilaginaceae	Farysia	Farysia_thuemenii
ASV344	Fungi	Ascomycota	Sordariomycetes	Hypocreales	Cordycipitaceae	Leptobacillium	Leptobacillium_chinense
ASV345	Fungi	Basidiomycota	Malasseziomycetes	Malasseziales	Malasseziaceae	Malassezia	Malassezia_globosa
ASV346	Fungi	Ascomycota	Dothideomycetes	Mycosphaerellales	Mycosphaerellaceae	Ramularia
ASV347	Fungi	Ascomycota	Dothideomycetes	Capnodiales	Cladosporiaceae	Cladosporium	Cladosporium_sphaerospermum
ASV348	Fungi	Basidiomycota	Tremellomycetes	Filobasidiales	Filobasidiaceae	Filobasidium	Filobasidium_sp
ASV349	Fungi	Basidiomycota	Tremellomycetes	Tremellales	Bulleribasidiaceae	Vishniacozyma	Vishniacozyma_foliicola
ASV350	Fungi	Ascomycota	Sordariomycetes	Glomerellales	Plectosphaerellaceae	Acrostalagmus
ASV351	Fungi	Ascomycota	Dothideomycetes	Capnodiales	Neodevriesiaceae	Neodevriesia	Neodevriesia_capensis
ASV352	Fungi	Basidiomycota	Malasseziomycetes	Malasseziales	Malasseziaceae	Malassezia	Malassezia_slooffiae
ASV353	Fungi	Ascomycota	Dothideomycetes	Tubeufiales	Tubeufiaceae	Helicoma	Helicoma_sp
ASV354	Fungi	Basidiomycota	Agaricomycetes	Polyporales	Fomitopsidaceae
ASV355	Fungi	Ascomycota	Eurotiomycetes	Eurotiales	Aspergillaceae	Aspergillus
ASV356	Fungi	Ascomycota	Dothideomycetes	Pleosporales	Pleosporaceae	Alternaria	Alternaria_sonchi
ASV357	Fungi	Ascomycota	Sordariomycetes	Sordariales	Cephalothecaceae	Phialemonium	Phialemonium_inflatum
ASV358	Fungi	Ascomycota	Taphrinomycetes	Taphrinales	Taphrinaceae	Taphrina	Taphrina_sacchari
ASV359	Fungi	Ascomycota	Sordariomycetes	Sordariales	Cephalothecaceae	Phialemonium	Phialemonium_inflatum
ASV360	Fungi	Ascomycota	Dothideomycetes
ASV361	Fungi	Ascomycota	Dothideomycetes	Mycosphaerellales	Teratosphaeriaceae	Apenidiella	Apenidiella_sp
ASV362	Fungi	Ascomycota	Leotiomycetes	Thelebolales	Pseudeurotiaceae	Pseudogymnoascus	Pseudogymnoascus_appendiculatus
ASV363	Fungi	Basidiomycota	Tremellomycetes	Filobasidiales
ASV364	Fungi	Basidiomycota	Malasseziomycetes	Malasseziales	Malasseziaceae	Malassezia	Malassezia_globosa
ASV365	Fungi	Ascomycota	Eurotiomycetes	Eurotiales	Aspergillaceae	Aspergillus	Aspergillus_penicillioides
ASV366	Fungi
ASV367	Fungi	Ascomycota	Sordariomycetes	Hypocreales	Hypocreales_fam	Emericellopsis
ASV368	Fungi	Ascomycota	Eurotiomycetes	Eurotiales	Aspergillaceae	Aspergillus
ASV369	Fungi	Ascomycota	Eurotiomycetes	Eurotiales	Aspergillaceae	Aspergillus
ASV370	Fungi	Ascomycota	Dothideomycetes	Pleosporales	Pleosporaceae	Alternaria
ASV371	Fungi	Ascomycota	Dothideomycetes	Mycosphaerellales	Teratosphaeriaceae
ASV372	Fungi	Ascomycota	Sordariomycetes	Annulatascales	Annulatascaceae	Annulatascaceae_gen	Annulatascaceae_sp
ASV373	Fungi	Ascomycota	Dothideomycetes	Pleosporales	Pleosporaceae	Alternaria
ASV374	Fungi	Ascomycota	Sordariomycetes	Hypocreales	Hypocreales_fam	Sarocladium	Sarocladium_sp
ASV375	Fungi	Ascomycota	Pezizomycotina_cls	Pezizomycotina_ord	Pezizomycotina_fam	Tricellula	Tricellula_aurantiaca
ASV376	Fungi	Ascomycota
ASV377	Fungi	Ascomycota	Dothideomycetes	Capnodiales	Cladosporiaceae	Cladosporium
ASV378	Fungi	Ascomycota	Dothideomycetes	Mycosphaerellales	Mycosphaerellaceae	Ramularia
ASV379	Fungi	Basidiomycota	Cystobasidiomycetes	Erythrobasidiales	Erythrobasidiaceae	Erythrobasidium	Erythrobasidium_sp
ASV380	Fungi	Basidiomycota	Ustilaginomycetes	Ustilaginales	Ustilaginaceae	Moesziomyces
ASV381	Fungi	Ascomycota	Sordariomycetes	Atractosporales	Conlariaceae	Conlarium
ASV382	Fungi	Ascomycota	Dothideomycetes	Capnodiales	Cladosporiaceae	Cladosporium	Cladosporium_sphaerospermum
ASV383	Fungi	Ascomycota	Dothideomycetes	Pleosporales	Periconiaceae	Periconia	Periconia_macrospinosa
ASV384	Fungi	Basidiomycota	Agaricomycetes	Trechisporales	Hydnodontaceae	Brevicellicium	Brevicellicium_olivascens
ASV385	Fungi	Ascomycota	Dothideomycetes	Pleosporales	Phaeosphaeriaceae	Phaeosphaeriaceae_gen	Phaeosphaeriaceae_sp
ASV386	Fungi	Basidiomycota	Agaricomycetes	Cantharellales	Ceratobasidiaceae	Rhizoctonia	Rhizoctonia_solani
ASV387	Fungi	Ascomycota	Dothideomycetes	Pleosporales	Pleosporaceae	Alternaria
ASV388	Fungi	Basidiomycota	Tremellomycetes	Cystofilobasidiales	Cystofilobasidiaceae	Cystofilobasidium	Cystofilobasidium_macerans
ASV389	Fungi	Ascomycota	Dothideomycetes	Pleosporales	Pleosporaceae	Alternaria
ASV390	Fungi	Ascomycota	Sordariomycetes	Sordariales
ASV391	Fungi	Basidiomycota	Agaricomycetes	Corticiales	Corticiaceae	Corticium	Corticium_botryohypochnoideum
ASV392	Fungi	Basidiomycota	Agaricomycetes	Boletales	Suillaceae	Suillus
ASV393	Fungi	Ascomycota	Sordariomycetes	Hypocreales	Hypocreaceae	Trichoderma
ASV394	Fungi	Ascomycota	Dothideomycetes	Pleosporales
ASV395	Fungi	Basidiomycota	Malasseziomycetes	Malasseziales	Malasseziaceae	Malassezia	Malassezia_slooffiae
ASV396	Fungi	Ascomycota	Eurotiomycetes	Eurotiales	Aspergillaceae	Penicillium
ASV397	Fungi	Basidiomycota	Malasseziomycetes	Malasseziales	Malasseziaceae	Malassezia	Malassezia_globosa
ASV398	Fungi	Basidiomycota	Malasseziomycetes	Malasseziales	Malasseziaceae	Malassezia	Malassezia_restricta
ASV399	Fungi	Basidiomycota	Agaricomycetes	Agaricales	Agaricaceae	Agaricus	Agaricus_bisporus
ASV400	Fungi	Ascomycota	Saccharomycetes	Saccharomycetales	Saccharomycetales_fam	Candida	Candida_subhashii
ASV401	Fungi	Basidiomycota	Tremellomycetes	Tremellales	Bulleraceae	Bullera	Bullera_alba
ASV402	Fungi	Ascomycota	Leotiomycetes	Helotiales	Myxotrichaceae	Oidiodendron	Oidiodendron_rhodogenum
ASV403	Fungi	Basidiomycota	Spiculogloeomycetes	Spiculogloeales	Spiculogloeaceae	Phyllozyma
ASV404	Fungi	Basidiomycota	Tremellomycetes	Filobasidiales	Filobasidiaceae	Filobasidium	Filobasidium_sp
ASV405	Fungi	Basidiomycota	Tremellomycetes	Tremellales	Bulleribasidiaceae	Dioszegia	Dioszegia_crocea
ASV406	Fungi	Ascomycota	Orbiliomycetes	Orbiliales	Orbiliaceae	Retiarius	Retiarius_sp
ASV407	Fungi	Ascomycota	Leotiomycetes	Helotiales	Sclerotiniaceae	Monilinia	Monilinia_fructigena
ASV408	Fungi	Ascomycota	Sordariomycetes	Xylariales	Castanediellaceae	Castanediella	Castanediella_couratarii
ASV409	Fungi	Basidiomycota	Agaricomycetes	Polyporales	Polyporaceae	Trametes	Trametes_gibbosa
ASV410	Fungi	Ascomycota	Dothideomycetes	Pleosporales
ASV411	Fungi	Basidiomycota	Agaricomycetes	Agaricales	Agaricaceae	Agaricus
ASV412	Fungi	Ascomycota
ASV413	Fungi	Ascomycota	Saccharomycetes	Saccharomycetales	Saccharomycetales_fam	Nadsonia	Nadsonia_starkeyi-henricii
ASV414	Fungi	Ascomycota	Dothideomycetes	Capnodiales	Cladosporiaceae	Cladosporium
ASV415	Fungi	Basidiomycota	Exobasidiomycetes	Microstromatales	Microstromataceae	Microstroma	Microstroma_bacarum
ASV416	Fungi	Basidiomycota	Cystobasidiomycetes	Erythrobasidiales	Erythrobasidiaceae	Erythrobasidium	Erythrobasidium_sp
ASV417	Fungi	Ascomycota	Sordariomycetes	Togniniales	Togniniaceae	Phaeoacremonium
ASV418	Fungi	Ascomycota	Dothideomycetes	Pleosporales	Pleosporaceae	Alternaria
ASV419	Fungi	Ascomycota	Eurotiomycetes	Eurotiales	Aspergillaceae	Penicillium
ASV420	Fungi	Basidiomycota	Tremellomycetes	Tremellales	Bulleribasidiaceae	Vishniacozyma
ASV421	Fungi	Basidiomycota	Tremellomycetes	Tremellales	Bulleribasidiaceae	Vishniacozyma	Vishniacozyma_dimennae
ASV422	Fungi	Basidiomycota	Microbotryomycetes	Sporidiobolales	Sporidiobolaceae	Sporobolomyces	Sporobolomyces_ellipsoideus
ASV423	Fungi	Ascomycota	Dothideomycetes	Capnodiales	Cladosporiaceae	Cladosporium
ASV424	Fungi	Basidiomycota	Malasseziomycetes	Malasseziales	Malasseziaceae	Malassezia	Malassezia_restricta
ASV425	Fungi	Basidiomycota	Agaricomycetes	Polyporales	Fomitopsidaceae	Laetiporus	Laetiporus_sp
ASV426	Fungi	Ascomycota	Eurotiomycetes	Eurotiales	Aspergillaceae	Penicillium	Penicillium_roqueforti
ASV427	Fungi	Basidiomycota	Malasseziomycetes	Malasseziales	Malasseziaceae	Malassezia
ASV428	Fungi
ASV429	Fungi	Ascomycota	Sordariomycetes	Hypocreales	Cordycipitaceae
ASV430	Fungi	Ascomycota	Saccharomycetes	Saccharomycetales	Trichomonascaceae	Trichomonascus	Trichomonascus_vanleenenianus
ASV431	Fungi	Ascomycota	Eurotiomycetes	Eurotiales	Aspergillaceae	Penicillium	Penicillium_sumatraense
ASV432	Fungi	Ascomycota	Dothideomycetes	Pleosporales	Pleosporaceae	Alternaria
ASV433	Fungi	Ascomycota	Sordariomycetes	Hypocreales	Nectriaceae	Fusarium	Fusarium_ciliatum
ASV434	Fungi	Ascomycota	Sordariomycetes	Hypocreales
ASV435	Fungi	Ascomycota	Sordariomycetes	Sordariales	Cephalothecaceae	Phialemonium	Phialemonium_inflatum
ASV436	Fungi	Ascomycota	Leotiomycetes	Erysiphales	Erysiphaceae	Erysiphe	Erysiphe_necator
ASV437	Fungi	Ascomycota	Dothideomycetes	Pleosporales	Pleosporaceae	Alternaria	Alternaria_abundans
ASV438	Fungi	Ascomycota	Sordariomycetes	Xylariales
ASV439	Fungi	Ascomycota	Sordariomycetes	Sordariales
ASV440	Fungi	Ascomycota	Eurotiomycetes	Eurotiales	Aspergillaceae	Penicillium
ASV441	Fungi	Ascomycota	Eurotiomycetes	Eurotiales	Aspergillaceae	Talaromyces	Talaromyces_assiutensis
ASV442	Fungi
ASV443	Fungi	Ascomycota	Eurotiomycetes	Eurotiales	Aspergillaceae	Penicillium	Penicillium_digitatum
ASV444	Fungi	Ascomycota	Sordariomycetes	Hypocreales	Nectriaceae	Fusarium
ASV445	Fungi	Ascomycota	Sordariomycetes	Hypocreales	Nectriaceae	Fusarium
ASV446	Fungi	Ascomycota	Eurotiomycetes	Eurotiales	Aspergillaceae	Penicillium	Penicillium_brocae
ASV447	Fungi	Ascomycota	Eurotiomycetes	Eurotiales	Aspergillaceae	Penicillium	Penicillium_dierckxii
ASV448	Fungi	Ascomycota	Sordariomycetes	Hypocreales	Hypocreales_fam	Sarocladium	Sarocladium_bacillisporum
ASV449	Fungi	Basidiomycota	Agaricomycetes	Cantharellales	Hydnaceae	Sistotrema	Sistotrema_oblongisporum
ASV450	Fungi	Ascomycota	Eurotiomycetes	Eurotiales	Aspergillaceae	Penicillium
ASV451	Fungi	Basidiomycota	Cystobasidiomycetes	Cystobasidiomycetes_ord	Buckleyzymaceae	Buckleyzyma	Buckleyzyma_aurantiaca
ASV452	Fungi	Ascomycota	Leotiomycetes	Erysiphales	Erysiphaceae	Erysiphe	Erysiphe_necator
ASV453	Fungi	Basidiomycota	Malasseziomycetes	Malasseziales	Malasseziaceae	Malassezia	Malassezia_slooffiae
ASV454	Fungi	Basidiomycota	Tremellomycetes	Filobasidiales	Filobasidiaceae	Naganishia	Naganishia_onofrii
ASV455	Fungi	Ascomycota	Leotiomycetes	Erysiphales	Erysiphaceae	Podosphaera	Podosphaera_aphanis
ASV456	Fungi
ASV457	Fungi	Ascomycota	Dothideomycetes	Pleosporales	Pleosporaceae	Alternaria
ASV458	Fungi	Basidiomycota	Malasseziomycetes	Malasseziales	Malasseziaceae	Malassezia	Malassezia_restricta
ASV459	Fungi	Ascomycota	Dothideomycetes	Capnodiales	Capnodiales_fam	Microcyclospora	Microcyclospora_pomicola
ASV460	Fungi
ASV461	Fungi
ASV462	Fungi
ASV463	Fungi	Basidiomycota	Exobasidiomycetes	Exobasidiales	Exobasidiaceae	Exobasidium
ASV464	Fungi	Basidiomycota	Ustilaginomycetes	Ustilaginales	Ustilaginaceae	Ustilago	Ustilago_striiformis
ASV465	Fungi	Ascomycota	Sordariomycetes	Sordariales
ASV466	Fungi	Ascomycota	Leotiomycetes	Helotiales	Sclerotiniaceae
ASV467	Fungi	Ascomycota	Sordariomycetes	Hypocreales	Nectriaceae	Fusarium
ASV468	Fungi	Ascomycota	Sordariomycetes	Myrmecridiales	Myrmecridiaceae	Myrmecridium	Myrmecridium_schulzeri
ASV469	Fungi	Ascomycota	Saccharomycetes	Saccharomycetales	Saccharomycetales_fam	Candida	Candida_subhashii
ASV470	Fungi	Ascomycota	Sordariomycetes	Hypocreales	Hypocreales_fam	Sarocladium
ASV471	Fungi	Ascomycota	Eurotiomycetes	Eurotiales	Aspergillaceae	Penicillium
ASV472	Fungi	Basidiomycota	Malasseziomycetes	Malasseziales	Malasseziaceae	Malassezia	Malassezia_restricta
ASV473	Fungi	Ascomycota	Dothideomycetes	Capnodiales	Cladosporiaceae	Cladosporium	Cladosporium_sphaerospermum
ASV474	Fungi	Basidiomycota	Cystobasidiomycetes	Cystobasidiales	Cystobasidiaceae	Cystobasidium
ASV475	Fungi	Ascomycota	Saccharomycetes	Saccharomycetales	Trichomonascaceae	Sugiyamaella	Sugiyamaella_paludigena
ASV476	Fungi
ASV477	Fungi	Ascomycota	Sordariomycetes	Hypocreales	Cordycipitaceae
ASV478	Fungi	Ascomycota	Eurotiomycetes	Eurotiales	Aspergillaceae	Aspergillus	Aspergillus_penicillioides
ASV479	Fungi	Basidiomycota	Tremellomycetes	Tremellales	Bulleribasidiaceae	Vishniacozyma
ASV480	Fungi	Ascomycota	Taphrinomycetes	Taphrinales	Taphrinaceae	Taphrina	Taphrina_tormentillae
ASV481	Fungi	Basidiomycota	Malasseziomycetes	Malasseziales	Malasseziaceae	Malassezia	Malassezia_globosa
ASV482	Fungi	Ascomycota	Sordariomycetes	Hypocreales	Stachybotryaceae	Stachybotrys
ASV483	Fungi	Chytridiomycota	Spizellomycetes	Spizellomycetales	Powellomycetaceae	Fimicolochytrium	Fimicolochytrium_sp
ASV484	Fungi	Ascomycota	Dothideomycetes	Pleosporales	Didymellaceae	Chaetasbolisia	Chaetasbolisia_longiseta
ASV485	Fungi	Basidiomycota	Agaricomycetes	Cantharellales	Hydnaceae	Sistotrema	Sistotrema_oblongisporum
ASV486	Fungi	Mucoromycota	Mucoromycetes	Mucorales	Mucoraceae	Mucor	Mucor_circinelloides
ASV487	Fungi	Ascomycota	Dothideomycetes	Pleosporales	Neopyrenochaetaceae	Neopyrenochaeta	Neopyrenochaeta_acicola
ASV488	Fungi	Ascomycota	Dothideomycetes	Venturiales	Venturiaceae	Coleroa	Coleroa_circinans
ASV489	Fungi	Basidiomycota	Pucciniomycetes	Pucciniales	Pucciniaceae	Puccinia	Puccinia_coronata
ASV490	Fungi	Ascomycota	Eurotiomycetes	Eurotiales	Aspergillaceae	Penicillium
ASV491	Fungi	Ascomycota	Sordariomycetes	Diaporthales	Diaporthaceae	Diaporthe
ASV492	Fungi	Basidiomycota	Agaricomycetes	Polyporales	Podoscyphaceae	Hypochnicium	Hypochnicium_cremicolor
ASV493	Fungi	Basidiomycota	Agaricomycetes	Agaricales	Tricholomataceae	Baeospora	Baeospora_myosura
ASV494	Fungi	Basidiomycota	Pucciniomycetes	Pucciniales	Pucciniastraceae	Melampsoridium	Melampsoridium_betulinum
ASV495	Fungi	Basidiomycota	Tremellomycetes	Tremellales	Bulleribasidiaceae	Dioszegia
ASV496	Fungi	Basidiomycota	Cystobasidiomycetes	Cystobasidiales	Cystobasidiaceae	Cystobasidium	Cystobasidium_psychroaquaticum
ASV497	Fungi	Basidiomycota	Agaricomycetes	Polyporales	Phanerochaetaceae	Bjerkandera	Bjerkandera_adusta
ASV498	Fungi	Basidiomycota	Malasseziomycetes	Malasseziales	Malasseziaceae	Malassezia	Malassezia_dermatis
ASV499	Fungi	Basidiomycota	Exobasidiomycetes	Exobasidiales	Exobasidiaceae	Exobasidium
ASV500	Fungi	Basidiomycota	Cystobasidiomycetes	Cystobasidiomycetes_ord	Symmetrosporaceae	Symmetrospora	Symmetrospora_sp
ASV501	Fungi	Ascomycota	Sordariomycetes
ASV502	Fungi	Basidiomycota	Cystobasidiomycetes	Cystobasidiales	Cystobasidiaceae	Cystobasidium	Cystobasidium_pinicola
ASV503	Fungi	Ascomycota	Sordariomycetes	Glomerellales	Plectosphaerellaceae	Gibellulopsis
ASV504	Fungi	Ascomycota	Eurotiomycetes	Eurotiales	Aspergillaceae	Penicillium
ASV505	Fungi	Ascomycota	Sordariomycetes	Hypocreales	Nectriaceae	Fusarium	Fusarium_polyphialidicum
ASV506	Fungi	Ascomycota	Eurotiomycetes	Eurotiales	Aspergillaceae	Aspergillus
ASV507	Fungi	Basidiomycota	Agaricomycetes	Agaricales	Stephanosporaceae	Myriococcum	Myriococcum_praecox
ASV508	Fungi	Basidiomycota	Microbotryomycetes	Leucosporidiales	Leucosporidiaceae	Leucosporidium	Leucosporidium_drummii
ASV509	Fungi	Ascomycota	Eurotiomycetes	Eurotiales	Aspergillaceae	Penicillium	Penicillium_sumatraense
ASV510	Fungi	Basidiomycota	Malasseziomycetes	Malasseziales	Malasseziaceae	Malassezia	Malassezia_restricta
ASV511	Fungi	Basidiomycota	Tremellomycetes	Filobasidiales	Filobasidiaceae	Naganishia	Naganishia_friedmannii
ASV512	Fungi	Ascomycota	Sordariomycetes	Sordariales	Sordariaceae	Neurospora
ASV513	Fungi	Ascomycota	Sordariomycetes	Hypocreales	Hypocreales_fam	Acremonium	Acremonium_tubakii
ASV514	Fungi	Basidiomycota	Tremellomycetes	Cystofilobasidiales	Mrakiaceae	Itersonilia	Itersonilia_perplexans
ASV515	Fungi	Ascomycota	Sordariomycetes	Hypocreales	Hypocreales_fam	Sarocladium
ASV516	Fungi	Basidiomycota	Tremellomycetes	Cystofilobasidiales
ASV517	Fungi	Ascomycota	Eurotiomycetes	Eurotiales	Aspergillaceae	Paecilomyces
ASV518	Fungi	Basidiomycota	Malasseziomycetes	Malasseziales	Malasseziaceae	Malassezia	Malassezia_globosa
ASV519	Fungi	Basidiomycota	Tremellomycetes	Tremellales	Bulleribasidiaceae	Dioszegia
ASV520	Fungi	Ascomycota	Eurotiomycetes	Eurotiales	Aspergillaceae	Aspergillus
ASV521	Fungi	Basidiomycota	Exobasidiomycetes	Exobasidiales	Graphiolaceae	Graphiola	Graphiola_sp
ASV522	Fungi
ASV523	Fungi	Ascomycota	Sordariomycetes	Hypocreales	Bionectriaceae	Clonostachys	Clonostachys_pseudostriata
ASV524	Fungi	Ascomycota	Saccharomycetes	Saccharomycetales	Phaffomycetaceae	Wickerhamomyces	Wickerhamomyces_onychis
ASV525	Fungi	Ascomycota	Sordariomycetes	Phomatosporales	Phomatosporaceae	Phomatospora	Phomatospora_dinemasporium
ASV526	Fungi	Basidiomycota	Malasseziomycetes	Malasseziales	Malasseziales_fam	Malasseziales_gen	Malasseziales_sp
ASV527	Fungi	Ascomycota	Dothideomycetes	Pleosporales	Pleosporaceae	Alternaria	Alternaria_embellisia
ASV528	Fungi	Ascomycota	Eurotiomycetes	Eurotiales	Aspergillaceae	Penicillium	Penicillium_infrapurpureum
ASV529	Fungi
ASV530	Fungi	Basidiomycota	Tremellomycetes	Tremellales	Bulleribasidiaceae	Dioszegia
ASV531	Fungi	Ascomycota	Pezizomycetes	Pezizales	Ascodesmidaceae	Lasiobolus	Lasiobolus_papillatus
ASV532	Fungi	Ascomycota	Lecanoromycetes	Teloschistales	Teloschistaceae	Flavoplaca	Flavoplaca_oasis
ASV533	Fungi	Ascomycota	Dothideomycetes	Pleosporales	Massarinaceae	Helminthosporium	Helminthosporium_solani
ASV534	Fungi	Ascomycota	Sordariomycetes	Hypocreales	Nectriaceae	Fusarium
ASV535	Fungi	Fungi_phy	Fungi_cls	Fungi_ord	Fungi_fam	Fungi_gen	Fungi_sp
ASV536	Fungi	Basidiomycota	Ustilaginomycetes	Ustilaginales	Ustilaginaceae	Ustilago	Ustilago_bullata
ASV537	Fungi	Ascomycota
ASV538	Fungi	Ascomycota	Dothideomycetes	Botryosphaeriales	Botryosphaeriaceae	Macrophomina
ASV539	Fungi	Ascomycota	Dothideomycetes	Pleosporales	Didymellaceae	Epicoccum
ASV540	Fungi
ASV541	Fungi	Ascomycota	Dothideomycetes	Pleosporales	Pleosporaceae	Stemphylium
ASV542	Fungi	Ascomycota	Dothideomycetes	Mycosphaerellales	Mycosphaerellaceae	Ramularia	Ramularia_hydrangeae-macrophyllae
ASV543	Fungi	Fungi_phy	Fungi_cls	Fungi_ord	Fungi_fam	Fungi_gen	Fungi_sp
ASV544	Fungi	Basidiomycota	Wallemiomycetes	Wallemiales	Wallemiaceae	Wallemia	Wallemia_muriae
ASV545	Fungi	Ascomycota	Eurotiomycetes	Eurotiales	Aspergillaceae	Penicillium	Penicillium_nodulum
ASV546	Fungi	Ascomycota	Dothideomycetes	Capnodiales	Cladosporiaceae	Cladosporium
ASV547	Fungi	Ascomycota	Sordariomycetes	Hypocreales	Nectriaceae	Fusarium
ASV548	Fungi	Basidiomycota	Agaricomycetes	Russulales	Peniophoraceae	Peniophora	Peniophora_quercina
ASV549	Fungi	Ascomycota	Eurotiomycetes	Eurotiales	Aspergillaceae	Aspergillus	Aspergillus_penicillioides
ASV550	Fungi	Basidiomycota	Agaricomycetes	Agaricales	Mycenastraceae	Mycenastrum	Mycenastrum_sp
ASV551	Fungi	Ascomycota	Saccharomycetes	Saccharomycetales	Debaryomycetaceae	Debaryomyces
ASV552	Fungi	Ascomycota	Sordariomycetes	Hypocreales	Nectriaceae	Fusarium
ASV553	Fungi	Basidiomycota	Malasseziomycetes	Malasseziales	Malasseziaceae	Malassezia	Malassezia_globosa
ASV554	Fungi	Basidiomycota	Malasseziomycetes	Malasseziales	Malasseziaceae	Malassezia	Malassezia_globosa
ASV555	Fungi	Basidiomycota	Microbotryomycetes	Sporidiobolales	Sporidiobolaceae	Rhodosporidiobolus	Rhodosporidiobolus_colostri
ASV556	Fungi	Basidiomycota	Cystobasidiomycetes	Cystobasidiomycetes_ord	Symmetrosporaceae	Symmetrospora	Symmetrospora_vermiculata
ASV557	Fungi	Ascomycota	Lecanoromycetes	Lecanorales	Scoliciosporaceae	Scoliciosporum	Scoliciosporum_umbrinum
ASV558	Fungi	Mortierellomycota	Mortierellomycetes	Mortierellales	Mortierellaceae	Mortierella	Mortierella_basiparvispora
ASV559	Fungi
ASV560	Fungi	Basidiomycota	Ustilaginomycetes	Ustilaginales	Ustilaginaceae	Pseudozyma	Pseudozyma_flocculosa
ASV561	Fungi	Mucoromycota	Mucoromycetes	Mucorales	Mucoraceae	Mucor	Mucor_circinelloides
ASV562	Fungi	Basidiomycota	Tremellomycetes	Tremellales	Bulleribasidiaceae	Vishniacozyma	Vishniacozyma_carnescens
ASV563	Fungi	Ascomycota	Dothideomycetes	Pleosporales	Pleosporaceae	Alternaria
ASV564	Fungi	Ascomycota	Sordariomycetes	Hypocreales	Cordycipitaceae	Simplicillium	Simplicillium_aogashimaense
ASV565	Fungi	Basidiomycota	Agaricomycetes	Polyporales	Fomitopsidaceae	Fomitopsis	Fomitopsis_pinicola
ASV566	Fungi	Basidiomycota	Malasseziomycetes	Malasseziales	Malasseziaceae	Malassezia	Malassezia_globosa
ASV567	Fungi	Basidiomycota	Microbotryomycetes	Leucosporidiales	Leucosporidiaceae	Leucosporidium	Leucosporidium_fragarium
ASV568	Fungi	Basidiomycota	Malasseziomycetes	Malasseziales	Malasseziaceae	Malassezia	Malassezia_globosa
ASV569	Fungi	Basidiomycota	Tremellomycetes	Filobasidiales	Filobasidiaceae	Filobasidium
ASV570	Fungi	Ascomycota	Sordariomycetes	Hypocreales	Hypocreaceae	Trichoderma
ASV571	Fungi	Basidiomycota	Malasseziomycetes	Malasseziales	Malasseziaceae	Malassezia	Malassezia_restricta
ASV572	Fungi	Mucoromycota	Mucoromycetes	Mucorales	Mucoraceae	Mucor
ASV573	Fungi	Basidiomycota	Agaricomycetes	Agaricales	Radulomycetaceae	Radulomyces	Radulomyces_confluens
ASV574	Fungi	Basidiomycota	Agaricomycetes	Hymenochaetales	Schizoporaceae
ASV575	Fungi	Ascomycota	Dothideomycetes	Pleosporales	Didymellaceae
ASV576	Fungi	Ascomycota	Sordariomycetes	Boliniales	Boliniales_fam	Boliniales_gen	Boliniales_sp
ASV577	Fungi	Ascomycota	Pezizomycotina_cls	Pezizomycotina_ord	Pezizomycotina_fam	Tricellula	Tricellula_inaequalis
ASV578	Fungi	Basidiomycota	Tremellomycetes	Tremellales	Bulleribasidiaceae	Vishniacozyma	Vishniacozyma_taibaiensis
ASV579	Fungi	Ascomycota	Sordariomycetes	Xylariales	Apiosporaceae	Apiospora
ASV580	Fungi	Ascomycota	Sordariomycetes	Microascales	Microascaceae
ASV581	Fungi
ASV582	Fungi	Ascomycota	Eurotiomycetes	Eurotiales	Aspergillaceae	Penicillium
ASV583	Fungi	Basidiomycota	Microbotryomycetes	Sporidiobolales	Sporidiobolaceae	Sporidiobolus	Sporidiobolus_salmonicolor
ASV584	Fungi	Ascomycota	Dothideomycetes	Pleosporales	Pleosporaceae	Alternaria
ASV585	Fungi	Ascomycota	Dothideomycetes	Dothideales	Aureobasidiaceae	Saccothecium	Saccothecium_rubi
ASV586	Fungi	Ascomycota	Leotiomycetes	Erysiphales	Erysiphaceae	Erysiphe
ASV587	Fungi	Chytridiomycota	Lobulomycetes	Lobulomycetales	Lobulomycetales_fam	Lobulomycetales_gen	Lobulomycetales_sp
ASV588	Fungi
ASV589	Fungi
ASV590	Fungi	Mucoromycota	Mucoromycetes	Mucorales	Mucoraceae	Mucor	Mucor_plumbeus
ASV591	Fungi	Ascomycota	Eurotiomycetes	Eurotiales	Aspergillaceae	Penicillium
ASV592	Fungi
ASV593	Fungi	Basidiomycota	Microbotryomycetes	Sporidiobolales	Sporidiobolaceae	Rhodotorula	Rhodotorula_diobovata
ASV594	Fungi	Ascomycota	Eurotiomycetes	Phaeomoniellales
ASV595	Fungi	Fungi_phy	Fungi_cls	Fungi_ord	Fungi_fam	Fungi_gen	Fungi_sp
ASV596	Fungi	Fungi_phy	Fungi_cls	Fungi_ord	Fungi_fam	Fungi_gen	Fungi_sp
ASV597	Fungi	Ascomycota	Sordariomycetes	Sordariales	Cephalothecaceae	Phialemonium	Phialemonium_inflatum
ASV598	Fungi	Basidiomycota	Malasseziomycetes	Malasseziales	Malasseziaceae	Malassezia	Malassezia_globosa
ASV599	Fungi	Basidiomycota	Tremellomycetes	Tremellales	Bulleribasidiaceae	Dioszegia
ASV600	Fungi	Basidiomycota	Cystobasidiomycetes	Cystobasidiomycetes_ord	Symmetrosporaceae	Symmetrospora	Symmetrospora_sp
ASV601	Fungi
ASV602	Fungi	Ascomycota	Eurotiomycetes	Eurotiales	Aspergillaceae	Penicillium
ASV603	Fungi	Ascomycota	Sordariomycetes	Sordariales	Cephalothecaceae	Phialemonium	Phialemonium_atrogriseum
ASV604	Fungi	Ascomycota	Eurotiomycetes	Eurotiales	Aspergillaceae	Penicillium
ASV605	Fungi	Ascomycota	Dothideomycetes	Pleosporales	Periconiaceae	Periconia
ASV606	Fungi	Ascomycota	Eurotiomycetes	Eurotiales	Aspergillaceae	Penicillium	Penicillium_sumatraense
ASV607	Fungi	Ascomycota	Sordariomycetes	Hypocreales	Cordycipitaceae	Simplicillium	Simplicillium_aogashimaense
ASV608	Fungi	Basidiomycota	Tremellomycetes	Tremellales	Bulleribasidiaceae	Dioszegia	Dioszegia_crocea
ASV609	Fungi
ASV610	Fungi	Basidiomycota	Agaricomycetes	Polyporales	Meruliaceae	Phlebia	Phlebia_tremellosa
ASV611	Fungi	Ascomycota	Sordariomycetes	Sordariales
ASV612	Fungi	Ascomycota	Sordariomycetes
ASV613	Fungi	Fungi_phy	Fungi_cls	Fungi_ord	Fungi_fam	Fungi_gen	Fungi_sp
ASV614	Fungi	Ascomycota	Leotiomycetes	Helotiales	Helotiaceae	Crocicreas	Crocicreas_epicalamia
ASV615	Fungi	Ascomycota	Sordariomycetes	Hypocreales	Catabotrydaceae	Botryosporium	Botryosporium_longibrachiatum
ASV616	Fungi
ASV617	Fungi
ASV618	Fungi	Basidiomycota	Microbotryomycetes	Leucosporidiales	Leucosporidiales_fam	Leucosporidiales_gen	Leucosporidiales_sp
ASV619	Fungi	Ascomycota	Sordariomycetes	Hypocreales	Niessliaceae	Niesslia	Niesslia_tenuis
ASV620	Fungi	Ascomycota	Eurotiomycetes	Eurotiales	Aspergillaceae	Penicillium
ASV621	Fungi	Ascomycota	Dothideomycetes	Pleosporales	Didymellaceae	Neodidymelliopsis	Neodidymelliopsis_sambuci
ASV622	Fungi	Ascomycota	Dothideomycetes	Pleosporales	Phaeosphaeriaceae	Paraophiobolus	Paraophiobolus_arundinis
ASV623	Fungi	Basidiomycota	Agaricomycetes	Boletales	Tapinellaceae	Tapinella	Tapinella_atrotomentosa
ASV624	Fungi	Basidiomycota	Agaricomycetes	Agaricales	Physalacriaceae	Armillaria
ASV625	Fungi
ASV626	Fungi
ASV627	Fungi	Basidiomycota	Malasseziomycetes	Malasseziales	Malasseziaceae	Malassezia	Malassezia_slooffiae
ASV628	Fungi	Ascomycota	Eurotiomycetes	Eurotiales	Aspergillaceae	Penicillium	Penicillium_amphipolaria
ASV629	Fungi	Ascomycota	Eurotiomycetes	Chaetothyriales	Herpotrichiellaceae	Exophiala	Exophiala_equina
ASV630	Fungi
ASV631	Fungi
ASV632	Fungi	Ascomycota	Sordariomycetes	Hypocreales	Hypocreales_fam	Trichothecium	Trichothecium_roseum
ASV633	Fungi	Fungi_phy	Fungi_cls	Fungi_ord	Fungi_fam	Fungi_gen	Fungi_sp
ASV634	Fungi	Ascomycota	Dothideomycetes	Dothideales	Saccotheciaceae	Aureobasidium
ASV635	Fungi	Ascomycota	Taphrinomycetes	Taphrinales	Taphrinaceae	Taphrina	Taphrina_tormentillae
ASV636	Fungi	Ascomycota	Sordariomycetes	Sordariales	Chaetomiaceae	Chaetomium
ASV637	Fungi	Ascomycota	Eurotiomycetes	Eurotiales	Aspergillaceae	Aspergillus
ASV638	Fungi	Ascomycota	Saccharomycetes	Saccharomycetales	Saccharomycetales_fam	Candida	Candida_zeylanoides
ASV639	Fungi	Ascomycota	Dothideomycetes	Botryosphaeriales	Botryosphaeriaceae	Diplodia	Diplodia_seriata
ASV640	Fungi	Ascomycota	Eurotiomycetes	Eurotiales	Aspergillaceae	Penicillium	Penicillium_citrinum
ASV641	Fungi
ASV642	Fungi	Ascomycota	Leotiomycetes	Helotiales	Mollisiaceae	Phialocephala
ASV643	Fungi	Ascomycota	Eurotiomycetes	Eurotiales	Aspergillaceae	Penicillium
ASV644	Fungi
ASV645	Fungi	Basidiomycota	Agaricomycetes	Agaricales	Pleurotaceae	Hohenbuehelia	Hohenbuehelia_petaloides
ASV646	Fungi	Ascomycota	Dothideomycetes	Mycosphaerellales	Mycosphaerellaceae	Sphaerulina	Sphaerulina_salicicola
ASV647	Fungi
ASV648	Fungi	Ascomycota	Sordariomycetes	Hypocreales	Ophiocordycipitaceae	Purpureocillium	Purpureocillium_lilacinum
ASV649	Fungi	Ascomycota	Eurotiomycetes	Chaetothyriales	Herpotrichiellaceae	Exophiala	Exophiala_bonariae
ASV650	Fungi	Ascomycota	Eurotiomycetes	Eurotiales	Aspergillaceae	Penicillium	Penicillium_paneum
ASV651	Fungi	Ascomycota	Dothideomycetes	Pleosporales	Phaeosphaeriaceae	Phaeosphaeria	Phaeosphaeria_nigrans
ASV652	Fungi	Fungi_phy	Fungi_cls	Fungi_ord	Fungi_fam	Fungi_gen	Fungi_sp
ASV653	Fungi	Basidiomycota	Exobasidiomycetes	Exobasidiales	Brachybasidiaceae	Meira	Meira_argovae
ASV654	Fungi	Ascomycota	Leotiomycetes	Thelebolales	Pseudeurotiaceae	Pseudeurotium
ASV655	Fungi	Ascomycota	Pezizomycotina_cls	Pezizomycotina_ord	Pezizomycotina_fam	Dexhowardia	Dexhowardia_tetraspora
ASV656	Fungi
ASV657	Fungi	Fungi_phy	Fungi_cls	Fungi_ord	Fungi_fam	Fungi_gen	Fungi_sp
ASV658	Fungi	Basidiomycota	Malasseziomycetes	Malasseziales	Malasseziaceae	Malassezia
ASV659	Fungi	Ascomycota	Dothideomycetes	Pleosporales	Libertasomycetaceae	Libertasomyces	Libertasomyces_platani
ASV660	Fungi
ASV661	Fungi
ASV662	Fungi
ASV663	Fungi
ASV664	Fungi
ASV665	Fungi
ASV666	Fungi	Ascomycota	Sordariomycetes	Hypocreales	Hypocreales_fam	Acremonium	Acremonium_polychromum
ASV667	Fungi	Ascomycota	Eurotiomycetes	Chaetothyriales	Herpotrichiellaceae	Exophiala	Exophiala_bonariae
ASV668	Fungi
ASV669	Fungi	Ascomycota	Eurotiomycetes	Eurotiales	Aspergillaceae	Aspergillus
ASV670	Fungi	Ascomycota	Eurotiomycetes	Chaetothyriales	Cyphellophoraceae	Cyphellophoraceae_gen	Cyphellophoraceae_sp
ASV671	Fungi	Ascomycota	Eurotiomycetes	Eurotiales	Aspergillaceae	Penicillium
ASV672	Fungi	Ascomycota	Eurotiomycetes	Eurotiales	Aspergillaceae	Aspergillus
ASV673	Fungi	Basidiomycota	Microbotryomycetes	Sporidiobolales	Sporidiobolaceae	Rhodotorula	Rhodotorula_diobovata
ASV674	Fungi	Basidiomycota	Malasseziomycetes	Malasseziales	Malasseziaceae	Malassezia	Malassezia_restricta
ASV675	Fungi	Fungi_phy	Fungi_cls	Fungi_ord	Fungi_fam	Fungi_gen	Fungi_sp
ASV676	Fungi	Fungi_phy	Fungi_cls	Fungi_ord	Fungi_fam	Fungi_gen	Fungi_sp
ASV677	Fungi	Ascomycota	Eurotiomycetes	Eurotiales	Aspergillaceae
ASV678	Fungi
ASV679	Fungi
ASV680	Fungi
ASV681	Fungi	Fungi_phy	Fungi_cls	Fungi_ord	Fungi_fam	Fungi_gen	Fungi_sp
ASV682	Fungi	Basidiomycota	Tremellomycetes	Tremellales	Bulleribasidiaceae	Vishniacozyma	Vishniacozyma_tephrensis
ASV683	Fungi
ASV684	Fungi	Basidiomycota	Agaricomycetes	Thelephorales	Thelephoraceae	Thelephora	Thelephora_terrestris
ASV685	Fungi
ASV686	Fungi
ASV687	Fungi
ASV688	Fungi
ASV689	Fungi	Mucoromycota	Mucoromycetes	Mucorales	Rhizopodaceae	Rhizopus	Rhizopus_arrhizus
ASV690	Fungi	Basidiomycota	Exobasidiomycetes	Golubeviales	Golubeviaceae	Golubevia	Golubevia_sp
ASV691	Fungi
ASV692	Fungi	Fungi_phy	Fungi_cls	Fungi_ord	Fungi_fam	Fungi_gen	Fungi_sp
ASV693	Fungi
ASV694	Fungi
ASV695	Fungi	Fungi_phy	Fungi_cls	Fungi_ord	Fungi_fam	Fungi_gen	Fungi_sp
ASV696	Fungi	Ascomycota	Eurotiomycetes	Eurotiales	Aspergillaceae	Penicillium
ASV697	Fungi
ASV698	Fungi
ASV699	Fungi
ASV700	Fungi	Fungi_phy	Fungi_cls	Fungi_ord	Fungi_fam	Fungi_gen	Fungi_sp
ASV701	Fungi	Fungi_phy	Fungi_cls	Fungi_ord	Fungi_fam	Fungi_gen	Fungi_sp
ASV702	Fungi	Mucoromycota	Mucoromycetes	Mucorales	Mucoraceae	Mucor	Mucor_heterogamus
ASV703	Fungi	Fungi_phy	Fungi_cls	Fungi_ord	Fungi_fam	Fungi_gen	Fungi_sp
ASV704	Fungi	Ascomycota	Eurotiomycetes	Chaetothyriales	Trichomeriaceae	Knufia	Knufia_petricola
ASV705	Fungi	Ascomycota	Eurotiomycetes	Eurotiales	Aspergillaceae	Aspergillus
ASV706	Fungi
ASV707	Fungi
ASV708	Fungi
ASV709	Fungi
ASV710	Fungi
ASV711	Fungi	Ascomycota	Sordariomycetes	Sordariales	Sordariales_fam	Papulaspora	Papulaspora_funabasensis
ASV712	Fungi
ASV713	Fungi

## Sheet: taxa_oom
ASVId	Kingdom	Phylum	Class	Order	Family	Genus	Species
ASV1	Stramenopila	Oomycota	Oomycetes	Peronosporales	Peronosporales_fam_Incertae_sedis	Phytophthora	Phytophthora_infestans
ASV2	Stramenopila	Oomycota	Oomycetes	Peronosporales	Peronosporales_fam_Incertae_sedis	Phytophthora	Phytophthora_infestans
ASV3	Stramenopila	Oomycota	Oomycetes	Peronosporales	Peronosporales_fam_Incertae_sedis	Phytophthora	Phytophthora_infestans
ASV4	Stramenopila	Oomycota	Oomycetes	Peronosporales	Peronosporales_fam_Incertae_sedis	Phytophthora	Phytophthora_infestans
ASV5	Stramenopila	Oomycota	Oomycetes	Peronosporales	Peronosporales_fam_Incertae_sedis	Phytophthora	Phytophthora_infestans
ASV6	Stramenopila	Oomycota	Oomycetes	Peronosporales	Peronosporales_fam_Incertae_sedis	Phytophthora	Phytophthora_infestans
ASV7	Stramenopila	Oomycota	Oomycetes	Peronosporales	Peronosporales_fam_Incertae_sedis	Phytophthora	Phytophthora_infestans
ASV8	Stramenopila	Oomycota	Oomycetes	Peronosporales	Peronosporales_fam_Incertae_sedis	Phytophthora	Phytophthora_infestans
ASV9	Stramenopila	Oomycota	Oomycetes	Peronosporales	Peronosporales_fam_Incertae_sedis	Phytophthora	Phytophthora_infestans
ASV10	Stramenopila	Oomycota	Oomycetes	Peronosporales	Peronosporales_fam_Incertae_sedis	Phytophthora	Phytophthora_infestans
ASV11	Stramenopila	Oomycota	Oomycetes	Peronosporales	Peronosporales_fam_Incertae_sedis	Phytophthora	Phytophthora_infestans
ASV12	Stramenopila	Oomycota	Oomycetes	Peronosporales	Peronosporales_fam_Incertae_sedis	Phytophthora	Phytophthora_infestans
ASV13	Stramenopila	Oomycota	Oomycetes	Peronosporales	Peronosporales_fam_Incertae_sedis	Phytophthora	Phytophthora_infestans
ASV14	Stramenopila	Oomycota	Oomycetes	Peronosporales	Peronosporales_fam_Incertae_sedis	Phytophthora	Phytophthora_infestans
ASV15	Stramenopila	Oomycota	Oomycetes	Peronosporales	Peronosporales_fam_Incertae_sedis	Phytophthora	Phytophthora_infestans
ASV16	Stramenopila	Oomycota	Oomycetes	Peronosporales	Peronosporales_fam_Incertae_sedis	Phytophthora	Phytophthora_infestans
ASV17	Stramenopila	Oomycota	Oomycetes	Peronosporales	Peronosporales_fam_Incertae_sedis	Phytophthora	Phytophthora_infestans
ASV18	Stramenopila	Oomycota	Oomycetes	Peronosporales	Peronosporales_fam_Incertae_sedis	Phytophthora	Phytophthora_infestans
ASV19	Stramenopila	Oomycota	Oomycetes	Peronosporales	Peronosporales_fam_Incertae_sedis	Phytophthora	Phytophthora_infestans
ASV20	Stramenopila	Oomycota	Oomycetes	Peronosporales	Peronosporales_fam_Incertae_sedis	Phytophthora	Phytophthora_infestans
ASV21	Stramenopila	Oomycota	Oomycetes	Peronosporales	Peronosporales_fam_Incertae_sedis	Phytophthora	Phytophthora_infestans
ASV22	Stramenopila	Oomycota	Oomycetes	Peronosporales	Peronosporales_fam_Incertae_sedis	Phytophthora	Phytophthora_infestans
ASV23	Stramenopila	Oomycota	Oomycetes	Peronosporales	Peronosporales_fam_Incertae_sedis	Phytophthora	Phytophthora_infestans
ASV24	Stramenopila	Oomycota	Oomycetes	Peronosporales	Peronosporales_fam_Incertae_sedis	Phytophthora	Phytophthora_infestans
ASV25	Stramenopila	Oomycota	Oomycetes	Peronosporales	Peronosporales_fam_Incertae_sedis	Phytophthora	Phytophthora_infestans
ASV26	Stramenopila	Oomycota	Oomycetes	Peronosporales	Peronosporales_fam_Incertae_sedis	Phytophthora	Phytophthora_infestans
ASV27	Stramenopila	Oomycota	Oomycetes	Peronosporales	Peronosporales_fam_Incertae_sedis	Phytophthora	Phytophthora_infestans
ASV28	Stramenopila	Oomycota	Oomycetes	Peronosporales	Peronosporales_fam_Incertae_sedis	Phytophthora	Phytophthora_infestans
ASV29	Stramenopila	Oomycota	Oomycetes	Peronosporales	Peronosporales_fam_Incertae_sedis	Phytophthora	Phytophthora_infestans
ASV30	Stramenopila	Oomycota	Oomycetes	Pythiales	Pythiaceae	Pythium	Pythium_sp
ASV31	Stramenopila	Oomycota	Oomycetes	Peronosporales	Peronosporales_fam_Incertae_sedis	Phytophthora	Phytophthora_infestans
ASV32	Stramenopila	Oomycota	Oomycetes	Peronosporales	Peronosporales_fam_Incertae_sedis	Phytophthora	Phytophthora_infestans
ASV33	Stramenopila	Oomycota	Oomycetes	Peronosporales	Peronosporales_fam_Incertae_sedis	Phytophthora	Phytophthora_mirabilis
ASV34	Stramenopila	Oomycota	Oomycetes	Peronosporales	Peronosporales_fam_Incertae_sedis	Phytophthora	Phytophthora_infestans
ASV35	Stramenopila	Oomycota	Oomycetes
ASV36	Stramenopila	Oomycota	Oomycetes
ASV37	Stramenopila	Oomycota	Oomycetes	Peronosporales	Peronosporales_fam_Incertae_sedis	Phytophthora	Phytophthora_infestans
ASV38	Stramenopila	Oomycota	Oomycetes	Peronosporales
ASV39	Stramenopila	Oomycota	Oomycetes
ASV40	Stramenopila	Oomycota	Oomycetes
ASV41	Stramenopila	Oomycota	Oomycetes	Peronosporales	Peronosporales_fam_Incertae_sedis	Phytophthora	Phytophthora_infestans
ASV42	Stramenopila	Oomycota	Oomycetes	Pythiales	Pythiaceae	Pythium	Pythium_sp
ASV43	Stramenopila	Oomycota	Oomycetes
ASV44	Stramenopila	Oomycota	Oomycetes	Pythiales	Pythiaceae	Pythium	Pythium_sp
ASV45	Stramenopila	Oomycota	Oomycetes	Pythiales	Pythiaceae	Pythium	Pythium_sp
ASV46	Stramenopila	Oomycota	Oomycetes	Pythiales	Pythiaceae	Pythium	Pythium_sp
ASV47	Stramenopila	Oomycota	Oomycetes	Pythiales	Pythiaceae	Pythium	Pythium_sp
ASV48	Stramenopila	Oomycota	Oomycetes
ASV49	Stramenopila	Oomycota	Oomycetes	Pythiales	Pythiaceae	Pythium	Pythium_sp
