# Supplementary material for: Phyllosphere microbiome responses to spray-induced gene silencing targeting Phytophthora infestans in potato
Source: NPJ Biofilms Microbiomes. 2026 Jun 15;12:118. doi: 10.1038/s41522-026-01040-5 (PMC13270030; doi:10.1038/s41522-026-01040-5)
Supplement: Supplementary file 6 — Supplementary data S5 [file 41522_2026_1040_MOESM6_ESM.xlsx]

## Sheet: bac_measure
Table S5 |The α-diversity measure (Simpson) analysis of bacteria and fungi between different treatment and treatment group.
SampleId	TimePoint	Treatment	TreatmentGroup	Simpson
bacteria_P1_0_No_Treatment_24	0_NT_24	0_NT	0_ND	0.855171
bacteria_P10_6_GPB1_24	6_GPB1_24	6_GPB1	4_dsRNA	0.921509
bacteria_P11_6_GPB1_24	6_GPB1_24	6_GPB1	4_dsRNA	0.903911
bacteria_P12_6_GPB1_24	6_GPB1_24	6_GPB1	4_dsRNA	0.8964
bacteria_P13_8_Cut3_24	8_CUT3_24	8_CUT3	4_dsRNA	0.928614
bacteria_P14_8_Cut3_24	8_CUT3_24	8_CUT3	4_dsRNA	0.946101
bacteria_P15_8_Cut3_24	8_CUT3_24	8_CUT3	4_dsRNA	0.923478
bacteria_P16_0_No_Treatment_48	0_NT_48	0_NT	0_ND	0.939746
bacteria_P17_0_No_Treatment_48	0_NT_48	0_NT	0_ND	0.884734
bacteria_P18_0_No_Treatment_48	0_NT_48	0_NT	0_ND	0.932954
bacteria_P19_2_Water_48	2_WT_48	2_WT	0_ND	0.922701
bacteria_P2_0_No_Treatment_24	0_NT_24	0_NT	0_ND	0.915097
bacteria_P20_2_Water_48	2_WT_48	2_WT	0_ND	0.90503
bacteria_P21_2_Water_48	2_WT_48	2_WT	0_ND	0.935817
bacteria_P22_4_Non_Specific_48	4_NSP_48	4_NSP	2_NSP	0.849032
bacteria_P23_4_Non_Specific_48	4_NSP_48	4_NSP	2_NSP	0.909782
bacteria_P24_4_Non_Specific_48	4_NSP_48	4_NSP	2_NSP	0.914014
bacteria_P25_6_GPB1_48	6_GPB1_48	6_GPB1	4_dsRNA	0.781975
bacteria_P26_6_GPB1_48	6_GPB1_48	6_GPB1	4_dsRNA	0.913839
bacteria_P27_6_GPB1_48	6_GPB1_48	6_GPB1	4_dsRNA	0.921864
bacteria_P28_8_Cut3_48	8_CUT3_48	8_CUT3	4_dsRNA	0.631048
bacteria_P29_8_Cut3_48	8_CUT3_48	8_CUT3	4_dsRNA	0.652715
bacteria_P3_0_No_Treatment_24	0_NT_24	0_NT	0_ND	0.923226
bacteria_P30_8_Cut3_48	8_CUT3_48	8_CUT3	4_dsRNA	0.914597
bacteria_P31_0_No_Treatment_72	0_NT_72	0_NT	0_ND	0.8574
bacteria_P32_0_No_Treatment_72	0_NT_72	0_NT	0_ND	0.900208
bacteria_P33_0_No_Treatment_72	0_NT_72	0_NT	0_ND	0.881324
bacteria_P34_2_Water_72	2_WT_72	2_WT	0_ND	0.809285
bacteria_P35_2_Water_72	2_WT_72	2_WT	0_ND	0.825022
bacteria_P36_2_Water_72	2_WT_72	2_WT	0_ND	0.89796
bacteria_P37_4_Non_Specific_72	4_NSP_72	4_NSP	2_NSP	0.869977
bacteria_P38_4_Non_Specific_72	4_NSP_72	4_NSP	2_NSP	0.976268
bacteria_P39_4_Non_Specific_72	4_NSP_72	4_NSP	2_NSP	0.846434
bacteria_P4_2_Water_24	2_WT_24	2_WT	0_ND	0.926339
bacteria_P40_6_GPB1_72	6_GPB1_72	6_GPB1	4_dsRNA	0.923941
bacteria_P41_6_GPB1_72	6_GPB1_72	6_GPB1	4_dsRNA	0.894656
bacteria_P42_6_GPB1_72	6_GPB1_72	6_GPB1	4_dsRNA	0.808175
bacteria_P43_8_Cut3_72	8_CUT3_72	8_CUT3	4_dsRNA	0.899166
bacteria_P44_8_Cut3_72	8_CUT3_72	8_CUT3	4_dsRNA	0.910873
bacteria_P45_8_Cut3_72	8_CUT3_72	8_CUT3	4_dsRNA	0.949595
bacteria_P46_1_No_Treatment_Pi_48	1_NT_Pi_48	1_NT_Pi	1_ND_Pi	0.895308
bacteria_P47_1_No_Treatment_Pi_48	1_NT_Pi_48	1_NT_Pi	1_ND_Pi	0.399504
bacteria_P48_1_No_Treatment_Pi_48	1_NT_Pi_48	1_NT_Pi	1_ND_Pi	0.715032
bacteria_P49_3_Water_Pi_48	3_WT_Pi_48	3_WT_Pi	1_ND_Pi	0.915217
bacteria_P5_2_Water_24	2_WT_24	2_WT	0_ND	0.948059
bacteria_P50_3_Water_Pi_48	3_WT_Pi_48	3_WT_Pi	1_ND_Pi	0.906773
bacteria_P51_3_Water_Pi_48	3_WT_Pi_48	3_WT_Pi	1_ND_Pi	0.945974
bacteria_P52_5_Non_Specific_Pi_48	5_NSP_Pi_48	5_NSP_Pi	3_NSP_Pi	0.787155
bacteria_P53_5_Non_Specific_Pi_48	5_NSP_Pi_48	5_NSP_Pi	3_NSP_Pi	0.902856
bacteria_P54_5_Non_Specific_Pi_48	5_NSP_Pi_48	5_NSP_Pi	3_NSP_Pi	0.244244
bacteria_P55_7_GPB1_Pi_48	7_GPB1_Pi_48	7_GPB1_Pi	5_dsRNA_Pi	0.889464
bacteria_P56_7_GPB1_Pi_48	7_GPB1_Pi_48	7_GPB1_Pi	5_dsRNA_Pi	0.686264
bacteria_P57_7_GPB1_Pi_48	7_GPB1_Pi_48	7_GPB1_Pi	5_dsRNA_Pi	0.889589
bacteria_P58_9_Cut3_Pi_48	9_CUT3_Pi_48	9_CUT3_Pi	5_dsRNA_Pi	0.942936
bacteria_P59_9_Cut3_Pi_48	9_CUT3_Pi_48	9_CUT3_Pi	5_dsRNA_Pi	0.762714
bacteria_P6_2_Water_24	2_WT_24	2_WT	0_ND	0.927657
bacteria_P60_9_Cut3_Pi_48	9_CUT3_Pi_48	9_CUT3_Pi	5_dsRNA_Pi	0.901204
bacteria_P61_1_No_Treatment_Pi_72	1_NT_Pi_72	1_NT_Pi	1_ND_Pi	0.920987
bacteria_P62_1_No_Treatment_Pi_72	1_NT_Pi_72	1_NT_Pi	1_ND_Pi	0.740681
bacteria_P63_1_No_Treatment_Pi_72	1_NT_Pi_72	1_NT_Pi	1_ND_Pi	0.792595
bacteria_P64_3_Water_Pi_72	3_WT_Pi_72	3_WT_Pi	1_ND_Pi	0.886314
bacteria_P65_3_Water_Pi_72	3_WT_Pi_72	3_WT_Pi	1_ND_Pi	0.933578
bacteria_P66_3_Water_Pi_72	3_WT_Pi_72	3_WT_Pi	1_ND_Pi	0.84937
bacteria_P67_5_Non_Specific_Pi_72	5_NSP_Pi_72	5_NSP_Pi	3_NSP_Pi	0.780228
bacteria_P68_5_Non_Specific_Pi_72	5_NSP_Pi_72	5_NSP_Pi	3_NSP_Pi	0.580377
bacteria_P69_5_Non_Specific_Pi_72	5_NSP_Pi_72	5_NSP_Pi	3_NSP_Pi	0.908622
bacteria_P7_4_Non_Specific_24	4_NSP_24	4_NSP	2_NSP	0.928157
bacteria_P70_7_GPB1_Pi_72	7_GPB1_Pi_72	7_GPB1_Pi	5_dsRNA_Pi	0.886558
bacteria_P71_7_GPB1_Pi_72	7_GPB1_Pi_72	7_GPB1_Pi	5_dsRNA_Pi	0.74186
bacteria_P72_7_GPB1_Pi_72	7_GPB1_Pi_72	7_GPB1_Pi	5_dsRNA_Pi	0.838327
bacteria_P73_9_Cut3_Pi_72	9_CUT3_Pi_72	9_CUT3_Pi	5_dsRNA_Pi	0.755333
bacteria_P74_9_Cut3_Pi_72	9_CUT3_Pi_72	9_CUT3_Pi	5_dsRNA_Pi	0.862797
bacteria_P75_9_Cut3_Pi_72	9_CUT3_Pi_72	9_CUT3_Pi	5_dsRNA_Pi	0.915156
bacteria_P8_4_Non_Specific_24	4_NSP_24	4_NSP	2_NSP	0.934082
bacteria_P9_4_Non_Specific_24	4_NSP_24	4_NSP	2_NSP	0.948805

## Sheet: bac_tr
pairs	diff	lwr	upr	p adj
1_NT_Pi-0_NT	-0.154855	-0.342222	0.0325108	0.192523
2_WT-0_NT	0.00089001	-0.166695	0.168475	1
3_WT_Pi-0_NT	0.00733098	-0.180035	0.194697	1
4_NSP-0_NT	0.00963227	-0.157953	0.177218	1
5_NSP_Pi-0_NT	-0.198293	-0.385659	-0.0109267	0.0296596
6_GPB1-0_NT	-0.0137321	-0.181318	0.153853	1
7_GPB1_Pi-0_NT	-0.0768629	-0.264229	0.110503	0.939174
8_CUT3-0_NT	-0.0370747	-0.20466	0.130511	0.999245
9_CUT3_Pi-0_NT	-0.0421835	-0.22955	0.145183	0.999132
2_WT-1_NT_Pi	0.155745	-0.0316207	0.343112	0.186406
3_WT_Pi-1_NT_Pi	0.162186	-0.043063	0.367436	0.244062
4_NSP-1_NT_Pi	0.164488	-0.0228785	0.351854	0.133762
5_NSP_Pi-1_NT_Pi	-0.0434374	-0.248687	0.161812	0.999471
6_GPB1-1_NT_Pi	0.141123	-0.0462429	0.32849	0.305296
7_GPB1_Pi-1_NT_Pi	0.0779926	-0.127257	0.283242	0.961855
8_CUT3-1_NT_Pi	0.117781	-0.0695855	0.305147	0.561862
9_CUT3_Pi-1_NT_Pi	0.112672	-0.0925774	0.317921	0.733748
3_WT_Pi-2_WT	0.00644097	-0.180925	0.193807	1
4_NSP-2_WT	0.00874226	-0.158843	0.176328	1
5_NSP_Pi-2_WT	-0.199183	-0.386549	-0.0118167	0.0283863
6_GPB1-2_WT	-0.0146221	-0.182208	0.152963	1
7_GPB1_Pi-2_WT	-0.0777529	-0.265119	0.109613	0.934918
8_CUT3-2_WT	-0.0379647	-0.20555	0.129621	0.999088
9_CUT3_Pi-2_WT	-0.0430735	-0.23044	0.144293	0.998976
4_NSP-3_WT_Pi	0.00230129	-0.185065	0.189667	1
5_NSP_Pi-3_WT_Pi	-0.205624	-0.410873	-0.00037444	0.0492133
6_GPB1-3_WT_Pi	-0.0210631	-0.208429	0.166303	0.999997
7_GPB1_Pi-3_WT_Pi	-0.0841939	-0.289443	0.121056	0.939196
8_CUT3-3_WT_Pi	-0.0444057	-0.231772	0.14296	0.998698
9_CUT3_Pi-3_WT_Pi	-0.0495145	-0.254764	0.155735	0.998504
5_NSP_Pi-4_NSP	-0.207925	-0.395291	-0.0205589	0.0182614
6_GPB1-4_NSP	-0.0233644	-0.19095	0.144221	0.999984
7_GPB1_Pi-4_NSP	-0.0864952	-0.273861	0.100871	0.882363
8_CUT3-4_NSP	-0.046707	-0.214292	0.120878	0.995506
9_CUT3_Pi-4_NSP	-0.0518157	-0.239182	0.13555	0.995758
6_GPB1-5_NSP_Pi	0.184561	-0.00280546	0.371927	0.0568818
7_GPB1_Pi-5_NSP_Pi	0.12143	-0.0838194	0.326679	0.64375
8_CUT3-5_NSP_Pi	0.161218	-0.0261481	0.348584	0.151904
9_CUT3_Pi-5_NSP_Pi	0.156109	-0.04914	0.361359	0.292383
7_GPB1_Pi-6_GPB1	-0.0631308	-0.250497	0.124235	0.982628
8_CUT3-6_GPB1	-0.0233426	-0.190928	0.144243	0.999984
9_CUT3_Pi-6_GPB1	-0.0284514	-0.215818	0.158915	0.999966
8_CUT3-7_GPB1_Pi	0.0397881	-0.147578	0.227154	0.999456
9_CUT3_Pi-7_GPB1_Pi	0.0346794	-0.17057	0.239929	0.999917
9_CUT3_Pi-8_CUT3	-0.00510874	-0.192475	0.182257	1
summary (anova.simpson)
Df Sum Sq Mean Sq F value Pr(>F)
Treatment 9 0.3087 0.03430 2.913 0.00585 **
Residuals 65 0.7655 0.01178
---
Signif. codes: 0 ‘***’ 0.001 ‘**’ 0.01 ‘*’ 0.05 ‘.’ 0.1 ‘ ’ 1

## Sheet: bac_trgr
pairs	diff	lwr	upr	p adj
1_ND_Pi-0_ND	-0.0742072	-0.195489	0.0470744	0.476609
2_NSP-0_ND	0.00918726	-0.12367	0.142045	0.999951
3_NSP_Pi-0_ND	-0.198738	-0.352148	-0.0453274	0.00405793
4_dsRNA-0_ND	-0.0258484	-0.134326	0.0826291	0.981519
5_dsRNA_Pi-0_ND	-0.0599682	-0.18125	0.0613134	0.696943
2_NSP-1_ND_Pi	0.0833945	-0.0601078	0.226897	0.534248
3_NSP_Pi-1_ND_Pi	-0.124531	-0.287247	0.0381857	0.231809
4_dsRNA-1_ND_Pi	0.0483588	-0.0729228	0.16964	0.850003
5_dsRNA_Pi-1_ND_Pi	0.0142391	-0.118618	0.147096	0.999574
3_NSP_Pi-2_NSP	-0.207925	-0.379443	-0.036407	0.00869029
4_dsRNA-2_NSP	-0.0350357	-0.167893	0.0978217	0.971167
5_dsRNA_Pi-2_NSP	-0.0691554	-0.212658	0.0743469	0.719311
4_dsRNA-3_NSP_Pi	0.172889	0.019479	0.3263	0.0181922
5_dsRNA_Pi-3_NSP_Pi	0.13877	-0.0239467	0.301486	0.138405
5_dsRNA_Pi-4_dsRNA	-0.0341198	-0.155401	0.0871618	0.961964
summary (anova.simpson)
Df Sum Sq Mean Sq F value Pr(>F)
TreatmentGroup 5 0.2237 0.04475 3.631 0.00566 **
Residuals 69 0.8504 0.01233
---
Signif. codes: 0 ‘***’ 0.001 ‘**’ 0.01 ‘*’ 0.05 ‘.’ 0.1 ‘ ’ 1

## Sheet: fun_measure
SampleId	TimePoint	Treatment	TreatmentGroup	Simpson
fungi_P1_0_No_Treatment_24	0_NT_24	0_NT	0_ND	0.87367
fungi_P10_6_GPB1_24	6_GPB1_24	6_GPB1	4_dsRNA	0.879289
fungi_P11_6_GPB1_24	6_GPB1_24	6_GPB1	4_dsRNA	0.853184
fungi_P12_6_GPB1_24	6_GPB1_24	6_GPB1	4_dsRNA	0.905769
fungi_P13_8_Cut3_24	8_CUT3_24	8_CUT3	4_dsRNA	0.853163
fungi_P14_8_Cut3_24	8_CUT3_24	8_CUT3	4_dsRNA	0.833656
fungi_P15_8_Cut3_24	8_CUT3_24	8_CUT3	4_dsRNA	0.84404
fungi_P16_0_No_Treatment_48	0_NT_48	0_NT	0_ND	0.888497
fungi_P17_0_No_Treatment_48	0_NT_48	0_NT	0_ND	0.811777
fungi_P18_0_No_Treatment_48	0_NT_48	0_NT	0_ND	0.875631
fungi_P19_2_Water_48	2_WT_48	2_WT	0_ND	0.915738
fungi_P2_0_No_Treatment_24	0_NT_24	0_NT	0_ND	0.793556
fungi_P20_2_Water_48	2_WT_48	2_WT	0_ND	0.758287
fungi_P21_2_Water_48	2_WT_48	2_WT	0_ND	0.874957
fungi_P22_4_Non_Specific_48	4_NSP_48	4_NSP	2_NSP	0.869576
fungi_P23_4_Non_Specific_48	4_NSP_48	4_NSP	2_NSP	0.86468
fungi_P24_4_Non_Specific_48	4_NSP_48	4_NSP	2_NSP	0.752293
fungi_P25_6_GPB1_48	6_GPB1_48	6_GPB1	4_dsRNA	0.865995
fungi_P26_6_GPB1_48	6_GPB1_48	6_GPB1	4_dsRNA	0.878551
fungi_P27_6_GPB1_48	6_GPB1_48	6_GPB1	4_dsRNA	0.751517
fungi_P28_8_Cut3_48	8_CUT3_48	8_CUT3	4_dsRNA	0.884184
fungi_P29_8_Cut3_48	8_CUT3_48	8_CUT3	4_dsRNA	0.809379
fungi_P3_0_No_Treatment_24	0_NT_24	0_NT	0_ND	0.751839
fungi_P30_8_Cut3_48	8_CUT3_48	8_CUT3	4_dsRNA	0.881724
fungi_P31_0_No_Treatment_72	0_NT_72	0_NT	0_ND	0.885614
fungi_P32_0_No_Treatment_72	0_NT_72	0_NT	0_ND	0.736789
fungi_P33_0_No_Treatment_72	0_NT_72	0_NT	0_ND	0.839689
fungi_P34_2_Water_72	2_WT_72	2_WT	0_ND	0.896669
fungi_P35_2_Water_72	2_WT_72	2_WT	0_ND	0.843455
fungi_P36_2_Water_72	2_WT_72	2_WT	0_ND	0.804766
fungi_P37_4_Non_Specific_72	4_NSP_72	4_NSP	2_NSP	0.814579
fungi_P38_4_Non_Specific_72	4_NSP_72	4_NSP	2_NSP	0.91238
fungi_P39_4_Non_Specific_72	4_NSP_72	4_NSP	2_NSP	0.701973
fungi_P4_2_Water_24	2_WT_24	2_WT	0_ND	0.932965
fungi_P40_6_GPB1_72	6_GPB1_72	6_GPB1	4_dsRNA	0.915779
fungi_P41_6_GPB1_72	6_GPB1_72	6_GPB1	4_dsRNA	0.881006
fungi_P42_6_GPB1_72	6_GPB1_72	6_GPB1	4_dsRNA	0.901944
fungi_P43_8_Cut3_72	8_CUT3_72	8_CUT3	4_dsRNA	0.871095
fungi_P44_8_Cut3_72	8_CUT3_72	8_CUT3	4_dsRNA	0.839552
fungi_P45_8_Cut3_72	8_CUT3_72	8_CUT3	4_dsRNA	0.928662
fungi_P46_1_No_Treatment_Pi_48	1_NT_Pi_48	1_NT_Pi	1_ND_Pi	0.863132
fungi_P47_1_No_Treatment_Pi_48	1_NT_Pi_48	1_NT_Pi	1_ND_Pi	0.889508
fungi_P48_1_No_Treatment_Pi_48	1_NT_Pi_48	1_NT_Pi	1_ND_Pi	0.765233
fungi_P49_3_Water_Pi_48	3_WT_Pi_48	3_WT_Pi	1_ND_Pi	0.900093
fungi_P5_2_Water_24	2_WT_24	2_WT	0_ND	0.925604
fungi_P50_3_Water_Pi_48	3_WT_Pi_48	3_WT_Pi	1_ND_Pi	0.772023
fungi_P51_3_Water_Pi_48	3_WT_Pi_48	3_WT_Pi	1_ND_Pi	0.898874
fungi_P52_5_Non_Specific_Pi_48	5_NSP_Pi_48	5_NSP_Pi	3_NSP_Pi	0.915423
fungi_P53_5_Non_Specific_Pi_48	5_NSP_Pi_48	5_NSP_Pi	3_NSP_Pi	0.872366
fungi_P54_5_Non_Specific_Pi_48	5_NSP_Pi_48	5_NSP_Pi	3_NSP_Pi	0.875855
fungi_P55_7_GPB1_Pi_48	7_GPB1_Pi_48	7_GPB1_Pi	5_dsRNA_Pi	0.853454
fungi_P56_7_GPB1_Pi_48	7_GPB1_Pi_48	7_GPB1_Pi	5_dsRNA_Pi	0.828686
fungi_P57_7_GPB1_Pi_48	7_GPB1_Pi_48	7_GPB1_Pi	5_dsRNA_Pi	0.800491
fungi_P58_9_Cut3_Pi_48	9_CUT3_Pi_48	9_CUT3_Pi	5_dsRNA_Pi	0.897234
fungi_P59_9_Cut3_Pi_48	9_CUT3_Pi_48	9_CUT3_Pi	5_dsRNA_Pi	0.830489
fungi_P6_2_Water_24	2_WT_24	2_WT	0_ND	0.915055
fungi_P60_9_Cut3_Pi_48	9_CUT3_Pi_48	9_CUT3_Pi	5_dsRNA_Pi	0.886832
fungi_P61_1_No_Treatment_Pi_72	1_NT_Pi_72	1_NT_Pi	1_ND_Pi	0.851049
fungi_P62_1_No_Treatment_Pi_72	1_NT_Pi_72	1_NT_Pi	1_ND_Pi	0.819549
fungi_P63_1_No_Treatment_Pi_72	1_NT_Pi_72	1_NT_Pi	1_ND_Pi	0.762544
fungi_P64_3_Water_Pi_72	3_WT_Pi_72	3_WT_Pi	1_ND_Pi	0.640368
fungi_P65_3_Water_Pi_72	3_WT_Pi_72	3_WT_Pi	1_ND_Pi	0.772464
fungi_P66_3_Water_Pi_72	3_WT_Pi_72	3_WT_Pi	1_ND_Pi	0.887053
fungi_P67_5_Non_Specific_Pi_72	5_NSP_Pi_72	5_NSP_Pi	3_NSP_Pi	0.91222
fungi_P68_5_Non_Specific_Pi_72	5_NSP_Pi_72	5_NSP_Pi	3_NSP_Pi	0.798542
fungi_P69_5_Non_Specific_Pi_72	5_NSP_Pi_72	5_NSP_Pi	3_NSP_Pi	0.876638
fungi_P7_4_Non_Specific_24	4_NSP_24	4_NSP	2_NSP	0.876725
fungi_P70_7_GPB1_Pi_72	7_GPB1_Pi_72	7_GPB1_Pi	5_dsRNA_Pi	0.812747
fungi_P71_7_GPB1_Pi_72	7_GPB1_Pi_72	7_GPB1_Pi	5_dsRNA_Pi	0.878022
fungi_P72_7_GPB1_Pi_72	7_GPB1_Pi_72	7_GPB1_Pi	5_dsRNA_Pi	0.767792
fungi_P73_9_Cut3_Pi_72	9_CUT3_Pi_72	9_CUT3_Pi	5_dsRNA_Pi	0.874185
fungi_P74_9_Cut3_Pi_72	9_CUT3_Pi_72	9_CUT3_Pi	5_dsRNA_Pi	0.698789
fungi_P75_9_Cut3_Pi_72	9_CUT3_Pi_72	9_CUT3_Pi	5_dsRNA_Pi	0.830194
fungi_P8_4_Non_Specific_24	4_NSP_24	4_NSP	2_NSP	0.841238
fungi_P9_4_Non_Specific_24	4_NSP_24	4_NSP	2_NSP	0.833204

## Sheet: fun_tr
pairs	diff	lwr	upr	p adj
1_NT_Pi-0_NT	-0.00339348	-0.106146	0.0993592	1
2_WT-0_NT	0.0456038	-0.046301	0.137509	0.83076
3_WT_Pi-0_NT	-0.0167502	-0.119503	0.0860025	0.999939
4_NSP-0_NT	0.00106495	-0.0908398	0.0929698	1
5_NSP_Pi-0_NT	0.0466114	-0.0561413	0.149364	0.892795
6_GPB1-0_NT	0.0417748	-0.05013	0.13368	0.89163
7_GPB1_Pi-0_NT	-0.00503025	-0.107783	0.0977224	1
8_CUT3-0_NT	0.0320436	-0.0598612	0.123948	0.978138
9_CUT3_Pi-0_NT	0.00772467	-0.095028	0.110477	1
2_WT-1_NT_Pi	0.0489973	-0.0537554	0.15175	0.860954
3_WT_Pi-1_NT_Pi	-0.0133567	-0.125917	0.0992032	0.999996
4_NSP-1_NT_Pi	0.00445844	-0.0982943	0.107211	1
5_NSP_Pi-1_NT_Pi	0.0500049	-0.0625551	0.162565	0.904261
6_GPB1-1_NT_Pi	0.0451683	-0.0575844	0.147921	0.90967
7_GPB1_Pi-1_NT_Pi	-0.00163677	-0.114197	0.110923	1
8_CUT3-1_NT_Pi	0.0354371	-0.0673156	0.13819	0.979674
9_CUT3_Pi-1_NT_Pi	0.0111182	-0.101442	0.123678	0.999999
3_WT_Pi-2_WT	-0.062354	-0.165107	0.0403987	0.610272
4_NSP-2_WT	-0.0445388	-0.136444	0.047366	0.84922
5_NSP_Pi-2_WT	0.00100761	-0.101745	0.10376	1
6_GPB1-2_WT	-0.00382902	-0.0957338	0.0880758	1
7_GPB1_Pi-2_WT	-0.050634	-0.153387	0.0521187	0.836344
8_CUT3-2_WT	-0.0135602	-0.105465	0.0783446	0.999974
9_CUT3_Pi-2_WT	-0.0378791	-0.140632	0.0648736	0.968531
4_NSP-3_WT_Pi	0.0178151	-0.0849376	0.120568	0.999897
5_NSP_Pi-3_WT_Pi	0.0633616	-0.0491984	0.175922	0.705144
6_GPB1-3_WT_Pi	0.0585249	-0.0442278	0.161278	0.691181
7_GPB1_Pi-3_WT_Pi	0.0117199	-0.10084	0.12428	0.999999
8_CUT3-3_WT_Pi	0.0487938	-0.0539589	0.151546	0.863859
9_CUT3_Pi-3_WT_Pi	0.0244748	-0.0880851	0.137035	0.999342
5_NSP_Pi-4_NSP	0.0455464	-0.0572062	0.148299	0.905422
6_GPB1-4_NSP	0.0407098	-0.051195	0.132615	0.905781
7_GPB1_Pi-4_NSP	-0.0060952	-0.108848	0.0966575	1
8_CUT3-4_NSP	0.0309787	-0.0609261	0.122883	0.982581
9_CUT3_Pi-4_NSP	0.00665971	-0.096093	0.109412	1
6_GPB1-5_NSP_Pi	-0.00483663	-0.107589	0.0979161	1
7_GPB1_Pi-5_NSP_Pi	-0.0516416	-0.164202	0.0609183	0.886134
8_CUT3-5_NSP_Pi	-0.0145678	-0.11732	0.0881849	0.999981
9_CUT3_Pi-5_NSP_Pi	-0.0388867	-0.151447	0.0736732	0.979436
7_GPB1_Pi-6_GPB1	-0.046805	-0.149558	0.0559477	0.890393
8_CUT3-6_GPB1	-0.00973113	-0.101636	0.0821737	0.999999
9_CUT3_Pi-6_GPB1	-0.0340501	-0.136803	0.0687026	0.984492
8_CUT3-7_GPB1_Pi	0.0370739	-0.0656788	0.139827	0.972611
9_CUT3_Pi-7_GPB1_Pi	0.0127549	-0.099805	0.125315	0.999997
9_CUT3_Pi-8_CUT3	-0.024319	-0.127072	0.0784337	0.998712
summary(anova.simpson)
Df Sum Sq Mean Sq F value Pr(>F)
Treatment 9 0.03783 0.004203 1.187 0.319
Residuals 65 0.23021 0.003542

## Sheet: fun_trgr
pairs	diff	lwr	upr	p adj
1_ND_Pi-0_ND	-0.0328737	-0.0974391	0.0316917	0.670135
2_NSP-0_ND	-0.0217369	-0.0924648	0.0489909	0.944993
3_NSP_Pi-0_ND	0.0238095	-0.05786	0.105479	0.955801
4_dsRNA-0_ND	0.0141073	-0.0436417	0.0718564	0.979366
5_dsRNA_Pi-0_ND	-0.0214547	-0.0860201	0.0431107	0.924617
2_NSP-1_ND_Pi	0.0111368	-0.065258	0.0875316	0.998111
3_NSP_Pi-1_ND_Pi	0.0566832	-0.0299404	0.143307	0.400135
4_dsRNA-1_ND_Pi	0.046981	-0.0175844	0.111546	0.282963
5_dsRNA_Pi-1_ND_Pi	0.011419	-0.0593088	0.0821469	0.996927
3_NSP_Pi-2_NSP	0.0455464	-0.0457628	0.136856	0.689051
4_dsRNA-2_NSP	0.0358442	-0.0348836	0.106572	0.674482
5_dsRNA_Pi-2_NSP	0.000282256	-0.0761126	0.0766771	1
4_dsRNA-3_NSP_Pi	-0.0097022	-0.0913717	0.0719673	0.999296
5_dsRNA_Pi-3_NSP_Pi	-0.0452642	-0.131888	0.0413594	0.645283
5_dsRNA_Pi-4_dsRNA	-0.035562	-0.100127	0.0290034	0.591939
summary(anova.simpson)
Df Sum Sq Mean Sq F value Pr(>F)
TreatmentGroup 5 0.02702 0.005404 1.547 0.187
Residuals 69 0.24102 0.003493
