# Supplementary material for: Phyllosphere microbiome responses to spray-induced gene silencing targeting Phytophthora infestans in potato
Source: NPJ Biofilms Microbiomes. 2026 Jun 15;12:118. doi: 10.1038/s41522-026-01040-5 (PMC13270030; doi:10.1038/s41522-026-01040-5)
Supplement: Supplementary file 7 — Supplementary data S6 [file 41522_2026_1040_MOESM7_ESM.xlsx]

## Sheet: bac_beta_tr
Table S6 | The beta-diversity (PCoA) analysis between different timepoint, treatment and treatment group of bacteria and fungi separately.
pairs	Df	SumsOfSqs	F.Model	R2	p.value	p.adjusted	sig
0_NT vs 6_GPB1	1	0.342168	1.18536	0.0689749	0.15	1
0_NT vs 8_CUT3	1	0.433122	1.50933	0.0862013	0.016	0.72
0_NT vs 2_WT	1	0.293259	1.09411	0.0640052	0.253	1
0_NT vs 4_NSP	1	0.265782	0.930803	0.0549769	0.591	1
0_NT vs 1_NT_Pi	1	0.458883	1.66274	0.113399	0.008	0.36
0_NT vs 3_WT_Pi	1	0.331748	1.20537	0.0848531	0.089	1
0_NT vs 5_NSP_Pi	1	0.495871	1.84026	0.124004	0.001	0.045	.
0_NT vs 7_GPB1_Pi	1	0.462353	1.72347	0.117056	0.001	0.045	.
0_NT vs 9_CUT3_Pi	1	0.373879	1.34785	0.0939412	0.07	1
6_GPB1 vs 8_CUT3	1	0.325579	1.10721	0.064722	0.207	1
6_GPB1 vs 2_WT	1	0.342382	1.24447	0.0721662	0.069	1
6_GPB1 vs 4_NSP	1	0.257866	0.8812	0.0522001	0.759	1
6_GPB1 vs 1_NT_Pi	1	0.418401	1.46959	0.101564	0.015	0.675
6_GPB1 vs 3_WT_Pi	1	0.299585	1.05506	0.0750663	0.314	1
6_GPB1 vs 5_NSP_Pi	1	0.409622	1.47249	0.101744	0.006	0.27
6_GPB1 vs 7_GPB1_Pi	1	0.35696	1.28869	0.0901896	0.019	0.855
6_GPB1 vs 9_CUT3_Pi	1	0.380213	1.32889	0.0927417	0.036	1
8_CUT3 vs 2_WT	1	0.34635	1.26671	0.0733615	0.063	1
8_CUT3 vs 4_NSP	1	0.390198	1.3412	0.0773418	0.03	1
8_CUT3 vs 1_NT_Pi	1	0.439244	1.55421	0.106788	0.006	0.27
8_CUT3 vs 3_WT_Pi	1	0.35677	1.26577	0.0887278	0.068	1
8_CUT3 vs 5_NSP_Pi	1	0.432565	1.56674	0.107556	0.005	0.225
8_CUT3 vs 7_GPB1_Pi	1	0.440379	1.60194	0.109707	0.006	0.27
8_CUT3 vs 9_CUT3_Pi	1	0.482648	1.69933	0.115606	0.002	0.09
2_WT vs 4_NSP	1	0.322171	1.18444	0.0689254	0.109	1
2_WT vs 1_NT_Pi	1	0.381575	1.47146	0.10168	0.015	0.675
2_WT vs 3_WT_Pi	1	0.318768	1.23285	0.0866201	0.035	1
2_WT vs 5_NSP_Pi	1	0.435477	1.72266	0.117007	0.003	0.135
2_WT vs 7_GPB1_Pi	1	0.397762	1.5809	0.108423	0.001	0.045	.
2_WT vs 9_CUT3_Pi	1	0.406004	1.55721	0.106972	0.008	0.36
4_NSP vs 1_NT_Pi	1	0.415346	1.47881	0.102136	0.021	0.945
4_NSP vs 3_WT_Pi	1	0.297096	1.06065	0.0754336	0.289	1
4_NSP vs 5_NSP_Pi	1	0.460037	1.67688	0.114253	0.001	0.045	.
4_NSP vs 7_GPB1_Pi	1	0.408624	1.49595	0.103198	0.004	0.18
4_NSP vs 9_CUT3_Pi	1	0.368723	1.30627	0.0913074	0.065	1
1_NT_Pi vs 3_WT_Pi	1	0.283432	1.06533	0.0962761	0.287	1
1_NT_Pi vs 5_NSP_Pi	1	0.203915	0.788675	0.0731021	0.94	1
1_NT_Pi vs 7_GPB1_Pi	1	0.302356	1.17644	0.105261	0.084	1
1_NT_Pi vs 9_CUT3_Pi	1	0.320987	1.19387	0.106654	0.12	1
3_WT_Pi vs 5_NSP_Pi	1	0.277139	1.07597	0.0971446	0.242	1
3_WT_Pi vs 7_GPB1_Pi	1	0.223587	0.873298	0.0803158	0.877	1
3_WT_Pi vs 9_CUT3_Pi	1	0.303669	1.13359	0.101817	0.172	1
5_NSP_Pi vs 7_GPB1_Pi	1	0.22578	0.908468	0.083281	0.768	1
5_NSP_Pi vs 9_CUT3_Pi	1	0.303238	1.16458	0.10431	0.156	1
7_GPB1_Pi vs 9_CUT3_Pi	1	0.324183	1.25245	0.111305	0.071	1
dist_adonis_al
Permutation test for adonis under reduced model
Permutation: free
Number of permutations: 999
adonis2(formula = dist ~ Treatment, data = samdf)
Df SumOfSqs R2 F Pr(>F)
Model. 9 3.2452 0.15414 1.3161 0.001 ***
Residual. 65 17.8087 0.84586
Total 74 21.0539 1.00000
---
Signif. codes: 0 ‘***’ 0.001 ‘**’ 0.01 ‘*’ 0.05 ‘.’ 0.1 ‘ ’ 1

## Sheet: bac_beta_trgr
pairs	Df	SumsOfSqs	F.Model	R2	p.value	p.adjusted	sig
0_ND vs 4_dsRNA	1	0.422592	1.49478	0.0421125	0.007	0.105
0_ND vs 2_NSP	1	0.294216	1.06633	0.0409083	0.272	1
0_ND vs 1_ND_Pi	1	0.458125	1.70448	0.0573813	0.003	0.045	.
0_ND vs 3_NSP_Pi	1	0.508778	1.9192	0.080237	0.001	0.015	.
0_ND vs 5_dsRNA_Pi	1	0.508186	1.89865	0.063503	0.001	0.015	.
4_dsRNA vs 2_NSP	1	0.323516	1.10092	0.0421793	0.213	1
4_dsRNA vs 1_ND_Pi	1	0.456709	1.60362	0.0541697	0.004	0.06
4_dsRNA vs 3_NSP_Pi	1	0.444972	1.55862	0.0661593	0.003	0.045	.
4_dsRNA vs 5_dsRNA_Pi	1	0.505359	1.78145	0.0598174	0.001	0.015	.
2_NSP vs 1_ND_Pi	1	0.387416	1.39941	0.0686004	0.016	0.24
2_NSP vs 3_NSP_Pi	1	0.460037	1.67688	0.114253	0.002	0.03	.
2_NSP vs 5_dsRNA_Pi	1	0.416313	1.51281	0.0737496	0.007	0.105
1_ND_Pi vs 3_NSP_Pi	1	0.226226	0.86298	0.051176	0.872	1
1_ND_Pi vs 5_dsRNA_Pi	1	0.271492	1.01986	0.0443035	0.399	1
3_NSP_Pi vs 5_dsRNA_Pi	1	0.244618	0.940174	0.0554996	0.604	1
dist_adonis_al
Permutation test for adonis under reduced model
Permutation: free
Number of permutations: 999
adonis2(formula = dist ~ TreatmentGroup, data = samdf)
Df SumOfSqs R2 F Pr(>F)
Model 5 2.0187 0.09588 1.4635 0.001 ***
Residual 69 19.0352 0.90412
Total 74 21.0539 1.00000
---
Signif. codes: 0 ‘***’ 0.001 ‘**’ 0.01 ‘*’ 0.05 ‘.’ 0.1 ‘ ’ 1

## Sheet: bac_beta_noPi_24
pairs	Df	SumsOfSqs	F.Model	R2	p.value	p.adjusted	sig
0_NT_24 vs 6_GPB1_24	1	0.374322	1.31264	0.247079	0.1	1
0_NT_24 vs 8_CUT3_24	1	0.399562	1.7342	0.302431	0.1	1
0_NT_24 vs 2_WT_24	1	0.259356	1.06228	0.209842	0.3	1
0_NT_24 vs 4_NSP_24	1	0.304542	1.19988	0.230752	0.2	1
6_GPB1_24 vs 8_CUT3_24	1	0.333829	1.36649	0.254634	0.1	1
6_GPB1_24 vs 2_WT_24	1	0.362035	1.40299	0.259669	0.1	1
6_GPB1_24 vs 4_NSP_24	1	0.311779	1.16464	0.225503	0.2	1
8_CUT3_24 vs 2_WT_24	1	0.340707	1.67605	0.295284	0.1	1
8_CUT3_24 vs 4_NSP_24	1	0.33773	1.58604	0.283929	0.1	1
2_WT_24 vs 4_NSP_24	1	0.283463	1.25045	0.238161	0.1	1
dist_adonis_al
Permutation test for adonis under reduced model
Permutation: free
Number of permutations: 999
adonis2(formula = dist ~ TimePoint, data = samdf2)
Df SumOfSqs R2 F Pr(>F)
Model 4 1.3229 0.35284 1.363 0.001 ***
Residual 10 2.4265 0.64716
Total 14 3.7494 1.00000
---
Signif. codes: 0 ‘***’ 0.001 ‘**’ 0.01 ‘*’ 0.05 ‘.’ 0.1 ‘ ’ 1

## Sheet: bac_beta_noPi_48
pairs	Df	SumsOfSqs	F.Model	R2	p.value	p.adjusted	sig
0_NT_48 vs 2_WT_48	1	0.216442	1.08081	0.212724	0.3	1
0_NT_48 vs 4_NSP_48	1	0.190257	0.900884	0.183821	0.7	1
0_NT_48 vs 6_GPB1_48	1	0.283414	1.27653	0.241926	0.1	1
0_NT_48 vs 8_CUT3_48	1	0.491805	1.87119	0.318707	0.1	1
2_WT_48 vs 4_NSP_48	1	0.2407	1.09197	0.214449	0.4	1
2_WT_48 vs 6_GPB1_48	1	0.292702	1.2657	0.240367	0.1	1
2_WT_48 vs 8_CUT3_48	1	0.48234	1.77287	0.307103	0.1	1
4_NSP_48 vs 6_GPB1_48	1	0.222443	0.918476	0.18674	0.6	1
4_NSP_48 vs 8_CUT3_48	1	0.41685	1.47298	0.269137	0.1	1
6_GPB1_48 vs 8_CUT3_48	1	0.422745	1.43875	0.264537	0.2	1
dist_adonis_al
Permutation test for adonis under reduced model
Permutation: free
Number of permutations: 999
adonis2(formula = dist ~ TimePoint, data = samdf3)
Df SumOfSqs R2 F Pr(>F)
Model 4 1.3039 0.34836 1.3365 0.01 **
Residual 10 2.4391 0.65164
Total 14 3.7429 1.00000
---
Signif. codes: 0 ‘***’ 0.001 ‘**’ 0.01 ‘*’ 0.05 ‘.’ 0.1 ‘ ’ 1

## Sheet: bac_beta_noPi_72
pairs	Df	SumsOfSqs	F.Model	R2	p.value	p.adjusted	sig
0_NT_72 vs 2_WT_72	1	0.360168	1.24274	0.23704	0.1	1
0_NT_72 vs 4_NSP_72	1	0.276028	0.82907	0.171683	0.9	1
0_NT_72 vs 6_GPB1_72	1	0.334671	1.09142	0.214365	0.3	1
0_NT_72 vs 8_CUT3_72	1	0.370834	1.25029	0.238137	0.1	1
2_WT_72 vs 4_NSP_72	1	0.346031	1.15022	0.223334	0.2	1
2_WT_72 vs 6_GPB1_72	1	0.285476	1.03983	0.206323	0.4	1
2_WT_72 vs 8_CUT3_72	1	0.275888	1.04305	0.206829	0.6	1
4_NSP_72 vs 6_GPB1_72	1	0.334159	1.05194	0.208225	0.4	1
4_NSP_72 vs 8_CUT3_72	1	0.346193	1.12539	0.219572	0.2	1
6_GPB1_72 vs 8_CUT3_72	1	0.274372	0.975297	0.196028	0.7	1
> dist_adonis_al
Permutation test for adonis under reduced model
Permutation: free
Number of permutations: 999
adonis2(formula = dist ~ TimePoint, data = samdf4)
Df SumOfSqs R2 F Pr(>F)
Model 4 1.2815 0.30125 1.0778 0.173
Residual 10 2.9725 0.69875
Total 14 4.2540 1.00000

## Sheet: bac_beta_Pi_48
pairs	Df	SumsOfSqs	F.Model	R2	p.value	p.adjusted	sig
1_NT_Pi_48 vs 3_WT_Pi_48	1	0.238997	0.903974	0.184335	0.7	1
1_NT_Pi_48 vs 5_NSP_Pi_48	1	0.183887	0.716094	0.15184	1	1
1_NT_Pi_48 vs 7_GPB1_Pi_48	1	0.275968	1.13256	0.220661	0.4	1
1_NT_Pi_48 vs 9_CUT3_Pi_48	1	0.38155	1.34098	0.251074	0.2	1
3_WT_Pi_48 vs 5_NSP_Pi_48	1	0.2659	1.12744	0.219884	0.3	1
3_WT_Pi_48 vs 7_GPB1_Pi_48	1	0.24696	1.10883	0.217042	0.2	1
3_WT_Pi_48 vs 9_CUT3_Pi_48	1	0.377097	1.43066	0.263442	0.1	1
5_NSP_Pi_48 vs 7_GPB1_Pi_48	1	0.199031	0.925174	0.187846	0.8	1
5_NSP_Pi_48 vs 9_CUT3_Pi_48	1	0.43957	1.71714	0.300349	0.1	1
7_GPB1_Pi_48 vs 9_CUT3_Pi_48	1	0.411487	1.6943	0.297543	0.1	1
dist_adonis_al
Permutation test for adonis under reduced model
Permutation: free
Number of permutations: 999
adonis2(formula = dist ~ TimePoint, data = samdf7)
Df SumOfSqs R2 F Pr(>F)
Model 4 1.2082 0.32709 1.2152 0.033 *
Residual 10 2.4855 0.67291
Total 14 3.6937 1.00000
---
Signif. codes: 0 ‘***’ 0.001 ‘**’ 0.01 ‘*’ 0.05 ‘.’ 0.1 ‘ ’ 1

## Sheet: bac_beta_Pi_72
pairs	Df	SumsOfSqs	F.Model	R2	p.value	p.adjusted	sig
1_NT_Pi_72 vs 3_WT_Pi_72	1	0.244801	0.894645	0.18278	0.9	1
1_NT_Pi_72 vs 5_NSP_Pi_72	1	0.2527	0.963911	0.194184	0.7	1
1_NT_Pi_72 vs 7_GPB1_Pi_72	1	0.340079	1.29831	0.245043	0.1	1
1_NT_Pi_72 vs 9_CUT3_Pi_72	1	0.224145	0.964566	0.19429	0.6	1
3_WT_Pi_72 vs 5_NSP_Pi_72	1	0.25194	0.891534	0.182261	1	1
3_WT_Pi_72 vs 7_GPB1_Pi_72	1	0.26392	0.934664	0.189408	0.8	1
3_WT_Pi_72 vs 9_CUT3_Pi_72	1	0.239322	0.946652	0.191372	0.7	1
5_NSP_Pi_72 vs 7_GPB1_Pi_72	1	0.265681	0.980729	0.196905	0.6	1
5_NSP_Pi_72 vs 9_CUT3_Pi_72	1	0.248663	1.03034	0.204825	0.5	1
7_GPB1_Pi_72 vs 9_CUT3_Pi_72	1	0.263744	1.09383	0.214736	0.3	1
dist_adonis_al
Permutation test for adonis under reduced model
Permutation: free
Number of permutations: 999
adonis2(formula = dist ~ TimePoint, data = samdf8)
Df SumOfSqs R2 F Pr(>F)
Model 4 1.0380 0.28522 0.9976 0.519
Residual 10 2.6012 0.71478
Total 14 3.6392 1.00000

## Sheet: fun_beta_tr
pairs	Df	SumsOfSqs	F.Model	R2	p.value	p.adjusted	sig
0_NT vs 6_GPB1	1	0.131958	1.0579	0.0620183	0.331	1
0_NT vs 8_CUT3	1	0.120454	1.05108	0.0616429	0.385	1
0_NT vs 2_WT	1	0.183295	1.51228	0.0863554	0.055	1
0_NT vs 4_NSP	1	0.086136	0.726233	0.0434188	0.914	1
0_NT vs 1_NT_Pi	1	0.109042	0.985191	0.0704453	0.515	1
0_NT vs 3_WT_Pi	1	0.111097	1.02318	0.0729637	0.433	1
0_NT vs 5_NSP_Pi	1	0.110897	1.05519	0.0750749	0.342	1
0_NT vs 7_GPB1_Pi	1	0.0965593	0.937583	0.0672701	0.585	1
0_NT vs 9_CUT3_Pi	1	0.164012	1.43452	0.0993811	0.043	1
6_GPB1 vs 8_CUT3	1	0.162487	1.30158	0.0752288	0.092	1
6_GPB1 vs 2_WT	1	0.130445	0.992407	0.0584029	0.431	1
6_GPB1 vs 4_NSP	1	0.0913856	0.709267	0.0424475	0.907	1
6_GPB1 vs 1_NT_Pi	1	0.162824	1.32074	0.0922254	0.068	1
6_GPB1 vs 3_WT_Pi	1	0.144877	1.19554	0.0842196	0.169	1
6_GPB1 vs 5_NSP_Pi	1	0.168474	1.4314	0.0991868	0.051	1
6_GPB1 vs 7_GPB1_Pi	1	0.144324	1.2486	0.0876295	0.127	1
6_GPB1 vs 9_CUT3_Pi	1	0.162737	1.28206	0.0897673	0.099	1
8_CUT3 vs 2_WT	1	0.201059	1.65743	0.0938658	0.04	1
8_CUT3 vs 4_NSP	1	0.129714	1.0927	0.0639276	0.319	1
8_CUT3 vs 1_NT_Pi	1	0.163699	1.47732	0.102044	0.042	1
8_CUT3 vs 3_WT_Pi	1	0.120155	1.10532	0.0783617	0.316	1
8_CUT3 vs 5_NSP_Pi	1	0.146006	1.38758	0.0964427	0.041	1
8_CUT3 vs 7_GPB1_Pi	1	0.127227	1.23384	0.0866836	0.178	1
8_CUT3 vs 9_CUT3_Pi	1	0.175059	1.52944	0.105265	0.013	0.585
2_WT vs 4_NSP	1	0.122378	0.976567	0.0575244	0.476	1
2_WT vs 1_NT_Pi	1	0.20476	1.72158	0.116943	0.027	1
2_WT vs 3_WT_Pi	1	0.192587	1.64837	0.112529	0.046	1
2_WT vs 5_NSP_Pi	1	0.184884	1.63106	0.111479	0.048	1
2_WT vs 7_GPB1_Pi	1	0.165434	1.48714	0.102652	0.09	1
2_WT vs 9_CUT3_Pi	1	0.184619	1.50601	0.10382	0.062	1
4_NSP vs 1_NT_Pi	1	0.135547	1.17113	0.0826421	0.233	1
4_NSP vs 3_WT_Pi	1	0.115163	1.01342	0.0723177	0.444	1
4_NSP vs 5_NSP_Pi	1	0.132056	1.19882	0.0844308	0.145	1
4_NSP vs 7_GPB1_Pi	1	0.0794235	0.735091	0.0535192	0.877	1
4_NSP vs 9_CUT3_Pi	1	0.12697	1.06348	0.0756202	0.371	1
1_NT_Pi vs 3_WT_Pi	1	0.0916608	0.900005	0.0825693	0.688	1
1_NT_Pi vs 5_NSP_Pi	1	0.0616211	0.6332	0.0595494	0.984	1
1_NT_Pi vs 7_GPB1_Pi	1	0.0949126	1.00357	0.0912041	0.47	1
1_NT_Pi vs 9_CUT3_Pi	1	0.102103	0.93395	0.0854175	0.659	1
3_WT_Pi vs 5_NSP_Pi	1	0.0804673	0.850744	0.0784042	0.743	1
3_WT_Pi vs 7_GPB1_Pi	1	0.0665956	0.725106	0.0676083	0.939	1
3_WT_Pi vs 9_CUT3_Pi	1	0.119938	1.12522	0.101141	0.222	1
5_NSP_Pi vs 7_GPB1_Pi	1	0.0914913	1.04783	0.0948451	0.401	1
5_NSP_Pi vs 9_CUT3_Pi	1	0.102347	1.00278	0.0911389	0.473	1
7_GPB1_Pi vs 9_CUT3_Pi	1	0.127261	1.28131	0.113578	0.072	1
dist_adonis_al
Permutation test for adonis under reduced model
Permutation: free
Number of permutations: 999
adonis2(formula = dist ~ Treatment, data = samdf)
Df SumOfSqs R2 F Pr(>F)
Model 9 1.2021 0.14006 1.1763 0.025 *
Residual 65 7.3804 0.85994
Total 74 8.5824 1.00000
---
Signif. codes: 0 ‘***’ 0.001 ‘**’ 0.01 ‘*’ 0.05 ‘.’ 0.1 ‘ ’ 1

## Sheet: fun_beta_trgr
pairs	Df	SumsOfSqs	F.Model	R2	p.value	p.adjusted	sig
0_ND vs 4_dsRNA	1	0.119066	0.94531	0.0270511	0.549	1
0_ND vs 2_NSP	1	0.0779108	0.627444	0.0244833	0.976	1
0_ND vs 1_ND_Pi	1	0.180429	1.5628	0.0528636	0.034	0.51
0_ND vs 3_NSP_Pi	1	0.13904	1.1889	0.0512704	0.184	1
0_ND vs 5_dsRNA_Pi	1	0.155637	1.34375	0.0457936	0.094	1
4_dsRNA vs 2_NSP	1	0.0932372	0.741948	0.0288225	0.875	1
4_dsRNA vs 1_ND_Pi	1	0.175787	1.5052	0.0510148	0.029	0.435
4_dsRNA vs 3_NSP_Pi	1	0.155928	1.31424	0.0563708	0.098	1
4_dsRNA vs 5_dsRNA_Pi	1	0.163322	1.39405	0.0474262	0.061	0.915
2_NSP vs 1_ND_Pi	1	0.139795	1.26974	0.0626424	0.119	1
2_NSP vs 3_NSP_Pi	1	0.132056	1.19882	0.0844308	0.171	1
2_NSP vs 5_dsRNA_Pi	1	0.0928834	0.839492	0.0423142	0.734	1
1_ND_Pi vs 3_NSP_Pi	1	0.0641721	0.658009	0.0395011	0.959	1
1_ND_Pi vs 5_dsRNA_Pi	1	0.0823134	0.811848	0.0355889	0.831	1
3_NSP_Pi vs 5_dsRNA_Pi	1	0.0868053	0.884212	0.0523692	0.731	1
dist_adonis_al
Permutation test for adonis under reduced model
Permutation: free
Number of permutations: 999
adonis2(formula = dist ~ TreatmentGroup, data = samdf)
Df SumOfSqs R2 F Pr(>F)
Model 5 0.6374 0.07426 1.107 0.153
Residual 69 7.9451 0.92574
Total 74 8.5824 1.00000

## Sheet: fun_beta_noPi_24
pairs	Df	SumsOfSqs	F.Model	R2	p.value	p.adjusted	sig
0_NT_24 vs 6_GPB1_24	1	0.133451	1.04449	0.207056	0.6	1
0_NT_24 vs 8_CUT3_24	1	0.143621	1.3264	0.249024	0.1	1
0_NT_24 vs 2_WT_24	1	0.249356	2.11632	0.346013	0.1	1
0_NT_24 vs 4_NSP_24	1	0.130351	1.27962	0.24237	0.2	1
6_GPB1_24 vs 8_CUT3_24	1	0.13608	1.22519	0.234477	0.2	1
6_GPB1_24 vs 2_WT_24	1	0.233891	1.93915	0.326503	0.1	1
6_GPB1_24 vs 4_NSP_24	1	0.131089	1.25257	0.238468	0.3	1
8_CUT3_24 vs 2_WT_24	1	0.292626	2.89364	0.419755	0.1	1
8_CUT3_24 vs 4_NSP_24	1	0.142679	1.67525	0.295185	0.1	1
2_WT_24 vs 4_NSP_24	1	0.186275	1.96668	0.32961	0.1	1
> dist_adonis_al
Permutation test for adonis under reduced model
Permutation: free
Number of permutations: 999
adonis2(formula = dist ~ TimePoint, data = samdf2)
Df SumOfSqs R2 F Pr(>F)
Model 4 0.71177 0.39878 1.6582 0.001 ***
Residual 10 1.07309 0.60122
Total 14 1.78486 1.00000
---
Signif. codes: 0 ‘***’ 0.001 ‘**’ 0.01 ‘*’ 0.05 ‘.’ 0.1 ‘ ’ 1

[truncated: 4 more sheets: fun_beta_noPi_48, fun_beta_noPi_72, fun_beta_Pi_48, fun_beta_Pi_72]
