# Supplementary material for: Phyllosphere microbiome responses to spray-induced gene silencing targeting Phytophthora infestans in potato
Source: NPJ Biofilms Microbiomes. 2026 Jun 15;12:118. doi: 10.1038/s41522-026-01040-5 (PMC13270030; doi:10.1038/s41522-026-01040-5)
Supplement: Supplementary file 8 — Supplementary data S7 [file 41522_2026_1040_MOESM8_ESM.xlsx]

## Sheet: all
Table S7 | Composition (relative abundance) analysis of bacterial communities across timepoint, treatment and treatment group.
ASVId	Kingdom	Phylum	Class	Order	Family	Genus	Species	Sample	TimePoint	Treatment	TreatmentGroup	Abundance
ASV1	Bacteria	Pseudomonadota	Gammaproteobacteria	Pseudomonadales	Moraxellaceae	Acinetobacter		bacteria_P54_5_Non_Specific_Pi_48	5_NSP_Pi_48	5_NSP_Pi	3_NSP_Pi	86.7637
ASV1	Bacteria	Pseudomonadota	Gammaproteobacteria	Pseudomonadales	Moraxellaceae	Acinetobacter		bacteria_P47_1_No_Treatment_Pi_48	1_NT_Pi_48	1_NT_Pi	1_ND_Pi	76.1954
ASV1	Bacteria	Pseudomonadota	Gammaproteobacteria	Pseudomonadales	Moraxellaceae	Acinetobacter		bacteria_P68_5_Non_Specific_Pi_72	5_NSP_Pi_72	5_NSP_Pi	3_NSP_Pi	62.9938
ASV1	Bacteria	Pseudomonadota	Gammaproteobacteria	Pseudomonadales	Moraxellaceae	Acinetobacter		bacteria_P56_7_GPB1_Pi_48	7_GPB1_Pi_48	7_GPB1_Pi	5_dsRNA_Pi	52.6334
ASV1	Bacteria	Pseudomonadota	Gammaproteobacteria	Pseudomonadales	Moraxellaceae	Acinetobacter		bacteria_P48_1_No_Treatment_Pi_48	1_NT_Pi_48	1_NT_Pi	1_ND_Pi	49.307
ASV1	Bacteria	Pseudomonadota	Gammaproteobacteria	Pseudomonadales	Moraxellaceae	Acinetobacter		bacteria_P73_9_Cut3_Pi_72	9_CUT3_Pi_72	9_CUT3_Pi	5_dsRNA_Pi	45.3222
ASV1	Bacteria	Pseudomonadota	Gammaproteobacteria	Pseudomonadales	Moraxellaceae	Acinetobacter		bacteria_P62_1_No_Treatment_Pi_72	1_NT_Pi_72	1_NT_Pi	1_ND_Pi	39.2931
ASV1	Bacteria	Pseudomonadota	Gammaproteobacteria	Pseudomonadales	Moraxellaceae	Acinetobacter		bacteria_P52_5_Non_Specific_Pi_48	5_NSP_Pi_48	5_NSP_Pi	3_NSP_Pi	38.1497
ASV1	Bacteria	Pseudomonadota	Gammaproteobacteria	Pseudomonadales	Moraxellaceae	Acinetobacter		bacteria_P59_9_Cut3_Pi_48	9_CUT3_Pi_48	9_CUT3_Pi	5_dsRNA_Pi	37.2141
ASV1	Bacteria	Pseudomonadota	Gammaproteobacteria	Pseudomonadales	Moraxellaceae	Acinetobacter		bacteria_P63_1_No_Treatment_Pi_72	1_NT_Pi_72	1_NT_Pi	1_ND_Pi	33.9917
ASV1	Bacteria	Pseudomonadota	Gammaproteobacteria	Pseudomonadales	Moraxellaceae	Acinetobacter		bacteria_P74_9_Cut3_Pi_72	9_CUT3_Pi_72	9_CUT3_Pi	5_dsRNA_Pi	29.106
ASV1	Bacteria	Pseudomonadota	Gammaproteobacteria	Pseudomonadales	Moraxellaceae	Acinetobacter		bacteria_P37_4_Non_Specific_72	4_NSP_72	4_NSP	2_NSP	9.39016
ASV1	Bacteria	Pseudomonadota	Gammaproteobacteria	Pseudomonadales	Moraxellaceae	Acinetobacter		bacteria_P69_5_Non_Specific_Pi_72	5_NSP_Pi_72	5_NSP_Pi	3_NSP_Pi	7.96951
ASV1	Bacteria	Pseudomonadota	Gammaproteobacteria	Pseudomonadales	Moraxellaceae	Acinetobacter		bacteria_P58_9_Cut3_Pi_48	9_CUT3_Pi_48	9_CUT3_Pi	5_dsRNA_Pi	6.30631
ASV1	Bacteria	Pseudomonadota	Gammaproteobacteria	Pseudomonadales	Moraxellaceae	Acinetobacter		bacteria_P50_3_Water_Pi_48	3_WT_Pi_48	3_WT_Pi	1_ND_Pi	6.27166
ASV1	Bacteria	Pseudomonadota	Gammaproteobacteria	Pseudomonadales	Moraxellaceae	Acinetobacter		bacteria_P65_3_Water_Pi_72	3_WT_Pi_72	3_WT_Pi	1_ND_Pi	5.68261
ASV1	Bacteria	Pseudomonadota	Gammaproteobacteria	Pseudomonadales	Moraxellaceae	Acinetobacter		bacteria_P61_1_No_Treatment_Pi_72	1_NT_Pi_72	1_NT_Pi	1_ND_Pi	3.98475
ASV1	Bacteria	Pseudomonadota	Gammaproteobacteria	Pseudomonadales	Moraxellaceae	Acinetobacter		bacteria_P34_2_Water_72	2_WT_72	2_WT	0_ND	3.7422
ASV1	Bacteria	Pseudomonadota	Gammaproteobacteria	Pseudomonadales	Moraxellaceae	Acinetobacter		bacteria_P14_8_Cut3_24	8_CUT3_24	8_CUT3	4_dsRNA	3.3957
ASV1	Bacteria	Pseudomonadota	Gammaproteobacteria	Pseudomonadales	Moraxellaceae	Acinetobacter		bacteria_P40_6_GPB1_72	6_GPB1_72	6_GPB1	4_dsRNA	3.15315
ASV1	Bacteria	Pseudomonadota	Gammaproteobacteria	Pseudomonadales	Moraxellaceae	Acinetobacter		bacteria_P55_7_GPB1_Pi_48	7_GPB1_Pi_48	7_GPB1_Pi	5_dsRNA_Pi	2.8413
ASV1	Bacteria	Pseudomonadota	Gammaproteobacteria	Pseudomonadales	Moraxellaceae	Acinetobacter		bacteria_P60_9_Cut3_Pi_48	9_CUT3_Pi_48	9_CUT3_Pi	5_dsRNA_Pi	2.73735
ASV1	Bacteria	Pseudomonadota	Gammaproteobacteria	Pseudomonadales	Moraxellaceae	Acinetobacter		bacteria_P31_0_No_Treatment_72	0_NT_72	0_NT	0_ND	2.6334
ASV1	Bacteria	Pseudomonadota	Gammaproteobacteria	Pseudomonadales	Moraxellaceae	Acinetobacter		bacteria_P46_1_No_Treatment_Pi_48	1_NT_Pi_48	1_NT_Pi	1_ND_Pi	2.5641
ASV1	Bacteria	Pseudomonadota	Gammaproteobacteria	Pseudomonadales	Moraxellaceae	Acinetobacter		bacteria_P45_8_Cut3_72	8_CUT3_72	8_CUT3	4_dsRNA	2.46015
ASV1	Bacteria	Pseudomonadota	Gammaproteobacteria	Pseudomonadales	Moraxellaceae	Acinetobacter		bacteria_P72_7_GPB1_Pi_72	7_GPB1_Pi_72	7_GPB1_Pi	5_dsRNA_Pi	2.25225
ASV1	Bacteria	Pseudomonadota	Gammaproteobacteria	Pseudomonadales	Moraxellaceae	Acinetobacter		bacteria_P42_6_GPB1_72	6_GPB1_72	6_GPB1	4_dsRNA	2.1483
ASV1	Bacteria	Pseudomonadota	Gammaproteobacteria	Pseudomonadales	Moraxellaceae	Acinetobacter		bacteria_P41_6_GPB1_72	6_GPB1_72	6_GPB1	4_dsRNA	1.7325
ASV1	Bacteria	Pseudomonadota	Gammaproteobacteria	Pseudomonadales	Moraxellaceae	Acinetobacter		bacteria_P36_2_Water_72	2_WT_72	2_WT	0_ND	1.6632
ASV1	Bacteria	Pseudomonadota	Gammaproteobacteria	Pseudomonadales	Moraxellaceae	Acinetobacter		bacteria_P70_7_GPB1_Pi_72	7_GPB1_Pi_72	7_GPB1_Pi	5_dsRNA_Pi	1.5939
ASV1	Bacteria	Pseudomonadota	Gammaproteobacteria	Pseudomonadales	Moraxellaceae	Acinetobacter		bacteria_P35_2_Water_72	2_WT_72	2_WT	0_ND	1.386
ASV1	Bacteria	Pseudomonadota	Gammaproteobacteria	Pseudomonadales	Moraxellaceae	Acinetobacter		bacteria_P57_7_GPB1_Pi_48	7_GPB1_Pi_48	7_GPB1_Pi	5_dsRNA_Pi	1.07415
ASV1	Bacteria	Pseudomonadota	Gammaproteobacteria	Pseudomonadales	Moraxellaceae	Acinetobacter		bacteria_P64_3_Water_Pi_72	3_WT_Pi_72	3_WT_Pi	1_ND_Pi	0.970201
ASV1	Bacteria	Pseudomonadota	Gammaproteobacteria	Pseudomonadales	Moraxellaceae	Acinetobacter		bacteria_P51_3_Water_Pi_48	3_WT_Pi_48	3_WT_Pi	1_ND_Pi	0.935551
ASV1	Bacteria	Pseudomonadota	Gammaproteobacteria	Pseudomonadales	Moraxellaceae	Acinetobacter		bacteria_P39_4_Non_Specific_72	4_NSP_72	4_NSP	2_NSP	0.900901
ASV1	Bacteria	Pseudomonadota	Gammaproteobacteria	Pseudomonadales	Moraxellaceae	Acinetobacter		bacteria_P75_9_Cut3_Pi_72	9_CUT3_Pi_72	9_CUT3_Pi	5_dsRNA_Pi	0.762301
ASV1	Bacteria	Pseudomonadota	Gammaproteobacteria	Pseudomonadales	Moraxellaceae	Acinetobacter		bacteria_P10_6_GPB1_24	6_GPB1_24	6_GPB1	4_dsRNA	0.658351
ASV1	Bacteria	Pseudomonadota	Gammaproteobacteria	Pseudomonadales	Moraxellaceae	Acinetobacter		bacteria_P67_5_Non_Specific_Pi_72	5_NSP_Pi_72	5_NSP_Pi	3_NSP_Pi	0.623701
ASV1	Bacteria	Pseudomonadota	Gammaproteobacteria	Pseudomonadales	Moraxellaceae	Acinetobacter		bacteria_P32_0_No_Treatment_72	0_NT_72	0_NT	0_ND	0.589051
ASV1	Bacteria	Pseudomonadota	Gammaproteobacteria	Pseudomonadales	Moraxellaceae	Acinetobacter		bacteria_P49_3_Water_Pi_48	3_WT_Pi_48	3_WT_Pi	1_ND_Pi	0.589051
ASV1	Bacteria	Pseudomonadota	Gammaproteobacteria	Pseudomonadales	Moraxellaceae	Acinetobacter		bacteria_P66_3_Water_Pi_72	3_WT_Pi_72	3_WT_Pi	1_ND_Pi	0.4158
ASV1	Bacteria	Pseudomonadota	Gammaproteobacteria	Pseudomonadales	Moraxellaceae	Acinetobacter		bacteria_P71_7_GPB1_Pi_72	7_GPB1_Pi_72	7_GPB1_Pi	5_dsRNA_Pi	0.4158
ASV1	Bacteria	Pseudomonadota	Gammaproteobacteria	Pseudomonadales	Moraxellaceae	Acinetobacter		bacteria_P53_5_Non_Specific_Pi_48	5_NSP_Pi_48	5_NSP_Pi	3_NSP_Pi	0.3465
ASV1	Bacteria	Pseudomonadota	Gammaproteobacteria	Pseudomonadales	Moraxellaceae	Acinetobacter		bacteria_P30_8_Cut3_48	8_CUT3_48	8_CUT3	4_dsRNA	0.31185
ASV1	Bacteria	Pseudomonadota	Gammaproteobacteria	Pseudomonadales	Moraxellaceae	Acinetobacter		bacteria_P6_2_Water_24	2_WT_24	2_WT	0_ND	0.24255
ASV1	Bacteria	Pseudomonadota	Gammaproteobacteria	Pseudomonadales	Moraxellaceae	Acinetobacter		bacteria_P33_0_No_Treatment_72	0_NT_72	0_NT	0_ND	0.2079
ASV1	Bacteria	Pseudomonadota	Gammaproteobacteria	Pseudomonadales	Moraxellaceae	Acinetobacter		bacteria_P38_4_Non_Specific_72	4_NSP_72	4_NSP	2_NSP	0.17325
ASV1	Bacteria	Pseudomonadota	Gammaproteobacteria	Pseudomonadales	Moraxellaceae	Acinetobacter		bacteria_P12_6_GPB1_24	6_GPB1_24	6_GPB1	4_dsRNA	0.17325
ASV1	Bacteria	Pseudomonadota	Gammaproteobacteria	Pseudomonadales	Moraxellaceae	Acinetobacter		bacteria_P3_0_No_Treatment_24	0_NT_24	0_NT	0_ND	0.0693001
ASV1	Bacteria	Pseudomonadota	Gammaproteobacteria	Pseudomonadales	Moraxellaceae	Acinetobacter		bacteria_P24_4_Non_Specific_48	4_NSP_48	4_NSP	2_NSP	0.0693001
ASV1	Bacteria	Pseudomonadota	Gammaproteobacteria	Pseudomonadales	Moraxellaceae	Acinetobacter		bacteria_P26_6_GPB1_48	6_GPB1_48	6_GPB1	4_dsRNA	0.0693001
ASV1	Bacteria	Pseudomonadota	Gammaproteobacteria	Pseudomonadales	Moraxellaceae	Acinetobacter		bacteria_P15_8_Cut3_24	8_CUT3_24	8_CUT3	4_dsRNA	0.0693001
ASV1	Bacteria	Pseudomonadota	Gammaproteobacteria	Pseudomonadales	Moraxellaceae	Acinetobacter		bacteria_P8_4_Non_Specific_24	4_NSP_24	4_NSP	2_NSP	0.0693001
ASV1	Bacteria	Pseudomonadota	Gammaproteobacteria	Pseudomonadales	Moraxellaceae	Acinetobacter		bacteria_P21_2_Water_48	2_WT_48	2_WT	0_ND	0
ASV1	Bacteria	Pseudomonadota	Gammaproteobacteria	Pseudomonadales	Moraxellaceae	Acinetobacter		bacteria_P27_6_GPB1_48	6_GPB1_48	6_GPB1	4_dsRNA	0
ASV1	Bacteria	Pseudomonadota	Gammaproteobacteria	Pseudomonadales	Moraxellaceae	Acinetobacter		bacteria_P28_8_Cut3_48	8_CUT3_48	8_CUT3	4_dsRNA	0
ASV1	Bacteria	Pseudomonadota	Gammaproteobacteria	Pseudomonadales	Moraxellaceae	Acinetobacter		bacteria_P20_2_Water_48	2_WT_48	2_WT	0_ND	0
ASV1	Bacteria	Pseudomonadota	Gammaproteobacteria	Pseudomonadales	Moraxellaceae	Acinetobacter		bacteria_P9_4_Non_Specific_24	4_NSP_24	4_NSP	2_NSP	0
ASV1	Bacteria	Pseudomonadota	Gammaproteobacteria	Pseudomonadales	Moraxellaceae	Acinetobacter		bacteria_P22_4_Non_Specific_48	4_NSP_48	4_NSP	2_NSP	0
ASV1	Bacteria	Pseudomonadota	Gammaproteobacteria	Pseudomonadales	Moraxellaceae	Acinetobacter		bacteria_P1_0_No_Treatment_24	0_NT_24	0_NT	0_ND	0
ASV1	Bacteria	Pseudomonadota	Gammaproteobacteria	Pseudomonadales	Moraxellaceae	Acinetobacter		bacteria_P25_6_GPB1_48	6_GPB1_48	6_GPB1	4_dsRNA	0
ASV1	Bacteria	Pseudomonadota	Gammaproteobacteria	Pseudomonadales	Moraxellaceae	Acinetobacter		bacteria_P13_8_Cut3_24	8_CUT3_24	8_CUT3	4_dsRNA	0
ASV1	Bacteria	Pseudomonadota	Gammaproteobacteria	Pseudomonadales	Moraxellaceae	Acinetobacter		bacteria_P2_0_No_Treatment_24	0_NT_24	0_NT	0_ND	0
ASV1	Bacteria	Pseudomonadota	Gammaproteobacteria	Pseudomonadales	Moraxellaceae	Acinetobacter		bacteria_P29_8_Cut3_48	8_CUT3_48	8_CUT3	4_dsRNA	0
ASV1	Bacteria	Pseudomonadota	Gammaproteobacteria	Pseudomonadales	Moraxellaceae	Acinetobacter		bacteria_P23_4_Non_Specific_48	4_NSP_48	4_NSP	2_NSP	0
ASV1	Bacteria	Pseudomonadota	Gammaproteobacteria	Pseudomonadales	Moraxellaceae	Acinetobacter		bacteria_P18_0_No_Treatment_48	0_NT_48	0_NT	0_ND	0
ASV1	Bacteria	Pseudomonadota	Gammaproteobacteria	Pseudomonadales	Moraxellaceae	Acinetobacter		bacteria_P43_8_Cut3_72	8_CUT3_72	8_CUT3	4_dsRNA	0
ASV1	Bacteria	Pseudomonadota	Gammaproteobacteria	Pseudomonadales	Moraxellaceae	Acinetobacter		bacteria_P16_0_No_Treatment_48	0_NT_48	0_NT	0_ND	0
ASV1	Bacteria	Pseudomonadota	Gammaproteobacteria	Pseudomonadales	Moraxellaceae	Acinetobacter		bacteria_P19_2_Water_48	2_WT_48	2_WT	0_ND	0
ASV1	Bacteria	Pseudomonadota	Gammaproteobacteria	Pseudomonadales	Moraxellaceae	Acinetobacter		bacteria_P7_4_Non_Specific_24	4_NSP_24	4_NSP	2_NSP	0
ASV1	Bacteria	Pseudomonadota	Gammaproteobacteria	Pseudomonadales	Moraxellaceae	Acinetobacter		bacteria_P11_6_GPB1_24	6_GPB1_24	6_GPB1	4_dsRNA	0
ASV1	Bacteria	Pseudomonadota	Gammaproteobacteria	Pseudomonadales	Moraxellaceae	Acinetobacter		bacteria_P17_0_No_Treatment_48	0_NT_48	0_NT	0_ND	0
ASV1	Bacteria	Pseudomonadota	Gammaproteobacteria	Pseudomonadales	Moraxellaceae	Acinetobacter		bacteria_P5_2_Water_24	2_WT_24	2_WT	0_ND	0
ASV1	Bacteria	Pseudomonadota	Gammaproteobacteria	Pseudomonadales	Moraxellaceae	Acinetobacter		bacteria_P4_2_Water_24	2_WT_24	2_WT	0_ND	0
ASV1	Bacteria	Pseudomonadota	Gammaproteobacteria	Pseudomonadales	Moraxellaceae	Acinetobacter		bacteria_P44_8_Cut3_72	8_CUT3_72	8_CUT3	4_dsRNA	0
ASV10	Bacteria	Pseudomonadota	Alphaproteobacteria	Sphingomonadales	Sphingomonadaceae	Sphingomonas		bacteria_P36_2_Water_72	2_WT_72	2_WT	0_ND	12.2661
ASV10	Bacteria	Pseudomonadota	Alphaproteobacteria	Sphingomonadales	Sphingomonadaceae	Sphingomonas		bacteria_P37_4_Non_Specific_72	4_NSP_72	4_NSP	2_NSP	10.2218
ASV10	Bacteria	Pseudomonadota	Alphaproteobacteria	Sphingomonadales	Sphingomonadaceae	Sphingomonas		bacteria_P35_2_Water_72	2_WT_72	2_WT	0_ND	9.87526
ASV10	Bacteria	Pseudomonadota	Alphaproteobacteria	Sphingomonadales	Sphingomonadaceae	Sphingomonas		bacteria_P60_9_Cut3_Pi_48	9_CUT3_Pi_48	9_CUT3_Pi	5_dsRNA_Pi	9.84061
ASV10	Bacteria	Pseudomonadota	Alphaproteobacteria	Sphingomonadales	Sphingomonadaceae	Sphingomonas		bacteria_P40_6_GPB1_72	6_GPB1_72	6_GPB1	4_dsRNA	7.38046
ASV10	Bacteria	Pseudomonadota	Alphaproteobacteria	Sphingomonadales	Sphingomonadaceae	Sphingomonas		bacteria_P33_0_No_Treatment_72	0_NT_72	0_NT	0_ND	6.23701
ASV10	Bacteria	Pseudomonadota	Alphaproteobacteria	Sphingomonadales	Sphingomonadaceae	Sphingomonas		bacteria_P34_2_Water_72	2_WT_72	2_WT	0_ND	5.50936
ASV10	Bacteria	Pseudomonadota	Alphaproteobacteria	Sphingomonadales	Sphingomonadaceae	Sphingomonas		bacteria_P58_9_Cut3_Pi_48	9_CUT3_Pi_48	9_CUT3_Pi	5_dsRNA_Pi	5.50936
ASV10	Bacteria	Pseudomonadota	Alphaproteobacteria	Sphingomonadales	Sphingomonadaceae	Sphingomonas		bacteria_P26_6_GPB1_48	6_GPB1_48	6_GPB1	4_dsRNA	5.09356
ASV10	Bacteria	Pseudomonadota	Alphaproteobacteria	Sphingomonadales	Sphingomonadaceae	Sphingomonas		bacteria_P41_6_GPB1_72	6_GPB1_72	6_GPB1	4_dsRNA	4.851
ASV10	Bacteria	Pseudomonadota	Alphaproteobacteria	Sphingomonadales	Sphingomonadaceae	Sphingomonas		bacteria_P42_6_GPB1_72	6_GPB1_72	6_GPB1	4_dsRNA	4.81635
ASV10	Bacteria	Pseudomonadota	Alphaproteobacteria	Sphingomonadales	Sphingomonadaceae	Sphingomonas		bacteria_P31_0_No_Treatment_72	0_NT_72	0_NT	0_ND	4.33125
ASV10	Bacteria	Pseudomonadota	Alphaproteobacteria	Sphingomonadales	Sphingomonadaceae	Sphingomonas		bacteria_P61_1_No_Treatment_Pi_72	1_NT_Pi_72	1_NT_Pi	1_ND_Pi	3.9501
ASV10	Bacteria	Pseudomonadota	Alphaproteobacteria	Sphingomonadales	Sphingomonadaceae	Sphingomonas		bacteria_P38_4_Non_Specific_72	4_NSP_72	4_NSP	2_NSP	3.8115
ASV10	Bacteria	Pseudomonadota	Alphaproteobacteria	Sphingomonadales	Sphingomonadaceae	Sphingomonas		bacteria_P24_4_Non_Specific_48	4_NSP_48	4_NSP	2_NSP	3.3957
ASV10	Bacteria	Pseudomonadota	Alphaproteobacteria	Sphingomonadales	Sphingomonadaceae	Sphingomonas		bacteria_P39_4_Non_Specific_72	4_NSP_72	4_NSP	2_NSP	3.15315
ASV10	Bacteria	Pseudomonadota	Alphaproteobacteria	Sphingomonadales	Sphingomonadaceae	Sphingomonas		bacteria_P45_8_Cut3_72	8_CUT3_72	8_CUT3	4_dsRNA	3.1185
ASV10	Bacteria	Pseudomonadota	Alphaproteobacteria	Sphingomonadales	Sphingomonadaceae	Sphingomonas		bacteria_P55_7_GPB1_Pi_48	7_GPB1_Pi_48	7_GPB1_Pi	5_dsRNA_Pi	3.08385
ASV10	Bacteria	Pseudomonadota	Alphaproteobacteria	Sphingomonadales	Sphingomonadaceae	Sphingomonas		bacteria_P9_4_Non_Specific_24	4_NSP_24	4_NSP	2_NSP	3.01455
ASV10	Bacteria	Pseudomonadota	Alphaproteobacteria	Sphingomonadales	Sphingomonadaceae	Sphingomonas		bacteria_P59_9_Cut3_Pi_48	9_CUT3_Pi_48	9_CUT3_Pi	5_dsRNA_Pi	3.01455
ASV10	Bacteria	Pseudomonadota	Alphaproteobacteria	Sphingomonadales	Sphingomonadaceae	Sphingomonas		bacteria_P70_7_GPB1_Pi_72	7_GPB1_Pi_72	7_GPB1_Pi	5_dsRNA_Pi	2.9799
ASV10	Bacteria	Pseudomonadota	Alphaproteobacteria	Sphingomonadales	Sphingomonadaceae	Sphingomonas		bacteria_P3_0_No_Treatment_24	0_NT_24	0_NT	0_ND	2.9799
ASV10	Bacteria	Pseudomonadota	Alphaproteobacteria	Sphingomonadales	Sphingomonadaceae	Sphingomonas		bacteria_P63_1_No_Treatment_Pi_72	1_NT_Pi_72	1_NT_Pi	1_ND_Pi	2.8413
ASV10	Bacteria	Pseudomonadota	Alphaproteobacteria	Sphingomonadales	Sphingomonadaceae	Sphingomonas		bacteria_P72_7_GPB1_Pi_72	7_GPB1_Pi_72	7_GPB1_Pi	5_dsRNA_Pi	2.80665
ASV10	Bacteria	Pseudomonadota	Alphaproteobacteria	Sphingomonadales	Sphingomonadaceae	Sphingomonas		bacteria_P46_1_No_Treatment_Pi_48	1_NT_Pi_48	1_NT_Pi	1_ND_Pi	2.7027
ASV10	Bacteria	Pseudomonadota	Alphaproteobacteria	Sphingomonadales	Sphingomonadaceae	Sphingomonas		bacteria_P8_4_Non_Specific_24	4_NSP_24	4_NSP	2_NSP	2.66805
ASV10	Bacteria	Pseudomonadota	Alphaproteobacteria	Sphingomonadales	Sphingomonadaceae	Sphingomonas		bacteria_P71_7_GPB1_Pi_72	7_GPB1_Pi_72	7_GPB1_Pi	5_dsRNA_Pi	2.6334
ASV10	Bacteria	Pseudomonadota	Alphaproteobacteria	Sphingomonadales	Sphingomonadaceae	Sphingomonas		bacteria_P75_9_Cut3_Pi_72	9_CUT3_Pi_72	9_CUT3_Pi	5_dsRNA_Pi	2.52945
ASV10	Bacteria	Pseudomonadota	Alphaproteobacteria	Sphingomonadales	Sphingomonadaceae	Sphingomonas		bacteria_P11_6_GPB1_24	6_GPB1_24	6_GPB1	4_dsRNA	2.4948
ASV10	Bacteria	Pseudomonadota	Alphaproteobacteria	Sphingomonadales	Sphingomonadaceae	Sphingomonas		bacteria_P20_2_Water_48	2_WT_48	2_WT	0_ND	2.4948
ASV10	Bacteria	Pseudomonadota	Alphaproteobacteria	Sphingomonadales	Sphingomonadaceae	Sphingomonas		bacteria_P12_6_GPB1_24	6_GPB1_24	6_GPB1	4_dsRNA	2.46015
ASV10	Bacteria	Pseudomonadota	Alphaproteobacteria	Sphingomonadales	Sphingomonadaceae	Sphingomonas		bacteria_P51_3_Water_Pi_48	3_WT_Pi_48	3_WT_Pi	1_ND_Pi	2.39085
ASV10	Bacteria	Pseudomonadota	Alphaproteobacteria	Sphingomonadales	Sphingomonadaceae	Sphingomonas		bacteria_P73_9_Cut3_Pi_72	9_CUT3_Pi_72	9_CUT3_Pi	5_dsRNA_Pi	2.2869
ASV10	Bacteria	Pseudomonadota	Alphaproteobacteria	Sphingomonadales	Sphingomonadaceae	Sphingomonas		bacteria_P30_8_Cut3_48	8_CUT3_48	8_CUT3	4_dsRNA	2.2869
ASV10	Bacteria	Pseudomonadota	Alphaproteobacteria	Sphingomonadales	Sphingomonadaceae	Sphingomonas		bacteria_P17_0_No_Treatment_48	0_NT_48	0_NT	0_ND	2.2176
ASV10	Bacteria	Pseudomonadota	Alphaproteobacteria	Sphingomonadales	Sphingomonadaceae	Sphingomonas		bacteria_P64_3_Water_Pi_72	3_WT_Pi_72	3_WT_Pi	1_ND_Pi	2.18295
ASV10	Bacteria	Pseudomonadota	Alphaproteobacteria	Sphingomonadales	Sphingomonadaceae	Sphingomonas		bacteria_P50_3_Water_Pi_48	3_WT_Pi_48	3_WT_Pi	1_ND_Pi	2.18295
ASV10	Bacteria	Pseudomonadota	Alphaproteobacteria	Sphingomonadales	Sphingomonadaceae	Sphingomonas		bacteria_P27_6_GPB1_48	6_GPB1_48	6_GPB1	4_dsRNA	2.04435
ASV10	Bacteria	Pseudomonadota	Alphaproteobacteria	Sphingomonadales	Sphingomonadaceae	Sphingomonas		bacteria_P57_7_GPB1_Pi_48	7_GPB1_Pi_48	7_GPB1_Pi	5_dsRNA_Pi	1.90575
ASV10	Bacteria	Pseudomonadota	Alphaproteobacteria	Sphingomonadales	Sphingomonadaceae	Sphingomonas		bacteria_P16_0_No_Treatment_48	0_NT_48	0_NT	0_ND	1.90575
ASV10	Bacteria	Pseudomonadota	Alphaproteobacteria	Sphingomonadales	Sphingomonadaceae	Sphingomonas		bacteria_P53_5_Non_Specific_Pi_48	5_NSP_Pi_48	5_NSP_Pi	3_NSP_Pi	1.6632
ASV10	Bacteria	Pseudomonadota	Alphaproteobacteria	Sphingomonadales	Sphingomonadaceae	Sphingomonas		bacteria_P10_6_GPB1_24	6_GPB1_24	6_GPB1	4_dsRNA	1.55925
ASV10	Bacteria	Pseudomonadota	Alphaproteobacteria	Sphingomonadales	Sphingomonadaceae	Sphingomonas		bacteria_P19_2_Water_48	2_WT_48	2_WT	0_ND	1.55925
ASV10	Bacteria	Pseudomonadota	Alphaproteobacteria	Sphingomonadales	Sphingomonadaceae	Sphingomonas		bacteria_P74_9_Cut3_Pi_72	9_CUT3_Pi_72	9_CUT3_Pi	5_dsRNA_Pi	1.55925
ASV10	Bacteria	Pseudomonadota	Alphaproteobacteria	Sphingomonadales	Sphingomonadaceae	Sphingomonas		bacteria_P2_0_No_Treatment_24	0_NT_24	0_NT	0_ND	1.386
ASV10	Bacteria	Pseudomonadota	Alphaproteobacteria	Sphingomonadales	Sphingomonadaceae	Sphingomonas		bacteria_P15_8_Cut3_24	8_CUT3_24	8_CUT3	4_dsRNA	1.35135
ASV10	Bacteria	Pseudomonadota	Alphaproteobacteria	Sphingomonadales	Sphingomonadaceae	Sphingomonas		bacteria_P49_3_Water_Pi_48	3_WT_Pi_48	3_WT_Pi	1_ND_Pi	1.28205
ASV10	Bacteria	Pseudomonadota	Alphaproteobacteria	Sphingomonadales	Sphingomonadaceae	Sphingomonas		bacteria_P43_8_Cut3_72	8_CUT3_72	8_CUT3	4_dsRNA	1.2474
ASV10	Bacteria	Pseudomonadota	Alphaproteobacteria	Sphingomonadales	Sphingomonadaceae	Sphingomonas		bacteria_P18_0_No_Treatment_48	0_NT_48	0_NT	0_ND	1.14345
ASV10	Bacteria	Pseudomonadota	Alphaproteobacteria	Sphingomonadales	Sphingomonadaceae	Sphingomonas		bacteria_P32_0_No_Treatment_72	0_NT_72	0_NT	0_ND	1.14345
ASV10	Bacteria	Pseudomonadota	Alphaproteobacteria	Sphingomonadales	Sphingomonadaceae	Sphingomonas		bacteria_P69_5_Non_Specific_Pi_72	5_NSP_Pi_72	5_NSP_Pi	3_NSP_Pi	1.1088
ASV10	Bacteria	Pseudomonadota	Alphaproteobacteria	Sphingomonadales	Sphingomonadaceae	Sphingomonas		bacteria_P13_8_Cut3_24	8_CUT3_24	8_CUT3	4_dsRNA	1.07415
ASV10	Bacteria	Pseudomonadota	Alphaproteobacteria	Sphingomonadales	Sphingomonadaceae	Sphingomonas		bacteria_P62_1_No_Treatment_Pi_72	1_NT_Pi_72	1_NT_Pi	1_ND_Pi	1.0395
ASV10	Bacteria	Pseudomonadota	Alphaproteobacteria	Sphingomonadales	Sphingomonadaceae	Sphingomonas		bacteria_P25_6_GPB1_48	6_GPB1_48	6_GPB1	4_dsRNA	1.0395
ASV10	Bacteria	Pseudomonadota	Alphaproteobacteria	Sphingomonadales	Sphingomonadaceae	Sphingomonas		bacteria_P7_4_Non_Specific_24	4_NSP_24	4_NSP	2_NSP	1.00485
ASV10	Bacteria	Pseudomonadota	Alphaproteobacteria	Sphingomonadales	Sphingomonadaceae	Sphingomonas		bacteria_P14_8_Cut3_24	8_CUT3_24	8_CUT3	4_dsRNA	0.970201
ASV10	Bacteria	Pseudomonadota	Alphaproteobacteria	Sphingomonadales	Sphingomonadaceae	Sphingomonas		bacteria_P4_2_Water_24	2_WT_24	2_WT	0_ND	0.970201
ASV10	Bacteria	Pseudomonadota	Alphaproteobacteria	Sphingomonadales	Sphingomonadaceae	Sphingomonas		bacteria_P44_8_Cut3_72	8_CUT3_72	8_CUT3	4_dsRNA	0.935551
ASV10	Bacteria	Pseudomonadota	Alphaproteobacteria	Sphingomonadales	Sphingomonadaceae	Sphingomonas		bacteria_P5_2_Water_24	2_WT_24	2_WT	0_ND	0.935551
ASV10	Bacteria	Pseudomonadota	Alphaproteobacteria	Sphingomonadales	Sphingomonadaceae	Sphingomonas		bacteria_P65_3_Water_Pi_72	3_WT_Pi_72	3_WT_Pi	1_ND_Pi	0.900901
ASV10	Bacteria	Pseudomonadota	Alphaproteobacteria	Sphingomonadales	Sphingomonadaceae	Sphingomonas		bacteria_P23_4_Non_Specific_48	4_NSP_48	4_NSP	2_NSP	0.866251
ASV10	Bacteria	Pseudomonadota	Alphaproteobacteria	Sphingomonadales	Sphingomonadaceae	Sphingomonas		bacteria_P22_4_Non_Specific_48	4_NSP_48	4_NSP	2_NSP	0.796951
ASV10	Bacteria	Pseudomonadota	Alphaproteobacteria	Sphingomonadales	Sphingomonadaceae	Sphingomonas		bacteria_P66_3_Water_Pi_72	3_WT_Pi_72	3_WT_Pi	1_ND_Pi	0.796951
ASV10	Bacteria	Pseudomonadota	Alphaproteobacteria	Sphingomonadales	Sphingomonadaceae	Sphingomonas		bacteria_P6_2_Water_24	2_WT_24	2_WT	0_ND	0.796951
ASV10	Bacteria	Pseudomonadota	Alphaproteobacteria	Sphingomonadales	Sphingomonadaceae	Sphingomonas		bacteria_P68_5_Non_Specific_Pi_72	5_NSP_Pi_72	5_NSP_Pi	3_NSP_Pi	0.727651
ASV10	Bacteria	Pseudomonadota	Alphaproteobacteria	Sphingomonadales	Sphingomonadaceae	Sphingomonas		bacteria_P29_8_Cut3_48	8_CUT3_48	8_CUT3	4_dsRNA	0.658351
ASV10	Bacteria	Pseudomonadota	Alphaproteobacteria	Sphingomonadales	Sphingomonadaceae	Sphingomonas		bacteria_P52_5_Non_Specific_Pi_48	5_NSP_Pi_48	5_NSP_Pi	3_NSP_Pi	0.623701
ASV10	Bacteria	Pseudomonadota	Alphaproteobacteria	Sphingomonadales	Sphingomonadaceae	Sphingomonas		bacteria_P47_1_No_Treatment_Pi_48	1_NT_Pi_48	1_NT_Pi	1_ND_Pi	0.589051
ASV10	Bacteria	Pseudomonadota	Alphaproteobacteria	Sphingomonadales	Sphingomonadaceae	Sphingomonas		bacteria_P28_8_Cut3_48	8_CUT3_48	8_CUT3	4_dsRNA	0.589051
ASV10	Bacteria	Pseudomonadota	Alphaproteobacteria	Sphingomonadales	Sphingomonadaceae	Sphingomonas		bacteria_P54_5_Non_Specific_Pi_48	5_NSP_Pi_48	5_NSP_Pi	3_NSP_Pi	0.554401
ASV10	Bacteria	Pseudomonadota	Alphaproteobacteria	Sphingomonadales	Sphingomonadaceae	Sphingomonas		bacteria_P21_2_Water_48	2_WT_48	2_WT	0_ND	0.554401
ASV10	Bacteria	Pseudomonadota	Alphaproteobacteria	Sphingomonadales	Sphingomonadaceae	Sphingomonas		bacteria_P56_7_GPB1_Pi_48	7_GPB1_Pi_48	7_GPB1_Pi	5_dsRNA_Pi	0.38115
ASV10	Bacteria	Pseudomonadota	Alphaproteobacteria	Sphingomonadales	Sphingomonadaceae	Sphingomonas		bacteria_P48_1_No_Treatment_Pi_48	1_NT_Pi_48	1_NT_Pi	1_ND_Pi	0.31185
ASV10	Bacteria	Pseudomonadota	Alphaproteobacteria	Sphingomonadales	Sphingomonadaceae	Sphingomonas		bacteria_P1_0_No_Treatment_24	0_NT_24	0_NT	0_ND	0.24255
ASV10	Bacteria	Pseudomonadota	Alphaproteobacteria	Sphingomonadales	Sphingomonadaceae	Sphingomonas		bacteria_P67_5_Non_Specific_Pi_72	5_NSP_Pi_72	5_NSP_Pi	3_NSP_Pi	0.0693001
ASV100	Bacteria	Pseudomonadota	Alphaproteobacteria	Rhizobiales	Rhizobiaceae			bacteria_P20_2_Water_48	2_WT_48	2_WT	0_ND	1.1781
ASV100	Bacteria	Pseudomonadota	Alphaproteobacteria	Rhizobiales	Rhizobiaceae			bacteria_P10_6_GPB1_24	6_GPB1_24	6_GPB1	4_dsRNA	0.623701
ASV100	Bacteria	Pseudomonadota	Alphaproteobacteria	Rhizobiales	Rhizobiaceae			bacteria_P2_0_No_Treatment_24	0_NT_24	0_NT	0_ND	0.4851
ASV100	Bacteria	Pseudomonadota	Alphaproteobacteria	Rhizobiales	Rhizobiaceae			bacteria_P16_0_No_Treatment_48	0_NT_48	0_NT	0_ND	0.4851
ASV100	Bacteria	Pseudomonadota	Alphaproteobacteria	Rhizobiales	Rhizobiaceae			bacteria_P36_2_Water_72	2_WT_72	2_WT	0_ND	0.31185
ASV100	Bacteria	Pseudomonadota	Alphaproteobacteria	Rhizobiales	Rhizobiaceae			bacteria_P22_4_Non_Specific_48	4_NSP_48	4_NSP	2_NSP	0.2772
ASV100	Bacteria	Pseudomonadota	Alphaproteobacteria	Rhizobiales	Rhizobiaceae			bacteria_P66_3_Water_Pi_72	3_WT_Pi_72	3_WT_Pi	1_ND_Pi	0.2079
ASV100	Bacteria	Pseudomonadota	Alphaproteobacteria	Rhizobiales	Rhizobiaceae			bacteria_P57_7_GPB1_Pi_48	7_GPB1_Pi_48	7_GPB1_Pi	5_dsRNA_Pi	0.17325
ASV100	Bacteria	Pseudomonadota	Alphaproteobacteria	Rhizobiales	Rhizobiaceae			bacteria_P6_2_Water_24	2_WT_24	2_WT	0_ND	0.1386
ASV100	Bacteria	Pseudomonadota	Alphaproteobacteria	Rhizobiales	Rhizobiaceae			bacteria_P33_0_No_Treatment_72	0_NT_72	0_NT	0_ND	0.0693001
ASV100	Bacteria	Pseudomonadota	Alphaproteobacteria	Rhizobiales	Rhizobiaceae			bacteria_P17_0_No_Treatment_48	0_NT_48	0_NT	0_ND	0.0693001
ASV100	Bacteria	Pseudomonadota	Alphaproteobacteria	Rhizobiales	Rhizobiaceae			bacteria_P38_4_Non_Specific_72	4_NSP_72	4_NSP	2_NSP	0.03465
ASV100	Bacteria	Pseudomonadota	Alphaproteobacteria	Rhizobiales	Rhizobiaceae			bacteria_P19_2_Water_48	2_WT_48	2_WT	0_ND	0.03465
ASV100	Bacteria	Pseudomonadota	Alphaproteobacteria	Rhizobiales	Rhizobiaceae			bacteria_P18_0_No_Treatment_48	0_NT_48	0_NT	0_ND	0.03465
ASV100	Bacteria	Pseudomonadota	Alphaproteobacteria	Rhizobiales	Rhizobiaceae			bacteria_P4_2_Water_24	2_WT_24	2_WT	0_ND	0.03465
ASV100	Bacteria	Pseudomonadota	Alphaproteobacteria	Rhizobiales	Rhizobiaceae			bacteria_P60_9_Cut3_Pi_48	9_CUT3_Pi_48	9_CUT3_Pi	5_dsRNA_Pi	0
ASV100	Bacteria	Pseudomonadota	Alphaproteobacteria	Rhizobiales	Rhizobiaceae			bacteria_P29_8_Cut3_48	8_CUT3_48	8_CUT3	4_dsRNA	0
ASV100	Bacteria	Pseudomonadota	Alphaproteobacteria	Rhizobiales	Rhizobiaceae			bacteria_P61_1_No_Treatment_Pi_72	1_NT_Pi_72	1_NT_Pi	1_ND_Pi	0
ASV100	Bacteria	Pseudomonadota	Alphaproteobacteria	Rhizobiales	Rhizobiaceae			bacteria_P28_8_Cut3_48	8_CUT3_48	8_CUT3	4_dsRNA	0
ASV100	Bacteria	Pseudomonadota	Alphaproteobacteria	Rhizobiales	Rhizobiaceae			bacteria_P63_1_No_Treatment_Pi_72	1_NT_Pi_72	1_NT_Pi	1_ND_Pi	0
ASV100	Bacteria	Pseudomonadota	Alphaproteobacteria	Rhizobiales	Rhizobiaceae			bacteria_P26_6_GPB1_48	6_GPB1_48	6_GPB1	4_dsRNA	0
ASV100	Bacteria	Pseudomonadota	Alphaproteobacteria	Rhizobiales	Rhizobiaceae			bacteria_P54_5_Non_Specific_Pi_48	5_NSP_Pi_48	5_NSP_Pi	3_NSP_Pi	0
ASV100	Bacteria	Pseudomonadota	Alphaproteobacteria	Rhizobiales	Rhizobiaceae			bacteria_P69_5_Non_Specific_Pi_72	5_NSP_Pi_72	5_NSP_Pi	3_NSP_Pi	0
ASV100	Bacteria	Pseudomonadota	Alphaproteobacteria	Rhizobiales	Rhizobiaceae			bacteria_P34_2_Water_72	2_WT_72	2_WT	0_ND	0
ASV100	Bacteria	Pseudomonadota	Alphaproteobacteria	Rhizobiales	Rhizobiaceae			bacteria_P44_8_Cut3_72	8_CUT3_72	8_CUT3	4_dsRNA	0
ASV100	Bacteria	Pseudomonadota	Alphaproteobacteria	Rhizobiales	Rhizobiaceae			bacteria_P37_4_Non_Specific_72	4_NSP_72	4_NSP	2_NSP	0
ASV100	Bacteria	Pseudomonadota	Alphaproteobacteria	Rhizobiales	Rhizobiaceae			bacteria_P52_5_Non_Specific_Pi_48	5_NSP_Pi_48	5_NSP_Pi	3_NSP_Pi	0
ASV100	Bacteria	Pseudomonadota	Alphaproteobacteria	Rhizobiales	Rhizobiaceae			bacteria_P23_4_Non_Specific_48	4_NSP_48	4_NSP	2_NSP	0
ASV100	Bacteria	Pseudomonadota	Alphaproteobacteria	Rhizobiales	Rhizobiaceae			bacteria_P31_0_No_Treatment_72	0_NT_72	0_NT	0_ND	0
ASV100	Bacteria	Pseudomonadota	Alphaproteobacteria	Rhizobiales	Rhizobiaceae			bacteria_P32_0_No_Treatment_72	0_NT_72	0_NT	0_ND	0
ASV100	Bacteria	Pseudomonadota	Alphaproteobacteria	Rhizobiales	Rhizobiaceae			bacteria_P27_6_GPB1_48	6_GPB1_48	6_GPB1	4_dsRNA	0
ASV100	Bacteria	Pseudomonadota	Alphaproteobacteria	Rhizobiales	Rhizobiaceae			bacteria_P9_4_Non_Specific_24	4_NSP_24	4_NSP	2_NSP	0
ASV100	Bacteria	Pseudomonadota	Alphaproteobacteria	Rhizobiales	Rhizobiaceae			bacteria_P11_6_GPB1_24	6_GPB1_24	6_GPB1	4_dsRNA	0
ASV100	Bacteria	Pseudomonadota	Alphaproteobacteria	Rhizobiales	Rhizobiaceae			bacteria_P71_7_GPB1_Pi_72	7_GPB1_Pi_72	7_GPB1_Pi	5_dsRNA_Pi	0
ASV100	Bacteria	Pseudomonadota	Alphaproteobacteria	Rhizobiales	Rhizobiaceae			bacteria_P24_4_Non_Specific_48	4_NSP_48	4_NSP	2_NSP	0
ASV100	Bacteria	Pseudomonadota	Alphaproteobacteria	Rhizobiales	Rhizobiaceae			bacteria_P35_2_Water_72	2_WT_72	2_WT	0_ND	0
ASV100	Bacteria	Pseudomonadota	Alphaproteobacteria	Rhizobiales	Rhizobiaceae			bacteria_P21_2_Water_48	2_WT_48	2_WT	0_ND	0
ASV100	Bacteria	Pseudomonadota	Alphaproteobacteria	Rhizobiales	Rhizobiaceae			bacteria_P25_6_GPB1_48	6_GPB1_48	6_GPB1	4_dsRNA	0
ASV100	Bacteria	Pseudomonadota	Alphaproteobacteria	Rhizobiales	Rhizobiaceae			bacteria_P48_1_No_Treatment_Pi_48	1_NT_Pi_48	1_NT_Pi	1_ND_Pi	0
ASV100	Bacteria	Pseudomonadota	Alphaproteobacteria	Rhizobiales	Rhizobiaceae			bacteria_P14_8_Cut3_24	8_CUT3_24	8_CUT3	4_dsRNA	0
ASV100	Bacteria	Pseudomonadota	Alphaproteobacteria	Rhizobiales	Rhizobiaceae			bacteria_P55_7_GPB1_Pi_48	7_GPB1_Pi_48	7_GPB1_Pi	5_dsRNA_Pi	0
ASV100	Bacteria	Pseudomonadota	Alphaproteobacteria	Rhizobiales	Rhizobiaceae			bacteria_P46_1_No_Treatment_Pi_48	1_NT_Pi_48	1_NT_Pi	1_ND_Pi	0
ASV100	Bacteria	Pseudomonadota	Alphaproteobacteria	Rhizobiales	Rhizobiaceae			bacteria_P7_4_Non_Specific_24	4_NSP_24	4_NSP	2_NSP	0
ASV100	Bacteria	Pseudomonadota	Alphaproteobacteria	Rhizobiales	Rhizobiaceae			bacteria_P70_7_GPB1_Pi_72	7_GPB1_Pi_72	7_GPB1_Pi	5_dsRNA_Pi	0
ASV100	Bacteria	Pseudomonadota	Alphaproteobacteria	Rhizobiales	Rhizobiaceae			bacteria_P59_9_Cut3_Pi_48	9_CUT3_Pi_48	9_CUT3_Pi	5_dsRNA_Pi	0
ASV100	Bacteria	Pseudomonadota	Alphaproteobacteria	Rhizobiales	Rhizobiaceae			bacteria_P30_8_Cut3_48	8_CUT3_48	8_CUT3	4_dsRNA	0
ASV100	Bacteria	Pseudomonadota	Alphaproteobacteria	Rhizobiales	Rhizobiaceae			bacteria_P13_8_Cut3_24	8_CUT3_24	8_CUT3	4_dsRNA	0
ASV100	Bacteria	Pseudomonadota	Alphaproteobacteria	Rhizobiales	Rhizobiaceae			bacteria_P72_7_GPB1_Pi_72	7_GPB1_Pi_72	7_GPB1_Pi	5_dsRNA_Pi	0
ASV100	Bacteria	Pseudomonadota	Alphaproteobacteria	Rhizobiales	Rhizobiaceae			bacteria_P49_3_Water_Pi_48	3_WT_Pi_48	3_WT_Pi	1_ND_Pi	0
ASV100	Bacteria	Pseudomonadota	Alphaproteobacteria	Rhizobiales	Rhizobiaceae			bacteria_P75_9_Cut3_Pi_72	9_CUT3_Pi_72	9_CUT3_Pi	5_dsRNA_Pi	0
ASV100	Bacteria	Pseudomonadota	Alphaproteobacteria	Rhizobiales	Rhizobiaceae			bacteria_P62_1_No_Treatment_Pi_72	1_NT_Pi_72	1_NT_Pi	1_ND_Pi	0
ASV100	Bacteria	Pseudomonadota	Alphaproteobacteria	Rhizobiales	Rhizobiaceae			bacteria_P65_3_Water_Pi_72	3_WT_Pi_72	3_WT_Pi	1_ND_Pi	0
ASV100	Bacteria	Pseudomonadota	Alphaproteobacteria	Rhizobiales	Rhizobiaceae			bacteria_P47_1_No_Treatment_Pi_48	1_NT_Pi_48	1_NT_Pi	1_ND_Pi	0
ASV100	Bacteria	Pseudomonadota	Alphaproteobacteria	Rhizobiales	Rhizobiaceae			bacteria_P12_6_GPB1_24	6_GPB1_24	6_GPB1	4_dsRNA	0
ASV100	Bacteria	Pseudomonadota	Alphaproteobacteria	Rhizobiales	Rhizobiaceae			bacteria_P53_5_Non_Specific_Pi_48	5_NSP_Pi_48	5_NSP_Pi	3_NSP_Pi	0
ASV100	Bacteria	Pseudomonadota	Alphaproteobacteria	Rhizobiales	Rhizobiaceae			bacteria_P51_3_Water_Pi_48	3_WT_Pi_48	3_WT_Pi	1_ND_Pi	0
ASV100	Bacteria	Pseudomonadota	Alphaproteobacteria	Rhizobiales	Rhizobiaceae			bacteria_P56_7_GPB1_Pi_48	7_GPB1_Pi_48	7_GPB1_Pi	5_dsRNA_Pi	0
ASV100	Bacteria	Pseudomonadota	Alphaproteobacteria	Rhizobiales	Rhizobiaceae			bacteria_P15_8_Cut3_24	8_CUT3_24	8_CUT3	4_dsRNA	0
ASV100	Bacteria	Pseudomonadota	Alphaproteobacteria	Rhizobiales	Rhizobiaceae			bacteria_P50_3_Water_Pi_48	3_WT_Pi_48	3_WT_Pi	1_ND_Pi	0
ASV100	Bacteria	Pseudomonadota	Alphaproteobacteria	Rhizobiales	Rhizobiaceae			bacteria_P1_0_No_Treatment_24	0_NT_24	0_NT	0_ND	0
ASV100	Bacteria	Pseudomonadota	Alphaproteobacteria	Rhizobiales	Rhizobiaceae			bacteria_P73_9_Cut3_Pi_72	9_CUT3_Pi_72	9_CUT3_Pi	5_dsRNA_Pi	0
ASV100	Bacteria	Pseudomonadota	Alphaproteobacteria	Rhizobiales	Rhizobiaceae			bacteria_P3_0_No_Treatment_24	0_NT_24	0_NT	0_ND	0
ASV100	Bacteria	Pseudomonadota	Alphaproteobacteria	Rhizobiales	Rhizobiaceae			bacteria_P40_6_GPB1_72	6_GPB1_72	6_GPB1	4_dsRNA	0
ASV100	Bacteria	Pseudomonadota	Alphaproteobacteria	Rhizobiales	Rhizobiaceae			bacteria_P39_4_Non_Specific_72	4_NSP_72	4_NSP	2_NSP	0
ASV100	Bacteria	Pseudomonadota	Alphaproteobacteria	Rhizobiales	Rhizobiaceae			bacteria_P58_9_Cut3_Pi_48	9_CUT3_Pi_48	9_CUT3_Pi	5_dsRNA_Pi	0
ASV100	Bacteria	Pseudomonadota	Alphaproteobacteria	Rhizobiales	Rhizobiaceae			bacteria_P45_8_Cut3_72	8_CUT3_72	8_CUT3	4_dsRNA	0
ASV100	Bacteria	Pseudomonadota	Alphaproteobacteria	Rhizobiales	Rhizobiaceae			bacteria_P74_9_Cut3_Pi_72	9_CUT3_Pi_72	9_CUT3_Pi	5_dsRNA_Pi	0
ASV100	Bacteria	Pseudomonadota	Alphaproteobacteria	Rhizobiales	Rhizobiaceae			bacteria_P68_5_Non_Specific_Pi_72	5_NSP_Pi_72	5_NSP_Pi	3_NSP_Pi	0
ASV100	Bacteria	Pseudomonadota	Alphaproteobacteria	Rhizobiales	Rhizobiaceae			bacteria_P41_6_GPB1_72	6_GPB1_72	6_GPB1	4_dsRNA	0
ASV100	Bacteria	Pseudomonadota	Alphaproteobacteria	Rhizobiales	Rhizobiaceae			bacteria_P64_3_Water_Pi_72	3_WT_Pi_72	3_WT_Pi	1_ND_Pi	0
ASV100	Bacteria	Pseudomonadota	Alphaproteobacteria	Rhizobiales	Rhizobiaceae			bacteria_P5_2_Water_24	2_WT_24	2_WT	0_ND	0
ASV100	Bacteria	Pseudomonadota	Alphaproteobacteria	Rhizobiales	Rhizobiaceae			bacteria_P67_5_Non_Specific_Pi_72	5_NSP_Pi_72	5_NSP_Pi	3_NSP_Pi	0
ASV100	Bacteria	Pseudomonadota	Alphaproteobacteria	Rhizobiales	Rhizobiaceae			bacteria_P42_6_GPB1_72	6_GPB1_72	6_GPB1	4_dsRNA	0
ASV100	Bacteria	Pseudomonadota	Alphaproteobacteria	Rhizobiales	Rhizobiaceae			bacteria_P8_4_Non_Specific_24	4_NSP_24	4_NSP	2_NSP	0
ASV100	Bacteria	Pseudomonadota	Alphaproteobacteria	Rhizobiales	Rhizobiaceae			bacteria_P43_8_Cut3_72	8_CUT3_72	8_CUT3	4_dsRNA	0
ASV1000	Bacteria	Pseudomonadota	Alphaproteobacteria	Caulobacterales	Caulobacteraceae			bacteria_P65_3_Water_Pi_72	3_WT_Pi_72	3_WT_Pi	1_ND_Pi	0.17325
ASV1000	Bacteria	Pseudomonadota	Alphaproteobacteria	Caulobacterales	Caulobacteraceae			bacteria_P8_4_Non_Specific_24	4_NSP_24	4_NSP	2_NSP	0.03465
ASV1000	Bacteria	Pseudomonadota	Alphaproteobacteria	Caulobacterales	Caulobacteraceae			bacteria_P51_3_Water_Pi_48	3_WT_Pi_48	3_WT_Pi	1_ND_Pi	0
ASV1000	Bacteria	Pseudomonadota	Alphaproteobacteria	Caulobacterales	Caulobacteraceae			bacteria_P14_8_Cut3_24	8_CUT3_24	8_CUT3	4_dsRNA	0
ASV1000	Bacteria	Pseudomonadota	Alphaproteobacteria	Caulobacterales	Caulobacteraceae			bacteria_P15_8_Cut3_24	8_CUT3_24	8_CUT3	4_dsRNA	0
ASV1000	Bacteria	Pseudomonadota	Alphaproteobacteria	Caulobacterales	Caulobacteraceae			bacteria_P49_3_Water_Pi_48	3_WT_Pi_48	3_WT_Pi	1_ND_Pi	0
ASV1000	Bacteria	Pseudomonadota	Alphaproteobacteria	Caulobacterales	Caulobacteraceae			bacteria_P18_0_No_Treatment_48	0_NT_48	0_NT	0_ND	0
ASV1000	Bacteria	Pseudomonadota	Alphaproteobacteria	Caulobacterales	Caulobacteraceae			bacteria_P74_9_Cut3_Pi_72	9_CUT3_Pi_72	9_CUT3_Pi	5_dsRNA_Pi	0
ASV1000	Bacteria	Pseudomonadota	Alphaproteobacteria	Caulobacterales	Caulobacteraceae			bacteria_P68_5_Non_Specific_Pi_72	5_NSP_Pi_72	5_NSP_Pi	3_NSP_Pi	0
ASV1000	Bacteria	Pseudomonadota	Alphaproteobacteria	Caulobacterales	Caulobacteraceae			bacteria_P45_8_Cut3_72	8_CUT3_72	8_CUT3	4_dsRNA	0
ASV1000	Bacteria	Pseudomonadota	Alphaproteobacteria	Caulobacterales	Caulobacteraceae			bacteria_P72_7_GPB1_Pi_72	7_GPB1_Pi_72	7_GPB1_Pi	5_dsRNA_Pi	0
ASV1000	Bacteria	Pseudomonadota	Alphaproteobacteria	Caulobacterales	Caulobacteraceae			bacteria_P43_8_Cut3_72	8_CUT3_72	8_CUT3	4_dsRNA	0
ASV1000	Bacteria	Pseudomonadota	Alphaproteobacteria	Caulobacterales	Caulobacteraceae			bacteria_P16_0_No_Treatment_48	0_NT_48	0_NT	0_ND	0
ASV1000	Bacteria	Pseudomonadota	Alphaproteobacteria	Caulobacterales	Caulobacteraceae			bacteria_P66_3_Water_Pi_72	3_WT_Pi_72	3_WT_Pi	1_ND_Pi	0
ASV1000	Bacteria	Pseudomonadota	Alphaproteobacteria	Caulobacterales	Caulobacteraceae			bacteria_P17_0_No_Treatment_48	0_NT_48	0_NT	0_ND	0
ASV1000	Bacteria	Pseudomonadota	Alphaproteobacteria	Caulobacterales	Caulobacteraceae			bacteria_P7_4_Non_Specific_24	4_NSP_24	4_NSP	2_NSP	0
ASV1000	Bacteria	Pseudomonadota	Alphaproteobacteria	Caulobacterales	Caulobacteraceae			bacteria_P71_7_GPB1_Pi_72	7_GPB1_Pi_72	7_GPB1_Pi	5_dsRNA_Pi	0
ASV1000	Bacteria	Pseudomonadota	Alphaproteobacteria	Caulobacterales	Caulobacteraceae			bacteria_P11_6_GPB1_24	6_GPB1_24	6_GPB1	4_dsRNA	0
ASV1000	Bacteria	Pseudomonadota	Alphaproteobacteria	Caulobacterales	Caulobacteraceae			bacteria_P75_9_Cut3_Pi_72	9_CUT3_Pi_72	9_CUT3_Pi	5_dsRNA_Pi	0
ASV1000	Bacteria	Pseudomonadota	Alphaproteobacteria	Caulobacterales	Caulobacteraceae			bacteria_P5_2_Water_24	2_WT_24	2_WT	0_ND	0
ASV1000	Bacteria	Pseudomonadota	Alphaproteobacteria	Caulobacterales	Caulobacteraceae			bacteria_P69_5_Non_Specific_Pi_72	5_NSP_Pi_72	5_NSP_Pi	3_NSP_Pi	0
ASV1000	Bacteria	Pseudomonadota	Alphaproteobacteria	Caulobacterales	Caulobacteraceae			bacteria_P19_2_Water_48	2_WT_48	2_WT	0_ND	0
ASV1000	Bacteria	Pseudomonadota	Alphaproteobacteria	Caulobacterales	Caulobacteraceae			bacteria_P27_6_GPB1_48	6_GPB1_48	6_GPB1	4_dsRNA	0
ASV1000	Bacteria	Pseudomonadota	Alphaproteobacteria	Caulobacterales	Caulobacteraceae			bacteria_P13_8_Cut3_24	8_CUT3_24	8_CUT3	4_dsRNA	0
ASV1000	Bacteria	Pseudomonadota	Alphaproteobacteria	Caulobacterales	Caulobacteraceae			bacteria_P50_3_Water_Pi_48	3_WT_Pi_48	3_WT_Pi	1_ND_Pi	0
ASV1000	Bacteria	Pseudomonadota	Alphaproteobacteria	Caulobacterales	Caulobacteraceae			bacteria_P1_0_No_Treatment_24	0_NT_24	0_NT	0_ND	0
ASV1000	Bacteria	Pseudomonadota	Alphaproteobacteria	Caulobacterales	Caulobacteraceae			bacteria_P24_4_Non_Specific_48	4_NSP_48	4_NSP	2_NSP	0
ASV1000	Bacteria	Pseudomonadota	Alphaproteobacteria	Caulobacterales	Caulobacteraceae			bacteria_P40_6_GPB1_72	6_GPB1_72	6_GPB1	4_dsRNA	0
ASV1000	Bacteria	Pseudomonadota	Alphaproteobacteria	Caulobacterales	Caulobacteraceae			bacteria_P48_1_No_Treatment_Pi_48	1_NT_Pi_48	1_NT_Pi	1_ND_Pi	0
ASV1000	Bacteria	Pseudomonadota	Alphaproteobacteria	Caulobacterales	Caulobacteraceae			bacteria_P47_1_No_Treatment_Pi_48	1_NT_Pi_48	1_NT_Pi	1_ND_Pi	0
ASV1000	Bacteria	Pseudomonadota	Alphaproteobacteria	Caulobacterales	Caulobacteraceae			bacteria_P41_6_GPB1_72	6_GPB1_72	6_GPB1	4_dsRNA	0
ASV1000	Bacteria	Pseudomonadota	Alphaproteobacteria	Caulobacterales	Caulobacteraceae			bacteria_P53_5_Non_Specific_Pi_48	5_NSP_Pi_48	5_NSP_Pi	3_NSP_Pi	0
ASV1000	Bacteria	Pseudomonadota	Alphaproteobacteria	Caulobacterales	Caulobacteraceae			bacteria_P52_5_Non_Specific_Pi_48	5_NSP_Pi_48	5_NSP_Pi	3_NSP_Pi	0
ASV1000	Bacteria	Pseudomonadota	Alphaproteobacteria	Caulobacterales	Caulobacteraceae			bacteria_P44_8_Cut3_72	8_CUT3_72	8_CUT3	4_dsRNA	0
ASV1000	Bacteria	Pseudomonadota	Alphaproteobacteria	Caulobacterales	Caulobacteraceae			bacteria_P23_4_Non_Specific_48	4_NSP_48	4_NSP	2_NSP	0
ASV1000	Bacteria	Pseudomonadota	Alphaproteobacteria	Caulobacterales	Caulobacteraceae			bacteria_P30_8_Cut3_48	8_CUT3_48	8_CUT3	4_dsRNA	0
ASV1000	Bacteria	Pseudomonadota	Alphaproteobacteria	Caulobacterales	Caulobacteraceae			bacteria_P36_2_Water_72	2_WT_72	2_WT	0_ND	0
ASV1000	Bacteria	Pseudomonadota	Alphaproteobacteria	Caulobacterales	Caulobacteraceae			bacteria_P60_9_Cut3_Pi_48	9_CUT3_Pi_48	9_CUT3_Pi	5_dsRNA_Pi	0
ASV1000	Bacteria	Pseudomonadota	Alphaproteobacteria	Caulobacterales	Caulobacteraceae			bacteria_P61_1_No_Treatment_Pi_72	1_NT_Pi_72	1_NT_Pi	1_ND_Pi	0
ASV1000	Bacteria	Pseudomonadota	Alphaproteobacteria	Caulobacterales	Caulobacteraceae			bacteria_P6_2_Water_24	2_WT_24	2_WT	0_ND	0
ASV1000	Bacteria	Pseudomonadota	Alphaproteobacteria	Caulobacterales	Caulobacteraceae			bacteria_P42_6_GPB1_72	6_GPB1_72	6_GPB1	4_dsRNA	0
ASV1000	Bacteria	Pseudomonadota	Alphaproteobacteria	Caulobacterales	Caulobacteraceae			bacteria_P73_9_Cut3_Pi_72	9_CUT3_Pi_72	9_CUT3_Pi	5_dsRNA_Pi	0
ASV1000	Bacteria	Pseudomonadota	Alphaproteobacteria	Caulobacterales	Caulobacteraceae			bacteria_P29_8_Cut3_48	8_CUT3_48	8_CUT3	4_dsRNA	0
ASV1000	Bacteria	Pseudomonadota	Alphaproteobacteria	Caulobacterales	Caulobacteraceae			bacteria_P10_6_GPB1_24	6_GPB1_24	6_GPB1	4_dsRNA	0
ASV1000	Bacteria	Pseudomonadota	Alphaproteobacteria	Caulobacterales	Caulobacteraceae			bacteria_P12_6_GPB1_24	6_GPB1_24	6_GPB1	4_dsRNA	0
ASV1000	Bacteria	Pseudomonadota	Alphaproteobacteria	Caulobacterales	Caulobacteraceae			bacteria_P28_8_Cut3_48	8_CUT3_48	8_CUT3	4_dsRNA	0
ASV1000	Bacteria	Pseudomonadota	Alphaproteobacteria	Caulobacterales	Caulobacteraceae			bacteria_P56_7_GPB1_Pi_48	7_GPB1_Pi_48	7_GPB1_Pi	5_dsRNA_Pi	0
ASV1000	Bacteria	Pseudomonadota	Alphaproteobacteria	Caulobacterales	Caulobacteraceae			bacteria_P37_4_Non_Specific_72	4_NSP_72	4_NSP	2_NSP	0
ASV1000	Bacteria	Pseudomonadota	Alphaproteobacteria	Caulobacterales	Caulobacteraceae			bacteria_P25_6_GPB1_48	6_GPB1_48	6_GPB1	4_dsRNA	0
ASV1000	Bacteria	Pseudomonadota	Alphaproteobacteria	Caulobacterales	Caulobacteraceae			bacteria_P26_6_GPB1_48	6_GPB1_48	6_GPB1	4_dsRNA	0
ASV1000	Bacteria	Pseudomonadota	Alphaproteobacteria	Caulobacterales	Caulobacteraceae			bacteria_P54_5_Non_Specific_Pi_48	5_NSP_Pi_48	5_NSP_Pi	3_NSP_Pi	0
ASV1000	Bacteria	Pseudomonadota	Alphaproteobacteria	Caulobacterales	Caulobacteraceae			bacteria_P70_7_GPB1_Pi_72	7_GPB1_Pi_72	7_GPB1_Pi	5_dsRNA_Pi	0
ASV1000	Bacteria	Pseudomonadota	Alphaproteobacteria	Caulobacterales	Caulobacteraceae			bacteria_P35_2_Water_72	2_WT_72	2_WT	0_ND	0
ASV1000	Bacteria	Pseudomonadota	Alphaproteobacteria	Caulobacterales	Caulobacteraceae			bacteria_P67_5_Non_Specific_Pi_72	5_NSP_Pi_72	5_NSP_Pi	3_NSP_Pi	0
ASV1000	Bacteria	Pseudomonadota	Alphaproteobacteria	Caulobacterales	Caulobacteraceae			bacteria_P59_9_Cut3_Pi_48	9_CUT3_Pi_48	9_CUT3_Pi	5_dsRNA_Pi	0
ASV1000	Bacteria	Pseudomonadota	Alphaproteobacteria	Caulobacterales	Caulobacteraceae			bacteria_P31_0_No_Treatment_72	0_NT_72	0_NT	0_ND	0
ASV1000	Bacteria	Pseudomonadota	Alphaproteobacteria	Caulobacterales	Caulobacteraceae			bacteria_P9_4_Non_Specific_24	4_NSP_24	4_NSP	2_NSP	0
ASV1000	Bacteria	Pseudomonadota	Alphaproteobacteria	Caulobacterales	Caulobacteraceae			bacteria_P22_4_Non_Specific_48	4_NSP_48	4_NSP	2_NSP	0
ASV1000	Bacteria	Pseudomonadota	Alphaproteobacteria	Caulobacterales	Caulobacteraceae			bacteria_P21_2_Water_48	2_WT_48	2_WT	0_ND	0
ASV1000	Bacteria	Pseudomonadota	Alphaproteobacteria	Caulobacterales	Caulobacteraceae			bacteria_P2_0_No_Treatment_24	0_NT_24	0_NT	0_ND	0
ASV1000	Bacteria	Pseudomonadota	Alphaproteobacteria	Caulobacterales	Caulobacteraceae			bacteria_P39_4_Non_Specific_72	4_NSP_72	4_NSP	2_NSP	0
ASV1000	Bacteria	Pseudomonadota	Alphaproteobacteria	Caulobacterales	Caulobacteraceae			bacteria_P55_7_GPB1_Pi_48	7_GPB1_Pi_48	7_GPB1_Pi	5_dsRNA_Pi	0
ASV1000	Bacteria	Pseudomonadota	Alphaproteobacteria	Caulobacterales	Caulobacteraceae			bacteria_P3_0_No_Treatment_24	0_NT_24	0_NT	0_ND	0
ASV1000	Bacteria	Pseudomonadota	Alphaproteobacteria	Caulobacterales	Caulobacteraceae			bacteria_P33_0_No_Treatment_72	0_NT_72	0_NT	0_ND	0
ASV1000	Bacteria	Pseudomonadota	Alphaproteobacteria	Caulobacterales	Caulobacteraceae			bacteria_P57_7_GPB1_Pi_48	7_GPB1_Pi_48	7_GPB1_Pi	5_dsRNA_Pi	0
ASV1000	Bacteria	Pseudomonadota	Alphaproteobacteria	Caulobacterales	Caulobacteraceae			bacteria_P20_2_Water_48	2_WT_48	2_WT	0_ND	0
ASV1000	Bacteria	Pseudomonadota	Alphaproteobacteria	Caulobacterales	Caulobacteraceae			bacteria_P58_9_Cut3_Pi_48	9_CUT3_Pi_48	9_CUT3_Pi	5_dsRNA_Pi	0
ASV1000	Bacteria	Pseudomonadota	Alphaproteobacteria	Caulobacterales	Caulobacteraceae			bacteria_P38_4_Non_Specific_72	4_NSP_72	4_NSP	2_NSP	0
ASV1000	Bacteria	Pseudomonadota	Alphaproteobacteria	Caulobacterales	Caulobacteraceae			bacteria_P64_3_Water_Pi_72	3_WT_Pi_72	3_WT_Pi	1_ND_Pi	0
ASV1000	Bacteria	Pseudomonadota	Alphaproteobacteria	Caulobacterales	Caulobacteraceae			bacteria_P34_2_Water_72	2_WT_72	2_WT	0_ND	0
ASV1000	Bacteria	Pseudomonadota	Alphaproteobacteria	Caulobacterales	Caulobacteraceae			bacteria_P62_1_No_Treatment_Pi_72	1_NT_Pi_72	1_NT_Pi	1_ND_Pi	0
ASV1000	Bacteria	Pseudomonadota	Alphaproteobacteria	Caulobacterales	Caulobacteraceae			bacteria_P63_1_No_Treatment_Pi_72	1_NT_Pi_72	1_NT_Pi	1_ND_Pi	0
ASV1000	Bacteria	Pseudomonadota	Alphaproteobacteria	Caulobacterales	Caulobacteraceae			bacteria_P32_0_No_Treatment_72	0_NT_72	0_NT	0_ND	0
ASV1000	Bacteria	Pseudomonadota	Alphaproteobacteria	Caulobacterales	Caulobacteraceae			bacteria_P46_1_No_Treatment_Pi_48	1_NT_Pi_48	1_NT_Pi	1_ND_Pi	0
ASV1000	Bacteria	Pseudomonadota	Alphaproteobacteria	Caulobacterales	Caulobacteraceae			bacteria_P4_2_Water_24	2_WT_24	2_WT	0_ND	0
ASV1001	Bacteria	Bacillota	Bacilli	Lactobacillales	Enterococcaceae	Enterococcus		bacteria_P9_4_Non_Specific_24	4_NSP_24	4_NSP	2_NSP	0.0693001
ASV1001	Bacteria	Bacillota	Bacilli	Lactobacillales	Enterococcaceae	Enterococcus		bacteria_P43_8_Cut3_72	8_CUT3_72	8_CUT3	4_dsRNA	0
ASV1001	Bacteria	Bacillota	Bacilli	Lactobacillales	Enterococcaceae	Enterococcus		bacteria_P44_8_Cut3_72	8_CUT3_72	8_CUT3	4_dsRNA	0
ASV1001	Bacteria	Bacillota	Bacilli	Lactobacillales	Enterococcaceae	Enterococcus		bacteria_P72_7_GPB1_Pi_72	7_GPB1_Pi_72	7_GPB1_Pi	5_dsRNA_Pi	0
ASV1001	Bacteria	Bacillota	Bacilli	Lactobacillales	Enterococcaceae	Enterococcus		bacteria_P36_2_Water_72	2_WT_72	2_WT	0_ND	0
ASV1001	Bacteria	Bacillota	Bacilli	Lactobacillales	Enterococcaceae	Enterococcus		bacteria_P45_8_Cut3_72	8_CUT3_72	8_CUT3	4_dsRNA	0
ASV1001	Bacteria	Bacillota	Bacilli	Lactobacillales	Enterococcaceae	Enterococcus		bacteria_P38_4_Non_Specific_72	4_NSP_72	4_NSP	2_NSP	0
ASV1001	Bacteria	Bacillota	Bacilli	Lactobacillales	Enterococcaceae	Enterococcus		bacteria_P48_1_No_Treatment_Pi_48	1_NT_Pi_48	1_NT_Pi	1_ND_Pi	0
ASV1001	Bacteria	Bacillota	Bacilli	Lactobacillales	Enterococcaceae	Enterococcus		bacteria_P7_4_Non_Specific_24	4_NSP_24	4_NSP	2_NSP	0
ASV1001	Bacteria	Bacillota	Bacilli	Lactobacillales	Enterococcaceae	Enterococcus		bacteria_P62_1_No_Treatment_Pi_72	1_NT_Pi_72	1_NT_Pi	1_ND_Pi	0
ASV1001	Bacteria	Bacillota	Bacilli	Lactobacillales	Enterococcaceae	Enterococcus		bacteria_P15_8_Cut3_24	8_CUT3_24	8_CUT3	4_dsRNA	0
ASV1001	Bacteria	Bacillota	Bacilli	Lactobacillales	Enterococcaceae	Enterococcus		bacteria_P10_6_GPB1_24	6_GPB1_24	6_GPB1	4_dsRNA	0
ASV1001	Bacteria	Bacillota	Bacilli	Lactobacillales	Enterococcaceae	Enterococcus		bacteria_P13_8_Cut3_24	8_CUT3_24	8_CUT3	4_dsRNA	0
ASV1001	Bacteria	Bacillota	Bacilli	Lactobacillales	Enterococcaceae	Enterococcus		bacteria_P21_2_Water_48	2_WT_48	2_WT	0_ND	0
ASV1001	Bacteria	Bacillota	Bacilli	Lactobacillales	Enterococcaceae	Enterococcus		bacteria_P71_7_GPB1_Pi_72	7_GPB1_Pi_72	7_GPB1_Pi	5_dsRNA_Pi	0
ASV1001	Bacteria	Bacillota	Bacilli	Lactobacillales	Enterococcaceae	Enterococcus		bacteria_P70_7_GPB1_Pi_72	7_GPB1_Pi_72	7_GPB1_Pi	5_dsRNA_Pi	0
ASV1001	Bacteria	Bacillota	Bacilli	Lactobacillales	Enterococcaceae	Enterococcus		bacteria_P56_7_GPB1_Pi_48	7_GPB1_Pi_48	7_GPB1_Pi	5_dsRNA_Pi	0
ASV1001	Bacteria	Bacillota	Bacilli	Lactobacillales	Enterococcaceae	Enterococcus		bacteria_P16_0_No_Treatment_48	0_NT_48	0_NT	0_ND	0
ASV1001	Bacteria	Bacillota	Bacilli	Lactobacillales	Enterococcaceae	Enterococcus		bacteria_P3_0_No_Treatment_24	0_NT_24	0_NT	0_ND	0
ASV1001	Bacteria	Bacillota	Bacilli	Lactobacillales	Enterococcaceae	Enterococcus		bacteria_P47_1_No_Treatment_Pi_48	1_NT_Pi_48	1_NT_Pi	1_ND_Pi	0
ASV1001	Bacteria	Bacillota	Bacilli	Lactobacillales	Enterococcaceae	Enterococcus		bacteria_P4_2_Water_24	2_WT_24	2_WT	0_ND	0
ASV1001	Bacteria	Bacillota	Bacilli	Lactobacillales	Enterococcaceae	Enterococcus		bacteria_P68_5_Non_Specific_Pi_72	5_NSP_Pi_72	5_NSP_Pi	3_NSP_Pi	0
ASV1001	Bacteria	Bacillota	Bacilli	Lactobacillales	Enterococcaceae	Enterococcus		bacteria_P66_3_Water_Pi_72	3_WT_Pi_72	3_WT_Pi	1_ND_Pi	0
ASV1001	Bacteria	Bacillota	Bacilli	Lactobacillales	Enterococcaceae	Enterococcus		bacteria_P65_3_Water_Pi_72	3_WT_Pi_72	3_WT_Pi	1_ND_Pi	0
ASV1001	Bacteria	Bacillota	Bacilli	Lactobacillales	Enterococcaceae	Enterococcus		bacteria_P18_0_No_Treatment_48	0_NT_48	0_NT	0_ND	0
ASV1001	Bacteria	Bacillota	Bacilli	Lactobacillales	Enterococcaceae	Enterococcus		bacteria_P11_6_GPB1_24	6_GPB1_24	6_GPB1	4_dsRNA	0
ASV1001	Bacteria	Bacillota	Bacilli	Lactobacillales	Enterococcaceae	Enterococcus		bacteria_P69_5_Non_Specific_Pi_72	5_NSP_Pi_72	5_NSP_Pi	3_NSP_Pi	0
ASV1001	Bacteria	Bacillota	Bacilli	Lactobacillales	Enterococcaceae	Enterococcus		bacteria_P63_1_No_Treatment_Pi_72	1_NT_Pi_72	1_NT_Pi	1_ND_Pi	0
ASV1001	Bacteria	Bacillota	Bacilli	Lactobacillales	Enterococcaceae	Enterococcus		bacteria_P31_0_No_Treatment_72	0_NT_72	0_NT	0_ND	0
ASV1001	Bacteria	Bacillota	Bacilli	Lactobacillales	Enterococcaceae	Enterococcus		bacteria_P1_0_No_Treatment_24	0_NT_24	0_NT	0_ND	0
ASV1001	Bacteria	Bacillota	Bacilli	Lactobacillales	Enterococcaceae	Enterococcus		bacteria_P14_8_Cut3_24	8_CUT3_24	8_CUT3	4_dsRNA	0
ASV1001	Bacteria	Bacillota	Bacilli	Lactobacillales	Enterococcaceae	Enterococcus		bacteria_P17_0_No_Treatment_48	0_NT_48	0_NT	0_ND	0
ASV1001	Bacteria	Bacillota	Bacilli	Lactobacillales	Enterococcaceae	Enterococcus		bacteria_P61_1_No_Treatment_Pi_72	1_NT_Pi_72	1_NT_Pi	1_ND_Pi	0
ASV1001	Bacteria	Bacillota	Bacilli	Lactobacillales	Enterococcaceae	Enterococcus		bacteria_P46_1_No_Treatment_Pi_48	1_NT_Pi_48	1_NT_Pi	1_ND_Pi	0
ASV1001	Bacteria	Bacillota	Bacilli	Lactobacillales	Enterococcaceae	Enterococcus		bacteria_P6_2_Water_24	2_WT_24	2_WT	0_ND	0
ASV1001	Bacteria	Bacillota	Bacilli	Lactobacillales	Enterococcaceae	Enterococcus		bacteria_P40_6_GPB1_72	6_GPB1_72	6_GPB1	4_dsRNA	0
ASV1001	Bacteria	Bacillota	Bacilli	Lactobacillales	Enterococcaceae	Enterococcus		bacteria_P67_5_Non_Specific_Pi_72	5_NSP_Pi_72	5_NSP_Pi	3_NSP_Pi	0
ASV1001	Bacteria	Bacillota	Bacilli	Lactobacillales	Enterococcaceae	Enterococcus		bacteria_P75_9_Cut3_Pi_72	9_CUT3_Pi_72	9_CUT3_Pi	5_dsRNA_Pi	0
ASV1001	Bacteria	Bacillota	Bacilli	Lactobacillales	Enterococcaceae	Enterococcus		bacteria_P64_3_Water_Pi_72	3_WT_Pi_72	3_WT_Pi	1_ND_Pi	0
ASV1001	Bacteria	Bacillota	Bacilli	Lactobacillales	Enterococcaceae	Enterococcus		bacteria_P74_9_Cut3_Pi_72	9_CUT3_Pi_72	9_CUT3_Pi	5_dsRNA_Pi	0
ASV1001	Bacteria	Bacillota	Bacilli	Lactobacillales	Enterococcaceae	Enterococcus		bacteria_P57_7_GPB1_Pi_48	7_GPB1_Pi_48	7_GPB1_Pi	5_dsRNA_Pi	0
ASV1001	Bacteria	Bacillota	Bacilli	Lactobacillales	Enterococcaceae	Enterococcus		bacteria_P55_7_GPB1_Pi_48	7_GPB1_Pi_48	7_GPB1_Pi	5_dsRNA_Pi	0
ASV1001	Bacteria	Bacillota	Bacilli	Lactobacillales	Enterococcaceae	Enterococcus		bacteria_P42_6_GPB1_72	6_GPB1_72	6_GPB1	4_dsRNA	0
ASV1001	Bacteria	Bacillota	Bacilli	Lactobacillales	Enterococcaceae	Enterococcus		bacteria_P12_6_GPB1_24	6_GPB1_24	6_GPB1	4_dsRNA	0
ASV1001	Bacteria	Bacillota	Bacilli	Lactobacillales	Enterococcaceae	Enterococcus		bacteria_P20_2_Water_48	2_WT_48	2_WT	0_ND	0
ASV1001	Bacteria	Bacillota	Bacilli	Lactobacillales	Enterococcaceae	Enterococcus		bacteria_P41_6_GPB1_72	6_GPB1_72	6_GPB1	4_dsRNA	0
ASV1001	Bacteria	Bacillota	Bacilli	Lactobacillales	Enterococcaceae	Enterococcus		bacteria_P19_2_Water_48	2_WT_48	2_WT	0_ND	0
ASV1001	Bacteria	Bacillota	Bacilli	Lactobacillales	Enterococcaceae	Enterococcus		bacteria_P60_9_Cut3_Pi_48	9_CUT3_Pi_48	9_CUT3_Pi	5_dsRNA_Pi	0
ASV1001	Bacteria	Bacillota	Bacilli	Lactobacillales	Enterococcaceae	Enterococcus		bacteria_P39_4_Non_Specific_72	4_NSP_72	4_NSP	2_NSP	0
ASV1001	Bacteria	Bacillota	Bacilli	Lactobacillales	Enterococcaceae	Enterococcus		bacteria_P30_8_Cut3_48	8_CUT3_48	8_CUT3	4_dsRNA	0
ASV1001	Bacteria	Bacillota	Bacilli	Lactobacillales	Enterococcaceae	Enterococcus		bacteria_P22_4_Non_Specific_48	4_NSP_48	4_NSP	2_NSP	0
ASV1001	Bacteria	Bacillota	Bacilli	Lactobacillales	Enterococcaceae	Enterococcus		bacteria_P32_0_No_Treatment_72	0_NT_72	0_NT	0_ND	0
ASV1001	Bacteria	Bacillota	Bacilli	Lactobacillales	Enterococcaceae	Enterococcus		bacteria_P25_6_GPB1_48	6_GPB1_48	6_GPB1	4_dsRNA	0
ASV1001	Bacteria	Bacillota	Bacilli	Lactobacillales	Enterococcaceae	Enterococcus		bacteria_P24_4_Non_Specific_48	4_NSP_48	4_NSP	2_NSP	0
ASV1001	Bacteria	Bacillota	Bacilli	Lactobacillales	Enterococcaceae	Enterococcus		bacteria_P59_9_Cut3_Pi_48	9_CUT3_Pi_48	9_CUT3_Pi	5_dsRNA_Pi	0
ASV1001	Bacteria	Bacillota	Bacilli	Lactobacillales	Enterococcaceae	Enterococcus		bacteria_P58_9_Cut3_Pi_48	9_CUT3_Pi_48	9_CUT3_Pi	5_dsRNA_Pi	0
ASV1001	Bacteria	Bacillota	Bacilli	Lactobacillales	Enterococcaceae	Enterococcus		bacteria_P2_0_No_Treatment_24	0_NT_24	0_NT	0_ND	0
ASV1001	Bacteria	Bacillota	Bacilli	Lactobacillales	Enterococcaceae	Enterococcus		bacteria_P35_2_Water_72	2_WT_72	2_WT	0_ND	0
ASV1001	Bacteria	Bacillota	Bacilli	Lactobacillales	Enterococcaceae	Enterococcus		bacteria_P26_6_GPB1_48	6_GPB1_48	6_GPB1	4_dsRNA	0
ASV1001	Bacteria	Bacillota	Bacilli	Lactobacillales	Enterococcaceae	Enterococcus		bacteria_P34_2_Water_72	2_WT_72	2_WT	0_ND	0
ASV1001	Bacteria	Bacillota	Bacilli	Lactobacillales	Enterococcaceae	Enterococcus		bacteria_P5_2_Water_24	2_WT_24	2_WT	0_ND	0
ASV1001	Bacteria	Bacillota	Bacilli	Lactobacillales	Enterococcaceae	Enterococcus		bacteria_P8_4_Non_Specific_24	4_NSP_24	4_NSP	2_NSP	0
ASV1001	Bacteria	Bacillota	Bacilli	Lactobacillales	Enterococcaceae	Enterococcus		bacteria_P51_3_Water_Pi_48	3_WT_Pi_48	3_WT_Pi	1_ND_Pi	0
ASV1001	Bacteria	Bacillota	Bacilli	Lactobacillales	Enterococcaceae	Enterococcus		bacteria_P23_4_Non_Specific_48	4_NSP_48	4_NSP	2_NSP	0
ASV1001	Bacteria	Bacillota	Bacilli	Lactobacillales	Enterococcaceae	Enterococcus		bacteria_P33_0_No_Treatment_72	0_NT_72	0_NT	0_ND	0
ASV1001	Bacteria	Bacillota	Bacilli	Lactobacillales	Enterococcaceae	Enterococcus		bacteria_P53_5_Non_Specific_Pi_48	5_NSP_Pi_48	5_NSP_Pi	3_NSP_Pi	0
ASV1001	Bacteria	Bacillota	Bacilli	Lactobacillales	Enterococcaceae	Enterococcus		bacteria_P49_3_Water_Pi_48	3_WT_Pi_48	3_WT_Pi	1_ND_Pi	0
ASV1001	Bacteria	Bacillota	Bacilli	Lactobacillales	Enterococcaceae	Enterococcus		bacteria_P27_6_GPB1_48	6_GPB1_48	6_GPB1	4_dsRNA	0
ASV1001	Bacteria	Bacillota	Bacilli	Lactobacillales	Enterococcaceae	Enterococcus		bacteria_P37_4_Non_Specific_72	4_NSP_72	4_NSP	2_NSP	0
ASV1001	Bacteria	Bacillota	Bacilli	Lactobacillales	Enterococcaceae	Enterococcus		bacteria_P50_3_Water_Pi_48	3_WT_Pi_48	3_WT_Pi	1_ND_Pi	0
ASV1001	Bacteria	Bacillota	Bacilli	Lactobacillales	Enterococcaceae	Enterococcus		bacteria_P29_8_Cut3_48	8_CUT3_48	8_CUT3	4_dsRNA	0
ASV1001	Bacteria	Bacillota	Bacilli	Lactobacillales	Enterococcaceae	Enterococcus		bacteria_P28_8_Cut3_48	8_CUT3_48	8_CUT3	4_dsRNA	0
ASV1001	Bacteria	Bacillota	Bacilli	Lactobacillales	Enterococcaceae	Enterococcus		bacteria_P73_9_Cut3_Pi_72	9_CUT3_Pi_72	9_CUT3_Pi	5_dsRNA_Pi	0
ASV1001	Bacteria	Bacillota	Bacilli	Lactobacillales	Enterococcaceae	Enterococcus		bacteria_P52_5_Non_Specific_Pi_48	5_NSP_Pi_48	5_NSP_Pi	3_NSP_Pi	0
ASV1001	Bacteria	Bacillota	Bacilli	Lactobacillales	Enterococcaceae	Enterococcus		bacteria_P54_5_Non_Specific_Pi_48	5_NSP_Pi_48	5_NSP_Pi	3_NSP_Pi	0
ASV1002	Bacteria	Pseudomonadota	Alphaproteobacteria	Rhizobiales	Rhizobiaceae	Mesorhizobium		bacteria_P38_4_Non_Specific_72	4_NSP_72	4_NSP	2_NSP	0.10395
ASV1002	Bacteria	Pseudomonadota	Alphaproteobacteria	Rhizobiales	Rhizobiaceae	Mesorhizobium		bacteria_P16_0_No_Treatment_48	0_NT_48	0_NT	0_ND	0.03465
ASV1002	Bacteria	Pseudomonadota	Alphaproteobacteria	Rhizobiales	Rhizobiaceae	Mesorhizobium		bacteria_P11_6_GPB1_24	6_GPB1_24	6_GPB1	4_dsRNA	0
ASV1002	Bacteria	Pseudomonadota	Alphaproteobacteria	Rhizobiales	Rhizobiaceae	Mesorhizobium		bacteria_P53_5_Non_Specific_Pi_48	5_NSP_Pi_48	5_NSP_Pi	3_NSP_Pi	0
ASV1002	Bacteria	Pseudomonadota	Alphaproteobacteria	Rhizobiales	Rhizobiaceae	Mesorhizobium		bacteria_P13_8_Cut3_24	8_CUT3_24	8_CUT3	4_dsRNA	0
ASV1002	Bacteria	Pseudomonadota	Alphaproteobacteria	Rhizobiales	Rhizobiaceae	Mesorhizobium		bacteria_P62_1_No_Treatment_Pi_72	1_NT_Pi_72	1_NT_Pi	1_ND_Pi	0
ASV1002	Bacteria	Pseudomonadota	Alphaproteobacteria	Rhizobiales	Rhizobiaceae	Mesorhizobium		bacteria_P61_1_No_Treatment_Pi_72	1_NT_Pi_72	1_NT_Pi	1_ND_Pi	0
ASV1002	Bacteria	Pseudomonadota	Alphaproteobacteria	Rhizobiales	Rhizobiaceae	Mesorhizobium		bacteria_P63_1_No_Treatment_Pi_72	1_NT_Pi_72	1_NT_Pi	1_ND_Pi	0
ASV1002	Bacteria	Pseudomonadota	Alphaproteobacteria	Rhizobiales	Rhizobiaceae	Mesorhizobium		bacteria_P3_0_No_Treatment_24	0_NT_24	0_NT	0_ND	0
ASV1002	Bacteria	Pseudomonadota	Alphaproteobacteria	Rhizobiales	Rhizobiaceae	Mesorhizobium		bacteria_P60_9_Cut3_Pi_48	9_CUT3_Pi_48	9_CUT3_Pi	5_dsRNA_Pi	0
ASV1002	Bacteria	Pseudomonadota	Alphaproteobacteria	Rhizobiales	Rhizobiaceae	Mesorhizobium		bacteria_P65_3_Water_Pi_72	3_WT_Pi_72	3_WT_Pi	1_ND_Pi	0
ASV1002	Bacteria	Pseudomonadota	Alphaproteobacteria	Rhizobiales	Rhizobiaceae	Mesorhizobium		bacteria_P10_6_GPB1_24	6_GPB1_24	6_GPB1	4_dsRNA	0
ASV1002	Bacteria	Pseudomonadota	Alphaproteobacteria	Rhizobiales	Rhizobiaceae	Mesorhizobium		bacteria_P22_4_Non_Specific_48	4_NSP_48	4_NSP	2_NSP	0
ASV1002	Bacteria	Pseudomonadota	Alphaproteobacteria	Rhizobiales	Rhizobiaceae	Mesorhizobium		bacteria_P6_2_Water_24	2_WT_24	2_WT	0_ND	0
ASV1002	Bacteria	Pseudomonadota	Alphaproteobacteria	Rhizobiales	Rhizobiaceae	Mesorhizobium		bacteria_P56_7_GPB1_Pi_48	7_GPB1_Pi_48	7_GPB1_Pi	5_dsRNA_Pi	0
ASV1002	Bacteria	Pseudomonadota	Alphaproteobacteria	Rhizobiales	Rhizobiaceae	Mesorhizobium		bacteria_P64_3_Water_Pi_72	3_WT_Pi_72	3_WT_Pi	1_ND_Pi	0
ASV1002	Bacteria	Pseudomonadota	Alphaproteobacteria	Rhizobiales	Rhizobiaceae	Mesorhizobium		bacteria_P14_8_Cut3_24	8_CUT3_24	8_CUT3	4_dsRNA	0
ASV1002	Bacteria	Pseudomonadota	Alphaproteobacteria	Rhizobiales	Rhizobiaceae	Mesorhizobium		bacteria_P32_0_No_Treatment_72	0_NT_72	0_NT	0_ND	0
ASV1002	Bacteria	Pseudomonadota	Alphaproteobacteria	Rhizobiales	Rhizobiaceae	Mesorhizobium		bacteria_P29_8_Cut3_48	8_CUT3_48	8_CUT3	4_dsRNA	0
ASV1002	Bacteria	Pseudomonadota	Alphaproteobacteria	Rhizobiales	Rhizobiaceae	Mesorhizobium		bacteria_P36_2_Water_72	2_WT_72	2_WT	0_ND	0
ASV1002	Bacteria	Pseudomonadota	Alphaproteobacteria	Rhizobiales	Rhizobiaceae	Mesorhizobium		bacteria_P37_4_Non_Specific_72	4_NSP_72	4_NSP	2_NSP	0
ASV1002	Bacteria	Pseudomonadota	Alphaproteobacteria	Rhizobiales	Rhizobiaceae	Mesorhizobium		bacteria_P4_2_Water_24	2_WT_24	2_WT	0_ND	0
ASV1002	Bacteria	Pseudomonadota	Alphaproteobacteria	Rhizobiales	Rhizobiaceae	Mesorhizobium		bacteria_P18_0_No_Treatment_48	0_NT_48	0_NT	0_ND	0
ASV1002	Bacteria	Pseudomonadota	Alphaproteobacteria	Rhizobiales	Rhizobiaceae	Mesorhizobium		bacteria_P40_6_GPB1_72	6_GPB1_72	6_GPB1	4_dsRNA	0
ASV1002	Bacteria	Pseudomonadota	Alphaproteobacteria	Rhizobiales	Rhizobiaceae	Mesorhizobium		bacteria_P39_4_Non_Specific_72	4_NSP_72	4_NSP	2_NSP	0
ASV1002	Bacteria	Pseudomonadota	Alphaproteobacteria	Rhizobiales	Rhizobiaceae	Mesorhizobium		bacteria_P24_4_Non_Specific_48	4_NSP_48	4_NSP	2_NSP	0
ASV1002	Bacteria	Pseudomonadota	Alphaproteobacteria	Rhizobiales	Rhizobiaceae	Mesorhizobium		bacteria_P31_0_No_Treatment_72	0_NT_72	0_NT	0_ND	0
ASV1002	Bacteria	Pseudomonadota	Alphaproteobacteria	Rhizobiales	Rhizobiaceae	Mesorhizobium		bacteria_P15_8_Cut3_24	8_CUT3_24	8_CUT3	4_dsRNA	0
ASV1002	Bacteria	Pseudomonadota	Alphaproteobacteria	Rhizobiales	Rhizobiaceae	Mesorhizobium		bacteria_P54_5_Non_Specific_Pi_48	5_NSP_Pi_48	5_NSP_Pi	3_NSP_Pi	0
ASV1002	Bacteria	Pseudomonadota	Alphaproteobacteria	Rhizobiales	Rhizobiaceae	Mesorhizobium		bacteria_P67_5_Non_Specific_Pi_72	5_NSP_Pi_72	5_NSP_Pi	3_NSP_Pi	0
ASV1002	Bacteria	Pseudomonadota	Alphaproteobacteria	Rhizobiales	Rhizobiaceae	Mesorhizobium		bacteria_P41_6_GPB1_72	6_GPB1_72	6_GPB1	4_dsRNA	0
ASV1002	Bacteria	Pseudomonadota	Alphaproteobacteria	Rhizobiales	Rhizobiaceae	Mesorhizobium		bacteria_P47_1_No_Treatment_Pi_48	1_NT_Pi_48	1_NT_Pi	1_ND_Pi	0
ASV1002	Bacteria	Pseudomonadota	Alphaproteobacteria	Rhizobiales	Rhizobiaceae	Mesorhizobium		bacteria_P42_6_GPB1_72	6_GPB1_72	6_GPB1	4_dsRNA	0
ASV1002	Bacteria	Pseudomonadota	Alphaproteobacteria	Rhizobiales	Rhizobiaceae	Mesorhizobium		bacteria_P12_6_GPB1_24	6_GPB1_24	6_GPB1	4_dsRNA	0
ASV1002	Bacteria	Pseudomonadota	Alphaproteobacteria	Rhizobiales	Rhizobiaceae	Mesorhizobium		bacteria_P33_0_No_Treatment_72	0_NT_72	0_NT	0_ND	0
ASV1002	Bacteria	Pseudomonadota	Alphaproteobacteria	Rhizobiales	Rhizobiaceae	Mesorhizobium		bacteria_P59_9_Cut3_Pi_48	9_CUT3_Pi_48	9_CUT3_Pi	5_dsRNA_Pi	0
ASV1002	Bacteria	Pseudomonadota	Alphaproteobacteria	Rhizobiales	Rhizobiaceae	Mesorhizobium		bacteria_P66_3_Water_Pi_72	3_WT_Pi_72	3_WT_Pi	1_ND_Pi	0
ASV1002	Bacteria	Pseudomonadota	Alphaproteobacteria	Rhizobiales	Rhizobiaceae	Mesorhizobium		bacteria_P57_7_GPB1_Pi_48	7_GPB1_Pi_48	7_GPB1_Pi	5_dsRNA_Pi	0
ASV1002	Bacteria	Pseudomonadota	Alphaproteobacteria	Rhizobiales	Rhizobiaceae	Mesorhizobium		bacteria_P25_6_GPB1_48	6_GPB1_48	6_GPB1	4_dsRNA	0
ASV1002	Bacteria	Pseudomonadota	Alphaproteobacteria	Rhizobiales	Rhizobiaceae	Mesorhizobium		bacteria_P50_3_Water_Pi_48	3_WT_Pi_48	3_WT_Pi	1_ND_Pi	0
ASV1002	Bacteria	Pseudomonadota	Alphaproteobacteria	Rhizobiales	Rhizobiaceae	Mesorhizobium		bacteria_P55_7_GPB1_Pi_48	7_GPB1_Pi_48	7_GPB1_Pi	5_dsRNA_Pi	0
ASV1002	Bacteria	Pseudomonadota	Alphaproteobacteria	Rhizobiales	Rhizobiaceae	Mesorhizobium		bacteria_P17_0_No_Treatment_48	0_NT_48	0_NT	0_ND	0
ASV1002	Bacteria	Pseudomonadota	Alphaproteobacteria	Rhizobiales	Rhizobiaceae	Mesorhizobium		bacteria_P73_9_Cut3_Pi_72	9_CUT3_Pi_72	9_CUT3_Pi	5_dsRNA_Pi	0
ASV1002	Bacteria	Pseudomonadota	Alphaproteobacteria	Rhizobiales	Rhizobiaceae	Mesorhizobium		bacteria_P75_9_Cut3_Pi_72	9_CUT3_Pi_72	9_CUT3_Pi	5_dsRNA_Pi	0
ASV1002	Bacteria	Pseudomonadota	Alphaproteobacteria	Rhizobiales	Rhizobiaceae	Mesorhizobium		bacteria_P35_2_Water_72	2_WT_72	2_WT	0_ND	0
ASV1002	Bacteria	Pseudomonadota	Alphaproteobacteria	Rhizobiales	Rhizobiaceae	Mesorhizobium		bacteria_P58_9_Cut3_Pi_48	9_CUT3_Pi_48	9_CUT3_Pi	5_dsRNA_Pi	0
ASV1002	Bacteria	Pseudomonadota	Alphaproteobacteria	Rhizobiales	Rhizobiaceae	Mesorhizobium		bacteria_P5_2_Water_24	2_WT_24	2_WT	0_ND	0
ASV1002	Bacteria	Pseudomonadota	Alphaproteobacteria	Rhizobiales	Rhizobiaceae	Mesorhizobium		bacteria_P69_5_Non_Specific_Pi_72	5_NSP_Pi_72	5_NSP_Pi	3_NSP_Pi	0
ASV1002	Bacteria	Pseudomonadota	Alphaproteobacteria	Rhizobiales	Rhizobiaceae	Mesorhizobium		bacteria_P1_0_No_Treatment_24	0_NT_24	0_NT	0_ND	0
ASV1002	Bacteria	Pseudomonadota	Alphaproteobacteria	Rhizobiales	Rhizobiaceae	Mesorhizobium		bacteria_P30_8_Cut3_48	8_CUT3_48	8_CUT3	4_dsRNA	0
ASV1002	Bacteria	Pseudomonadota	Alphaproteobacteria	Rhizobiales	Rhizobiaceae	Mesorhizobium		bacteria_P23_4_Non_Specific_48	4_NSP_48	4_NSP	2_NSP	0
ASV1002	Bacteria	Pseudomonadota	Alphaproteobacteria	Rhizobiales	Rhizobiaceae	Mesorhizobium		bacteria_P70_7_GPB1_Pi_72	7_GPB1_Pi_72	7_GPB1_Pi	5_dsRNA_Pi	0
ASV1002	Bacteria	Pseudomonadota	Alphaproteobacteria	Rhizobiales	Rhizobiaceae	Mesorhizobium		bacteria_P72_7_GPB1_Pi_72	7_GPB1_Pi_72	7_GPB1_Pi	5_dsRNA_Pi	0
ASV1002	Bacteria	Pseudomonadota	Alphaproteobacteria	Rhizobiales	Rhizobiaceae	Mesorhizobium		bacteria_P52_5_Non_Specific_Pi_48	5_NSP_Pi_48	5_NSP_Pi	3_NSP_Pi	0
ASV1002	Bacteria	Pseudomonadota	Alphaproteobacteria	Rhizobiales	Rhizobiaceae	Mesorhizobium		bacteria_P28_8_Cut3_48	8_CUT3_48	8_CUT3	4_dsRNA	0
ASV1002	Bacteria	Pseudomonadota	Alphaproteobacteria	Rhizobiales	Rhizobiaceae	Mesorhizobium		bacteria_P26_6_GPB1_48	6_GPB1_48	6_GPB1	4_dsRNA	0
ASV1002	Bacteria	Pseudomonadota	Alphaproteobacteria	Rhizobiales	Rhizobiaceae	Mesorhizobium		bacteria_P68_5_Non_Specific_Pi_72	5_NSP_Pi_72	5_NSP_Pi	3_NSP_Pi	0
ASV1002	Bacteria	Pseudomonadota	Alphaproteobacteria	Rhizobiales	Rhizobiaceae	Mesorhizobium		bacteria_P34_2_Water_72	2_WT_72	2_WT	0_ND	0
ASV1002	Bacteria	Pseudomonadota	Alphaproteobacteria	Rhizobiales	Rhizobiaceae	Mesorhizobium		bacteria_P8_4_Non_Specific_24	4_NSP_24	4_NSP	2_NSP	0
ASV1002	Bacteria	Pseudomonadota	Alphaproteobacteria	Rhizobiales	Rhizobiaceae	Mesorhizobium		bacteria_P49_3_Water_Pi_48	3_WT_Pi_48	3_WT_Pi	1_ND_Pi	0
ASV1002	Bacteria	Pseudomonadota	Alphaproteobacteria	Rhizobiales	Rhizobiaceae	Mesorhizobium		bacteria_P51_3_Water_Pi_48	3_WT_Pi_48	3_WT_Pi	1_ND_Pi	0
ASV1002	Bacteria	Pseudomonadota	Alphaproteobacteria	Rhizobiales	Rhizobiaceae	Mesorhizobium		bacteria_P27_6_GPB1_48	6_GPB1_48	6_GPB1	4_dsRNA	0
ASV1002	Bacteria	Pseudomonadota	Alphaproteobacteria	Rhizobiales	Rhizobiaceae	Mesorhizobium		bacteria_P71_7_GPB1_Pi_72	7_GPB1_Pi_72	7_GPB1_Pi	5_dsRNA_Pi	0
ASV1002	Bacteria	Pseudomonadota	Alphaproteobacteria	Rhizobiales	Rhizobiaceae	Mesorhizobium		bacteria_P2_0_No_Treatment_24	0_NT_24	0_NT	0_ND	0
ASV1002	Bacteria	Pseudomonadota	Alphaproteobacteria	Rhizobiales	Rhizobiaceae	Mesorhizobium		bacteria_P7_4_Non_Specific_24	4_NSP_24	4_NSP	2_NSP	0
ASV1002	Bacteria	Pseudomonadota	Alphaproteobacteria	Rhizobiales	Rhizobiaceae	Mesorhizobium		bacteria_P20_2_Water_48	2_WT_48	2_WT	0_ND	0
ASV1002	Bacteria	Pseudomonadota	Alphaproteobacteria	Rhizobiales	Rhizobiaceae	Mesorhizobium		bacteria_P48_1_No_Treatment_Pi_48	1_NT_Pi_48	1_NT_Pi	1_ND_Pi	0
ASV1002	Bacteria	Pseudomonadota	Alphaproteobacteria	Rhizobiales	Rhizobiaceae	Mesorhizobium		bacteria_P19_2_Water_48	2_WT_48	2_WT	0_ND	0
ASV1002	Bacteria	Pseudomonadota	Alphaproteobacteria	Rhizobiales	Rhizobiaceae	Mesorhizobium		bacteria_P21_2_Water_48	2_WT_48	2_WT	0_ND	0
ASV1002	Bacteria	Pseudomonadota	Alphaproteobacteria	Rhizobiales	Rhizobiaceae	Mesorhizobium		bacteria_P74_9_Cut3_Pi_72	9_CUT3_Pi_72	9_CUT3_Pi	5_dsRNA_Pi	0
ASV1002	Bacteria	Pseudomonadota	Alphaproteobacteria	Rhizobiales	Rhizobiaceae	Mesorhizobium		bacteria_P43_8_Cut3_72	8_CUT3_72	8_CUT3	4_dsRNA	0
ASV1002	Bacteria	Pseudomonadota	Alphaproteobacteria	Rhizobiales	Rhizobiaceae	Mesorhizobium		bacteria_P45_8_Cut3_72	8_CUT3_72	8_CUT3	4_dsRNA	0
ASV1002	Bacteria	Pseudomonadota	Alphaproteobacteria	Rhizobiales	Rhizobiaceae	Mesorhizobium		bacteria_P44_8_Cut3_72	8_CUT3_72	8_CUT3	4_dsRNA	0
ASV1002	Bacteria	Pseudomonadota	Alphaproteobacteria	Rhizobiales	Rhizobiaceae	Mesorhizobium		bacteria_P9_4_Non_Specific_24	4_NSP_24	4_NSP	2_NSP	0
ASV1002	Bacteria	Pseudomonadota	Alphaproteobacteria	Rhizobiales	Rhizobiaceae	Mesorhizobium		bacteria_P46_1_No_Treatment_Pi_48	1_NT_Pi_48	1_NT_Pi	1_ND_Pi	0
ASV1003	Bacteria	Pseudomonadota	Alphaproteobacteria	Caulobacterales	Caulobacteraceae	Caulobacter		bacteria_P51_3_Water_Pi_48	3_WT_Pi_48	3_WT_Pi	1_ND_Pi	0.24255
ASV1003	Bacteria	Pseudomonadota	Alphaproteobacteria	Caulobacterales	Caulobacteraceae	Caulobacter		bacteria_P16_0_No_Treatment_48	0_NT_48	0_NT	0_ND	0.03465
ASV1003	Bacteria	Pseudomonadota	Alphaproteobacteria	Caulobacterales	Caulobacteraceae	Caulobacter		bacteria_P44_8_Cut3_72	8_CUT3_72	8_CUT3	4_dsRNA	0
ASV1003	Bacteria	Pseudomonadota	Alphaproteobacteria	Caulobacterales	Caulobacteraceae	Caulobacter		bacteria_P36_2_Water_72	2_WT_72	2_WT	0_ND	0
ASV1003	Bacteria	Pseudomonadota	Alphaproteobacteria	Caulobacterales	Caulobacteraceae	Caulobacter		bacteria_P46_1_No_Treatment_Pi_48	1_NT_Pi_48	1_NT_Pi	1_ND_Pi	0
ASV1003	Bacteria	Pseudomonadota	Alphaproteobacteria	Caulobacterales	Caulobacteraceae	Caulobacter		bacteria_P11_6_GPB1_24	6_GPB1_24	6_GPB1	4_dsRNA	0
ASV1003	Bacteria	Pseudomonadota	Alphaproteobacteria	Caulobacterales	Caulobacteraceae	Caulobacter		bacteria_P12_6_GPB1_24	6_GPB1_24	6_GPB1	4_dsRNA	0
ASV1003	Bacteria	Pseudomonadota	Alphaproteobacteria	Caulobacterales	Caulobacteraceae	Caulobacter		bacteria_P20_2_Water_48	2_WT_48	2_WT	0_ND	0
ASV1003	Bacteria	Pseudomonadota	Alphaproteobacteria	Caulobacterales	Caulobacteraceae	Caulobacter		bacteria_P22_4_Non_Specific_48	4_NSP_48	4_NSP	2_NSP	0
ASV1003	Bacteria	Pseudomonadota	Alphaproteobacteria	Caulobacterales	Caulobacteraceae	Caulobacter		bacteria_P50_3_Water_Pi_48	3_WT_Pi_48	3_WT_Pi	1_ND_Pi	0
ASV1003	Bacteria	Pseudomonadota	Alphaproteobacteria	Caulobacterales	Caulobacteraceae	Caulobacter		bacteria_P47_1_No_Treatment_Pi_48	1_NT_Pi_48	1_NT_Pi	1_ND_Pi	0
ASV1003	Bacteria	Pseudomonadota	Alphaproteobacteria	Caulobacterales	Caulobacteraceae	Caulobacter		bacteria_P71_7_GPB1_Pi_72	7_GPB1_Pi_72	7_GPB1_Pi	5_dsRNA_Pi	0
ASV1003	Bacteria	Pseudomonadota	Alphaproteobacteria	Caulobacterales	Caulobacteraceae	Caulobacter		bacteria_P73_9_Cut3_Pi_72	9_CUT3_Pi_72	9_CUT3_Pi	5_dsRNA_Pi	0
ASV1003	Bacteria	Pseudomonadota	Alphaproteobacteria	Caulobacterales	Caulobacteraceae	Caulobacter		bacteria_P48_1_No_Treatment_Pi_48	1_NT_Pi_48	1_NT_Pi	1_ND_Pi	0
ASV1003	Bacteria	Pseudomonadota	Alphaproteobacteria	Caulobacterales	Caulobacteraceae	Caulobacter		bacteria_P21_2_Water_48	2_WT_48	2_WT	0_ND	0
ASV1003	Bacteria	Pseudomonadota	Alphaproteobacteria	Caulobacterales	Caulobacteraceae	Caulobacter		bacteria_P70_7_GPB1_Pi_72	7_GPB1_Pi_72	7_GPB1_Pi	5_dsRNA_Pi	0
ASV1003	Bacteria	Pseudomonadota	Alphaproteobacteria	Caulobacterales	Caulobacteraceae	Caulobacter		bacteria_P14_8_Cut3_24	8_CUT3_24	8_CUT3	4_dsRNA	0
ASV1003	Bacteria	Pseudomonadota	Alphaproteobacteria	Caulobacterales	Caulobacteraceae	Caulobacter		bacteria_P62_1_No_Treatment_Pi_72	1_NT_Pi_72	1_NT_Pi	1_ND_Pi	0
ASV1003	Bacteria	Pseudomonadota	Alphaproteobacteria	Caulobacterales	Caulobacteraceae	Caulobacter		bacteria_P7_4_Non_Specific_24	4_NSP_24	4_NSP	2_NSP	0
ASV1003	Bacteria	Pseudomonadota	Alphaproteobacteria	Caulobacterales	Caulobacteraceae	Caulobacter		bacteria_P9_4_Non_Specific_24	4_NSP_24	4_NSP	2_NSP	0
ASV1003	Bacteria	Pseudomonadota	Alphaproteobacteria	Caulobacterales	Caulobacteraceae	Caulobacter		bacteria_P26_6_GPB1_48	6_GPB1_48	6_GPB1	4_dsRNA	0
ASV1003	Bacteria	Pseudomonadota	Alphaproteobacteria	Caulobacterales	Caulobacteraceae	Caulobacter		bacteria_P49_3_Water_Pi_48	3_WT_Pi_48	3_WT_Pi	1_ND_Pi	0
ASV1003	Bacteria	Pseudomonadota	Alphaproteobacteria	Caulobacterales	Caulobacteraceae	Caulobacter		bacteria_P23_4_Non_Specific_48	4_NSP_48	4_NSP	2_NSP	0
ASV1003	Bacteria	Pseudomonadota	Alphaproteobacteria	Caulobacterales	Caulobacteraceae	Caulobacter		bacteria_P6_2_Water_24	2_WT_24	2_WT	0_ND	0
ASV1003	Bacteria	Pseudomonadota	Alphaproteobacteria	Caulobacterales	Caulobacteraceae	Caulobacter		bacteria_P24_4_Non_Specific_48	4_NSP_48	4_NSP	2_NSP	0
ASV1003	Bacteria	Pseudomonadota	Alphaproteobacteria	Caulobacterales	Caulobacteraceae	Caulobacter		bacteria_P2_0_No_Treatment_24	0_NT_24	0_NT	0_ND	0
ASV1003	Bacteria	Pseudomonadota	Alphaproteobacteria	Caulobacterales	Caulobacteraceae	Caulobacter		bacteria_P40_6_GPB1_72	6_GPB1_72	6_GPB1	4_dsRNA	0
ASV1003	Bacteria	Pseudomonadota	Alphaproteobacteria	Caulobacterales	Caulobacteraceae	Caulobacter		bacteria_P13_8_Cut3_24	8_CUT3_24	8_CUT3	4_dsRNA	0
ASV1003	Bacteria	Pseudomonadota	Alphaproteobacteria	Caulobacterales	Caulobacteraceae	Caulobacter		bacteria_P38_4_Non_Specific_72	4_NSP_72	4_NSP	2_NSP	0
ASV1003	Bacteria	Pseudomonadota	Alphaproteobacteria	Caulobacterales	Caulobacteraceae	Caulobacter		bacteria_P3_0_No_Treatment_24	0_NT_24	0_NT	0_ND	0
ASV1003	Bacteria	Pseudomonadota	Alphaproteobacteria	Caulobacterales	Caulobacteraceae	Caulobacter		bacteria_P65_3_Water_Pi_72	3_WT_Pi_72	3_WT_Pi	1_ND_Pi	0
ASV1003	Bacteria	Pseudomonadota	Alphaproteobacteria	Caulobacterales	Caulobacteraceae	Caulobacter		bacteria_P72_7_GPB1_Pi_72	7_GPB1_Pi_72	7_GPB1_Pi	5_dsRNA_Pi	0
ASV1003	Bacteria	Pseudomonadota	Alphaproteobacteria	Caulobacterales	Caulobacteraceae	Caulobacter		bacteria_P54_5_Non_Specific_Pi_48	5_NSP_Pi_48	5_NSP_Pi	3_NSP_Pi	0
ASV1003	Bacteria	Pseudomonadota	Alphaproteobacteria	Caulobacterales	Caulobacteraceae	Caulobacter		bacteria_P52_5_Non_Specific_Pi_48	5_NSP_Pi_48	5_NSP_Pi	3_NSP_Pi	0
ASV1003	Bacteria	Pseudomonadota	Alphaproteobacteria	Caulobacterales	Caulobacteraceae	Caulobacter		bacteria_P57_7_GPB1_Pi_48	7_GPB1_Pi_48	7_GPB1_Pi	5_dsRNA_Pi	0
ASV1003	Bacteria	Pseudomonadota	Alphaproteobacteria	Caulobacterales	Caulobacteraceae	Caulobacter		bacteria_P25_6_GPB1_48	6_GPB1_48	6_GPB1	4_dsRNA	0
ASV1003	Bacteria	Pseudomonadota	Alphaproteobacteria	Caulobacterales	Caulobacteraceae	Caulobacter		bacteria_P43_8_Cut3_72	8_CUT3_72	8_CUT3	4_dsRNA	0
ASV1003	Bacteria	Pseudomonadota	Alphaproteobacteria	Caulobacterales	Caulobacteraceae	Caulobacter		bacteria_P39_4_Non_Specific_72	4_NSP_72	4_NSP	2_NSP	0
ASV1003	Bacteria	Pseudomonadota	Alphaproteobacteria	Caulobacterales	Caulobacteraceae	Caulobacter		bacteria_P4_2_Water_24	2_WT_24	2_WT	0_ND	0
ASV1003	Bacteria	Pseudomonadota	Alphaproteobacteria	Caulobacterales	Caulobacteraceae	Caulobacter		bacteria_P30_8_Cut3_48	8_CUT3_48	8_CUT3	4_dsRNA	0
ASV1003	Bacteria	Pseudomonadota	Alphaproteobacteria	Caulobacterales	Caulobacteraceae	Caulobacter		bacteria_P15_8_Cut3_24	8_CUT3_24	8_CUT3	4_dsRNA	0
ASV1003	Bacteria	Pseudomonadota	Alphaproteobacteria	Caulobacterales	Caulobacteraceae	Caulobacter		bacteria_P67_5_Non_Specific_Pi_72	5_NSP_Pi_72	5_NSP_Pi	3_NSP_Pi	0
ASV1003	Bacteria	Pseudomonadota	Alphaproteobacteria	Caulobacterales	Caulobacteraceae	Caulobacter		bacteria_P66_3_Water_Pi_72	3_WT_Pi_72	3_WT_Pi	1_ND_Pi	0
ASV1003	Bacteria	Pseudomonadota	Alphaproteobacteria	Caulobacterales	Caulobacteraceae	Caulobacter		bacteria_P56_7_GPB1_Pi_48	7_GPB1_Pi_48	7_GPB1_Pi	5_dsRNA_Pi	0
ASV1003	Bacteria	Pseudomonadota	Alphaproteobacteria	Caulobacterales	Caulobacteraceae	Caulobacter		bacteria_P45_8_Cut3_72	8_CUT3_72	8_CUT3	4_dsRNA	0
ASV1003	Bacteria	Pseudomonadota	Alphaproteobacteria	Caulobacterales	Caulobacteraceae	Caulobacter		bacteria_P37_4_Non_Specific_72	4_NSP_72	4_NSP	2_NSP	0
ASV1003	Bacteria	Pseudomonadota	Alphaproteobacteria	Caulobacterales	Caulobacteraceae	Caulobacter		bacteria_P55_7_GPB1_Pi_48	7_GPB1_Pi_48	7_GPB1_Pi	5_dsRNA_Pi	0
ASV1003	Bacteria	Pseudomonadota	Alphaproteobacteria	Caulobacterales	Caulobacteraceae	Caulobacter		bacteria_P41_6_GPB1_72	6_GPB1_72	6_GPB1	4_dsRNA	0
ASV1003	Bacteria	Pseudomonadota	Alphaproteobacteria	Caulobacterales	Caulobacteraceae	Caulobacter		bacteria_P68_5_Non_Specific_Pi_72	5_NSP_Pi_72	5_NSP_Pi	3_NSP_Pi	0
ASV1003	Bacteria	Pseudomonadota	Alphaproteobacteria	Caulobacterales	Caulobacteraceae	Caulobacter		bacteria_P35_2_Water_72	2_WT_72	2_WT	0_ND	0
ASV1003	Bacteria	Pseudomonadota	Alphaproteobacteria	Caulobacterales	Caulobacteraceae	Caulobacter		bacteria_P8_4_Non_Specific_24	4_NSP_24	4_NSP	2_NSP	0
ASV1003	Bacteria	Pseudomonadota	Alphaproteobacteria	Caulobacterales	Caulobacteraceae	Caulobacter		bacteria_P33_0_No_Treatment_72	0_NT_72	0_NT	0_ND	0
ASV1003	Bacteria	Pseudomonadota	Alphaproteobacteria	Caulobacterales	Caulobacteraceae	Caulobacter		bacteria_P31_0_No_Treatment_72	0_NT_72	0_NT	0_ND	0
ASV1003	Bacteria	Pseudomonadota	Alphaproteobacteria	Caulobacterales	Caulobacteraceae	Caulobacter		bacteria_P64_3_Water_Pi_72	3_WT_Pi_72	3_WT_Pi	1_ND_Pi	0
ASV1003	Bacteria	Pseudomonadota	Alphaproteobacteria	Caulobacterales	Caulobacteraceae	Caulobacter		bacteria_P1_0_No_Treatment_24	0_NT_24	0_NT	0_ND	0
ASV1003	Bacteria	Pseudomonadota	Alphaproteobacteria	Caulobacterales	Caulobacteraceae	Caulobacter		bacteria_P53_5_Non_Specific_Pi_48	5_NSP_Pi_48	5_NSP_Pi	3_NSP_Pi	0
ASV1003	Bacteria	Pseudomonadota	Alphaproteobacteria	Caulobacterales	Caulobacteraceae	Caulobacter		bacteria_P5_2_Water_24	2_WT_24	2_WT	0_ND	0
ASV1003	Bacteria	Pseudomonadota	Alphaproteobacteria	Caulobacterales	Caulobacteraceae	Caulobacter		bacteria_P69_5_Non_Specific_Pi_72	5_NSP_Pi_72	5_NSP_Pi	3_NSP_Pi	0
ASV1003	Bacteria	Pseudomonadota	Alphaproteobacteria	Caulobacterales	Caulobacteraceae	Caulobacter		bacteria_P63_1_No_Treatment_Pi_72	1_NT_Pi_72	1_NT_Pi	1_ND_Pi	0
ASV1003	Bacteria	Pseudomonadota	Alphaproteobacteria	Caulobacterales	Caulobacteraceae	Caulobacter		bacteria_P74_9_Cut3_Pi_72	9_CUT3_Pi_72	9_CUT3_Pi	5_dsRNA_Pi	0
ASV1003	Bacteria	Pseudomonadota	Alphaproteobacteria	Caulobacterales	Caulobacteraceae	Caulobacter		bacteria_P17_0_No_Treatment_48	0_NT_48	0_NT	0_ND	0
ASV1003	Bacteria	Pseudomonadota	Alphaproteobacteria	Caulobacterales	Caulobacteraceae	Caulobacter		bacteria_P19_2_Water_48	2_WT_48	2_WT	0_ND	0
ASV1003	Bacteria	Pseudomonadota	Alphaproteobacteria	Caulobacterales	Caulobacteraceae	Caulobacter		bacteria_P27_6_GPB1_48	6_GPB1_48	6_GPB1	4_dsRNA	0
ASV1003	Bacteria	Pseudomonadota	Alphaproteobacteria	Caulobacterales	Caulobacteraceae	Caulobacter		bacteria_P34_2_Water_72	2_WT_72	2_WT	0_ND	0
ASV1003	Bacteria	Pseudomonadota	Alphaproteobacteria	Caulobacterales	Caulobacteraceae	Caulobacter		bacteria_P42_6_GPB1_72	6_GPB1_72	6_GPB1	4_dsRNA	0
ASV1003	Bacteria	Pseudomonadota	Alphaproteobacteria	Caulobacterales	Caulobacteraceae	Caulobacter		bacteria_P75_9_Cut3_Pi_72	9_CUT3_Pi_72	9_CUT3_Pi	5_dsRNA_Pi	0
ASV1003	Bacteria	Pseudomonadota	Alphaproteobacteria	Caulobacterales	Caulobacteraceae	Caulobacter		bacteria_P32_0_No_Treatment_72	0_NT_72	0_NT	0_ND	0
ASV1003	Bacteria	Pseudomonadota	Alphaproteobacteria	Caulobacterales	Caulobacteraceae	Caulobacter		bacteria_P18_0_No_Treatment_48	0_NT_48	0_NT	0_ND	0
ASV1003	Bacteria	Pseudomonadota	Alphaproteobacteria	Caulobacterales	Caulobacteraceae	Caulobacter		bacteria_P10_6_GPB1_24	6_GPB1_24	6_GPB1	4_dsRNA	0
ASV1003	Bacteria	Pseudomonadota	Alphaproteobacteria	Caulobacterales	Caulobacteraceae	Caulobacter		bacteria_P28_8_Cut3_48	8_CUT3_48	8_CUT3	4_dsRNA	0
ASV1003	Bacteria	Pseudomonadota	Alphaproteobacteria	Caulobacterales	Caulobacteraceae	Caulobacter		bacteria_P61_1_No_Treatment_Pi_72	1_NT_Pi_72	1_NT_Pi	1_ND_Pi	0
ASV1003	Bacteria	Pseudomonadota	Alphaproteobacteria	Caulobacterales	Caulobacteraceae	Caulobacter		bacteria_P59_9_Cut3_Pi_48	9_CUT3_Pi_48	9_CUT3_Pi	5_dsRNA_Pi	0
ASV1003	Bacteria	Pseudomonadota	Alphaproteobacteria	Caulobacterales	Caulobacteraceae	Caulobacter		bacteria_P58_9_Cut3_Pi_48	9_CUT3_Pi_48	9_CUT3_Pi	5_dsRNA_Pi	0
ASV1003	Bacteria	Pseudomonadota	Alphaproteobacteria	Caulobacterales	Caulobacteraceae	Caulobacter		bacteria_P60_9_Cut3_Pi_48	9_CUT3_Pi_48	9_CUT3_Pi	5_dsRNA_Pi	0
ASV1003	Bacteria	Pseudomonadota	Alphaproteobacteria	Caulobacterales	Caulobacteraceae	Caulobacter		bacteria_P29_8_Cut3_48	8_CUT3_48	8_CUT3	4_dsRNA	0
ASV1004	Bacteria	Pseudomonadota	Alphaproteobacteria	Sphingomonadales	Sphingomonadaceae	Sphingomonas		bacteria_P9_4_Non_Specific_24	4_NSP_24	4_NSP	2_NSP	0.10395
ASV1004	Bacteria	Pseudomonadota	Alphaproteobacteria	Sphingomonadales	Sphingomonadaceae	Sphingomonas		bacteria_P19_2_Water_48	2_WT_48	2_WT	0_ND	0.0693001
ASV1004	Bacteria	Pseudomonadota	Alphaproteobacteria	Sphingomonadales	Sphingomonadaceae	Sphingomonas		bacteria_P7_4_Non_Specific_24	4_NSP_24	4_NSP	2_NSP	0
ASV1004	Bacteria	Pseudomonadota	Alphaproteobacteria	Sphingomonadales	Sphingomonadaceae	Sphingomonas		bacteria_P69_5_Non_Specific_Pi_72	5_NSP_Pi_72	5_NSP_Pi	3_NSP_Pi	0
ASV1004	Bacteria	Pseudomonadota	Alphaproteobacteria	Sphingomonadales	Sphingomonadaceae	Sphingomonas		bacteria_P44_8_Cut3_72	8_CUT3_72	8_CUT3	4_dsRNA	0
ASV1004	Bacteria	Pseudomonadota	Alphaproteobacteria	Sphingomonadales	Sphingomonadaceae	Sphingomonas		bacteria_P58_9_Cut3_Pi_48	9_CUT3_Pi_48	9_CUT3_Pi	5_dsRNA_Pi	0
ASV1004	Bacteria	Pseudomonadota	Alphaproteobacteria	Sphingomonadales	Sphingomonadaceae	Sphingomonas		bacteria_P6_2_Water_24	2_WT_24	2_WT	0_ND	0
ASV1004	Bacteria	Pseudomonadota	Alphaproteobacteria	Sphingomonadales	Sphingomonadaceae	Sphingomonas		bacteria_P11_6_GPB1_24	6_GPB1_24	6_GPB1	4_dsRNA	0
ASV1004	Bacteria	Pseudomonadota	Alphaproteobacteria	Sphingomonadales	Sphingomonadaceae	Sphingomonas		bacteria_P33_0_No_Treatment_72	0_NT_72	0_NT	0_ND	0
ASV1004	Bacteria	Pseudomonadota	Alphaproteobacteria	Sphingomonadales	Sphingomonadaceae	Sphingomonas		bacteria_P60_9_Cut3_Pi_48	9_CUT3_Pi_48	9_CUT3_Pi	5_dsRNA_Pi	0
ASV1004	Bacteria	Pseudomonadota	Alphaproteobacteria	Sphingomonadales	Sphingomonadaceae	Sphingomonas		bacteria_P65_3_Water_Pi_72	3_WT_Pi_72	3_WT_Pi	1_ND_Pi	0
ASV1004	Bacteria	Pseudomonadota	Alphaproteobacteria	Sphingomonadales	Sphingomonadaceae	Sphingomonas		bacteria_P28_8_Cut3_48	8_CUT3_48	8_CUT3	4_dsRNA	0
ASV1004	Bacteria	Pseudomonadota	Alphaproteobacteria	Sphingomonadales	Sphingomonadaceae	Sphingomonas		bacteria_P13_8_Cut3_24	8_CUT3_24	8_CUT3	4_dsRNA	0
ASV1004	Bacteria	Pseudomonadota	Alphaproteobacteria	Sphingomonadales	Sphingomonadaceae	Sphingomonas		bacteria_P62_1_No_Treatment_Pi_72	1_NT_Pi_72	1_NT_Pi	1_ND_Pi	0
ASV1004	Bacteria	Pseudomonadota	Alphaproteobacteria	Sphingomonadales	Sphingomonadaceae	Sphingomonas		bacteria_P45_8_Cut3_72	8_CUT3_72	8_CUT3	4_dsRNA	0
ASV1004	Bacteria	Pseudomonadota	Alphaproteobacteria	Sphingomonadales	Sphingomonadaceae	Sphingomonas		bacteria_P39_4_Non_Specific_72	4_NSP_72	4_NSP	2_NSP	0
ASV1004	Bacteria	Pseudomonadota	Alphaproteobacteria	Sphingomonadales	Sphingomonadaceae	Sphingomonas		bacteria_P37_4_Non_Specific_72	4_NSP_72	4_NSP	2_NSP	0
ASV1004	Bacteria	Pseudomonadota	Alphaproteobacteria	Sphingomonadales	Sphingomonadaceae	Sphingomonas		bacteria_P8_4_Non_Specific_24	4_NSP_24	4_NSP	2_NSP	0
ASV1004	Bacteria	Pseudomonadota	Alphaproteobacteria	Sphingomonadales	Sphingomonadaceae	Sphingomonas		bacteria_P35_2_Water_72	2_WT_72	2_WT	0_ND	0
ASV1004	Bacteria	Pseudomonadota	Alphaproteobacteria	Sphingomonadales	Sphingomonadaceae	Sphingomonas		bacteria_P61_1_No_Treatment_Pi_72	1_NT_Pi_72	1_NT_Pi	1_ND_Pi	0
ASV1004	Bacteria	Pseudomonadota	Alphaproteobacteria	Sphingomonadales	Sphingomonadaceae	Sphingomonas		bacteria_P74_9_Cut3_Pi_72	9_CUT3_Pi_72	9_CUT3_Pi	5_dsRNA_Pi	0
ASV1004	Bacteria	Pseudomonadota	Alphaproteobacteria	Sphingomonadales	Sphingomonadaceae	Sphingomonas		bacteria_P40_6_GPB1_72	6_GPB1_72	6_GPB1	4_dsRNA	0
ASV1004	Bacteria	Pseudomonadota	Alphaproteobacteria	Sphingomonadales	Sphingomonadaceae	Sphingomonas		bacteria_P64_3_Water_Pi_72	3_WT_Pi_72	3_WT_Pi	1_ND_Pi	0
ASV1004	Bacteria	Pseudomonadota	Alphaproteobacteria	Sphingomonadales	Sphingomonadaceae	Sphingomonas		bacteria_P42_6_GPB1_72	6_GPB1_72	6_GPB1	4_dsRNA	0
ASV1004	Bacteria	Pseudomonadota	Alphaproteobacteria	Sphingomonadales	Sphingomonadaceae	Sphingomonas		bacteria_P72_7_GPB1_Pi_72	7_GPB1_Pi_72	7_GPB1_Pi	5_dsRNA_Pi	0
ASV1004	Bacteria	Pseudomonadota	Alphaproteobacteria	Sphingomonadales	Sphingomonadaceae	Sphingomonas		bacteria_P68_5_Non_Specific_Pi_72	5_NSP_Pi_72	5_NSP_Pi	3_NSP_Pi	0
ASV1004	Bacteria	Pseudomonadota	Alphaproteobacteria	Sphingomonadales	Sphingomonadaceae	Sphingomonas		bacteria_P38_4_Non_Specific_72	4_NSP_72	4_NSP	2_NSP	0
ASV1004	Bacteria	Pseudomonadota	Alphaproteobacteria	Sphingomonadales	Sphingomonadaceae	Sphingomonas		bacteria_P47_1_No_Treatment_Pi_48	1_NT_Pi_48	1_NT_Pi	1_ND_Pi	0
ASV1004	Bacteria	Pseudomonadota	Alphaproteobacteria	Sphingomonadales	Sphingomonadaceae	Sphingomonas		bacteria_P22_4_Non_Specific_48	4_NSP_48	4_NSP	2_NSP	0
ASV1004	Bacteria	Pseudomonadota	Alphaproteobacteria	Sphingomonadales	Sphingomonadaceae	Sphingomonas		bacteria_P51_3_Water_Pi_48	3_WT_Pi_48	3_WT_Pi	1_ND_Pi	0
ASV1004	Bacteria	Pseudomonadota	Alphaproteobacteria	Sphingomonadales	Sphingomonadaceae	Sphingomonas		bacteria_P36_2_Water_72	2_WT_72	2_WT	0_ND	0
ASV1004	Bacteria	Pseudomonadota	Alphaproteobacteria	Sphingomonadales	Sphingomonadaceae	Sphingomonas		bacteria_P59_9_Cut3_Pi_48	9_CUT3_Pi_48	9_CUT3_Pi	5_dsRNA_Pi	0
ASV1004	Bacteria	Pseudomonadota	Alphaproteobacteria	Sphingomonadales	Sphingomonadaceae	Sphingomonas		bacteria_P4_2_Water_24	2_WT_24	2_WT	0_ND	0
ASV1004	Bacteria	Pseudomonadota	Alphaproteobacteria	Sphingomonadales	Sphingomonadaceae	Sphingomonas		bacteria_P66_3_Water_Pi_72	3_WT_Pi_72	3_WT_Pi	1_ND_Pi	0
ASV1004	Bacteria	Pseudomonadota	Alphaproteobacteria	Sphingomonadales	Sphingomonadaceae	Sphingomonas		bacteria_P14_8_Cut3_24	8_CUT3_24	8_CUT3	4_dsRNA	0
ASV1004	Bacteria	Pseudomonadota	Alphaproteobacteria	Sphingomonadales	Sphingomonadaceae	Sphingomonas		bacteria_P67_5_Non_Specific_Pi_72	5_NSP_Pi_72	5_NSP_Pi	3_NSP_Pi	0
ASV1004	Bacteria	Pseudomonadota	Alphaproteobacteria	Sphingomonadales	Sphingomonadaceae	Sphingomonas		bacteria_P12_6_GPB1_24	6_GPB1_24	6_GPB1	4_dsRNA	0
ASV1004	Bacteria	Pseudomonadota	Alphaproteobacteria	Sphingomonadales	Sphingomonadaceae	Sphingomonas		bacteria_P10_6_GPB1_24	6_GPB1_24	6_GPB1	4_dsRNA	0
ASV1004	Bacteria	Pseudomonadota	Alphaproteobacteria	Sphingomonadales	Sphingomonadaceae	Sphingomonas		bacteria_P43_8_Cut3_72	8_CUT3_72	8_CUT3	4_dsRNA	0
ASV1004	Bacteria	Pseudomonadota	Alphaproteobacteria	Sphingomonadales	Sphingomonadaceae	Sphingomonas		bacteria_P52_5_Non_Specific_Pi_48	5_NSP_Pi_48	5_NSP_Pi	3_NSP_Pi	0
ASV1004	Bacteria	Pseudomonadota	Alphaproteobacteria	Sphingomonadales	Sphingomonadaceae	Sphingomonas		bacteria_P21_2_Water_48	2_WT_48	2_WT	0_ND	0
ASV1004	Bacteria	Pseudomonadota	Alphaproteobacteria	Sphingomonadales	Sphingomonadaceae	Sphingomonas		bacteria_P23_4_Non_Specific_48	4_NSP_48	4_NSP	2_NSP	0
ASV1004	Bacteria	Pseudomonadota	Alphaproteobacteria	Sphingomonadales	Sphingomonadaceae	Sphingomonas		bacteria_P31_0_No_Treatment_72	0_NT_72	0_NT	0_ND	0
ASV1004	Bacteria	Pseudomonadota	Alphaproteobacteria	Sphingomonadales	Sphingomonadaceae	Sphingomonas		bacteria_P27_6_GPB1_48	6_GPB1_48	6_GPB1	4_dsRNA	0
ASV1004	Bacteria	Pseudomonadota	Alphaproteobacteria	Sphingomonadales	Sphingomonadaceae	Sphingomonas		bacteria_P41_6_GPB1_72	6_GPB1_72	6_GPB1	4_dsRNA	0
ASV1004	Bacteria	Pseudomonadota	Alphaproteobacteria	Sphingomonadales	Sphingomonadaceae	Sphingomonas		bacteria_P34_2_Water_72	2_WT_72	2_WT	0_ND	0
ASV1004	Bacteria	Pseudomonadota	Alphaproteobacteria	Sphingomonadales	Sphingomonadaceae	Sphingomonas		bacteria_P48_1_No_Treatment_Pi_48	1_NT_Pi_48	1_NT_Pi	1_ND_Pi	0
ASV1004	Bacteria	Pseudomonadota	Alphaproteobacteria	Sphingomonadales	Sphingomonadaceae	Sphingomonas		bacteria_P16_0_No_Treatment_48	0_NT_48	0_NT	0_ND	0
ASV1004	Bacteria	Pseudomonadota	Alphaproteobacteria	Sphingomonadales	Sphingomonadaceae	Sphingomonas		bacteria_P75_9_Cut3_Pi_72	9_CUT3_Pi_72	9_CUT3_Pi	5_dsRNA_Pi	0
ASV1004	Bacteria	Pseudomonadota	Alphaproteobacteria	Sphingomonadales	Sphingomonadaceae	Sphingomonas		bacteria_P71_7_GPB1_Pi_72	7_GPB1_Pi_72	7_GPB1_Pi	5_dsRNA_Pi	0
ASV1004	Bacteria	Pseudomonadota	Alphaproteobacteria	Sphingomonadales	Sphingomonadaceae	Sphingomonas		bacteria_P24_4_Non_Specific_48	4_NSP_48	4_NSP	2_NSP	0
ASV1004	Bacteria	Pseudomonadota	Alphaproteobacteria	Sphingomonadales	Sphingomonadaceae	Sphingomonas		bacteria_P73_9_Cut3_Pi_72	9_CUT3_Pi_72	9_CUT3_Pi	5_dsRNA_Pi	0
ASV1004	Bacteria	Pseudomonadota	Alphaproteobacteria	Sphingomonadales	Sphingomonadaceae	Sphingomonas		bacteria_P54_5_Non_Specific_Pi_48	5_NSP_Pi_48	5_NSP_Pi	3_NSP_Pi	0
ASV1004	Bacteria	Pseudomonadota	Alphaproteobacteria	Sphingomonadales	Sphingomonadaceae	Sphingomonas		bacteria_P49_3_Water_Pi_48	3_WT_Pi_48	3_WT_Pi	1_ND_Pi	0
ASV1004	Bacteria	Pseudomonadota	Alphaproteobacteria	Sphingomonadales	Sphingomonadaceae	Sphingomonas		bacteria_P17_0_No_Treatment_48	0_NT_48	0_NT	0_ND	0
ASV1004	Bacteria	Pseudomonadota	Alphaproteobacteria	Sphingomonadales	Sphingomonadaceae	Sphingomonas		bacteria_P18_0_No_Treatment_48	0_NT_48	0_NT	0_ND	0
ASV1004	Bacteria	Pseudomonadota	Alphaproteobacteria	Sphingomonadales	Sphingomonadaceae	Sphingomonas		bacteria_P56_7_GPB1_Pi_48	7_GPB1_Pi_48	7_GPB1_Pi	5_dsRNA_Pi	0
ASV1004	Bacteria	Pseudomonadota	Alphaproteobacteria	Sphingomonadales	Sphingomonadaceae	Sphingomonas		bacteria_P5_2_Water_24	2_WT_24	2_WT	0_ND	0
ASV1004	Bacteria	Pseudomonadota	Alphaproteobacteria	Sphingomonadales	Sphingomonadaceae	Sphingomonas		bacteria_P3_0_No_Treatment_24	0_NT_24	0_NT	0_ND	0
ASV1004	Bacteria	Pseudomonadota	Alphaproteobacteria	Sphingomonadales	Sphingomonadaceae	Sphingomonas		bacteria_P63_1_No_Treatment_Pi_72	1_NT_Pi_72	1_NT_Pi	1_ND_Pi	0
ASV1004	Bacteria	Pseudomonadota	Alphaproteobacteria	Sphingomonadales	Sphingomonadaceae	Sphingomonas		bacteria_P70_7_GPB1_Pi_72	7_GPB1_Pi_72	7_GPB1_Pi	5_dsRNA_Pi	0
ASV1004	Bacteria	Pseudomonadota	Alphaproteobacteria	Sphingomonadales	Sphingomonadaceae	Sphingomonas		bacteria_P55_7_GPB1_Pi_48	7_GPB1_Pi_48	7_GPB1_Pi	5_dsRNA_Pi	0
ASV1004	Bacteria	Pseudomonadota	Alphaproteobacteria	Sphingomonadales	Sphingomonadaceae	Sphingomonas		bacteria_P53_5_Non_Specific_Pi_48	5_NSP_Pi_48	5_NSP_Pi	3_NSP_Pi	0
ASV1004	Bacteria	Pseudomonadota	Alphaproteobacteria	Sphingomonadales	Sphingomonadaceae	Sphingomonas		bacteria_P32_0_No_Treatment_72	0_NT_72	0_NT	0_ND	0
ASV1004	Bacteria	Pseudomonadota	Alphaproteobacteria	Sphingomonadales	Sphingomonadaceae	Sphingomonas		bacteria_P50_3_Water_Pi_48	3_WT_Pi_48	3_WT_Pi	1_ND_Pi	0
ASV1004	Bacteria	Pseudomonadota	Alphaproteobacteria	Sphingomonadales	Sphingomonadaceae	Sphingomonas		bacteria_P15_8_Cut3_24	8_CUT3_24	8_CUT3	4_dsRNA	0
ASV1004	Bacteria	Pseudomonadota	Alphaproteobacteria	Sphingomonadales	Sphingomonadaceae	Sphingomonas		bacteria_P46_1_No_Treatment_Pi_48	1_NT_Pi_48	1_NT_Pi	1_ND_Pi	0
ASV1004	Bacteria	Pseudomonadota	Alphaproteobacteria	Sphingomonadales	Sphingomonadaceae	Sphingomonas		bacteria_P30_8_Cut3_48	8_CUT3_48	8_CUT3	4_dsRNA	0
ASV1004	Bacteria	Pseudomonadota	Alphaproteobacteria	Sphingomonadales	Sphingomonadaceae	Sphingomonas		bacteria_P20_2_Water_48	2_WT_48	2_WT	0_ND	0
ASV1004	Bacteria	Pseudomonadota	Alphaproteobacteria	Sphingomonadales	Sphingomonadaceae	Sphingomonas		bacteria_P57_7_GPB1_Pi_48	7_GPB1_Pi_48	7_GPB1_Pi	5_dsRNA_Pi	0
ASV1004	Bacteria	Pseudomonadota	Alphaproteobacteria	Sphingomonadales	Sphingomonadaceae	Sphingomonas		bacteria_P1_0_No_Treatment_24	0_NT_24	0_NT	0_ND	0
ASV1004	Bacteria	Pseudomonadota	Alphaproteobacteria	Sphingomonadales	Sphingomonadaceae	Sphingomonas		bacteria_P25_6_GPB1_48	6_GPB1_48	6_GPB1	4_dsRNA	0
ASV1004	Bacteria	Pseudomonadota	Alphaproteobacteria	Sphingomonadales	Sphingomonadaceae	Sphingomonas		bacteria_P26_6_GPB1_48	6_GPB1_48	6_GPB1	4_dsRNA	0
ASV1004	Bacteria	Pseudomonadota	Alphaproteobacteria	Sphingomonadales	Sphingomonadaceae	Sphingomonas		bacteria_P29_8_Cut3_48	8_CUT3_48	8_CUT3	4_dsRNA	0
ASV1004	Bacteria	Pseudomonadota	Alphaproteobacteria	Sphingomonadales	Sphingomonadaceae	Sphingomonas		bacteria_P2_0_No_Treatment_24	0_NT_24	0_NT	0_ND	0
ASV1005	Bacteria	Pseudomonadota	Gammaproteobacteria	Pseudomonadales	Moraxellaceae	Enhydrobacter		bacteria_P5_2_Water_24	2_WT_24	2_WT	0_ND	0.17325
ASV1005	Bacteria	Pseudomonadota	Gammaproteobacteria	Pseudomonadales	Moraxellaceae	Enhydrobacter		bacteria_P19_2_Water_48	2_WT_48	2_WT	0_ND	0.10395
ASV1005	Bacteria	Pseudomonadota	Gammaproteobacteria	Pseudomonadales	Moraxellaceae	Enhydrobacter		bacteria_P38_4_Non_Specific_72	4_NSP_72	4_NSP	2_NSP	0.0693001
ASV1005	Bacteria	Pseudomonadota	Gammaproteobacteria	Pseudomonadales	Moraxellaceae	Enhydrobacter		bacteria_P20_2_Water_48	2_WT_48	2_WT	0_ND	0
ASV1005	Bacteria	Pseudomonadota	Gammaproteobacteria	Pseudomonadales	Moraxellaceae	Enhydrobacter		bacteria_P46_1_No_Treatment_Pi_48	1_NT_Pi_48	1_NT_Pi	1_ND_Pi	0
ASV1005	Bacteria	Pseudomonadota	Gammaproteobacteria	Pseudomonadales	Moraxellaceae	Enhydrobacter		bacteria_P47_1_No_Treatment_Pi_48	1_NT_Pi_48	1_NT_Pi	1_ND_Pi	0
ASV1005	Bacteria	Pseudomonadota	Gammaproteobacteria	Pseudomonadales	Moraxellaceae	Enhydrobacter		bacteria_P2_0_No_Treatment_24	0_NT_24	0_NT	0_ND	0
ASV1005	Bacteria	Pseudomonadota	Gammaproteobacteria	Pseudomonadales	Moraxellaceae	Enhydrobacter		bacteria_P9_4_Non_Specific_24	4_NSP_24	4_NSP	2_NSP	0
ASV1005	Bacteria	Pseudomonadota	Gammaproteobacteria	Pseudomonadales	Moraxellaceae	Enhydrobacter		bacteria_P71_7_GPB1_Pi_72	7_GPB1_Pi_72	7_GPB1_Pi	5_dsRNA_Pi	0
ASV1005	Bacteria	Pseudomonadota	Gammaproteobacteria	Pseudomonadales	Moraxellaceae	Enhydrobacter		bacteria_P3_0_No_Treatment_24	0_NT_24	0_NT	0_ND	0
ASV1005	Bacteria	Pseudomonadota	Gammaproteobacteria	Pseudomonadales	Moraxellaceae	Enhydrobacter		bacteria_P63_1_No_Treatment_Pi_72	1_NT_Pi_72	1_NT_Pi	1_ND_Pi	0
ASV1005	Bacteria	Pseudomonadota	Gammaproteobacteria	Pseudomonadales	Moraxellaceae	Enhydrobacter		bacteria_P55_7_GPB1_Pi_48	7_GPB1_Pi_48	7_GPB1_Pi	5_dsRNA_Pi	0
ASV1005	Bacteria	Pseudomonadota	Gammaproteobacteria	Pseudomonadales	Moraxellaceae	Enhydrobacter		bacteria_P14_8_Cut3_24	8_CUT3_24	8_CUT3	4_dsRNA	0
ASV1005	Bacteria	Pseudomonadota	Gammaproteobacteria	Pseudomonadales	Moraxellaceae	Enhydrobacter		bacteria_P51_3_Water_Pi_48	3_WT_Pi_48	3_WT_Pi	1_ND_Pi	0
ASV1005	Bacteria	Pseudomonadota	Gammaproteobacteria	Pseudomonadales	Moraxellaceae	Enhydrobacter		bacteria_P15_8_Cut3_24	8_CUT3_24	8_CUT3	4_dsRNA	0
ASV1005	Bacteria	Pseudomonadota	Gammaproteobacteria	Pseudomonadales	Moraxellaceae	Enhydrobacter		bacteria_P30_8_Cut3_48	8_CUT3_48	8_CUT3	4_dsRNA	0
ASV1005	Bacteria	Pseudomonadota	Gammaproteobacteria	Pseudomonadales	Moraxellaceae	Enhydrobacter		bacteria_P59_9_Cut3_Pi_48	9_CUT3_Pi_48	9_CUT3_Pi	5_dsRNA_Pi	0
ASV1005	Bacteria	Pseudomonadota	Gammaproteobacteria	Pseudomonadales	Moraxellaceae	Enhydrobacter		bacteria_P24_4_Non_Specific_48	4_NSP_48	4_NSP	2_NSP	0
ASV1005	Bacteria	Pseudomonadota	Gammaproteobacteria	Pseudomonadales	Moraxellaceae	Enhydrobacter		bacteria_P53_5_Non_Specific_Pi_48	5_NSP_Pi_48	5_NSP_Pi	3_NSP_Pi	0
ASV1005	Bacteria	Pseudomonadota	Gammaproteobacteria	Pseudomonadales	Moraxellaceae	Enhydrobacter		bacteria_P56_7_GPB1_Pi_48	7_GPB1_Pi_48	7_GPB1_Pi	5_dsRNA_Pi	0
ASV1005	Bacteria	Pseudomonadota	Gammaproteobacteria	Pseudomonadales	Moraxellaceae	Enhydrobacter		bacteria_P65_3_Water_Pi_72	3_WT_Pi_72	3_WT_Pi	1_ND_Pi	0
ASV1005	Bacteria	Pseudomonadota	Gammaproteobacteria	Pseudomonadales	Moraxellaceae	Enhydrobacter		bacteria_P45_8_Cut3_72	8_CUT3_72	8_CUT3	4_dsRNA	0
ASV1005	Bacteria	Pseudomonadota	Gammaproteobacteria	Pseudomonadales	Moraxellaceae	Enhydrobacter		bacteria_P32_0_No_Treatment_72	0_NT_72	0_NT	0_ND	0
ASV1005	Bacteria	Pseudomonadota	Gammaproteobacteria	Pseudomonadales	Moraxellaceae	Enhydrobacter		bacteria_P33_0_No_Treatment_72	0_NT_72	0_NT	0_ND	0
ASV1005	Bacteria	Pseudomonadota	Gammaproteobacteria	Pseudomonadales	Moraxellaceae	Enhydrobacter		bacteria_P70_7_GPB1_Pi_72	7_GPB1_Pi_72	7_GPB1_Pi	5_dsRNA_Pi	0
ASV1005	Bacteria	Pseudomonadota	Gammaproteobacteria	Pseudomonadales	Moraxellaceae	Enhydrobacter		bacteria_P58_9_Cut3_Pi_48	9_CUT3_Pi_48	9_CUT3_Pi	5_dsRNA_Pi	0
ASV1005	Bacteria	Pseudomonadota	Gammaproteobacteria	Pseudomonadales	Moraxellaceae	Enhydrobacter		bacteria_P40_6_GPB1_72	6_GPB1_72	6_GPB1	4_dsRNA	0
ASV1005	Bacteria	Pseudomonadota	Gammaproteobacteria	Pseudomonadales	Moraxellaceae	Enhydrobacter		bacteria_P57_7_GPB1_Pi_48	7_GPB1_Pi_48	7_GPB1_Pi	5_dsRNA_Pi	0
ASV1005	Bacteria	Pseudomonadota	Gammaproteobacteria	Pseudomonadales	Moraxellaceae	Enhydrobacter		bacteria_P1_0_No_Treatment_24	0_NT_24	0_NT	0_ND	0
ASV1005	Bacteria	Pseudomonadota	Gammaproteobacteria	Pseudomonadales	Moraxellaceae	Enhydrobacter		bacteria_P64_3_Water_Pi_72	3_WT_Pi_72	3_WT_Pi	1_ND_Pi	0
ASV1005	Bacteria	Pseudomonadota	Gammaproteobacteria	Pseudomonadales	Moraxellaceae	Enhydrobacter		bacteria_P72_7_GPB1_Pi_72	7_GPB1_Pi_72	7_GPB1_Pi	5_dsRNA_Pi	0
ASV1005	Bacteria	Pseudomonadota	Gammaproteobacteria	Pseudomonadales	Moraxellaceae	Enhydrobacter		bacteria_P54_5_Non_Specific_Pi_48	5_NSP_Pi_48	5_NSP_Pi	3_NSP_Pi	0
ASV1005	Bacteria	Pseudomonadota	Gammaproteobacteria	Pseudomonadales	Moraxellaceae	Enhydrobacter		bacteria_P31_0_No_Treatment_72	0_NT_72	0_NT	0_ND	0
ASV1005	Bacteria	Pseudomonadota	Gammaproteobacteria	Pseudomonadales	Moraxellaceae	Enhydrobacter		bacteria_P67_5_Non_Specific_Pi_72	5_NSP_Pi_72	5_NSP_Pi	3_NSP_Pi	0
ASV1005	Bacteria	Pseudomonadota	Gammaproteobacteria	Pseudomonadales	Moraxellaceae	Enhydrobacter		bacteria_P68_5_Non_Specific_Pi_72	5_NSP_Pi_72	5_NSP_Pi	3_NSP_Pi	0
ASV1005	Bacteria	Pseudomonadota	Gammaproteobacteria	Pseudomonadales	Moraxellaceae	Enhydrobacter		bacteria_P34_2_Water_72	2_WT_72	2_WT	0_ND	0
ASV1005	Bacteria	Pseudomonadota	Gammaproteobacteria	Pseudomonadales	Moraxellaceae	Enhydrobacter		bacteria_P6_2_Water_24	2_WT_24	2_WT	0_ND	0
ASV1005	Bacteria	Pseudomonadota	Gammaproteobacteria	Pseudomonadales	Moraxellaceae	Enhydrobacter		bacteria_P29_8_Cut3_48	8_CUT3_48	8_CUT3	4_dsRNA	0
ASV1005	Bacteria	Pseudomonadota	Gammaproteobacteria	Pseudomonadales	Moraxellaceae	Enhydrobacter		bacteria_P49_3_Water_Pi_48	3_WT_Pi_48	3_WT_Pi	1_ND_Pi	0
ASV1005	Bacteria	Pseudomonadota	Gammaproteobacteria	Pseudomonadales	Moraxellaceae	Enhydrobacter		bacteria_P75_9_Cut3_Pi_72	9_CUT3_Pi_72	9_CUT3_Pi	5_dsRNA_Pi	0
ASV1005	Bacteria	Pseudomonadota	Gammaproteobacteria	Pseudomonadales	Moraxellaceae	Enhydrobacter		bacteria_P4_2_Water_24	2_WT_24	2_WT	0_ND	0
ASV1005	Bacteria	Pseudomonadota	Gammaproteobacteria	Pseudomonadales	Moraxellaceae	Enhydrobacter		bacteria_P23_4_Non_Specific_48	4_NSP_48	4_NSP	2_NSP	0
ASV1005	Bacteria	Pseudomonadota	Gammaproteobacteria	Pseudomonadales	Moraxellaceae	Enhydrobacter		bacteria_P10_6_GPB1_24	6_GPB1_24	6_GPB1	4_dsRNA	0
ASV1005	Bacteria	Pseudomonadota	Gammaproteobacteria	Pseudomonadales	Moraxellaceae	Enhydrobacter		bacteria_P22_4_Non_Specific_48	4_NSP_48	4_NSP	2_NSP	0
ASV1005	Bacteria	Pseudomonadota	Gammaproteobacteria	Pseudomonadales	Moraxellaceae	Enhydrobacter		bacteria_P48_1_No_Treatment_Pi_48	1_NT_Pi_48	1_NT_Pi	1_ND_Pi	0
ASV1005	Bacteria	Pseudomonadota	Gammaproteobacteria	Pseudomonadales	Moraxellaceae	Enhydrobacter		bacteria_P27_6_GPB1_48	6_GPB1_48	6_GPB1	4_dsRNA	0
ASV1005	Bacteria	Pseudomonadota	Gammaproteobacteria	Pseudomonadales	Moraxellaceae	Enhydrobacter		bacteria_P13_8_Cut3_24	8_CUT3_24	8_CUT3	4_dsRNA	0
ASV1005	Bacteria	Pseudomonadota	Gammaproteobacteria	Pseudomonadales	Moraxellaceae	Enhydrobacter		bacteria_P60_9_Cut3_Pi_48	9_CUT3_Pi_48	9_CUT3_Pi	5_dsRNA_Pi	0
ASV1005	Bacteria	Pseudomonadota	Gammaproteobacteria	Pseudomonadales	Moraxellaceae	Enhydrobacter		bacteria_P7_4_Non_Specific_24	4_NSP_24	4_NSP	2_NSP	0
ASV1005	Bacteria	Pseudomonadota	Gammaproteobacteria	Pseudomonadales	Moraxellaceae	Enhydrobacter		bacteria_P43_8_Cut3_72	8_CUT3_72	8_CUT3	4_dsRNA	0
ASV1005	Bacteria	Pseudomonadota	Gammaproteobacteria	Pseudomonadales	Moraxellaceae	Enhydrobacter		bacteria_P16_0_No_Treatment_48	0_NT_48	0_NT	0_ND	0
ASV1005	Bacteria	Pseudomonadota	Gammaproteobacteria	Pseudomonadales	Moraxellaceae	Enhydrobacter		bacteria_P74_9_Cut3_Pi_72	9_CUT3_Pi_72	9_CUT3_Pi	5_dsRNA_Pi	0
ASV1005	Bacteria	Pseudomonadota	Gammaproteobacteria	Pseudomonadales	Moraxellaceae	Enhydrobacter		bacteria_P39_4_Non_Specific_72	4_NSP_72	4_NSP	2_NSP	0
ASV1005	Bacteria	Pseudomonadota	Gammaproteobacteria	Pseudomonadales	Moraxellaceae	Enhydrobacter		bacteria_P66_3_Water_Pi_72	3_WT_Pi_72	3_WT_Pi	1_ND_Pi	0
ASV1005	Bacteria	Pseudomonadota	Gammaproteobacteria	Pseudomonadales	Moraxellaceae	Enhydrobacter		bacteria_P52_5_Non_Specific_Pi_48	5_NSP_Pi_48	5_NSP_Pi	3_NSP_Pi	0
ASV1005	Bacteria	Pseudomonadota	Gammaproteobacteria	Pseudomonadales	Moraxellaceae	Enhydrobacter		bacteria_P28_8_Cut3_48	8_CUT3_48	8_CUT3	4_dsRNA	0
ASV1005	Bacteria	Pseudomonadota	Gammaproteobacteria	Pseudomonadales	Moraxellaceae	Enhydrobacter		bacteria_P69_5_Non_Specific_Pi_72	5_NSP_Pi_72	5_NSP_Pi	3_NSP_Pi	0
ASV1005	Bacteria	Pseudomonadota	Gammaproteobacteria	Pseudomonadales	Moraxellaceae	Enhydrobacter		bacteria_P44_8_Cut3_72	8_CUT3_72	8_CUT3	4_dsRNA	0
ASV1005	Bacteria	Pseudomonadota	Gammaproteobacteria	Pseudomonadales	Moraxellaceae	Enhydrobacter		bacteria_P12_6_GPB1_24	6_GPB1_24	6_GPB1	4_dsRNA	0
ASV1005	Bacteria	Pseudomonadota	Gammaproteobacteria	Pseudomonadales	Moraxellaceae	Enhydrobacter		bacteria_P35_2_Water_72	2_WT_72	2_WT	0_ND	0
ASV1005	Bacteria	Pseudomonadota	Gammaproteobacteria	Pseudomonadales	Moraxellaceae	Enhydrobacter		bacteria_P8_4_Non_Specific_24	4_NSP_24	4_NSP	2_NSP	0
ASV1005	Bacteria	Pseudomonadota	Gammaproteobacteria	Pseudomonadales	Moraxellaceae	Enhydrobacter		bacteria_P50_3_Water_Pi_48	3_WT_Pi_48	3_WT_Pi	1_ND_Pi	0
ASV1005	Bacteria	Pseudomonadota	Gammaproteobacteria	Pseudomonadales	Moraxellaceae	Enhydrobacter		bacteria_P21_2_Water_48	2_WT_48	2_WT	0_ND	0
ASV1005	Bacteria	Pseudomonadota	Gammaproteobacteria	Pseudomonadales	Moraxellaceae	Enhydrobacter		bacteria_P36_2_Water_72	2_WT_72	2_WT	0_ND	0
ASV1005	Bacteria	Pseudomonadota	Gammaproteobacteria	Pseudomonadales	Moraxellaceae	Enhydrobacter		bacteria_P61_1_No_Treatment_Pi_72	1_NT_Pi_72	1_NT_Pi	1_ND_Pi	0
ASV1005	Bacteria	Pseudomonadota	Gammaproteobacteria	Pseudomonadales	Moraxellaceae	Enhydrobacter		bacteria_P37_4_Non_Specific_72	4_NSP_72	4_NSP	2_NSP	0
ASV1005	Bacteria	Pseudomonadota	Gammaproteobacteria	Pseudomonadales	Moraxellaceae	Enhydrobacter		bacteria_P41_6_GPB1_72	6_GPB1_72	6_GPB1	4_dsRNA	0
ASV1005	Bacteria	Pseudomonadota	Gammaproteobacteria	Pseudomonadales	Moraxellaceae	Enhydrobacter		bacteria_P25_6_GPB1_48	6_GPB1_48	6_GPB1	4_dsRNA	0
ASV1005	Bacteria	Pseudomonadota	Gammaproteobacteria	Pseudomonadales	Moraxellaceae	Enhydrobacter		bacteria_P17_0_No_Treatment_48	0_NT_48	0_NT	0_ND	0
ASV1005	Bacteria	Pseudomonadota	Gammaproteobacteria	Pseudomonadales	Moraxellaceae	Enhydrobacter		bacteria_P42_6_GPB1_72	6_GPB1_72	6_GPB1	4_dsRNA	0
ASV1005	Bacteria	Pseudomonadota	Gammaproteobacteria	Pseudomonadales	Moraxellaceae	Enhydrobacter		bacteria_P26_6_GPB1_48	6_GPB1_48	6_GPB1	4_dsRNA	0
ASV1005	Bacteria	Pseudomonadota	Gammaproteobacteria	Pseudomonadales	Moraxellaceae	Enhydrobacter		bacteria_P62_1_No_Treatment_Pi_72	1_NT_Pi_72	1_NT_Pi	1_ND_Pi	0
ASV1005	Bacteria	Pseudomonadota	Gammaproteobacteria	Pseudomonadales	Moraxellaceae	Enhydrobacter		bacteria_P11_6_GPB1_24	6_GPB1_24	6_GPB1	4_dsRNA	0
ASV1005	Bacteria	Pseudomonadota	Gammaproteobacteria	Pseudomonadales	Moraxellaceae	Enhydrobacter		bacteria_P18_0_No_Treatment_48	0_NT_48	0_NT	0_ND	0
ASV1005	Bacteria	Pseudomonadota	Gammaproteobacteria	Pseudomonadales	Moraxellaceae	Enhydrobacter		bacteria_P73_9_Cut3_Pi_72	9_CUT3_Pi_72	9_CUT3_Pi	5_dsRNA_Pi	0
ASV1006	Bacteria	Abditibacteriota	Abditibacteria	Abditibacteriales	Abditibacteriaceae	Abditibacterium	uncultured_bacterium	bacteria_P3_0_No_Treatment_24	0_NT_24	0_NT	0_ND	0.10395
ASV1006	Bacteria	Abditibacteriota	Abditibacteria	Abditibacteriales	Abditibacteriaceae	Abditibacterium	uncultured_bacterium	bacteria_P75_9_Cut3_Pi_72	9_CUT3_Pi_72	9_CUT3_Pi	5_dsRNA_Pi	0
ASV1006	Bacteria	Abditibacteriota	Abditibacteria	Abditibacteriales	Abditibacteriaceae	Abditibacterium	uncultured_bacterium	bacteria_P46_1_No_Treatment_Pi_48	1_NT_Pi_48	1_NT_Pi	1_ND_Pi	0
ASV1006	Bacteria	Abditibacteriota	Abditibacteria	Abditibacteriales	Abditibacteriaceae	Abditibacterium	uncultured_bacterium	bacteria_P42_6_GPB1_72	6_GPB1_72	6_GPB1	4_dsRNA	0
ASV1006	Bacteria	Abditibacteriota	Abditibacteria	Abditibacteriales	Abditibacteriaceae	Abditibacterium	uncultured_bacterium	bacteria_P50_3_Water_Pi_48	3_WT_Pi_48	3_WT_Pi	1_ND_Pi	0
ASV1006	Bacteria	Abditibacteriota	Abditibacteria	Abditibacteriales	Abditibacteriaceae	Abditibacterium	uncultured_bacterium	bacteria_P49_3_Water_Pi_48	3_WT_Pi_48	3_WT_Pi	1_ND_Pi	0
ASV1006	Bacteria	Abditibacteriota	Abditibacteria	Abditibacteriales	Abditibacteriaceae	Abditibacterium	uncultured_bacterium	bacteria_P17_0_No_Treatment_48	0_NT_48	0_NT	0_ND	0
ASV1006	Bacteria	Abditibacteriota	Abditibacteria	Abditibacteriales	Abditibacteriaceae	Abditibacterium	uncultured_bacterium	bacteria_P18_0_No_Treatment_48	0_NT_48	0_NT	0_ND	0
ASV1006	Bacteria	Abditibacteriota	Abditibacteria	Abditibacteriales	Abditibacteriaceae	Abditibacterium	uncultured_bacterium	bacteria_P24_4_Non_Specific_48	4_NSP_48	4_NSP	2_NSP	0
ASV1006	Bacteria	Abditibacteriota	Abditibacteria	Abditibacteriales	Abditibacteriaceae	Abditibacterium	uncultured_bacterium	bacteria_P47_1_No_Treatment_Pi_48	1_NT_Pi_48	1_NT_Pi	1_ND_Pi	0
ASV1006	Bacteria	Abditibacteriota	Abditibacteria	Abditibacteriales	Abditibacteriaceae	Abditibacterium	uncultured_bacterium	bacteria_P38_4_Non_Specific_72	4_NSP_72	4_NSP	2_NSP	0
ASV1006	Bacteria	Abditibacteriota	Abditibacteria	Abditibacteriales	Abditibacteriaceae	Abditibacterium	uncultured_bacterium	bacteria_P23_4_Non_Specific_48	4_NSP_48	4_NSP	2_NSP	0
ASV1006	Bacteria	Abditibacteriota	Abditibacteria	Abditibacteriales	Abditibacteriaceae	Abditibacterium	uncultured_bacterium	bacteria_P22_4_Non_Specific_48	4_NSP_48	4_NSP	2_NSP	0
ASV1006	Bacteria	Abditibacteriota	Abditibacteria	Abditibacteriales	Abditibacteriaceae	Abditibacterium	uncultured_bacterium	bacteria_P37_4_Non_Specific_72	4_NSP_72	4_NSP	2_NSP	0
ASV1006	Bacteria	Abditibacteriota	Abditibacteria	Abditibacteriales	Abditibacteriaceae	Abditibacterium	uncultured_bacterium	bacteria_P53_5_Non_Specific_Pi_48	5_NSP_Pi_48	5_NSP_Pi	3_NSP_Pi	0
ASV1006	Bacteria	Abditibacteriota	Abditibacteria	Abditibacteriales	Abditibacteriaceae	Abditibacterium	uncultured_bacterium	bacteria_P25_6_GPB1_48	6_GPB1_48	6_GPB1	4_dsRNA	0
ASV1006	Bacteria	Abditibacteriota	Abditibacteria	Abditibacteriales	Abditibacteriaceae	Abditibacterium	uncultured_bacterium	bacteria_P26_6_GPB1_48	6_GPB1_48	6_GPB1	4_dsRNA	0
ASV1006	Bacteria	Abditibacteriota	Abditibacteria	Abditibacteriales	Abditibacteriaceae	Abditibacterium	uncultured_bacterium	bacteria_P41_6_GPB1_72	6_GPB1_72	6_GPB1	4_dsRNA	0
ASV1006	Bacteria	Abditibacteriota	Abditibacteria	Abditibacteriales	Abditibacteriaceae	Abditibacterium	uncultured_bacterium	bacteria_P33_0_No_Treatment_72	0_NT_72	0_NT	0_ND	0
ASV1006	Bacteria	Abditibacteriota	Abditibacteria	Abditibacteriales	Abditibacteriaceae	Abditibacterium	uncultured_bacterium	bacteria_P30_8_Cut3_48	8_CUT3_48	8_CUT3	4_dsRNA	0
ASV1006	Bacteria	Abditibacteriota	Abditibacteria	Abditibacteriales	Abditibacteriaceae	Abditibacterium	uncultured_bacterium	bacteria_P48_1_No_Treatment_Pi_48	1_NT_Pi_48	1_NT_Pi	1_ND_Pi	0
ASV1006	Bacteria	Abditibacteriota	Abditibacteria	Abditibacteriales	Abditibacteriaceae	Abditibacterium	uncultured_bacterium	bacteria_P2_0_No_Treatment_24	0_NT_24	0_NT	0_ND	0
ASV1006	Bacteria	Abditibacteriota	Abditibacteria	Abditibacteriales	Abditibacteriaceae	Abditibacterium	uncultured_bacterium	bacteria_P20_2_Water_48	2_WT_48	2_WT	0_ND	0
ASV1006	Bacteria	Abditibacteriota	Abditibacteria	Abditibacteriales	Abditibacteriaceae	Abditibacterium	uncultured_bacterium	bacteria_P21_2_Water_48	2_WT_48	2_WT	0_ND	0
ASV1006	Bacteria	Abditibacteriota	Abditibacteria	Abditibacteriales	Abditibacteriaceae	Abditibacterium	uncultured_bacterium	bacteria_P12_6_GPB1_24	6_GPB1_24	6_GPB1	4_dsRNA	0
ASV1006	Bacteria	Abditibacteriota	Abditibacteria	Abditibacteriales	Abditibacteriaceae	Abditibacterium	uncultured_bacterium	bacteria_P44_8_Cut3_72	8_CUT3_72	8_CUT3	4_dsRNA	0
ASV1006	Bacteria	Abditibacteriota	Abditibacteria	Abditibacteriales	Abditibacteriaceae	Abditibacterium	uncultured_bacterium	bacteria_P45_8_Cut3_72	8_CUT3_72	8_CUT3	4_dsRNA	0
ASV1006	Bacteria	Abditibacteriota	Abditibacteria	Abditibacteriales	Abditibacteriaceae	Abditibacterium	uncultured_bacterium	bacteria_P40_6_GPB1_72	6_GPB1_72	6_GPB1	4_dsRNA	0
ASV1006	Bacteria	Abditibacteriota	Abditibacteria	Abditibacteriales	Abditibacteriaceae	Abditibacterium	uncultured_bacterium	bacteria_P54_5_Non_Specific_Pi_48	5_NSP_Pi_48	5_NSP_Pi	3_NSP_Pi	0
ASV1006	Bacteria	Abditibacteriota	Abditibacteria	Abditibacteriales	Abditibacteriaceae	Abditibacterium	uncultured_bacterium	bacteria_P39_4_Non_Specific_72	4_NSP_72	4_NSP	2_NSP	0
ASV1006	Bacteria	Abditibacteriota	Abditibacteria	Abditibacteriales	Abditibacteriaceae	Abditibacterium	uncultured_bacterium	bacteria_P4_2_Water_24	2_WT_24	2_WT	0_ND	0
ASV1006	Bacteria	Abditibacteriota	Abditibacteria	Abditibacteriales	Abditibacteriaceae	Abditibacterium	uncultured_bacterium	bacteria_P59_9_Cut3_Pi_48	9_CUT3_Pi_48	9_CUT3_Pi	5_dsRNA_Pi	0
ASV1006	Bacteria	Abditibacteriota	Abditibacteria	Abditibacteriales	Abditibacteriaceae	Abditibacterium	uncultured_bacterium	bacteria_P55_7_GPB1_Pi_48	7_GPB1_Pi_48	7_GPB1_Pi	5_dsRNA_Pi	0
ASV1006	Bacteria	Abditibacteriota	Abditibacteria	Abditibacteriales	Abditibacteriaceae	Abditibacterium	uncultured_bacterium	bacteria_P74_9_Cut3_Pi_72	9_CUT3_Pi_72	9_CUT3_Pi	5_dsRNA_Pi	0
ASV1006	Bacteria	Abditibacteriota	Abditibacteria	Abditibacteriales	Abditibacteriaceae	Abditibacterium	uncultured_bacterium	bacteria_P11_6_GPB1_24	6_GPB1_24	6_GPB1	4_dsRNA	0
ASV1006	Bacteria	Abditibacteriota	Abditibacteria	Abditibacteriales	Abditibacteriaceae	Abditibacterium	uncultured_bacterium	bacteria_P14_8_Cut3_24	8_CUT3_24	8_CUT3	4_dsRNA	0
ASV1006	Bacteria	Abditibacteriota	Abditibacteria	Abditibacteriales	Abditibacteriaceae	Abditibacterium	uncultured_bacterium	bacteria_P71_7_GPB1_Pi_72	7_GPB1_Pi_72	7_GPB1_Pi	5_dsRNA_Pi	0
ASV1006	Bacteria	Abditibacteriota	Abditibacteria	Abditibacteriales	Abditibacteriaceae	Abditibacterium	uncultured_bacterium	bacteria_P10_6_GPB1_24	6_GPB1_24	6_GPB1	4_dsRNA	0
ASV1006	Bacteria	Abditibacteriota	Abditibacteria	Abditibacteriales	Abditibacteriaceae	Abditibacterium	uncultured_bacterium	bacteria_P68_5_Non_Specific_Pi_72	5_NSP_Pi_72	5_NSP_Pi	3_NSP_Pi	0
ASV1006	Bacteria	Abditibacteriota	Abditibacteria	Abditibacteriales	Abditibacteriaceae	Abditibacterium	uncultured_bacterium	bacteria_P36_2_Water_72	2_WT_72	2_WT	0_ND	0
ASV1006	Bacteria	Abditibacteriota	Abditibacteria	Abditibacteriales	Abditibacteriaceae	Abditibacterium	uncultured_bacterium	bacteria_P7_4_Non_Specific_24	4_NSP_24	4_NSP	2_NSP	0
ASV1006	Bacteria	Abditibacteriota	Abditibacteria	Abditibacteriales	Abditibacteriaceae	Abditibacterium	uncultured_bacterium	bacteria_P8_4_Non_Specific_24	4_NSP_24	4_NSP	2_NSP	0
ASV1006	Bacteria	Abditibacteriota	Abditibacteria	Abditibacteriales	Abditibacteriaceae	Abditibacterium	uncultured_bacterium	bacteria_P56_7_GPB1_Pi_48	7_GPB1_Pi_48	7_GPB1_Pi	5_dsRNA_Pi	0
ASV1006	Bacteria	Abditibacteriota	Abditibacteria	Abditibacteriales	Abditibacteriaceae	Abditibacterium	uncultured_bacterium	bacteria_P57_7_GPB1_Pi_48	7_GPB1_Pi_48	7_GPB1_Pi	5_dsRNA_Pi	0
ASV1006	Bacteria	Abditibacteriota	Abditibacteria	Abditibacteriales	Abditibacteriaceae	Abditibacterium	uncultured_bacterium	bacteria_P52_5_Non_Specific_Pi_48	5_NSP_Pi_48	5_NSP_Pi	3_NSP_Pi	0
ASV1006	Bacteria	Abditibacteriota	Abditibacteria	Abditibacteriales	Abditibacteriaceae	Abditibacterium	uncultured_bacterium	bacteria_P27_6_GPB1_48	6_GPB1_48	6_GPB1	4_dsRNA	0
ASV1006	Bacteria	Abditibacteriota	Abditibacteria	Abditibacteriales	Abditibacteriaceae	Abditibacterium	uncultured_bacterium	bacteria_P34_2_Water_72	2_WT_72	2_WT	0_ND	0
ASV1006	Bacteria	Abditibacteriota	Abditibacteria	Abditibacteriales	Abditibacteriaceae	Abditibacterium	uncultured_bacterium	bacteria_P16_0_No_Treatment_48	0_NT_48	0_NT	0_ND	0
ASV1006	Bacteria	Abditibacteriota	Abditibacteria	Abditibacteriales	Abditibacteriaceae	Abditibacterium	uncultured_bacterium	bacteria_P31_0_No_Treatment_72	0_NT_72	0_NT	0_ND	0
ASV1006	Bacteria	Abditibacteriota	Abditibacteria	Abditibacteriales	Abditibacteriaceae	Abditibacterium	uncultured_bacterium	bacteria_P9_4_Non_Specific_24	4_NSP_24	4_NSP	2_NSP	0
ASV1006	Bacteria	Abditibacteriota	Abditibacteria	Abditibacteriales	Abditibacteriaceae	Abditibacterium	uncultured_bacterium	bacteria_P72_7_GPB1_Pi_72	7_GPB1_Pi_72	7_GPB1_Pi	5_dsRNA_Pi	0
ASV1006	Bacteria	Abditibacteriota	Abditibacteria	Abditibacteriales	Abditibacteriaceae	Abditibacterium	uncultured_bacterium	bacteria_P70_7_GPB1_Pi_72	7_GPB1_Pi_72	7_GPB1_Pi	5_dsRNA_Pi	0
ASV1006	Bacteria	Abditibacteriota	Abditibacteria	Abditibacteriales	Abditibacteriaceae	Abditibacterium	uncultured_bacterium	bacteria_P62_1_No_Treatment_Pi_72	1_NT_Pi_72	1_NT_Pi	1_ND_Pi	0
ASV1006	Bacteria	Abditibacteriota	Abditibacteria	Abditibacteriales	Abditibacteriaceae	Abditibacterium	uncultured_bacterium	bacteria_P69_5_Non_Specific_Pi_72	5_NSP_Pi_72	5_NSP_Pi	3_NSP_Pi	0
ASV1006	Bacteria	Abditibacteriota	Abditibacteria	Abditibacteriales	Abditibacteriaceae	Abditibacterium	uncultured_bacterium	bacteria_P43_8_Cut3_72	8_CUT3_72	8_CUT3	4_dsRNA	0
ASV1006	Bacteria	Abditibacteriota	Abditibacteria	Abditibacteriales	Abditibacteriaceae	Abditibacterium	uncultured_bacterium	bacteria_P35_2_Water_72	2_WT_72	2_WT	0_ND	0
ASV1006	Bacteria	Abditibacteriota	Abditibacteria	Abditibacteriales	Abditibacteriaceae	Abditibacterium	uncultured_bacterium	bacteria_P51_3_Water_Pi_48	3_WT_Pi_48	3_WT_Pi	1_ND_Pi	0
ASV1006	Bacteria	Abditibacteriota	Abditibacteria	Abditibacteriales	Abditibacteriaceae	Abditibacterium	uncultured_bacterium	bacteria_P5_2_Water_24	2_WT_24	2_WT	0_ND	0
ASV1006	Bacteria	Abditibacteriota	Abditibacteria	Abditibacteriales	Abditibacteriaceae	Abditibacterium	uncultured_bacterium	bacteria_P28_8_Cut3_48	8_CUT3_48	8_CUT3	4_dsRNA	0
ASV1006	Bacteria	Abditibacteriota	Abditibacteria	Abditibacteriales	Abditibacteriaceae	Abditibacterium	uncultured_bacterium	bacteria_P6_2_Water_24	2_WT_24	2_WT	0_ND	0
ASV1006	Bacteria	Abditibacteriota	Abditibacteria	Abditibacteriales	Abditibacteriaceae	Abditibacterium	uncultured_bacterium	bacteria_P32_0_No_Treatment_72	0_NT_72	0_NT	0_ND	0
ASV1006	Bacteria	Abditibacteriota	Abditibacteria	Abditibacteriales	Abditibacteriaceae	Abditibacterium	uncultured_bacterium	bacteria_P13_8_Cut3_24	8_CUT3_24	8_CUT3	4_dsRNA	0
ASV1006	Bacteria	Abditibacteriota	Abditibacteria	Abditibacteriales	Abditibacteriaceae	Abditibacterium	uncultured_bacterium	bacteria_P67_5_Non_Specific_Pi_72	5_NSP_Pi_72	5_NSP_Pi	3_NSP_Pi	0
ASV1006	Bacteria	Abditibacteriota	Abditibacteria	Abditibacteriales	Abditibacteriaceae	Abditibacterium	uncultured_bacterium	bacteria_P73_9_Cut3_Pi_72	9_CUT3_Pi_72	9_CUT3_Pi	5_dsRNA_Pi	0
ASV1006	Bacteria	Abditibacteriota	Abditibacteria	Abditibacteriales	Abditibacteriaceae	Abditibacterium	uncultured_bacterium	bacteria_P60_9_Cut3_Pi_48	9_CUT3_Pi_48	9_CUT3_Pi	5_dsRNA_Pi	0
ASV1006	Bacteria	Abditibacteriota	Abditibacteria	Abditibacteriales	Abditibacteriaceae	Abditibacterium	uncultured_bacterium	bacteria_P63_1_No_Treatment_Pi_72	1_NT_Pi_72	1_NT_Pi	1_ND_Pi	0
ASV1006	Bacteria	Abditibacteriota	Abditibacteria	Abditibacteriales	Abditibacteriaceae	Abditibacterium	uncultured_bacterium	bacteria_P15_8_Cut3_24	8_CUT3_24	8_CUT3	4_dsRNA	0
ASV1006	Bacteria	Abditibacteriota	Abditibacteria	Abditibacteriales	Abditibacteriaceae	Abditibacterium	uncultured_bacterium	bacteria_P19_2_Water_48	2_WT_48	2_WT	0_ND	0
ASV1006	Bacteria	Abditibacteriota	Abditibacteria	Abditibacteriales	Abditibacteriaceae	Abditibacterium	uncultured_bacterium	bacteria_P64_3_Water_Pi_72	3_WT_Pi_72	3_WT_Pi	1_ND_Pi	0
ASV1006	Bacteria	Abditibacteriota	Abditibacteria	Abditibacteriales	Abditibacteriaceae	Abditibacterium	uncultured_bacterium	bacteria_P29_8_Cut3_48	8_CUT3_48	8_CUT3	4_dsRNA	0
ASV1006	Bacteria	Abditibacteriota	Abditibacteria	Abditibacteriales	Abditibacteriaceae	Abditibacterium	uncultured_bacterium	bacteria_P58_9_Cut3_Pi_48	9_CUT3_Pi_48	9_CUT3_Pi	5_dsRNA_Pi	0
ASV1006	Bacteria	Abditibacteriota	Abditibacteria	Abditibacteriales	Abditibacteriaceae	Abditibacterium	uncultured_bacterium	bacteria_P61_1_No_Treatment_Pi_72	1_NT_Pi_72	1_NT_Pi	1_ND_Pi	0
ASV1006	Bacteria	Abditibacteriota	Abditibacteria	Abditibacteriales	Abditibacteriaceae	Abditibacterium	uncultured_bacterium	bacteria_P1_0_No_Treatment_24	0_NT_24	0_NT	0_ND	0
ASV1006	Bacteria	Abditibacteriota	Abditibacteria	Abditibacteriales	Abditibacteriaceae	Abditibacterium	uncultured_bacterium	bacteria_P65_3_Water_Pi_72	3_WT_Pi_72	3_WT_Pi	1_ND_Pi	0
ASV1006	Bacteria	Abditibacteriota	Abditibacteria	Abditibacteriales	Abditibacteriaceae	Abditibacterium	uncultured_bacterium	bacteria_P66_3_Water_Pi_72	3_WT_Pi_72	3_WT_Pi	1_ND_Pi	0
ASV1007	Bacteria	Bacillota	Bacilli	Paenibacillales	Paenibacillaceae	Cohnella		bacteria_P37_4_Non_Specific_72	4_NSP_72	4_NSP	2_NSP	0.2079
ASV1007	Bacteria	Bacillota	Bacilli	Paenibacillales	Paenibacillaceae	Cohnella		bacteria_P23_4_Non_Specific_48	4_NSP_48	4_NSP	2_NSP	0
ASV1007	Bacteria	Bacillota	Bacilli	Paenibacillales	Paenibacillaceae	Cohnella		bacteria_P19_2_Water_48	2_WT_48	2_WT	0_ND	0
ASV1007	Bacteria	Bacillota	Bacilli	Paenibacillales	Paenibacillaceae	Cohnella		bacteria_P59_9_Cut3_Pi_48	9_CUT3_Pi_48	9_CUT3_Pi	5_dsRNA_Pi	0
ASV1007	Bacteria	Bacillota	Bacilli	Paenibacillales	Paenibacillaceae	Cohnella		bacteria_P26_6_GPB1_48	6_GPB1_48	6_GPB1	4_dsRNA	0
ASV1007	Bacteria	Bacillota	Bacilli	Paenibacillales	Paenibacillaceae	Cohnella		bacteria_P25_6_GPB1_48	6_GPB1_48	6_GPB1	4_dsRNA	0
ASV1007	Bacteria	Bacillota	Bacilli	Paenibacillales	Paenibacillaceae	Cohnella		bacteria_P17_0_No_Treatment_48	0_NT_48	0_NT	0_ND	0
ASV1007	Bacteria	Bacillota	Bacilli	Paenibacillales	Paenibacillaceae	Cohnella		bacteria_P53_5_Non_Specific_Pi_48	5_NSP_Pi_48	5_NSP_Pi	3_NSP_Pi	0
ASV1007	Bacteria	Bacillota	Bacilli	Paenibacillales	Paenibacillaceae	Cohnella		bacteria_P6_2_Water_24	2_WT_24	2_WT	0_ND	0
ASV1007	Bacteria	Bacillota	Bacilli	Paenibacillales	Paenibacillaceae	Cohnella		bacteria_P58_9_Cut3_Pi_48	9_CUT3_Pi_48	9_CUT3_Pi	5_dsRNA_Pi	0
ASV1007	Bacteria	Bacillota	Bacilli	Paenibacillales	Paenibacillaceae	Cohnella		bacteria_P28_8_Cut3_48	8_CUT3_48	8_CUT3	4_dsRNA	0
ASV1007	Bacteria	Bacillota	Bacilli	Paenibacillales	Paenibacillaceae	Cohnella		bacteria_P69_5_Non_Specific_Pi_72	5_NSP_Pi_72	5_NSP_Pi	3_NSP_Pi	0
ASV1007	Bacteria	Bacillota	Bacilli	Paenibacillales	Paenibacillaceae	Cohnella		bacteria_P44_8_Cut3_72	8_CUT3_72	8_CUT3	4_dsRNA	0
ASV1007	Bacteria	Bacillota	Bacilli	Paenibacillales	Paenibacillaceae	Cohnella		bacteria_P68_5_Non_Specific_Pi_72	5_NSP_Pi_72	5_NSP_Pi	3_NSP_Pi	0
ASV1007	Bacteria	Bacillota	Bacilli	Paenibacillales	Paenibacillaceae	Cohnella		bacteria_P36_2_Water_72	2_WT_72	2_WT	0_ND	0
ASV1007	Bacteria	Bacillota	Bacilli	Paenibacillales	Paenibacillaceae	Cohnella		bacteria_P51_3_Water_Pi_48	3_WT_Pi_48	3_WT_Pi	1_ND_Pi	0
ASV1007	Bacteria	Bacillota	Bacilli	Paenibacillales	Paenibacillaceae	Cohnella		bacteria_P34_2_Water_72	2_WT_72	2_WT	0_ND	0
ASV1007	Bacteria	Bacillota	Bacilli	Paenibacillales	Paenibacillaceae	Cohnella		bacteria_P29_8_Cut3_48	8_CUT3_48	8_CUT3	4_dsRNA	0
ASV1007	Bacteria	Bacillota	Bacilli	Paenibacillales	Paenibacillaceae	Cohnella		bacteria_P38_4_Non_Specific_72	4_NSP_72	4_NSP	2_NSP	0
ASV1007	Bacteria	Bacillota	Bacilli	Paenibacillales	Paenibacillaceae	Cohnella		bacteria_P24_4_Non_Specific_48	4_NSP_48	4_NSP	2_NSP	0
ASV1007	Bacteria	Bacillota	Bacilli	Paenibacillales	Paenibacillaceae	Cohnella		bacteria_P7_4_Non_Specific_24	4_NSP_24	4_NSP	2_NSP	0
ASV1007	Bacteria	Bacillota	Bacilli	Paenibacillales	Paenibacillaceae	Cohnella		bacteria_P52_5_Non_Specific_Pi_48	5_NSP_Pi_48	5_NSP_Pi	3_NSP_Pi	0
ASV1007	Bacteria	Bacillota	Bacilli	Paenibacillales	Paenibacillaceae	Cohnella		bacteria_P54_5_Non_Specific_Pi_48	5_NSP_Pi_48	5_NSP_Pi	3_NSP_Pi	0
ASV1007	Bacteria	Bacillota	Bacilli	Paenibacillales	Paenibacillaceae	Cohnella		bacteria_P46_1_No_Treatment_Pi_48	1_NT_Pi_48	1_NT_Pi	1_ND_Pi	0
ASV1007	Bacteria	Bacillota	Bacilli	Paenibacillales	Paenibacillaceae	Cohnella		bacteria_P33_0_No_Treatment_72	0_NT_72	0_NT	0_ND	0
ASV1007	Bacteria	Bacillota	Bacilli	Paenibacillales	Paenibacillaceae	Cohnella		bacteria_P60_9_Cut3_Pi_48	9_CUT3_Pi_48	9_CUT3_Pi	5_dsRNA_Pi	0
ASV1007	Bacteria	Bacillota	Bacilli	Paenibacillales	Paenibacillaceae	Cohnella		bacteria_P32_0_No_Treatment_72	0_NT_72	0_NT	0_ND	0
ASV1007	Bacteria	Bacillota	Bacilli	Paenibacillales	Paenibacillaceae	Cohnella		bacteria_P62_1_No_Treatment_Pi_72	1_NT_Pi_72	1_NT_Pi	1_ND_Pi	0
ASV1007	Bacteria	Bacillota	Bacilli	Paenibacillales	Paenibacillaceae	Cohnella		bacteria_P27_6_GPB1_48	6_GPB1_48	6_GPB1	4_dsRNA	0
ASV1007	Bacteria	Bacillota	Bacilli	Paenibacillales	Paenibacillaceae	Cohnella		bacteria_P30_8_Cut3_48	8_CUT3_48	8_CUT3	4_dsRNA	0
ASV1007	Bacteria	Bacillota	Bacilli	Paenibacillales	Paenibacillaceae	Cohnella		bacteria_P10_6_GPB1_24	6_GPB1_24	6_GPB1	4_dsRNA	0
ASV1007	Bacteria	Bacillota	Bacilli	Paenibacillales	Paenibacillaceae	Cohnella		bacteria_P12_6_GPB1_24	6_GPB1_24	6_GPB1	4_dsRNA	0
ASV1007	Bacteria	Bacillota	Bacilli	Paenibacillales	Paenibacillaceae	Cohnella		bacteria_P47_1_No_Treatment_Pi_48	1_NT_Pi_48	1_NT_Pi	1_ND_Pi	0
ASV1007	Bacteria	Bacillota	Bacilli	Paenibacillales	Paenibacillaceae	Cohnella		bacteria_P48_1_No_Treatment_Pi_48	1_NT_Pi_48	1_NT_Pi	1_ND_Pi	0
ASV1007	Bacteria	Bacillota	Bacilli	Paenibacillales	Paenibacillaceae	Cohnella		bacteria_P3_0_No_Treatment_24	0_NT_24	0_NT	0_ND	0
ASV1007	Bacteria	Bacillota	Bacilli	Paenibacillales	Paenibacillaceae	Cohnella		bacteria_P31_0_No_Treatment_72	0_NT_72	0_NT	0_ND	0
ASV1007	Bacteria	Bacillota	Bacilli	Paenibacillales	Paenibacillaceae	Cohnella		bacteria_P71_7_GPB1_Pi_72	7_GPB1_Pi_72	7_GPB1_Pi	5_dsRNA_Pi	0
ASV1007	Bacteria	Bacillota	Bacilli	Paenibacillales	Paenibacillaceae	Cohnella		bacteria_P21_2_Water_48	2_WT_48	2_WT	0_ND	0
ASV1007	Bacteria	Bacillota	Bacilli	Paenibacillales	Paenibacillaceae	Cohnella		bacteria_P18_0_No_Treatment_48	0_NT_48	0_NT	0_ND	0
ASV1007	Bacteria	Bacillota	Bacilli	Paenibacillales	Paenibacillaceae	Cohnella		bacteria_P13_8_Cut3_24	8_CUT3_24	8_CUT3	4_dsRNA	0
ASV1007	Bacteria	Bacillota	Bacilli	Paenibacillales	Paenibacillaceae	Cohnella		bacteria_P61_1_No_Treatment_Pi_72	1_NT_Pi_72	1_NT_Pi	1_ND_Pi	0
ASV1007	Bacteria	Bacillota	Bacilli	Paenibacillales	Paenibacillaceae	Cohnella		bacteria_P70_7_GPB1_Pi_72	7_GPB1_Pi_72	7_GPB1_Pi	5_dsRNA_Pi	0
ASV1007	Bacteria	Bacillota	Bacilli	Paenibacillales	Paenibacillaceae	Cohnella		bacteria_P35_2_Water_72	2_WT_72	2_WT	0_ND	0
ASV1007	Bacteria	Bacillota	Bacilli	Paenibacillales	Paenibacillaceae	Cohnella		bacteria_P9_4_Non_Specific_24	4_NSP_24	4_NSP	2_NSP	0
ASV1007	Bacteria	Bacillota	Bacilli	Paenibacillales	Paenibacillaceae	Cohnella		bacteria_P74_9_Cut3_Pi_72	9_CUT3_Pi_72	9_CUT3_Pi	5_dsRNA_Pi	0
ASV1007	Bacteria	Bacillota	Bacilli	Paenibacillales	Paenibacillaceae	Cohnella		bacteria_P16_0_No_Treatment_48	0_NT_48	0_NT	0_ND	0
ASV1007	Bacteria	Bacillota	Bacilli	Paenibacillales	Paenibacillaceae	Cohnella		bacteria_P72_7_GPB1_Pi_72	7_GPB1_Pi_72	7_GPB1_Pi	5_dsRNA_Pi	0
ASV1007	Bacteria	Bacillota	Bacilli	Paenibacillales	Paenibacillaceae	Cohnella		bacteria_P73_9_Cut3_Pi_72	9_CUT3_Pi_72	9_CUT3_Pi	5_dsRNA_Pi	0
ASV1007	Bacteria	Bacillota	Bacilli	Paenibacillales	Paenibacillaceae	Cohnella		bacteria_P45_8_Cut3_72	8_CUT3_72	8_CUT3	4_dsRNA	0
ASV1007	Bacteria	Bacillota	Bacilli	Paenibacillales	Paenibacillaceae	Cohnella		bacteria_P57_7_GPB1_Pi_48	7_GPB1_Pi_48	7_GPB1_Pi	5_dsRNA_Pi	0
ASV1007	Bacteria	Bacillota	Bacilli	Paenibacillales	Paenibacillaceae	Cohnella		bacteria_P20_2_Water_48	2_WT_48	2_WT	0_ND	0
ASV1007	Bacteria	Bacillota	Bacilli	Paenibacillales	Paenibacillaceae	Cohnella		bacteria_P55_7_GPB1_Pi_48	7_GPB1_Pi_48	7_GPB1_Pi	5_dsRNA_Pi	0
ASV1007	Bacteria	Bacillota	Bacilli	Paenibacillales	Paenibacillaceae	Cohnella		bacteria_P63_1_No_Treatment_Pi_72	1_NT_Pi_72	1_NT_Pi	1_ND_Pi	0
ASV1007	Bacteria	Bacillota	Bacilli	Paenibacillales	Paenibacillaceae	Cohnella		bacteria_P56_7_GPB1_Pi_48	7_GPB1_Pi_48	7_GPB1_Pi	5_dsRNA_Pi	0
ASV1007	Bacteria	Bacillota	Bacilli	Paenibacillales	Paenibacillaceae	Cohnella		bacteria_P4_2_Water_24	2_WT_24	2_WT	0_ND	0
ASV1007	Bacteria	Bacillota	Bacilli	Paenibacillales	Paenibacillaceae	Cohnella		bacteria_P67_5_Non_Specific_Pi_72	5_NSP_Pi_72	5_NSP_Pi	3_NSP_Pi	0
ASV1007	Bacteria	Bacillota	Bacilli	Paenibacillales	Paenibacillaceae	Cohnella		bacteria_P22_4_Non_Specific_48	4_NSP_48	4_NSP	2_NSP	0
ASV1007	Bacteria	Bacillota	Bacilli	Paenibacillales	Paenibacillaceae	Cohnella		bacteria_P14_8_Cut3_24	8_CUT3_24	8_CUT3	4_dsRNA	0
ASV1007	Bacteria	Bacillota	Bacilli	Paenibacillales	Paenibacillaceae	Cohnella		bacteria_P75_9_Cut3_Pi_72	9_CUT3_Pi_72	9_CUT3_Pi	5_dsRNA_Pi	0
ASV1007	Bacteria	Bacillota	Bacilli	Paenibacillales	Paenibacillaceae	Cohnella		bacteria_P2_0_No_Treatment_24	0_NT_24	0_NT	0_ND	0
ASV1007	Bacteria	Bacillota	Bacilli	Paenibacillales	Paenibacillaceae	Cohnella		bacteria_P49_3_Water_Pi_48	3_WT_Pi_48	3_WT_Pi	1_ND_Pi	0
ASV1007	Bacteria	Bacillota	Bacilli	Paenibacillales	Paenibacillaceae	Cohnella		bacteria_P5_2_Water_24	2_WT_24	2_WT	0_ND	0
ASV1007	Bacteria	Bacillota	Bacilli	Paenibacillales	Paenibacillaceae	Cohnella		bacteria_P11_6_GPB1_24	6_GPB1_24	6_GPB1	4_dsRNA	0
ASV1007	Bacteria	Bacillota	Bacilli	Paenibacillales	Paenibacillaceae	Cohnella		bacteria_P66_3_Water_Pi_72	3_WT_Pi_72	3_WT_Pi	1_ND_Pi	0
ASV1007	Bacteria	Bacillota	Bacilli	Paenibacillales	Paenibacillaceae	Cohnella		bacteria_P43_8_Cut3_72	8_CUT3_72	8_CUT3	4_dsRNA	0
ASV1007	Bacteria	Bacillota	Bacilli	Paenibacillales	Paenibacillaceae	Cohnella		bacteria_P41_6_GPB1_72	6_GPB1_72	6_GPB1	4_dsRNA	0
ASV1007	Bacteria	Bacillota	Bacilli	Paenibacillales	Paenibacillaceae	Cohnella		bacteria_P65_3_Water_Pi_72	3_WT_Pi_72	3_WT_Pi	1_ND_Pi	0
ASV1007	Bacteria	Bacillota	Bacilli	Paenibacillales	Paenibacillaceae	Cohnella		bacteria_P8_4_Non_Specific_24	4_NSP_24	4_NSP	2_NSP	0
ASV1007	Bacteria	Bacillota	Bacilli	Paenibacillales	Paenibacillaceae	Cohnella		bacteria_P40_6_GPB1_72	6_GPB1_72	6_GPB1	4_dsRNA	0
ASV1007	Bacteria	Bacillota	Bacilli	Paenibacillales	Paenibacillaceae	Cohnella		bacteria_P42_6_GPB1_72	6_GPB1_72	6_GPB1	4_dsRNA	0
ASV1007	Bacteria	Bacillota	Bacilli	Paenibacillales	Paenibacillaceae	Cohnella		bacteria_P50_3_Water_Pi_48	3_WT_Pi_48	3_WT_Pi	1_ND_Pi	0
ASV1007	Bacteria	Bacillota	Bacilli	Paenibacillales	Paenibacillaceae	Cohnella		bacteria_P39_4_Non_Specific_72	4_NSP_72	4_NSP	2_NSP	0
ASV1007	Bacteria	Bacillota	Bacilli	Paenibacillales	Paenibacillaceae	Cohnella		bacteria_P64_3_Water_Pi_72	3_WT_Pi_72	3_WT_Pi	1_ND_Pi	0
ASV1007	Bacteria	Bacillota	Bacilli	Paenibacillales	Paenibacillaceae	Cohnella		bacteria_P15_8_Cut3_24	8_CUT3_24	8_CUT3	4_dsRNA	0
ASV1007	Bacteria	Bacillota	Bacilli	Paenibacillales	Paenibacillaceae	Cohnella		bacteria_P1_0_No_Treatment_24	0_NT_24	0_NT	0_ND	0
ASV1008	Bacteria	Actinomycetota	Actinobacteria	Micrococcales	Micrococcaceae			bacteria_P45_8_Cut3_72	8_CUT3_72	8_CUT3	4_dsRNA	0.1386
ASV1008	Bacteria	Actinomycetota	Actinobacteria	Micrococcales	Micrococcaceae			bacteria_P43_8_Cut3_72	8_CUT3_72	8_CUT3	4_dsRNA	0.10395
ASV1008	Bacteria	Actinomycetota	Actinobacteria	Micrococcales	Micrococcaceae			bacteria_P64_3_Water_Pi_72	3_WT_Pi_72	3_WT_Pi	1_ND_Pi	0
ASV1008	Bacteria	Actinomycetota	Actinobacteria	Micrococcales	Micrococcaceae			bacteria_P65_3_Water_Pi_72	3_WT_Pi_72	3_WT_Pi	1_ND_Pi	0
ASV1008	Bacteria	Actinomycetota	Actinobacteria	Micrococcales	Micrococcaceae			bacteria_P38_4_Non_Specific_72	4_NSP_72	4_NSP	2_NSP	0
ASV1008	Bacteria	Actinomycetota	Actinobacteria	Micrococcales	Micrococcaceae			bacteria_P4_2_Water_24	2_WT_24	2_WT	0_ND	0
ASV1008	Bacteria	Actinomycetota	Actinobacteria	Micrococcales	Micrococcaceae			bacteria_P39_4_Non_Specific_72	4_NSP_72	4_NSP	2_NSP	0
ASV1008	Bacteria	Actinomycetota	Actinobacteria	Micrococcales	Micrococcaceae			bacteria_P57_7_GPB1_Pi_48	7_GPB1_Pi_48	7_GPB1_Pi	5_dsRNA_Pi	0
ASV1008	Bacteria	Actinomycetota	Actinobacteria	Micrococcales	Micrococcaceae			bacteria_P40_6_GPB1_72	6_GPB1_72	6_GPB1	4_dsRNA	0
ASV1008	Bacteria	Actinomycetota	Actinobacteria	Micrococcales	Micrococcaceae			bacteria_P1_0_No_Treatment_24	0_NT_24	0_NT	0_ND	0
ASV1008	Bacteria	Actinomycetota	Actinobacteria	Micrococcales	Micrococcaceae			bacteria_P62_1_No_Treatment_Pi_72	1_NT_Pi_72	1_NT_Pi	1_ND_Pi	0
ASV1008	Bacteria	Actinomycetota	Actinobacteria	Micrococcales	Micrococcaceae			bacteria_P68_5_Non_Specific_Pi_72	5_NSP_Pi_72	5_NSP_Pi	3_NSP_Pi	0
ASV1008	Bacteria	Actinomycetota	Actinobacteria	Micrococcales	Micrococcaceae			bacteria_P15_8_Cut3_24	8_CUT3_24	8_CUT3	4_dsRNA	0
ASV1008	Bacteria	Actinomycetota	Actinobacteria	Micrococcales	Micrococcaceae			bacteria_P67_5_Non_Specific_Pi_72	5_NSP_Pi_72	5_NSP_Pi	3_NSP_Pi	0
ASV1008	Bacteria	Actinomycetota	Actinobacteria	Micrococcales	Micrococcaceae			bacteria_P63_1_No_Treatment_Pi_72	1_NT_Pi_72	1_NT_Pi	1_ND_Pi	0
ASV1008	Bacteria	Actinomycetota	Actinobacteria	Micrococcales	Micrococcaceae			bacteria_P59_9_Cut3_Pi_48	9_CUT3_Pi_48	9_CUT3_Pi	5_dsRNA_Pi	0
ASV1008	Bacteria	Actinomycetota	Actinobacteria	Micrococcales	Micrococcaceae			bacteria_P41_6_GPB1_72	6_GPB1_72	6_GPB1	4_dsRNA	0
ASV1008	Bacteria	Actinomycetota	Actinobacteria	Micrococcales	Micrococcaceae			bacteria_P36_2_Water_72	2_WT_72	2_WT	0_ND	0
ASV1008	Bacteria	Actinomycetota	Actinobacteria	Micrococcales	Micrococcaceae			bacteria_P18_0_No_Treatment_48	0_NT_48	0_NT	0_ND	0
ASV1008	Bacteria	Actinomycetota	Actinobacteria	Micrococcales	Micrococcaceae			bacteria_P58_9_Cut3_Pi_48	9_CUT3_Pi_48	9_CUT3_Pi	5_dsRNA_Pi	0
ASV1008	Bacteria	Actinomycetota	Actinobacteria	Micrococcales	Micrococcaceae			bacteria_P56_7_GPB1_Pi_48	7_GPB1_Pi_48	7_GPB1_Pi	5_dsRNA_Pi	0
ASV1008	Bacteria	Actinomycetota	Actinobacteria	Micrococcales	Micrococcaceae			bacteria_P61_1_No_Treatment_Pi_72	1_NT_Pi_72	1_NT_Pi	1_ND_Pi	0
ASV1008	Bacteria	Actinomycetota	Actinobacteria	Micrococcales	Micrococcaceae			bacteria_P66_3_Water_Pi_72	3_WT_Pi_72	3_WT_Pi	1_ND_Pi	0
ASV1008	Bacteria	Actinomycetota	Actinobacteria	Micrococcales	Micrococcaceae			bacteria_P26_6_GPB1_48	6_GPB1_48	6_GPB1	4_dsRNA	0
ASV1008	Bacteria	Actinomycetota	Actinobacteria	Micrococcales	Micrococcaceae			bacteria_P33_0_No_Treatment_72	0_NT_72	0_NT	0_ND	0
ASV1008	Bacteria	Actinomycetota	Actinobacteria	Micrococcales	Micrococcaceae			bacteria_P32_0_No_Treatment_72	0_NT_72	0_NT	0_ND	0
ASV1008	Bacteria	Actinomycetota	Actinobacteria	Micrococcales	Micrococcaceae			bacteria_P3_0_No_Treatment_24	0_NT_24	0_NT	0_ND	0
ASV1008	Bacteria	Actinomycetota	Actinobacteria	Micrococcales	Micrococcaceae			bacteria_P23_4_Non_Specific_48	4_NSP_48	4_NSP	2_NSP	0
ASV1008	Bacteria	Actinomycetota	Actinobacteria	Micrococcales	Micrococcaceae			bacteria_P50_3_Water_Pi_48	3_WT_Pi_48	3_WT_Pi	1_ND_Pi	0
ASV1008	Bacteria	Actinomycetota	Actinobacteria	Micrococcales	Micrococcaceae			bacteria_P31_0_No_Treatment_72	0_NT_72	0_NT	0_ND	0
ASV1008	Bacteria	Actinomycetota	Actinobacteria	Micrococcales	Micrococcaceae			bacteria_P69_5_Non_Specific_Pi_72	5_NSP_Pi_72	5_NSP_Pi	3_NSP_Pi	0
ASV1008	Bacteria	Actinomycetota	Actinobacteria	Micrococcales	Micrococcaceae			bacteria_P60_9_Cut3_Pi_48	9_CUT3_Pi_48	9_CUT3_Pi	5_dsRNA_Pi	0
ASV1008	Bacteria	Actinomycetota	Actinobacteria	Micrococcales	Micrococcaceae			bacteria_P10_6_GPB1_24	6_GPB1_24	6_GPB1	4_dsRNA	0
ASV1008	Bacteria	Actinomycetota	Actinobacteria	Micrococcales	Micrococcaceae			bacteria_P16_0_No_Treatment_48	0_NT_48	0_NT	0_ND	0
ASV1008	Bacteria	Actinomycetota	Actinobacteria	Micrococcales	Micrococcaceae			bacteria_P6_2_Water_24	2_WT_24	2_WT	0_ND	0
ASV1008	Bacteria	Actinomycetota	Actinobacteria	Micrococcales	Micrococcaceae			bacteria_P42_6_GPB1_72	6_GPB1_72	6_GPB1	4_dsRNA	0
ASV1008	Bacteria	Actinomycetota	Actinobacteria	Micrococcales	Micrococcaceae			bacteria_P17_0_No_Treatment_48	0_NT_48	0_NT	0_ND	0
ASV1008	Bacteria	Actinomycetota	Actinobacteria	Micrococcales	Micrococcaceae			bacteria_P12_6_GPB1_24	6_GPB1_24	6_GPB1	4_dsRNA	0
ASV1008	Bacteria	Actinomycetota	Actinobacteria	Micrococcales	Micrococcaceae			bacteria_P34_2_Water_72	2_WT_72	2_WT	0_ND	0
ASV1008	Bacteria	Actinomycetota	Actinobacteria	Micrococcales	Micrococcaceae			bacteria_P75_9_Cut3_Pi_72	9_CUT3_Pi_72	9_CUT3_Pi	5_dsRNA_Pi	0
ASV1008	Bacteria	Actinomycetota	Actinobacteria	Micrococcales	Micrococcaceae			bacteria_P5_2_Water_24	2_WT_24	2_WT	0_ND	0
ASV1008	Bacteria	Actinomycetota	Actinobacteria	Micrococcales	Micrococcaceae			bacteria_P29_8_Cut3_48	8_CUT3_48	8_CUT3	4_dsRNA	0
ASV1008	Bacteria	Actinomycetota	Actinobacteria	Micrococcales	Micrococcaceae			bacteria_P71_7_GPB1_Pi_72	7_GPB1_Pi_72	7_GPB1_Pi	5_dsRNA_Pi	0
ASV1008	Bacteria	Actinomycetota	Actinobacteria	Micrococcales	Micrococcaceae			bacteria_P9_4_Non_Specific_24	4_NSP_24	4_NSP	2_NSP	0
ASV1008	Bacteria	Actinomycetota	Actinobacteria	Micrococcales	Micrococcaceae			bacteria_P37_4_Non_Specific_72	4_NSP_72	4_NSP	2_NSP	0
ASV1008	Bacteria	Actinomycetota	Actinobacteria	Micrococcales	Micrococcaceae			bacteria_P54_5_Non_Specific_Pi_48	5_NSP_Pi_48	5_NSP_Pi	3_NSP_Pi	0
ASV1008	Bacteria	Actinomycetota	Actinobacteria	Micrococcales	Micrococcaceae			bacteria_P51_3_Water_Pi_48	3_WT_Pi_48	3_WT_Pi	1_ND_Pi	0
ASV1008	Bacteria	Actinomycetota	Actinobacteria	Micrococcales	Micrococcaceae			bacteria_P19_2_Water_48	2_WT_48	2_WT	0_ND	0
ASV1008	Bacteria	Actinomycetota	Actinobacteria	Micrococcales	Micrococcaceae			bacteria_P35_2_Water_72	2_WT_72	2_WT	0_ND	0
ASV1008	Bacteria	Actinomycetota	Actinobacteria	Micrococcales	Micrococcaceae			bacteria_P53_5_Non_Specific_Pi_48	5_NSP_Pi_48	5_NSP_Pi	3_NSP_Pi	0
ASV1008	Bacteria	Actinomycetota	Actinobacteria	Micrococcales	Micrococcaceae			bacteria_P2_0_No_Treatment_24	0_NT_24	0_NT	0_ND	0
ASV1008	Bacteria	Actinomycetota	Actinobacteria	Micrococcales	Micrococcaceae			bacteria_P30_8_Cut3_48	8_CUT3_48	8_CUT3	4_dsRNA	0
ASV1008	Bacteria	Actinomycetota	Actinobacteria	Micrococcales	Micrococcaceae			bacteria_P47_1_No_Treatment_Pi_48	1_NT_Pi_48	1_NT_Pi	1_ND_Pi	0
ASV1008	Bacteria	Actinomycetota	Actinobacteria	Micrococcales	Micrococcaceae			bacteria_P52_5_Non_Specific_Pi_48	5_NSP_Pi_48	5_NSP_Pi	3_NSP_Pi	0
ASV1008	Bacteria	Actinomycetota	Actinobacteria	Micrococcales	Micrococcaceae			bacteria_P7_4_Non_Specific_24	4_NSP_24	4_NSP	2_NSP	0
ASV1008	Bacteria	Actinomycetota	Actinobacteria	Micrococcales	Micrococcaceae			bacteria_P28_8_Cut3_48	8_CUT3_48	8_CUT3	4_dsRNA	0
ASV1008	Bacteria	Actinomycetota	Actinobacteria	Micrococcales	Micrococcaceae			bacteria_P13_8_Cut3_24	8_CUT3_24	8_CUT3	4_dsRNA	0
ASV1008	Bacteria	Actinomycetota	Actinobacteria	Micrococcales	Micrococcaceae			bacteria_P8_4_Non_Specific_24	4_NSP_24	4_NSP	2_NSP	0
ASV1008	Bacteria	Actinomycetota	Actinobacteria	Micrococcales	Micrococcaceae			bacteria_P11_6_GPB1_24	6_GPB1_24	6_GPB1	4_dsRNA	0
ASV1008	Bacteria	Actinomycetota	Actinobacteria	Micrococcales	Micrococcaceae			bacteria_P74_9_Cut3_Pi_72	9_CUT3_Pi_72	9_CUT3_Pi	5_dsRNA_Pi	0
ASV1008	Bacteria	Actinomycetota	Actinobacteria	Micrococcales	Micrococcaceae			bacteria_P70_7_GPB1_Pi_72	7_GPB1_Pi_72	7_GPB1_Pi	5_dsRNA_Pi	0
ASV1008	Bacteria	Actinomycetota	Actinobacteria	Micrococcales	Micrococcaceae			bacteria_P46_1_No_Treatment_Pi_48	1_NT_Pi_48	1_NT_Pi	1_ND_Pi	0
ASV1008	Bacteria	Actinomycetota	Actinobacteria	Micrococcales	Micrococcaceae			bacteria_P48_1_No_Treatment_Pi_48	1_NT_Pi_48	1_NT_Pi	1_ND_Pi	0
ASV1008	Bacteria	Actinomycetota	Actinobacteria	Micrococcales	Micrococcaceae			bacteria_P44_8_Cut3_72	8_CUT3_72	8_CUT3	4_dsRNA	0
ASV1008	Bacteria	Actinomycetota	Actinobacteria	Micrococcales	Micrococcaceae			bacteria_P27_6_GPB1_48	6_GPB1_48	6_GPB1	4_dsRNA	0
ASV1008	Bacteria	Actinomycetota	Actinobacteria	Micrococcales	Micrococcaceae			bacteria_P14_8_Cut3_24	8_CUT3_24	8_CUT3	4_dsRNA	0
ASV1008	Bacteria	Actinomycetota	Actinobacteria	Micrococcales	Micrococcaceae			bacteria_P55_7_GPB1_Pi_48	7_GPB1_Pi_48	7_GPB1_Pi	5_dsRNA_Pi	0
ASV1008	Bacteria	Actinomycetota	Actinobacteria	Micrococcales	Micrococcaceae			bacteria_P25_6_GPB1_48	6_GPB1_48	6_GPB1	4_dsRNA	0
ASV1008	Bacteria	Actinomycetota	Actinobacteria	Micrococcales	Micrococcaceae			bacteria_P49_3_Water_Pi_48	3_WT_Pi_48	3_WT_Pi	1_ND_Pi	0
ASV1008	Bacteria	Actinomycetota	Actinobacteria	Micrococcales	Micrococcaceae			bacteria_P72_7_GPB1_Pi_72	7_GPB1_Pi_72	7_GPB1_Pi	5_dsRNA_Pi	0
ASV1008	Bacteria	Actinomycetota	Actinobacteria	Micrococcales	Micrococcaceae			bacteria_P24_4_Non_Specific_48	4_NSP_48	4_NSP	2_NSP	0
ASV1008	Bacteria	Actinomycetota	Actinobacteria	Micrococcales	Micrococcaceae			bacteria_P73_9_Cut3_Pi_72	9_CUT3_Pi_72	9_CUT3_Pi	5_dsRNA_Pi	0
ASV1008	Bacteria	Actinomycetota	Actinobacteria	Micrococcales	Micrococcaceae			bacteria_P21_2_Water_48	2_WT_48	2_WT	0_ND	0
ASV1008	Bacteria	Actinomycetota	Actinobacteria	Micrococcales	Micrococcaceae			bacteria_P20_2_Water_48	2_WT_48	2_WT	0_ND	0
ASV1008	Bacteria	Actinomycetota	Actinobacteria	Micrococcales	Micrococcaceae			bacteria_P22_4_Non_Specific_48	4_NSP_48	4_NSP	2_NSP	0
ASV1009	Bacteria	Actinomycetota	Actinobacteria	Streptomycetales	Streptomycetaceae	Streptomyces		bacteria_P1_0_No_Treatment_24	0_NT_24	0_NT	0_ND	0.17325
ASV1009	Bacteria	Actinomycetota	Actinobacteria	Streptomycetales	Streptomycetaceae	Streptomyces		bacteria_P13_8_Cut3_24	8_CUT3_24	8_CUT3	4_dsRNA	0
ASV1009	Bacteria	Actinomycetota	Actinobacteria	Streptomycetales	Streptomycetaceae	Streptomyces		bacteria_P40_6_GPB1_72	6_GPB1_72	6_GPB1	4_dsRNA	0
ASV1009	Bacteria	Actinomycetota	Actinobacteria	Streptomycetales	Streptomycetaceae	Streptomyces		bacteria_P75_9_Cut3_Pi_72	9_CUT3_Pi_72	9_CUT3_Pi	5_dsRNA_Pi	0
ASV1009	Bacteria	Actinomycetota	Actinobacteria	Streptomycetales	Streptomycetaceae	Streptomyces		bacteria_P65_3_Water_Pi_72	3_WT_Pi_72	3_WT_Pi	1_ND_Pi	0
ASV1009	Bacteria	Actinomycetota	Actinobacteria	Streptomycetales	Streptomycetaceae	Streptomyces		bacteria_P45_8_Cut3_72	8_CUT3_72	8_CUT3	4_dsRNA	0
ASV1009	Bacteria	Actinomycetota	Actinobacteria	Streptomycetales	Streptomycetaceae	Streptomyces		bacteria_P2_0_No_Treatment_24	0_NT_24	0_NT	0_ND	0
ASV1009	Bacteria	Actinomycetota	Actinobacteria	Streptomycetales	Streptomycetaceae	Streptomyces		bacteria_P69_5_Non_Specific_Pi_72	5_NSP_Pi_72	5_NSP_Pi	3_NSP_Pi	0
ASV1009	Bacteria	Actinomycetota	Actinobacteria	Streptomycetales	Streptomycetaceae	Streptomyces		bacteria_P71_7_GPB1_Pi_72	7_GPB1_Pi_72	7_GPB1_Pi	5_dsRNA_Pi	0
ASV1009	Bacteria	Actinomycetota	Actinobacteria	Streptomycetales	Streptomycetaceae	Streptomyces		bacteria_P50_3_Water_Pi_48	3_WT_Pi_48	3_WT_Pi	1_ND_Pi	0
ASV1009	Bacteria	Actinomycetota	Actinobacteria	Streptomycetales	Streptomycetaceae	Streptomyces		bacteria_P32_0_No_Treatment_72	0_NT_72	0_NT	0_ND	0
ASV1009	Bacteria	Actinomycetota	Actinobacteria	Streptomycetales	Streptomycetaceae	Streptomyces		bacteria_P64_3_Water_Pi_72	3_WT_Pi_72	3_WT_Pi	1_ND_Pi	0
ASV1009	Bacteria	Actinomycetota	Actinobacteria	Streptomycetales	Streptomycetaceae	Streptomyces		bacteria_P39_4_Non_Specific_72	4_NSP_72	4_NSP	2_NSP	0
ASV1009	Bacteria	Actinomycetota	Actinobacteria	Streptomycetales	Streptomycetaceae	Streptomyces		bacteria_P63_1_No_Treatment_Pi_72	1_NT_Pi_72	1_NT_Pi	1_ND_Pi	0
ASV1009	Bacteria	Actinomycetota	Actinobacteria	Streptomycetales	Streptomycetaceae	Streptomyces		bacteria_P47_1_No_Treatment_Pi_48	1_NT_Pi_48	1_NT_Pi	1_ND_Pi	0
ASV1009	Bacteria	Actinomycetota	Actinobacteria	Streptomycetales	Streptomycetaceae	Streptomyces		bacteria_P49_3_Water_Pi_48	3_WT_Pi_48	3_WT_Pi	1_ND_Pi	0
ASV1009	Bacteria	Actinomycetota	Actinobacteria	Streptomycetales	Streptomycetaceae	Streptomyces		bacteria_P44_8_Cut3_72	8_CUT3_72	8_CUT3	4_dsRNA	0
ASV1009	Bacteria	Actinomycetota	Actinobacteria	Streptomycetales	Streptomycetaceae	Streptomyces		bacteria_P7_4_Non_Specific_24	4_NSP_24	4_NSP	2_NSP	0
ASV1009	Bacteria	Actinomycetota	Actinobacteria	Streptomycetales	Streptomycetaceae	Streptomyces		bacteria_P68_5_Non_Specific_Pi_72	5_NSP_Pi_72	5_NSP_Pi	3_NSP_Pi	0
ASV1009	Bacteria	Actinomycetota	Actinobacteria	Streptomycetales	Streptomycetaceae	Streptomyces		bacteria_P20_2_Water_48	2_WT_48	2_WT	0_ND	0
ASV1009	Bacteria	Actinomycetota	Actinobacteria	Streptomycetales	Streptomycetaceae	Streptomyces		bacteria_P19_2_Water_48	2_WT_48	2_WT	0_ND	0
ASV1009	Bacteria	Actinomycetota	Actinobacteria	Streptomycetales	Streptomycetaceae	Streptomyces		bacteria_P74_9_Cut3_Pi_72	9_CUT3_Pi_72	9_CUT3_Pi	5_dsRNA_Pi	0
ASV1009	Bacteria	Actinomycetota	Actinobacteria	Streptomycetales	Streptomycetaceae	Streptomyces		bacteria_P41_6_GPB1_72	6_GPB1_72	6_GPB1	4_dsRNA	0
ASV1009	Bacteria	Actinomycetota	Actinobacteria	Streptomycetales	Streptomycetaceae	Streptomyces		bacteria_P8_4_Non_Specific_24	4_NSP_24	4_NSP	2_NSP	0
ASV1009	Bacteria	Actinomycetota	Actinobacteria	Streptomycetales	Streptomycetaceae	Streptomyces		bacteria_P16_0_No_Treatment_48	0_NT_48	0_NT	0_ND	0
ASV1009	Bacteria	Actinomycetota	Actinobacteria	Streptomycetales	Streptomycetaceae	Streptomyces		bacteria_P24_4_Non_Specific_48	4_NSP_48	4_NSP	2_NSP	0
ASV1009	Bacteria	Actinomycetota	Actinobacteria	Streptomycetales	Streptomycetaceae	Streptomyces		bacteria_P23_4_Non_Specific_48	4_NSP_48	4_NSP	2_NSP	0
ASV1009	Bacteria	Actinomycetota	Actinobacteria	Streptomycetales	Streptomycetaceae	Streptomyces		bacteria_P22_4_Non_Specific_48	4_NSP_48	4_NSP	2_NSP	0
ASV1009	Bacteria	Actinomycetota	Actinobacteria	Streptomycetales	Streptomycetaceae	Streptomyces		bacteria_P70_7_GPB1_Pi_72	7_GPB1_Pi_72	7_GPB1_Pi	5_dsRNA_Pi	0
ASV1009	Bacteria	Actinomycetota	Actinobacteria	Streptomycetales	Streptomycetaceae	Streptomyces		bacteria_P11_6_GPB1_24	6_GPB1_24	6_GPB1	4_dsRNA	0
ASV1009	Bacteria	Actinomycetota	Actinobacteria	Streptomycetales	Streptomycetaceae	Streptomyces		bacteria_P60_9_Cut3_Pi_48	9_CUT3_Pi_48	9_CUT3_Pi	5_dsRNA_Pi	0
ASV1009	Bacteria	Actinomycetota	Actinobacteria	Streptomycetales	Streptomycetaceae	Streptomyces		bacteria_P10_6_GPB1_24	6_GPB1_24	6_GPB1	4_dsRNA	0
ASV1009	Bacteria	Actinomycetota	Actinobacteria	Streptomycetales	Streptomycetaceae	Streptomyces		bacteria_P6_2_Water_24	2_WT_24	2_WT	0_ND	0
ASV1009	Bacteria	Actinomycetota	Actinobacteria	Streptomycetales	Streptomycetaceae	Streptomyces		bacteria_P35_2_Water_72	2_WT_72	2_WT	0_ND	0
ASV1009	Bacteria	Actinomycetota	Actinobacteria	Streptomycetales	Streptomycetaceae	Streptomyces		bacteria_P26_6_GPB1_48	6_GPB1_48	6_GPB1	4_dsRNA	0
ASV1009	Bacteria	Actinomycetota	Actinobacteria	Streptomycetales	Streptomycetaceae	Streptomyces		bacteria_P59_9_Cut3_Pi_48	9_CUT3_Pi_48	9_CUT3_Pi	5_dsRNA_Pi	0
ASV1009	Bacteria	Actinomycetota	Actinobacteria	Streptomycetales	Streptomycetaceae	Streptomyces		bacteria_P42_6_GPB1_72	6_GPB1_72	6_GPB1	4_dsRNA	0
ASV1009	Bacteria	Actinomycetota	Actinobacteria	Streptomycetales	Streptomycetaceae	Streptomyces		bacteria_P17_0_No_Treatment_48	0_NT_48	0_NT	0_ND	0
ASV1009	Bacteria	Actinomycetota	Actinobacteria	Streptomycetales	Streptomycetaceae	Streptomyces		bacteria_P66_3_Water_Pi_72	3_WT_Pi_72	3_WT_Pi	1_ND_Pi	0
ASV1009	Bacteria	Actinomycetota	Actinobacteria	Streptomycetales	Streptomycetaceae	Streptomyces		bacteria_P14_8_Cut3_24	8_CUT3_24	8_CUT3	4_dsRNA	0
ASV1009	Bacteria	Actinomycetota	Actinobacteria	Streptomycetales	Streptomycetaceae	Streptomyces		bacteria_P4_2_Water_24	2_WT_24	2_WT	0_ND	0
ASV1009	Bacteria	Actinomycetota	Actinobacteria	Streptomycetales	Streptomycetaceae	Streptomyces		bacteria_P62_1_No_Treatment_Pi_72	1_NT_Pi_72	1_NT_Pi	1_ND_Pi	0
ASV1009	Bacteria	Actinomycetota	Actinobacteria	Streptomycetales	Streptomycetaceae	Streptomyces		bacteria_P46_1_No_Treatment_Pi_48	1_NT_Pi_48	1_NT_Pi	1_ND_Pi	0
ASV1009	Bacteria	Actinomycetota	Actinobacteria	Streptomycetales	Streptomycetaceae	Streptomyces		bacteria_P38_4_Non_Specific_72	4_NSP_72	4_NSP	2_NSP	0
ASV1009	Bacteria	Actinomycetota	Actinobacteria	Streptomycetales	Streptomycetaceae	Streptomyces		bacteria_P54_5_Non_Specific_Pi_48	5_NSP_Pi_48	5_NSP_Pi	3_NSP_Pi	0
ASV1009	Bacteria	Actinomycetota	Actinobacteria	Streptomycetales	Streptomycetaceae	Streptomyces		bacteria_P43_8_Cut3_72	8_CUT3_72	8_CUT3	4_dsRNA	0
ASV1009	Bacteria	Actinomycetota	Actinobacteria	Streptomycetales	Streptomycetaceae	Streptomyces		bacteria_P37_4_Non_Specific_72	4_NSP_72	4_NSP	2_NSP	0
ASV1009	Bacteria	Actinomycetota	Actinobacteria	Streptomycetales	Streptomycetaceae	Streptomyces		bacteria_P27_6_GPB1_48	6_GPB1_48	6_GPB1	4_dsRNA	0
ASV1009	Bacteria	Actinomycetota	Actinobacteria	Streptomycetales	Streptomycetaceae	Streptomyces		bacteria_P5_2_Water_24	2_WT_24	2_WT	0_ND	0
ASV1009	Bacteria	Actinomycetota	Actinobacteria	Streptomycetales	Streptomycetaceae	Streptomyces		bacteria_P34_2_Water_72	2_WT_72	2_WT	0_ND	0
ASV1009	Bacteria	Actinomycetota	Actinobacteria	Streptomycetales	Streptomycetaceae	Streptomyces		bacteria_P58_9_Cut3_Pi_48	9_CUT3_Pi_48	9_CUT3_Pi	5_dsRNA_Pi	0
ASV1009	Bacteria	Actinomycetota	Actinobacteria	Streptomycetales	Streptomycetaceae	Streptomyces		bacteria_P48_1_No_Treatment_Pi_48	1_NT_Pi_48	1_NT_Pi	1_ND_Pi	0
ASV1009	Bacteria	Actinomycetota	Actinobacteria	Streptomycetales	Streptomycetaceae	Streptomyces		bacteria_P31_0_No_Treatment_72	0_NT_72	0_NT	0_ND	0
ASV1009	Bacteria	Actinomycetota	Actinobacteria	Streptomycetales	Streptomycetaceae	Streptomyces		bacteria_P72_7_GPB1_Pi_72	7_GPB1_Pi_72	7_GPB1_Pi	5_dsRNA_Pi	0
ASV1009	Bacteria	Actinomycetota	Actinobacteria	Streptomycetales	Streptomycetaceae	Streptomyces		bacteria_P21_2_Water_48	2_WT_48	2_WT	0_ND	0
ASV1009	Bacteria	Actinomycetota	Actinobacteria	Streptomycetales	Streptomycetaceae	Streptomyces		bacteria_P52_5_Non_Specific_Pi_48	5_NSP_Pi_48	5_NSP_Pi	3_NSP_Pi	0
ASV1009	Bacteria	Actinomycetota	Actinobacteria	Streptomycetales	Streptomycetaceae	Streptomyces		bacteria_P55_7_GPB1_Pi_48	7_GPB1_Pi_48	7_GPB1_Pi	5_dsRNA_Pi	0
ASV1009	Bacteria	Actinomycetota	Actinobacteria	Streptomycetales	Streptomycetaceae	Streptomyces		bacteria_P61_1_No_Treatment_Pi_72	1_NT_Pi_72	1_NT_Pi	1_ND_Pi	0
ASV1009	Bacteria	Actinomycetota	Actinobacteria	Streptomycetales	Streptomycetaceae	Streptomyces		bacteria_P51_3_Water_Pi_48	3_WT_Pi_48	3_WT_Pi	1_ND_Pi	0
ASV1009	Bacteria	Actinomycetota	Actinobacteria	Streptomycetales	Streptomycetaceae	Streptomyces		bacteria_P18_0_No_Treatment_48	0_NT_48	0_NT	0_ND	0
ASV1009	Bacteria	Actinomycetota	Actinobacteria	Streptomycetales	Streptomycetaceae	Streptomyces		bacteria_P9_4_Non_Specific_24	4_NSP_24	4_NSP	2_NSP	0
ASV1009	Bacteria	Actinomycetota	Actinobacteria	Streptomycetales	Streptomycetaceae	Streptomyces		bacteria_P25_6_GPB1_48	6_GPB1_48	6_GPB1	4_dsRNA	0
ASV1009	Bacteria	Actinomycetota	Actinobacteria	Streptomycetales	Streptomycetaceae	Streptomyces		bacteria_P73_9_Cut3_Pi_72	9_CUT3_Pi_72	9_CUT3_Pi	5_dsRNA_Pi	0
ASV1009	Bacteria	Actinomycetota	Actinobacteria	Streptomycetales	Streptomycetaceae	Streptomyces		bacteria_P57_7_GPB1_Pi_48	7_GPB1_Pi_48	7_GPB1_Pi	5_dsRNA_Pi	0
ASV1009	Bacteria	Actinomycetota	Actinobacteria	Streptomycetales	Streptomycetaceae	Streptomyces		bacteria_P3_0_No_Treatment_24	0_NT_24	0_NT	0_ND	0
ASV1009	Bacteria	Actinomycetota	Actinobacteria	Streptomycetales	Streptomycetaceae	Streptomyces		bacteria_P30_8_Cut3_48	8_CUT3_48	8_CUT3	4_dsRNA	0
ASV1009	Bacteria	Actinomycetota	Actinobacteria	Streptomycetales	Streptomycetaceae	Streptomyces		bacteria_P12_6_GPB1_24	6_GPB1_24	6_GPB1	4_dsRNA	0
ASV1009	Bacteria	Actinomycetota	Actinobacteria	Streptomycetales	Streptomycetaceae	Streptomyces		bacteria_P36_2_Water_72	2_WT_72	2_WT	0_ND	0
ASV1009	Bacteria	Actinomycetota	Actinobacteria	Streptomycetales	Streptomycetaceae	Streptomyces		bacteria_P33_0_No_Treatment_72	0_NT_72	0_NT	0_ND	0
ASV1009	Bacteria	Actinomycetota	Actinobacteria	Streptomycetales	Streptomycetaceae	Streptomyces		bacteria_P29_8_Cut3_48	8_CUT3_48	8_CUT3	4_dsRNA	0
ASV1009	Bacteria	Actinomycetota	Actinobacteria	Streptomycetales	Streptomycetaceae	Streptomyces		bacteria_P28_8_Cut3_48	8_CUT3_48	8_CUT3	4_dsRNA	0
ASV1009	Bacteria	Actinomycetota	Actinobacteria	Streptomycetales	Streptomycetaceae	Streptomyces		bacteria_P15_8_Cut3_24	8_CUT3_24	8_CUT3	4_dsRNA	0
ASV1009	Bacteria	Actinomycetota	Actinobacteria	Streptomycetales	Streptomycetaceae	Streptomyces		bacteria_P67_5_Non_Specific_Pi_72	5_NSP_Pi_72	5_NSP_Pi	3_NSP_Pi	0
ASV1009	Bacteria	Actinomycetota	Actinobacteria	Streptomycetales	Streptomycetaceae	Streptomyces		bacteria_P56_7_GPB1_Pi_48	7_GPB1_Pi_48	7_GPB1_Pi	5_dsRNA_Pi	0
ASV1009	Bacteria	Actinomycetota	Actinobacteria	Streptomycetales	Streptomycetaceae	Streptomyces		bacteria_P53_5_Non_Specific_Pi_48	5_NSP_Pi_48	5_NSP_Pi	3_NSP_Pi	0
ASV101	Bacteria	Bacteroidota	Bacteroidia	Sphingobacteriales	Sphingobacteriaceae	Pedobacter		bacteria_P44_8_Cut3_72	8_CUT3_72	8_CUT3	4_dsRNA	0.727651
ASV101	Bacteria	Bacteroidota	Bacteroidia	Sphingobacteriales	Sphingobacteriaceae	Pedobacter		bacteria_P26_6_GPB1_48	6_GPB1_48	6_GPB1	4_dsRNA	0.554401
ASV101	Bacteria	Bacteroidota	Bacteroidia	Sphingobacteriales	Sphingobacteriaceae	Pedobacter		bacteria_P11_6_GPB1_24	6_GPB1_24	6_GPB1	4_dsRNA	0.2772
ASV101	Bacteria	Bacteroidota	Bacteroidia	Sphingobacteriales	Sphingobacteriaceae	Pedobacter		bacteria_P64_3_Water_Pi_72	3_WT_Pi_72	3_WT_Pi	1_ND_Pi	0.24255
ASV101	Bacteria	Bacteroidota	Bacteroidia	Sphingobacteriales	Sphingobacteriaceae	Pedobacter		bacteria_P59_9_Cut3_Pi_48	9_CUT3_Pi_48	9_CUT3_Pi	5_dsRNA_Pi	0.17325
ASV101	Bacteria	Bacteroidota	Bacteroidia	Sphingobacteriales	Sphingobacteriaceae	Pedobacter		bacteria_P27_6_GPB1_48	6_GPB1_48	6_GPB1	4_dsRNA	0.17325
ASV101	Bacteria	Bacteroidota	Bacteroidia	Sphingobacteriales	Sphingobacteriaceae	Pedobacter		bacteria_P21_2_Water_48	2_WT_48	2_WT	0_ND	0.17325
ASV101	Bacteria	Bacteroidota	Bacteroidia	Sphingobacteriales	Sphingobacteriaceae	Pedobacter		bacteria_P33_0_No_Treatment_72	0_NT_72	0_NT	0_ND	0.10395
ASV101	Bacteria	Bacteroidota	Bacteroidia	Sphingobacteriales	Sphingobacteriaceae	Pedobacter		bacteria_P17_0_No_Treatment_48	0_NT_48	0_NT	0_ND	0.10395
ASV101	Bacteria	Bacteroidota	Bacteroidia	Sphingobacteriales	Sphingobacteriaceae	Pedobacter		bacteria_P58_9_Cut3_Pi_48	9_CUT3_Pi_48	9_CUT3_Pi	5_dsRNA_Pi	0.0693001
ASV101	Bacteria	Bacteroidota	Bacteroidia	Sphingobacteriales	Sphingobacteriaceae	Pedobacter		bacteria_P3_0_No_Treatment_24	0_NT_24	0_NT	0_ND	0.0693001
ASV101	Bacteria	Bacteroidota	Bacteroidia	Sphingobacteriales	Sphingobacteriaceae	Pedobacter		bacteria_P16_0_No_Treatment_48	0_NT_48	0_NT	0_ND	0.0693001
ASV101	Bacteria	Bacteroidota	Bacteroidia	Sphingobacteriales	Sphingobacteriaceae	Pedobacter		bacteria_P24_4_Non_Specific_48	4_NSP_48	4_NSP	2_NSP	0.0693001
ASV101	Bacteria	Bacteroidota	Bacteroidia	Sphingobacteriales	Sphingobacteriaceae	Pedobacter		bacteria_P38_4_Non_Specific_72	4_NSP_72	4_NSP	2_NSP	0.03465
ASV101	Bacteria	Bacteroidota	Bacteroidia	Sphingobacteriales	Sphingobacteriaceae	Pedobacter		bacteria_P61_1_No_Treatment_Pi_72	1_NT_Pi_72	1_NT_Pi	1_ND_Pi	0
ASV101	Bacteria	Bacteroidota	Bacteroidia	Sphingobacteriales	Sphingobacteriaceae	Pedobacter		bacteria_P6_2_Water_24	2_WT_24	2_WT	0_ND	0
ASV101	Bacteria	Bacteroidota	Bacteroidia	Sphingobacteriales	Sphingobacteriaceae	Pedobacter		bacteria_P31_0_No_Treatment_72	0_NT_72	0_NT	0_ND	0
ASV101	Bacteria	Bacteroidota	Bacteroidia	Sphingobacteriales	Sphingobacteriaceae	Pedobacter		bacteria_P60_9_Cut3_Pi_48	9_CUT3_Pi_48	9_CUT3_Pi	5_dsRNA_Pi	0
ASV101	Bacteria	Bacteroidota	Bacteroidia	Sphingobacteriales	Sphingobacteriaceae	Pedobacter		bacteria_P51_3_Water_Pi_48	3_WT_Pi_48	3_WT_Pi	1_ND_Pi	0
ASV101	Bacteria	Bacteroidota	Bacteroidia	Sphingobacteriales	Sphingobacteriaceae	Pedobacter		bacteria_P68_5_Non_Specific_Pi_72	5_NSP_Pi_72	5_NSP_Pi	3_NSP_Pi	0
ASV101	Bacteria	Bacteroidota	Bacteroidia	Sphingobacteriales	Sphingobacteriaceae	Pedobacter		bacteria_P34_2_Water_72	2_WT_72	2_WT	0_ND	0
ASV101	Bacteria	Bacteroidota	Bacteroidia	Sphingobacteriales	Sphingobacteriaceae	Pedobacter		bacteria_P32_0_No_Treatment_72	0_NT_72	0_NT	0_ND	0
ASV101	Bacteria	Bacteroidota	Bacteroidia	Sphingobacteriales	Sphingobacteriaceae	Pedobacter		bacteria_P7_4_Non_Specific_24	4_NSP_24	4_NSP	2_NSP	0
ASV101	Bacteria	Bacteroidota	Bacteroidia	Sphingobacteriales	Sphingobacteriaceae	Pedobacter		bacteria_P5_2_Water_24	2_WT_24	2_WT	0_ND	0
ASV101	Bacteria	Bacteroidota	Bacteroidia	Sphingobacteriales	Sphingobacteriaceae	Pedobacter		bacteria_P29_8_Cut3_48	8_CUT3_48	8_CUT3	4_dsRNA	0
ASV101	Bacteria	Bacteroidota	Bacteroidia	Sphingobacteriales	Sphingobacteriaceae	Pedobacter		bacteria_P1_0_No_Treatment_24	0_NT_24	0_NT	0_ND	0
ASV101	Bacteria	Bacteroidota	Bacteroidia	Sphingobacteriales	Sphingobacteriaceae	Pedobacter		bacteria_P74_9_Cut3_Pi_72	9_CUT3_Pi_72	9_CUT3_Pi	5_dsRNA_Pi	0
ASV101	Bacteria	Bacteroidota	Bacteroidia	Sphingobacteriales	Sphingobacteriaceae	Pedobacter		bacteria_P37_4_Non_Specific_72	4_NSP_72	4_NSP	2_NSP	0
ASV101	Bacteria	Bacteroidota	Bacteroidia	Sphingobacteriales	Sphingobacteriaceae	Pedobacter		bacteria_P53_5_Non_Specific_Pi_48	5_NSP_Pi_48	5_NSP_Pi	3_NSP_Pi	0
ASV101	Bacteria	Bacteroidota	Bacteroidia	Sphingobacteriales	Sphingobacteriaceae	Pedobacter		bacteria_P25_6_GPB1_48	6_GPB1_48	6_GPB1	4_dsRNA	0
ASV101	Bacteria	Bacteroidota	Bacteroidia	Sphingobacteriales	Sphingobacteriaceae	Pedobacter		bacteria_P52_5_Non_Specific_Pi_48	5_NSP_Pi_48	5_NSP_Pi	3_NSP_Pi	0
ASV101	Bacteria	Bacteroidota	Bacteroidia	Sphingobacteriales	Sphingobacteriaceae	Pedobacter		bacteria_P36_2_Water_72	2_WT_72	2_WT	0_ND	0
ASV101	Bacteria	Bacteroidota	Bacteroidia	Sphingobacteriales	Sphingobacteriaceae	Pedobacter		bacteria_P50_3_Water_Pi_48	3_WT_Pi_48	3_WT_Pi	1_ND_Pi	0
ASV101	Bacteria	Bacteroidota	Bacteroidia	Sphingobacteriales	Sphingobacteriaceae	Pedobacter		bacteria_P69_5_Non_Specific_Pi_72	5_NSP_Pi_72	5_NSP_Pi	3_NSP_Pi	0
ASV101	Bacteria	Bacteroidota	Bacteroidia	Sphingobacteriales	Sphingobacteriaceae	Pedobacter		bacteria_P8_4_Non_Specific_24	4_NSP_24	4_NSP	2_NSP	0
ASV101	Bacteria	Bacteroidota	Bacteroidia	Sphingobacteriales	Sphingobacteriaceae	Pedobacter		bacteria_P35_2_Water_72	2_WT_72	2_WT	0_ND	0
ASV101	Bacteria	Bacteroidota	Bacteroidia	Sphingobacteriales	Sphingobacteriaceae	Pedobacter		bacteria_P55_7_GPB1_Pi_48	7_GPB1_Pi_48	7_GPB1_Pi	5_dsRNA_Pi	0
ASV101	Bacteria	Bacteroidota	Bacteroidia	Sphingobacteriales	Sphingobacteriaceae	Pedobacter		bacteria_P54_5_Non_Specific_Pi_48	5_NSP_Pi_48	5_NSP_Pi	3_NSP_Pi	0
ASV101	Bacteria	Bacteroidota	Bacteroidia	Sphingobacteriales	Sphingobacteriaceae	Pedobacter		bacteria_P28_8_Cut3_48	8_CUT3_48	8_CUT3	4_dsRNA	0
ASV101	Bacteria	Bacteroidota	Bacteroidia	Sphingobacteriales	Sphingobacteriaceae	Pedobacter		bacteria_P71_7_GPB1_Pi_72	7_GPB1_Pi_72	7_GPB1_Pi	5_dsRNA_Pi	0
ASV101	Bacteria	Bacteroidota	Bacteroidia	Sphingobacteriales	Sphingobacteriaceae	Pedobacter		bacteria_P57_7_GPB1_Pi_48	7_GPB1_Pi_48	7_GPB1_Pi	5_dsRNA_Pi	0
ASV101	Bacteria	Bacteroidota	Bacteroidia	Sphingobacteriales	Sphingobacteriaceae	Pedobacter		bacteria_P43_8_Cut3_72	8_CUT3_72	8_CUT3	4_dsRNA	0
ASV101	Bacteria	Bacteroidota	Bacteroidia	Sphingobacteriales	Sphingobacteriaceae	Pedobacter		bacteria_P45_8_Cut3_72	8_CUT3_72	8_CUT3	4_dsRNA	0
ASV101	Bacteria	Bacteroidota	Bacteroidia	Sphingobacteriales	Sphingobacteriaceae	Pedobacter		bacteria_P2_0_No_Treatment_24	0_NT_24	0_NT	0_ND	0
ASV101	Bacteria	Bacteroidota	Bacteroidia	Sphingobacteriales	Sphingobacteriaceae	Pedobacter		bacteria_P40_6_GPB1_72	6_GPB1_72	6_GPB1	4_dsRNA	0
ASV101	Bacteria	Bacteroidota	Bacteroidia	Sphingobacteriales	Sphingobacteriaceae	Pedobacter		bacteria_P19_2_Water_48	2_WT_48	2_WT	0_ND	0
ASV101	Bacteria	Bacteroidota	Bacteroidia	Sphingobacteriales	Sphingobacteriaceae	Pedobacter		bacteria_P48_1_No_Treatment_Pi_48	1_NT_Pi_48	1_NT_Pi	1_ND_Pi	0
ASV101	Bacteria	Bacteroidota	Bacteroidia	Sphingobacteriales	Sphingobacteriaceae	Pedobacter		bacteria_P70_7_GPB1_Pi_72	7_GPB1_Pi_72	7_GPB1_Pi	5_dsRNA_Pi	0
ASV101	Bacteria	Bacteroidota	Bacteroidia	Sphingobacteriales	Sphingobacteriaceae	Pedobacter		bacteria_P20_2_Water_48	2_WT_48	2_WT	0_ND	0
ASV101	Bacteria	Bacteroidota	Bacteroidia	Sphingobacteriales	Sphingobacteriaceae	Pedobacter		bacteria_P39_4_Non_Specific_72	4_NSP_72	4_NSP	2_NSP	0
ASV101	Bacteria	Bacteroidota	Bacteroidia	Sphingobacteriales	Sphingobacteriaceae	Pedobacter		bacteria_P30_8_Cut3_48	8_CUT3_48	8_CUT3	4_dsRNA	0
ASV101	Bacteria	Bacteroidota	Bacteroidia	Sphingobacteriales	Sphingobacteriaceae	Pedobacter		bacteria_P56_7_GPB1_Pi_48	7_GPB1_Pi_48	7_GPB1_Pi	5_dsRNA_Pi	0
ASV101	Bacteria	Bacteroidota	Bacteroidia	Sphingobacteriales	Sphingobacteriaceae	Pedobacter		bacteria_P75_9_Cut3_Pi_72	9_CUT3_Pi_72	9_CUT3_Pi	5_dsRNA_Pi	0
ASV101	Bacteria	Bacteroidota	Bacteroidia	Sphingobacteriales	Sphingobacteriaceae	Pedobacter		bacteria_P62_1_No_Treatment_Pi_72	1_NT_Pi_72	1_NT_Pi	1_ND_Pi	0
ASV101	Bacteria	Bacteroidota	Bacteroidia	Sphingobacteriales	Sphingobacteriaceae	Pedobacter		bacteria_P12_6_GPB1_24	6_GPB1_24	6_GPB1	4_dsRNA	0
ASV101	Bacteria	Bacteroidota	Bacteroidia	Sphingobacteriales	Sphingobacteriaceae	Pedobacter		bacteria_P65_3_Water_Pi_72	3_WT_Pi_72	3_WT_Pi	1_ND_Pi	0
ASV101	Bacteria	Bacteroidota	Bacteroidia	Sphingobacteriales	Sphingobacteriaceae	Pedobacter		bacteria_P10_6_GPB1_24	6_GPB1_24	6_GPB1	4_dsRNA	0
ASV101	Bacteria	Bacteroidota	Bacteroidia	Sphingobacteriales	Sphingobacteriaceae	Pedobacter		bacteria_P66_3_Water_Pi_72	3_WT_Pi_72	3_WT_Pi	1_ND_Pi	0
ASV101	Bacteria	Bacteroidota	Bacteroidia	Sphingobacteriales	Sphingobacteriaceae	Pedobacter		bacteria_P9_4_Non_Specific_24	4_NSP_24	4_NSP	2_NSP	0
ASV101	Bacteria	Bacteroidota	Bacteroidia	Sphingobacteriales	Sphingobacteriaceae	Pedobacter		bacteria_P47_1_No_Treatment_Pi_48	1_NT_Pi_48	1_NT_Pi	1_ND_Pi	0
ASV101	Bacteria	Bacteroidota	Bacteroidia	Sphingobacteriales	Sphingobacteriaceae	Pedobacter		bacteria_P46_1_No_Treatment_Pi_48	1_NT_Pi_48	1_NT_Pi	1_ND_Pi	0
ASV101	Bacteria	Bacteroidota	Bacteroidia	Sphingobacteriales	Sphingobacteriaceae	Pedobacter		bacteria_P41_6_GPB1_72	6_GPB1_72	6_GPB1	4_dsRNA	0
ASV101	Bacteria	Bacteroidota	Bacteroidia	Sphingobacteriales	Sphingobacteriaceae	Pedobacter		bacteria_P4_2_Water_24	2_WT_24	2_WT	0_ND	0
ASV101	Bacteria	Bacteroidota	Bacteroidia	Sphingobacteriales	Sphingobacteriaceae	Pedobacter		bacteria_P13_8_Cut3_24	8_CUT3_24	8_CUT3	4_dsRNA	0
ASV101	Bacteria	Bacteroidota	Bacteroidia	Sphingobacteriales	Sphingobacteriaceae	Pedobacter		bacteria_P63_1_No_Treatment_Pi_72	1_NT_Pi_72	1_NT_Pi	1_ND_Pi	0
ASV101	Bacteria	Bacteroidota	Bacteroidia	Sphingobacteriales	Sphingobacteriaceae	Pedobacter		bacteria_P49_3_Water_Pi_48	3_WT_Pi_48	3_WT_Pi	1_ND_Pi	0
ASV101	Bacteria	Bacteroidota	Bacteroidia	Sphingobacteriales	Sphingobacteriaceae	Pedobacter		bacteria_P14_8_Cut3_24	8_CUT3_24	8_CUT3	4_dsRNA	0
ASV101	Bacteria	Bacteroidota	Bacteroidia	Sphingobacteriales	Sphingobacteriaceae	Pedobacter		bacteria_P22_4_Non_Specific_48	4_NSP_48	4_NSP	2_NSP	0
ASV101	Bacteria	Bacteroidota	Bacteroidia	Sphingobacteriales	Sphingobacteriaceae	Pedobacter		bacteria_P73_9_Cut3_Pi_72	9_CUT3_Pi_72	9_CUT3_Pi	5_dsRNA_Pi	0
ASV101	Bacteria	Bacteroidota	Bacteroidia	Sphingobacteriales	Sphingobacteriaceae	Pedobacter		bacteria_P72_7_GPB1_Pi_72	7_GPB1_Pi_72	7_GPB1_Pi	5_dsRNA_Pi	0
ASV101	Bacteria	Bacteroidota	Bacteroidia	Sphingobacteriales	Sphingobacteriaceae	Pedobacter		bacteria_P42_6_GPB1_72	6_GPB1_72	6_GPB1	4_dsRNA	0
ASV101	Bacteria	Bacteroidota	Bacteroidia	Sphingobacteriales	Sphingobacteriaceae	Pedobacter		bacteria_P15_8_Cut3_24	8_CUT3_24	8_CUT3	4_dsRNA	0
ASV101	Bacteria	Bacteroidota	Bacteroidia	Sphingobacteriales	Sphingobacteriaceae	Pedobacter		bacteria_P23_4_Non_Specific_48	4_NSP_48	4_NSP	2_NSP	0
ASV101	Bacteria	Bacteroidota	Bacteroidia	Sphingobacteriales	Sphingobacteriaceae	Pedobacter		bacteria_P67_5_Non_Specific_Pi_72	5_NSP_Pi_72	5_NSP_Pi	3_NSP_Pi	0
ASV101	Bacteria	Bacteroidota	Bacteroidia	Sphingobacteriales	Sphingobacteriaceae	Pedobacter		bacteria_P18_0_No_Treatment_48	0_NT_48	0_NT	0_ND	0
ASV1010	Bacteria	Bacillota	Clostridia	Clostridiales	Clostridiaceae	Clostridium_sensu_stricto_1		bacteria_P28_8_Cut3_48	8_CUT3_48	8_CUT3	4_dsRNA	0.623701
ASV1010	Bacteria	Bacillota	Clostridia	Clostridiales	Clostridiaceae	Clostridium_sensu_stricto_1		bacteria_P15_8_Cut3_24	8_CUT3_24	8_CUT3	4_dsRNA	0.24255
ASV1010	Bacteria	Bacillota	Clostridia	Clostridiales	Clostridiaceae	Clostridium_sensu_stricto_1		bacteria_P6_2_Water_24	2_WT_24	2_WT	0_ND	0
ASV1010	Bacteria	Bacillota	Clostridia	Clostridiales	Clostridiaceae	Clostridium_sensu_stricto_1		bacteria_P1_0_No_Treatment_24	0_NT_24	0_NT	0_ND	0
ASV1010	Bacteria	Bacillota	Clostridia	Clostridiales	Clostridiaceae	Clostridium_sensu_stricto_1		bacteria_P31_0_No_Treatment_72	0_NT_72	0_NT	0_ND	0
ASV1010	Bacteria	Bacillota	Clostridia	Clostridiales	Clostridiaceae	Clostridium_sensu_stricto_1		bacteria_P59_9_Cut3_Pi_48	9_CUT3_Pi_48	9_CUT3_Pi	5_dsRNA_Pi	0
ASV1010	Bacteria	Bacillota	Clostridia	Clostridiales	Clostridiaceae	Clostridium_sensu_stricto_1		bacteria_P64_3_Water_Pi_72	3_WT_Pi_72	3_WT_Pi	1_ND_Pi	0
ASV1010	Bacteria	Bacillota	Clostridia	Clostridiales	Clostridiaceae	Clostridium_sensu_stricto_1		bacteria_P34_2_Water_72	2_WT_72	2_WT	0_ND	0
ASV1010	Bacteria	Bacillota	Clostridia	Clostridiales	Clostridiaceae	Clostridium_sensu_stricto_1		bacteria_P58_9_Cut3_Pi_48	9_CUT3_Pi_48	9_CUT3_Pi	5_dsRNA_Pi	0
ASV1010	Bacteria	Bacillota	Clostridia	Clostridiales	Clostridiaceae	Clostridium_sensu_stricto_1		bacteria_P33_0_No_Treatment_72	0_NT_72	0_NT	0_ND	0
ASV1010	Bacteria	Bacillota	Clostridia	Clostridiales	Clostridiaceae	Clostridium_sensu_stricto_1		bacteria_P27_6_GPB1_48	6_GPB1_48	6_GPB1	4_dsRNA	0
ASV1010	Bacteria	Bacillota	Clostridia	Clostridiales	Clostridiaceae	Clostridium_sensu_stricto_1		bacteria_P32_0_No_Treatment_72	0_NT_72	0_NT	0_ND	0
ASV1010	Bacteria	Bacillota	Clostridia	Clostridiales	Clostridiaceae	Clostridium_sensu_stricto_1		bacteria_P71_7_GPB1_Pi_72	7_GPB1_Pi_72	7_GPB1_Pi	5_dsRNA_Pi	0
ASV1010	Bacteria	Bacillota	Clostridia	Clostridiales	Clostridiaceae	Clostridium_sensu_stricto_1		bacteria_P67_5_Non_Specific_Pi_72	5_NSP_Pi_72	5_NSP_Pi	3_NSP_Pi	0
ASV1010	Bacteria	Bacillota	Clostridia	Clostridiales	Clostridiaceae	Clostridium_sensu_stricto_1		bacteria_P35_2_Water_72	2_WT_72	2_WT	0_ND	0
ASV1010	Bacteria	Bacillota	Clostridia	Clostridiales	Clostridiaceae	Clostridium_sensu_stricto_1		bacteria_P5_2_Water_24	2_WT_24	2_WT	0_ND	0
ASV1010	Bacteria	Bacillota	Clostridia	Clostridiales	Clostridiaceae	Clostridium_sensu_stricto_1		bacteria_P51_3_Water_Pi_48	3_WT_Pi_48	3_WT_Pi	1_ND_Pi	0
ASV1010	Bacteria	Bacillota	Clostridia	Clostridiales	Clostridiaceae	Clostridium_sensu_stricto_1		bacteria_P25_6_GPB1_48	6_GPB1_48	6_GPB1	4_dsRNA	0
ASV1010	Bacteria	Bacillota	Clostridia	Clostridiales	Clostridiaceae	Clostridium_sensu_stricto_1		bacteria_P30_8_Cut3_48	8_CUT3_48	8_CUT3	4_dsRNA	0
ASV1010	Bacteria	Bacillota	Clostridia	Clostridiales	Clostridiaceae	Clostridium_sensu_stricto_1		bacteria_P10_6_GPB1_24	6_GPB1_24	6_GPB1	4_dsRNA	0
ASV1010	Bacteria	Bacillota	Clostridia	Clostridiales	Clostridiaceae	Clostridium_sensu_stricto_1		bacteria_P44_8_Cut3_72	8_CUT3_72	8_CUT3	4_dsRNA	0
ASV1010	Bacteria	Bacillota	Clostridia	Clostridiales	Clostridiaceae	Clostridium_sensu_stricto_1		bacteria_P66_3_Water_Pi_72	3_WT_Pi_72	3_WT_Pi	1_ND_Pi	0
ASV1010	Bacteria	Bacillota	Clostridia	Clostridiales	Clostridiaceae	Clostridium_sensu_stricto_1		bacteria_P29_8_Cut3_48	8_CUT3_48	8_CUT3	4_dsRNA	0
ASV1010	Bacteria	Bacillota	Clostridia	Clostridiales	Clostridiaceae	Clostridium_sensu_stricto_1		bacteria_P7_4_Non_Specific_24	4_NSP_24	4_NSP	2_NSP	0
ASV1010	Bacteria	Bacillota	Clostridia	Clostridiales	Clostridiaceae	Clostridium_sensu_stricto_1		bacteria_P55_7_GPB1_Pi_48	7_GPB1_Pi_48	7_GPB1_Pi	5_dsRNA_Pi	0
ASV1010	Bacteria	Bacillota	Clostridia	Clostridiales	Clostridiaceae	Clostridium_sensu_stricto_1		bacteria_P45_8_Cut3_72	8_CUT3_72	8_CUT3	4_dsRNA	0
ASV1010	Bacteria	Bacillota	Clostridia	Clostridiales	Clostridiaceae	Clostridium_sensu_stricto_1		bacteria_P9_4_Non_Specific_24	4_NSP_24	4_NSP	2_NSP	0
ASV1010	Bacteria	Bacillota	Clostridia	Clostridiales	Clostridiaceae	Clostridium_sensu_stricto_1		bacteria_P65_3_Water_Pi_72	3_WT_Pi_72	3_WT_Pi	1_ND_Pi	0
ASV1010	Bacteria	Bacillota	Clostridia	Clostridiales	Clostridiaceae	Clostridium_sensu_stricto_1		bacteria_P60_9_Cut3_Pi_48	9_CUT3_Pi_48	9_CUT3_Pi	5_dsRNA_Pi	0
ASV1010	Bacteria	Bacillota	Clostridia	Clostridiales	Clostridiaceae	Clostridium_sensu_stricto_1		bacteria_P54_5_Non_Specific_Pi_48	5_NSP_Pi_48	5_NSP_Pi	3_NSP_Pi	0
ASV1010	Bacteria	Bacillota	Clostridia	Clostridiales	Clostridiaceae	Clostridium_sensu_stricto_1		bacteria_P56_7_GPB1_Pi_48	7_GPB1_Pi_48	7_GPB1_Pi	5_dsRNA_Pi	0
ASV1010	Bacteria	Bacillota	Clostridia	Clostridiales	Clostridiaceae	Clostridium_sensu_stricto_1		bacteria_P26_6_GPB1_48	6_GPB1_48	6_GPB1	4_dsRNA	0
ASV1010	Bacteria	Bacillota	Clostridia	Clostridiales	Clostridiaceae	Clostridium_sensu_stricto_1		bacteria_P12_6_GPB1_24	6_GPB1_24	6_GPB1	4_dsRNA	0
ASV1010	Bacteria	Bacillota	Clostridia	Clostridiales	Clostridiaceae	Clostridium_sensu_stricto_1		bacteria_P63_1_No_Treatment_Pi_72	1_NT_Pi_72	1_NT_Pi	1_ND_Pi	0
ASV1010	Bacteria	Bacillota	Clostridia	Clostridiales	Clostridiaceae	Clostridium_sensu_stricto_1		bacteria_P37_4_Non_Specific_72	4_NSP_72	4_NSP	2_NSP	0
ASV1010	Bacteria	Bacillota	Clostridia	Clostridiales	Clostridiaceae	Clostridium_sensu_stricto_1		bacteria_P69_5_Non_Specific_Pi_72	5_NSP_Pi_72	5_NSP_Pi	3_NSP_Pi	0
ASV1010	Bacteria	Bacillota	Clostridia	Clostridiales	Clostridiaceae	Clostridium_sensu_stricto_1		bacteria_P57_7_GPB1_Pi_48	7_GPB1_Pi_48	7_GPB1_Pi	5_dsRNA_Pi	0
ASV1010	Bacteria	Bacillota	Clostridia	Clostridiales	Clostridiaceae	Clostridium_sensu_stricto_1		bacteria_P62_1_No_Treatment_Pi_72	1_NT_Pi_72	1_NT_Pi	1_ND_Pi	0
ASV1010	Bacteria	Bacillota	Clostridia	Clostridiales	Clostridiaceae	Clostridium_sensu_stricto_1		bacteria_P68_5_Non_Specific_Pi_72	5_NSP_Pi_72	5_NSP_Pi	3_NSP_Pi	0
ASV1010	Bacteria	Bacillota	Clostridia	Clostridiales	Clostridiaceae	Clostridium_sensu_stricto_1		bacteria_P24_4_Non_Specific_48	4_NSP_48	4_NSP	2_NSP	0
ASV1010	Bacteria	Bacillota	Clostridia	Clostridiales	Clostridiaceae	Clostridium_sensu_stricto_1		bacteria_P39_4_Non_Specific_72	4_NSP_72	4_NSP	2_NSP	0
ASV1010	Bacteria	Bacillota	Clostridia	Clostridiales	Clostridiaceae	Clostridium_sensu_stricto_1		bacteria_P47_1_No_Treatment_Pi_48	1_NT_Pi_48	1_NT_Pi	1_ND_Pi	0
ASV1010	Bacteria	Bacillota	Clostridia	Clostridiales	Clostridiaceae	Clostridium_sensu_stricto_1		bacteria_P22_4_Non_Specific_48	4_NSP_48	4_NSP	2_NSP	0
ASV1010	Bacteria	Bacillota	Clostridia	Clostridiales	Clostridiaceae	Clostridium_sensu_stricto_1		bacteria_P52_5_Non_Specific_Pi_48	5_NSP_Pi_48	5_NSP_Pi	3_NSP_Pi	0
ASV1010	Bacteria	Bacillota	Clostridia	Clostridiales	Clostridiaceae	Clostridium_sensu_stricto_1		bacteria_P36_2_Water_72	2_WT_72	2_WT	0_ND	0
ASV1010	Bacteria	Bacillota	Clostridia	Clostridiales	Clostridiaceae	Clostridium_sensu_stricto_1		bacteria_P20_2_Water_48	2_WT_48	2_WT	0_ND	0
ASV1010	Bacteria	Bacillota	Clostridia	Clostridiales	Clostridiaceae	Clostridium_sensu_stricto_1		bacteria_P53_5_Non_Specific_Pi_48	5_NSP_Pi_48	5_NSP_Pi	3_NSP_Pi	0
ASV1010	Bacteria	Bacillota	Clostridia	Clostridiales	Clostridiaceae	Clostridium_sensu_stricto_1		bacteria_P38_4_Non_Specific_72	4_NSP_72	4_NSP	2_NSP	0
ASV1010	Bacteria	Bacillota	Clostridia	Clostridiales	Clostridiaceae	Clostridium_sensu_stricto_1		bacteria_P70_7_GPB1_Pi_72	7_GPB1_Pi_72	7_GPB1_Pi	5_dsRNA_Pi	0
ASV1010	Bacteria	Bacillota	Clostridia	Clostridiales	Clostridiaceae	Clostridium_sensu_stricto_1		bacteria_P50_3_Water_Pi_48	3_WT_Pi_48	3_WT_Pi	1_ND_Pi	0
ASV1010	Bacteria	Bacillota	Clostridia	Clostridiales	Clostridiaceae	Clostridium_sensu_stricto_1		bacteria_P11_6_GPB1_24	6_GPB1_24	6_GPB1	4_dsRNA	0
ASV1010	Bacteria	Bacillota	Clostridia	Clostridiales	Clostridiaceae	Clostridium_sensu_stricto_1		bacteria_P23_4_Non_Specific_48	4_NSP_48	4_NSP	2_NSP	0
ASV1010	Bacteria	Bacillota	Clostridia	Clostridiales	Clostridiaceae	Clostridium_sensu_stricto_1		bacteria_P18_0_No_Treatment_48	0_NT_48	0_NT	0_ND	0
ASV1010	Bacteria	Bacillota	Clostridia	Clostridiales	Clostridiaceae	Clostridium_sensu_stricto_1		bacteria_P74_9_Cut3_Pi_72	9_CUT3_Pi_72	9_CUT3_Pi	5_dsRNA_Pi	0
ASV1010	Bacteria	Bacillota	Clostridia	Clostridiales	Clostridiaceae	Clostridium_sensu_stricto_1		bacteria_P21_2_Water_48	2_WT_48	2_WT	0_ND	0
ASV1010	Bacteria	Bacillota	Clostridia	Clostridiales	Clostridiaceae	Clostridium_sensu_stricto_1		bacteria_P2_0_No_Treatment_24	0_NT_24	0_NT	0_ND	0
ASV1010	Bacteria	Bacillota	Clostridia	Clostridiales	Clostridiaceae	Clostridium_sensu_stricto_1		bacteria_P61_1_No_Treatment_Pi_72	1_NT_Pi_72	1_NT_Pi	1_ND_Pi	0
ASV1010	Bacteria	Bacillota	Clostridia	Clostridiales	Clostridiaceae	Clostridium_sensu_stricto_1		bacteria_P73_9_Cut3_Pi_72	9_CUT3_Pi_72	9_CUT3_Pi	5_dsRNA_Pi	0
ASV1010	Bacteria	Bacillota	Clostridia	Clostridiales	Clostridiaceae	Clostridium_sensu_stricto_1		bacteria_P72_7_GPB1_Pi_72	7_GPB1_Pi_72	7_GPB1_Pi	5_dsRNA_Pi	0
ASV1010	Bacteria	Bacillota	Clostridia	Clostridiales	Clostridiaceae	Clostridium_sensu_stricto_1		bacteria_P3_0_No_Treatment_24	0_NT_24	0_NT	0_ND	0
ASV1010	Bacteria	Bacillota	Clostridia	Clostridiales	Clostridiaceae	Clostridium_sensu_stricto_1		bacteria_P49_3_Water_Pi_48	3_WT_Pi_48	3_WT_Pi	1_ND_Pi	0
ASV1010	Bacteria	Bacillota	Clostridia	Clostridiales	Clostridiaceae	Clostridium_sensu_stricto_1		bacteria_P42_6_GPB1_72	6_GPB1_72	6_GPB1	4_dsRNA	0
ASV1010	Bacteria	Bacillota	Clostridia	Clostridiales	Clostridiaceae	Clostridium_sensu_stricto_1		bacteria_P8_4_Non_Specific_24	4_NSP_24	4_NSP	2_NSP	0
ASV1010	Bacteria	Bacillota	Clostridia	Clostridiales	Clostridiaceae	Clostridium_sensu_stricto_1		bacteria_P4_2_Water_24	2_WT_24	2_WT	0_ND	0
ASV1010	Bacteria	Bacillota	Clostridia	Clostridiales	Clostridiaceae	Clostridium_sensu_stricto_1		bacteria_P48_1_No_Treatment_Pi_48	1_NT_Pi_48	1_NT_Pi	1_ND_Pi	0
ASV1010	Bacteria	Bacillota	Clostridia	Clostridiales	Clostridiaceae	Clostridium_sensu_stricto_1		bacteria_P46_1_No_Treatment_Pi_48	1_NT_Pi_48	1_NT_Pi	1_ND_Pi	0
ASV1010	Bacteria	Bacillota	Clostridia	Clostridiales	Clostridiaceae	Clostridium_sensu_stricto_1		bacteria_P14_8_Cut3_24	8_CUT3_24	8_CUT3	4_dsRNA	0
ASV1010	Bacteria	Bacillota	Clostridia	Clostridiales	Clostridiaceae	Clostridium_sensu_stricto_1		bacteria_P17_0_No_Treatment_48	0_NT_48	0_NT	0_ND	0
ASV1010	Bacteria	Bacillota	Clostridia	Clostridiales	Clostridiaceae	Clostridium_sensu_stricto_1		bacteria_P40_6_GPB1_72	6_GPB1_72	6_GPB1	4_dsRNA	0
ASV1010	Bacteria	Bacillota	Clostridia	Clostridiales	Clostridiaceae	Clostridium_sensu_stricto_1		bacteria_P41_6_GPB1_72	6_GPB1_72	6_GPB1	4_dsRNA	0
ASV1010	Bacteria	Bacillota	Clostridia	Clostridiales	Clostridiaceae	Clostridium_sensu_stricto_1		bacteria_P19_2_Water_48	2_WT_48	2_WT	0_ND	0
ASV1010	Bacteria	Bacillota	Clostridia	Clostridiales	Clostridiaceae	Clostridium_sensu_stricto_1		bacteria_P75_9_Cut3_Pi_72	9_CUT3_Pi_72	9_CUT3_Pi	5_dsRNA_Pi	0
ASV1010	Bacteria	Bacillota	Clostridia	Clostridiales	Clostridiaceae	Clostridium_sensu_stricto_1		bacteria_P13_8_Cut3_24	8_CUT3_24	8_CUT3	4_dsRNA	0
ASV1010	Bacteria	Bacillota	Clostridia	Clostridiales	Clostridiaceae	Clostridium_sensu_stricto_1		bacteria_P43_8_Cut3_72	8_CUT3_72	8_CUT3	4_dsRNA	0
ASV1010	Bacteria	Bacillota	Clostridia	Clostridiales	Clostridiaceae	Clostridium_sensu_stricto_1		bacteria_P16_0_No_Treatment_48	0_NT_48	0_NT	0_ND	0
ASV1011	Bacteria	Chloroflexi	TK10	TK10	TK10	TK10	metagenome	bacteria_P16_0_No_Treatment_48	0_NT_48	0_NT	0_ND	0.1386
ASV1011	Bacteria	Chloroflexi	TK10	TK10	TK10	TK10	metagenome	bacteria_P60_9_Cut3_Pi_48	9_CUT3_Pi_48	9_CUT3_Pi	5_dsRNA_Pi	0
ASV1011	Bacteria	Chloroflexi	TK10	TK10	TK10	TK10	metagenome	bacteria_P20_2_Water_48	2_WT_48	2_WT	0_ND	0
ASV1011	Bacteria	Chloroflexi	TK10	TK10	TK10	TK10	metagenome	bacteria_P51_3_Water_Pi_48	3_WT_Pi_48	3_WT_Pi	1_ND_Pi	0
ASV1011	Bacteria	Chloroflexi	TK10	TK10	TK10	TK10	metagenome	bacteria_P36_2_Water_72	2_WT_72	2_WT	0_ND	0
ASV1011	Bacteria	Chloroflexi	TK10	TK10	TK10	TK10	metagenome	bacteria_P46_1_No_Treatment_Pi_48	1_NT_Pi_48	1_NT_Pi	1_ND_Pi	0
ASV1011	Bacteria	Chloroflexi	TK10	TK10	TK10	TK10	metagenome	bacteria_P69_5_Non_Specific_Pi_72	5_NSP_Pi_72	5_NSP_Pi	3_NSP_Pi	0
ASV1011	Bacteria	Chloroflexi	TK10	TK10	TK10	TK10	metagenome	bacteria_P61_1_No_Treatment_Pi_72	1_NT_Pi_72	1_NT_Pi	1_ND_Pi	0
ASV1011	Bacteria	Chloroflexi	TK10	TK10	TK10	TK10	metagenome	bacteria_P68_5_Non_Specific_Pi_72	5_NSP_Pi_72	5_NSP_Pi	3_NSP_Pi	0
ASV1011	Bacteria	Chloroflexi	TK10	TK10	TK10	TK10	metagenome	bacteria_P11_6_GPB1_24	6_GPB1_24	6_GPB1	4_dsRNA	0
ASV1011	Bacteria	Chloroflexi	TK10	TK10	TK10	TK10	metagenome	bacteria_P74_9_Cut3_Pi_72	9_CUT3_Pi_72	9_CUT3_Pi	5_dsRNA_Pi	0
ASV1011	Bacteria	Chloroflexi	TK10	TK10	TK10	TK10	metagenome	bacteria_P70_7_GPB1_Pi_72	7_GPB1_Pi_72	7_GPB1_Pi	5_dsRNA_Pi	0
ASV1011	Bacteria	Chloroflexi	TK10	TK10	TK10	TK10	metagenome	bacteria_P43_8_Cut3_72	8_CUT3_72	8_CUT3	4_dsRNA	0
ASV1011	Bacteria	Chloroflexi	TK10	TK10	TK10	TK10	metagenome	bacteria_P7_4_Non_Specific_24	4_NSP_24	4_NSP	2_NSP	0
ASV1011	Bacteria	Chloroflexi	TK10	TK10	TK10	TK10	metagenome	bacteria_P2_0_No_Treatment_24	0_NT_24	0_NT	0_ND	0
ASV1011	Bacteria	Chloroflexi	TK10	TK10	TK10	TK10	metagenome	bacteria_P44_8_Cut3_72	8_CUT3_72	8_CUT3	4_dsRNA	0
ASV1011	Bacteria	Chloroflexi	TK10	TK10	TK10	TK10	metagenome	bacteria_P62_1_No_Treatment_Pi_72	1_NT_Pi_72	1_NT_Pi	1_ND_Pi	0
ASV1011	Bacteria	Chloroflexi	TK10	TK10	TK10	TK10	metagenome	bacteria_P12_6_GPB1_24	6_GPB1_24	6_GPB1	4_dsRNA	0
ASV1011	Bacteria	Chloroflexi	TK10	TK10	TK10	TK10	metagenome	bacteria_P38_4_Non_Specific_72	4_NSP_72	4_NSP	2_NSP	0
ASV1011	Bacteria	Chloroflexi	TK10	TK10	TK10	TK10	metagenome	bacteria_P5_2_Water_24	2_WT_24	2_WT	0_ND	0
ASV1011	Bacteria	Chloroflexi	TK10	TK10	TK10	TK10	metagenome	bacteria_P27_6_GPB1_48	6_GPB1_48	6_GPB1	4_dsRNA	0
ASV1011	Bacteria	Chloroflexi	TK10	TK10	TK10	TK10	metagenome	bacteria_P48_1_No_Treatment_Pi_48	1_NT_Pi_48	1_NT_Pi	1_ND_Pi	0
ASV1011	Bacteria	Chloroflexi	TK10	TK10	TK10	TK10	metagenome	bacteria_P19_2_Water_48	2_WT_48	2_WT	0_ND	0
ASV1011	Bacteria	Chloroflexi	TK10	TK10	TK10	TK10	metagenome	bacteria_P13_8_Cut3_24	8_CUT3_24	8_CUT3	4_dsRNA	0
ASV1011	Bacteria	Chloroflexi	TK10	TK10	TK10	TK10	metagenome	bacteria_P64_3_Water_Pi_72	3_WT_Pi_72	3_WT_Pi	1_ND_Pi	0
ASV1011	Bacteria	Chloroflexi	TK10	TK10	TK10	TK10	metagenome	bacteria_P10_6_GPB1_24	6_GPB1_24	6_GPB1	4_dsRNA	0
ASV1011	Bacteria	Chloroflexi	TK10	TK10	TK10	TK10	metagenome	bacteria_P39_4_Non_Specific_72	4_NSP_72	4_NSP	2_NSP	0
ASV1011	Bacteria	Chloroflexi	TK10	TK10	TK10	TK10	metagenome	bacteria_P72_7_GPB1_Pi_72	7_GPB1_Pi_72	7_GPB1_Pi	5_dsRNA_Pi	0
ASV1011	Bacteria	Chloroflexi	TK10	TK10	TK10	TK10	metagenome	bacteria_P21_2_Water_48	2_WT_48	2_WT	0_ND	0
ASV1011	Bacteria	Chloroflexi	TK10	TK10	TK10	TK10	metagenome	bacteria_P71_7_GPB1_Pi_72	7_GPB1_Pi_72	7_GPB1_Pi	5_dsRNA_Pi	0
ASV1011	Bacteria	Chloroflexi	TK10	TK10	TK10	TK10	metagenome	bacteria_P63_1_No_Treatment_Pi_72	1_NT_Pi_72	1_NT_Pi	1_ND_Pi	0
ASV1011	Bacteria	Chloroflexi	TK10	TK10	TK10	TK10	metagenome	bacteria_P9_4_Non_Specific_24	4_NSP_24	4_NSP	2_NSP	0
ASV1011	Bacteria	Chloroflexi	TK10	TK10	TK10	TK10	metagenome	bacteria_P28_8_Cut3_48	8_CUT3_48	8_CUT3	4_dsRNA	0
ASV1011	Bacteria	Chloroflexi	TK10	TK10	TK10	TK10	metagenome	bacteria_P37_4_Non_Specific_72	4_NSP_72	4_NSP	2_NSP	0
ASV1011	Bacteria	Chloroflexi	TK10	TK10	TK10	TK10	metagenome	bacteria_P29_8_Cut3_48	8_CUT3_48	8_CUT3	4_dsRNA	0
ASV1011	Bacteria	Chloroflexi	TK10	TK10	TK10	TK10	metagenome	bacteria_P49_3_Water_Pi_48	3_WT_Pi_48	3_WT_Pi	1_ND_Pi	0
ASV1011	Bacteria	Chloroflexi	TK10	TK10	TK10	TK10	metagenome	bacteria_P14_8_Cut3_24	8_CUT3_24	8_CUT3	4_dsRNA	0
ASV1011	Bacteria	Chloroflexi	TK10	TK10	TK10	TK10	metagenome	bacteria_P55_7_GPB1_Pi_48	7_GPB1_Pi_48	7_GPB1_Pi	5_dsRNA_Pi	0
ASV1011	Bacteria	Chloroflexi	TK10	TK10	TK10	TK10	metagenome	bacteria_P3_0_No_Treatment_24	0_NT_24	0_NT	0_ND	0
ASV1011	Bacteria	Chloroflexi	TK10	TK10	TK10	TK10	metagenome	bacteria_P47_1_No_Treatment_Pi_48	1_NT_Pi_48	1_NT_Pi	1_ND_Pi	0
ASV1011	Bacteria	Chloroflexi	TK10	TK10	TK10	TK10	metagenome	bacteria_P52_5_Non_Specific_Pi_48	5_NSP_Pi_48	5_NSP_Pi	3_NSP_Pi	0
ASV1011	Bacteria	Chloroflexi	TK10	TK10	TK10	TK10	metagenome	bacteria_P24_4_Non_Specific_48	4_NSP_48	4_NSP	2_NSP	0
ASV1011	Bacteria	Chloroflexi	TK10	TK10	TK10	TK10	metagenome	bacteria_P45_8_Cut3_72	8_CUT3_72	8_CUT3	4_dsRNA	0
ASV1011	Bacteria	Chloroflexi	TK10	TK10	TK10	TK10	metagenome	bacteria_P53_5_Non_Specific_Pi_48	5_NSP_Pi_48	5_NSP_Pi	3_NSP_Pi	0
ASV1011	Bacteria	Chloroflexi	TK10	TK10	TK10	TK10	metagenome	bacteria_P32_0_No_Treatment_72	0_NT_72	0_NT	0_ND	0
ASV1011	Bacteria	Chloroflexi	TK10	TK10	TK10	TK10	metagenome	bacteria_P17_0_No_Treatment_48	0_NT_48	0_NT	0_ND	0
ASV1011	Bacteria	Chloroflexi	TK10	TK10	TK10	TK10	metagenome	bacteria_P50_3_Water_Pi_48	3_WT_Pi_48	3_WT_Pi	1_ND_Pi	0
ASV1011	Bacteria	Chloroflexi	TK10	TK10	TK10	TK10	metagenome	bacteria_P75_9_Cut3_Pi_72	9_CUT3_Pi_72	9_CUT3_Pi	5_dsRNA_Pi	0
ASV1011	Bacteria	Chloroflexi	TK10	TK10	TK10	TK10	metagenome	bacteria_P56_7_GPB1_Pi_48	7_GPB1_Pi_48	7_GPB1_Pi	5_dsRNA_Pi	0
ASV1011	Bacteria	Chloroflexi	TK10	TK10	TK10	TK10	metagenome	bacteria_P22_4_Non_Specific_48	4_NSP_48	4_NSP	2_NSP	0
ASV1011	Bacteria	Chloroflexi	TK10	TK10	TK10	TK10	metagenome	bacteria_P65_3_Water_Pi_72	3_WT_Pi_72	3_WT_Pi	1_ND_Pi	0
ASV1011	Bacteria	Chloroflexi	TK10	TK10	TK10	TK10	metagenome	bacteria_P4_2_Water_24	2_WT_24	2_WT	0_ND	0
ASV1011	Bacteria	Chloroflexi	TK10	TK10	TK10	TK10	metagenome	bacteria_P54_5_Non_Specific_Pi_48	5_NSP_Pi_48	5_NSP_Pi	3_NSP_Pi	0
ASV1011	Bacteria	Chloroflexi	TK10	TK10	TK10	TK10	metagenome	bacteria_P26_6_GPB1_48	6_GPB1_48	6_GPB1	4_dsRNA	0
ASV1011	Bacteria	Chloroflexi	TK10	TK10	TK10	TK10	metagenome	bacteria_P1_0_No_Treatment_24	0_NT_24	0_NT	0_ND	0
ASV1011	Bacteria	Chloroflexi	TK10	TK10	TK10	TK10	metagenome	bacteria_P73_9_Cut3_Pi_72	9_CUT3_Pi_72	9_CUT3_Pi	5_dsRNA_Pi	0
ASV1011	Bacteria	Chloroflexi	TK10	TK10	TK10	TK10	metagenome	bacteria_P25_6_GPB1_48	6_GPB1_48	6_GPB1	4_dsRNA	0
ASV1011	Bacteria	Chloroflexi	TK10	TK10	TK10	TK10	metagenome	bacteria_P23_4_Non_Specific_48	4_NSP_48	4_NSP	2_NSP	0
ASV1011	Bacteria	Chloroflexi	TK10	TK10	TK10	TK10	metagenome	bacteria_P58_9_Cut3_Pi_48	9_CUT3_Pi_48	9_CUT3_Pi	5_dsRNA_Pi	0
ASV1011	Bacteria	Chloroflexi	TK10	TK10	TK10	TK10	metagenome	bacteria_P8_4_Non_Specific_24	4_NSP_24	4_NSP	2_NSP	0
ASV1011	Bacteria	Chloroflexi	TK10	TK10	TK10	TK10	metagenome	bacteria_P57_7_GPB1_Pi_48	7_GPB1_Pi_48	7_GPB1_Pi	5_dsRNA_Pi	0
ASV1011	Bacteria	Chloroflexi	TK10	TK10	TK10	TK10	metagenome	bacteria_P42_6_GPB1_72	6_GPB1_72	6_GPB1	4_dsRNA	0
ASV1011	Bacteria	Chloroflexi	TK10	TK10	TK10	TK10	metagenome	bacteria_P15_8_Cut3_24	8_CUT3_24	8_CUT3	4_dsRNA	0
ASV1011	Bacteria	Chloroflexi	TK10	TK10	TK10	TK10	metagenome	bacteria_P30_8_Cut3_48	8_CUT3_48	8_CUT3	4_dsRNA	0
ASV1011	Bacteria	Chloroflexi	TK10	TK10	TK10	TK10	metagenome	bacteria_P40_6_GPB1_72	6_GPB1_72	6_GPB1	4_dsRNA	0
ASV1011	Bacteria	Chloroflexi	TK10	TK10	TK10	TK10	metagenome	bacteria_P33_0_No_Treatment_72	0_NT_72	0_NT	0_ND	0
ASV1011	Bacteria	Chloroflexi	TK10	TK10	TK10	TK10	metagenome	bacteria_P6_2_Water_24	2_WT_24	2_WT	0_ND	0
ASV1011	Bacteria	Chloroflexi	TK10	TK10	TK10	TK10	metagenome	bacteria_P41_6_GPB1_72	6_GPB1_72	6_GPB1	4_dsRNA	0
ASV1011	Bacteria	Chloroflexi	TK10	TK10	TK10	TK10	metagenome	bacteria_P59_9_Cut3_Pi_48	9_CUT3_Pi_48	9_CUT3_Pi	5_dsRNA_Pi	0
ASV1011	Bacteria	Chloroflexi	TK10	TK10	TK10	TK10	metagenome	bacteria_P31_0_No_Treatment_72	0_NT_72	0_NT	0_ND	0
ASV1011	Bacteria	Chloroflexi	TK10	TK10	TK10	TK10	metagenome	bacteria_P67_5_Non_Specific_Pi_72	5_NSP_Pi_72	5_NSP_Pi	3_NSP_Pi	0
ASV1011	Bacteria	Chloroflexi	TK10	TK10	TK10	TK10	metagenome	bacteria_P34_2_Water_72	2_WT_72	2_WT	0_ND	0
ASV1011	Bacteria	Chloroflexi	TK10	TK10	TK10	TK10	metagenome	bacteria_P66_3_Water_Pi_72	3_WT_Pi_72	3_WT_Pi	1_ND_Pi	0
ASV1011	Bacteria	Chloroflexi	TK10	TK10	TK10	TK10	metagenome	bacteria_P18_0_No_Treatment_48	0_NT_48	0_NT	0_ND	0
ASV1011	Bacteria	Chloroflexi	TK10	TK10	TK10	TK10	metagenome	bacteria_P35_2_Water_72	2_WT_72	2_WT	0_ND	0
ASV1012	Bacteria	Bacillota	Bacilli	Paenibacillales	Paenibacillaceae	Paenibacillus		bacteria_P19_2_Water_48	2_WT_48	2_WT	0_ND	0.2772
ASV1012	Bacteria	Bacillota	Bacilli	Paenibacillales	Paenibacillaceae	Paenibacillus		bacteria_P1_0_No_Treatment_24	0_NT_24	0_NT	0_ND	0
ASV1012	Bacteria	Bacillota	Bacilli	Paenibacillales	Paenibacillaceae	Paenibacillus		bacteria_P41_6_GPB1_72	6_GPB1_72	6_GPB1	4_dsRNA	0
ASV1012	Bacteria	Bacillota	Bacilli	Paenibacillales	Paenibacillaceae	Paenibacillus		bacteria_P32_0_No_Treatment_72	0_NT_72	0_NT	0_ND	0
ASV1012	Bacteria	Bacillota	Bacilli	Paenibacillales	Paenibacillaceae	Paenibacillus		bacteria_P30_8_Cut3_48	8_CUT3_48	8_CUT3	4_dsRNA	0
ASV1012	Bacteria	Bacillota	Bacilli	Paenibacillales	Paenibacillaceae	Paenibacillus		bacteria_P39_4_Non_Specific_72	4_NSP_72	4_NSP	2_NSP	0
ASV1012	Bacteria	Bacillota	Bacilli	Paenibacillales	Paenibacillaceae	Paenibacillus		bacteria_P42_6_GPB1_72	6_GPB1_72	6_GPB1	4_dsRNA	0
ASV1012	Bacteria	Bacillota	Bacilli	Paenibacillales	Paenibacillaceae	Paenibacillus		bacteria_P35_2_Water_72	2_WT_72	2_WT	0_ND	0
ASV1012	Bacteria	Bacillota	Bacilli	Paenibacillales	Paenibacillaceae	Paenibacillus		bacteria_P38_4_Non_Specific_72	4_NSP_72	4_NSP	2_NSP	0
ASV1012	Bacteria	Bacillota	Bacilli	Paenibacillales	Paenibacillaceae	Paenibacillus		bacteria_P67_5_Non_Specific_Pi_72	5_NSP_Pi_72	5_NSP_Pi	3_NSP_Pi	0
ASV1012	Bacteria	Bacillota	Bacilli	Paenibacillales	Paenibacillaceae	Paenibacillus		bacteria_P27_6_GPB1_48	6_GPB1_48	6_GPB1	4_dsRNA	0
ASV1012	Bacteria	Bacillota	Bacilli	Paenibacillales	Paenibacillaceae	Paenibacillus		bacteria_P25_6_GPB1_48	6_GPB1_48	6_GPB1	4_dsRNA	0
ASV1012	Bacteria	Bacillota	Bacilli	Paenibacillales	Paenibacillaceae	Paenibacillus		bacteria_P37_4_Non_Specific_72	4_NSP_72	4_NSP	2_NSP	0
ASV1012	Bacteria	Bacillota	Bacilli	Paenibacillales	Paenibacillaceae	Paenibacillus		bacteria_P29_8_Cut3_48	8_CUT3_48	8_CUT3	4_dsRNA	0
ASV1012	Bacteria	Bacillota	Bacilli	Paenibacillales	Paenibacillaceae	Paenibacillus		bacteria_P28_8_Cut3_48	8_CUT3_48	8_CUT3	4_dsRNA	0
ASV1012	Bacteria	Bacillota	Bacilli	Paenibacillales	Paenibacillaceae	Paenibacillus		bacteria_P10_6_GPB1_24	6_GPB1_24	6_GPB1	4_dsRNA	0
ASV1012	Bacteria	Bacillota	Bacilli	Paenibacillales	Paenibacillaceae	Paenibacillus		bacteria_P68_5_Non_Specific_Pi_72	5_NSP_Pi_72	5_NSP_Pi	3_NSP_Pi	0
ASV1012	Bacteria	Bacillota	Bacilli	Paenibacillales	Paenibacillaceae	Paenibacillus		bacteria_P43_8_Cut3_72	8_CUT3_72	8_CUT3	4_dsRNA	0
ASV1012	Bacteria	Bacillota	Bacilli	Paenibacillales	Paenibacillaceae	Paenibacillus		bacteria_P53_5_Non_Specific_Pi_48	5_NSP_Pi_48	5_NSP_Pi	3_NSP_Pi	0
ASV1012	Bacteria	Bacillota	Bacilli	Paenibacillales	Paenibacillaceae	Paenibacillus		bacteria_P4_2_Water_24	2_WT_24	2_WT	0_ND	0
ASV1012	Bacteria	Bacillota	Bacilli	Paenibacillales	Paenibacillaceae	Paenibacillus		bacteria_P6_2_Water_24	2_WT_24	2_WT	0_ND	0
ASV1012	Bacteria	Bacillota	Bacilli	Paenibacillales	Paenibacillaceae	Paenibacillus		bacteria_P66_3_Water_Pi_72	3_WT_Pi_72	3_WT_Pi	1_ND_Pi	0
ASV1012	Bacteria	Bacillota	Bacilli	Paenibacillales	Paenibacillaceae	Paenibacillus		bacteria_P24_4_Non_Specific_48	4_NSP_48	4_NSP	2_NSP	0
ASV1012	Bacteria	Bacillota	Bacilli	Paenibacillales	Paenibacillaceae	Paenibacillus		bacteria_P62_1_No_Treatment_Pi_72	1_NT_Pi_72	1_NT_Pi	1_ND_Pi	0
ASV1012	Bacteria	Bacillota	Bacilli	Paenibacillales	Paenibacillaceae	Paenibacillus		bacteria_P33_0_No_Treatment_72	0_NT_72	0_NT	0_ND	0
ASV1012	Bacteria	Bacillota	Bacilli	Paenibacillales	Paenibacillaceae	Paenibacillus		bacteria_P64_3_Water_Pi_72	3_WT_Pi_72	3_WT_Pi	1_ND_Pi	0
ASV1012	Bacteria	Bacillota	Bacilli	Paenibacillales	Paenibacillaceae	Paenibacillus		bacteria_P22_4_Non_Specific_48	4_NSP_48	4_NSP	2_NSP	0
ASV1012	Bacteria	Bacillota	Bacilli	Paenibacillales	Paenibacillaceae	Paenibacillus		bacteria_P55_7_GPB1_Pi_48	7_GPB1_Pi_48	7_GPB1_Pi	5_dsRNA_Pi	0
ASV1012	Bacteria	Bacillota	Bacilli	Paenibacillales	Paenibacillaceae	Paenibacillus		bacteria_P60_9_Cut3_Pi_48	9_CUT3_Pi_48	9_CUT3_Pi	5_dsRNA_Pi	0
ASV1012	Bacteria	Bacillota	Bacilli	Paenibacillales	Paenibacillaceae	Paenibacillus		bacteria_P36_2_Water_72	2_WT_72	2_WT	0_ND	0
ASV1012	Bacteria	Bacillota	Bacilli	Paenibacillales	Paenibacillaceae	Paenibacillus		bacteria_P40_6_GPB1_72	6_GPB1_72	6_GPB1	4_dsRNA	0
ASV1012	Bacteria	Bacillota	Bacilli	Paenibacillales	Paenibacillaceae	Paenibacillus		bacteria_P9_4_Non_Specific_24	4_NSP_24	4_NSP	2_NSP	0
ASV1012	Bacteria	Bacillota	Bacilli	Paenibacillales	Paenibacillaceae	Paenibacillus		bacteria_P52_5_Non_Specific_Pi_48	5_NSP_Pi_48	5_NSP_Pi	3_NSP_Pi	0
ASV1012	Bacteria	Bacillota	Bacilli	Paenibacillales	Paenibacillaceae	Paenibacillus		bacteria_P51_3_Water_Pi_48	3_WT_Pi_48	3_WT_Pi	1_ND_Pi	0
ASV1012	Bacteria	Bacillota	Bacilli	Paenibacillales	Paenibacillaceae	Paenibacillus		bacteria_P34_2_Water_72	2_WT_72	2_WT	0_ND	0
ASV1012	Bacteria	Bacillota	Bacilli	Paenibacillales	Paenibacillaceae	Paenibacillus		bacteria_P59_9_Cut3_Pi_48	9_CUT3_Pi_48	9_CUT3_Pi	5_dsRNA_Pi	0
ASV1012	Bacteria	Bacillota	Bacilli	Paenibacillales	Paenibacillaceae	Paenibacillus		bacteria_P31_0_No_Treatment_72	0_NT_72	0_NT	0_ND	0
ASV1012	Bacteria	Bacillota	Bacilli	Paenibacillales	Paenibacillaceae	Paenibacillus		bacteria_P63_1_No_Treatment_Pi_72	1_NT_Pi_72	1_NT_Pi	1_ND_Pi	0
ASV1012	Bacteria	Bacillota	Bacilli	Paenibacillales	Paenibacillaceae	Paenibacillus		bacteria_P20_2_Water_48	2_WT_48	2_WT	0_ND	0
ASV1012	Bacteria	Bacillota	Bacilli	Paenibacillales	Paenibacillaceae	Paenibacillus		bacteria_P21_2_Water_48	2_WT_48	2_WT	0_ND	0
ASV1012	Bacteria	Bacillota	Bacilli	Paenibacillales	Paenibacillaceae	Paenibacillus		bacteria_P56_7_GPB1_Pi_48	7_GPB1_Pi_48	7_GPB1_Pi	5_dsRNA_Pi	0
ASV1012	Bacteria	Bacillota	Bacilli	Paenibacillales	Paenibacillaceae	Paenibacillus		bacteria_P57_7_GPB1_Pi_48	7_GPB1_Pi_48	7_GPB1_Pi	5_dsRNA_Pi	0
ASV1012	Bacteria	Bacillota	Bacilli	Paenibacillales	Paenibacillaceae	Paenibacillus		bacteria_P61_1_No_Treatment_Pi_72	1_NT_Pi_72	1_NT_Pi	1_ND_Pi	0
ASV1012	Bacteria	Bacillota	Bacilli	Paenibacillales	Paenibacillaceae	Paenibacillus		bacteria_P2_0_No_Treatment_24	0_NT_24	0_NT	0_ND	0
ASV1012	Bacteria	Bacillota	Bacilli	Paenibacillales	Paenibacillaceae	Paenibacillus		bacteria_P46_1_No_Treatment_Pi_48	1_NT_Pi_48	1_NT_Pi	1_ND_Pi	0
ASV1012	Bacteria	Bacillota	Bacilli	Paenibacillales	Paenibacillaceae	Paenibacillus		bacteria_P12_6_GPB1_24	6_GPB1_24	6_GPB1	4_dsRNA	0
ASV1012	Bacteria	Bacillota	Bacilli	Paenibacillales	Paenibacillaceae	Paenibacillus		bacteria_P7_4_Non_Specific_24	4_NSP_24	4_NSP	2_NSP	0
ASV1012	Bacteria	Bacillota	Bacilli	Paenibacillales	Paenibacillaceae	Paenibacillus		bacteria_P26_6_GPB1_48	6_GPB1_48	6_GPB1	4_dsRNA	0
ASV1012	Bacteria	Bacillota	Bacilli	Paenibacillales	Paenibacillaceae	Paenibacillus		bacteria_P58_9_Cut3_Pi_48	9_CUT3_Pi_48	9_CUT3_Pi	5_dsRNA_Pi	0
ASV1012	Bacteria	Bacillota	Bacilli	Paenibacillales	Paenibacillaceae	Paenibacillus		bacteria_P23_4_Non_Specific_48	4_NSP_48	4_NSP	2_NSP	0
ASV1012	Bacteria	Bacillota	Bacilli	Paenibacillales	Paenibacillaceae	Paenibacillus		bacteria_P3_0_No_Treatment_24	0_NT_24	0_NT	0_ND	0
ASV1012	Bacteria	Bacillota	Bacilli	Paenibacillales	Paenibacillaceae	Paenibacillus		bacteria_P15_8_Cut3_24	8_CUT3_24	8_CUT3	4_dsRNA	0
ASV1012	Bacteria	Bacillota	Bacilli	Paenibacillales	Paenibacillaceae	Paenibacillus		bacteria_P18_0_No_Treatment_48	0_NT_48	0_NT	0_ND	0
ASV1012	Bacteria	Bacillota	Bacilli	Paenibacillales	Paenibacillaceae	Paenibacillus		bacteria_P72_7_GPB1_Pi_72	7_GPB1_Pi_72	7_GPB1_Pi	5_dsRNA_Pi	0
ASV1012	Bacteria	Bacillota	Bacilli	Paenibacillales	Paenibacillaceae	Paenibacillus		bacteria_P49_3_Water_Pi_48	3_WT_Pi_48	3_WT_Pi	1_ND_Pi	0
ASV1012	Bacteria	Bacillota	Bacilli	Paenibacillales	Paenibacillaceae	Paenibacillus		bacteria_P71_7_GPB1_Pi_72	7_GPB1_Pi_72	7_GPB1_Pi	5_dsRNA_Pi	0
ASV1012	Bacteria	Bacillota	Bacilli	Paenibacillales	Paenibacillaceae	Paenibacillus		bacteria_P70_7_GPB1_Pi_72	7_GPB1_Pi_72	7_GPB1_Pi	5_dsRNA_Pi	0
ASV1012	Bacteria	Bacillota	Bacilli	Paenibacillales	Paenibacillaceae	Paenibacillus		bacteria_P17_0_No_Treatment_48	0_NT_48	0_NT	0_ND	0
ASV1012	Bacteria	Bacillota	Bacilli	Paenibacillales	Paenibacillaceae	Paenibacillus		bacteria_P11_6_GPB1_24	6_GPB1_24	6_GPB1	4_dsRNA	0
ASV1012	Bacteria	Bacillota	Bacilli	Paenibacillales	Paenibacillaceae	Paenibacillus		bacteria_P54_5_Non_Specific_Pi_48	5_NSP_Pi_48	5_NSP_Pi	3_NSP_Pi	0
ASV1012	Bacteria	Bacillota	Bacilli	Paenibacillales	Paenibacillaceae	Paenibacillus		bacteria_P44_8_Cut3_72	8_CUT3_72	8_CUT3	4_dsRNA	0
ASV1012	Bacteria	Bacillota	Bacilli	Paenibacillales	Paenibacillaceae	Paenibacillus		bacteria_P47_1_No_Treatment_Pi_48	1_NT_Pi_48	1_NT_Pi	1_ND_Pi	0
ASV1012	Bacteria	Bacillota	Bacilli	Paenibacillales	Paenibacillaceae	Paenibacillus		bacteria_P74_9_Cut3_Pi_72	9_CUT3_Pi_72	9_CUT3_Pi	5_dsRNA_Pi	0
ASV1012	Bacteria	Bacillota	Bacilli	Paenibacillales	Paenibacillaceae	Paenibacillus		bacteria_P65_3_Water_Pi_72	3_WT_Pi_72	3_WT_Pi	1_ND_Pi	0
ASV1012	Bacteria	Bacillota	Bacilli	Paenibacillales	Paenibacillaceae	Paenibacillus		bacteria_P5_2_Water_24	2_WT_24	2_WT	0_ND	0
ASV1012	Bacteria	Bacillota	Bacilli	Paenibacillales	Paenibacillaceae	Paenibacillus		bacteria_P45_8_Cut3_72	8_CUT3_72	8_CUT3	4_dsRNA	0
ASV1012	Bacteria	Bacillota	Bacilli	Paenibacillales	Paenibacillaceae	Paenibacillus		bacteria_P13_8_Cut3_24	8_CUT3_24	8_CUT3	4_dsRNA	0
ASV1012	Bacteria	Bacillota	Bacilli	Paenibacillales	Paenibacillaceae	Paenibacillus		bacteria_P48_1_No_Treatment_Pi_48	1_NT_Pi_48	1_NT_Pi	1_ND_Pi	0
ASV1012	Bacteria	Bacillota	Bacilli	Paenibacillales	Paenibacillaceae	Paenibacillus		bacteria_P14_8_Cut3_24	8_CUT3_24	8_CUT3	4_dsRNA	0
ASV1012	Bacteria	Bacillota	Bacilli	Paenibacillales	Paenibacillaceae	Paenibacillus		bacteria_P75_9_Cut3_Pi_72	9_CUT3_Pi_72	9_CUT3_Pi	5_dsRNA_Pi	0
ASV1012	Bacteria	Bacillota	Bacilli	Paenibacillales	Paenibacillaceae	Paenibacillus		bacteria_P8_4_Non_Specific_24	4_NSP_24	4_NSP	2_NSP	0
ASV1012	Bacteria	Bacillota	Bacilli	Paenibacillales	Paenibacillaceae	Paenibacillus		bacteria_P50_3_Water_Pi_48	3_WT_Pi_48	3_WT_Pi	1_ND_Pi	0
ASV1012	Bacteria	Bacillota	Bacilli	Paenibacillales	Paenibacillaceae	Paenibacillus		bacteria_P69_5_Non_Specific_Pi_72	5_NSP_Pi_72	5_NSP_Pi	3_NSP_Pi	0
ASV1012	Bacteria	Bacillota	Bacilli	Paenibacillales	Paenibacillaceae	Paenibacillus		bacteria_P16_0_No_Treatment_48	0_NT_48	0_NT	0_ND	0
ASV1012	Bacteria	Bacillota	Bacilli	Paenibacillales	Paenibacillaceae	Paenibacillus		bacteria_P73_9_Cut3_Pi_72	9_CUT3_Pi_72	9_CUT3_Pi	5_dsRNA_Pi	0
ASV1013	Bacteria	Actinomycetota	Actinobacteria	Corynebacteriales	Corynebacteriaceae	Corynebacterium	Corynebacterium_simulans	bacteria_P5_2_Water_24	2_WT_24	2_WT	0_ND	0.24255
ASV1013	Bacteria	Actinomycetota	Actinobacteria	Corynebacteriales	Corynebacteriaceae	Corynebacterium	Corynebacterium_simulans	bacteria_P63_1_No_Treatment_Pi_72	1_NT_Pi_72	1_NT_Pi	1_ND_Pi	0
ASV1013	Bacteria	Actinomycetota	Actinobacteria	Corynebacteriales	Corynebacteriaceae	Corynebacterium	Corynebacterium_simulans	bacteria_P64_3_Water_Pi_72	3_WT_Pi_72	3_WT_Pi	1_ND_Pi	0
ASV1013	Bacteria	Actinomycetota	Actinobacteria	Corynebacteriales	Corynebacteriaceae	Corynebacterium	Corynebacterium_simulans	bacteria_P61_1_No_Treatment_Pi_72	1_NT_Pi_72	1_NT_Pi	1_ND_Pi	0
ASV1013	Bacteria	Actinomycetota	Actinobacteria	Corynebacteriales	Corynebacteriaceae	Corynebacterium	Corynebacterium_simulans	bacteria_P13_8_Cut3_24	8_CUT3_24	8_CUT3	4_dsRNA	0
ASV1013	Bacteria	Actinomycetota	Actinobacteria	Corynebacteriales	Corynebacteriaceae	Corynebacterium	Corynebacterium_simulans	bacteria_P35_2_Water_72	2_WT_72	2_WT	0_ND	0
ASV1013	Bacteria	Actinomycetota	Actinobacteria	Corynebacteriales	Corynebacteriaceae	Corynebacterium	Corynebacterium_simulans	bacteria_P16_0_No_Treatment_48	0_NT_48	0_NT	0_ND	0
ASV1013	Bacteria	Actinomycetota	Actinobacteria	Corynebacteriales	Corynebacteriaceae	Corynebacterium	Corynebacterium_simulans	bacteria_P62_1_No_Treatment_Pi_72	1_NT_Pi_72	1_NT_Pi	1_ND_Pi	0
ASV1013	Bacteria	Actinomycetota	Actinobacteria	Corynebacteriales	Corynebacteriaceae	Corynebacterium	Corynebacterium_simulans	bacteria_P65_3_Water_Pi_72	3_WT_Pi_72	3_WT_Pi	1_ND_Pi	0
ASV1013	Bacteria	Actinomycetota	Actinobacteria	Corynebacteriales	Corynebacteriaceae	Corynebacterium	Corynebacterium_simulans	bacteria_P30_8_Cut3_48	8_CUT3_48	8_CUT3	4_dsRNA	0
ASV1013	Bacteria	Actinomycetota	Actinobacteria	Corynebacteriales	Corynebacteriaceae	Corynebacterium	Corynebacterium_simulans	bacteria_P14_8_Cut3_24	8_CUT3_24	8_CUT3	4_dsRNA	0
ASV1013	Bacteria	Actinomycetota	Actinobacteria	Corynebacteriales	Corynebacteriaceae	Corynebacterium	Corynebacterium_simulans	bacteria_P34_2_Water_72	2_WT_72	2_WT	0_ND	0
ASV1013	Bacteria	Actinomycetota	Actinobacteria	Corynebacteriales	Corynebacteriaceae	Corynebacterium	Corynebacterium_simulans	bacteria_P55_7_GPB1_Pi_48	7_GPB1_Pi_48	7_GPB1_Pi	5_dsRNA_Pi	0
ASV1013	Bacteria	Actinomycetota	Actinobacteria	Corynebacteriales	Corynebacteriaceae	Corynebacterium	Corynebacterium_simulans	bacteria_P58_9_Cut3_Pi_48	9_CUT3_Pi_48	9_CUT3_Pi	5_dsRNA_Pi	0
ASV1013	Bacteria	Actinomycetota	Actinobacteria	Corynebacteriales	Corynebacteriaceae	Corynebacterium	Corynebacterium_simulans	bacteria_P36_2_Water_72	2_WT_72	2_WT	0_ND	0
ASV1013	Bacteria	Actinomycetota	Actinobacteria	Corynebacteriales	Corynebacteriaceae	Corynebacterium	Corynebacterium_simulans	bacteria_P3_0_No_Treatment_24	0_NT_24	0_NT	0_ND	0
ASV1013	Bacteria	Actinomycetota	Actinobacteria	Corynebacteriales	Corynebacteriaceae	Corynebacterium	Corynebacterium_simulans	bacteria_P17_0_No_Treatment_48	0_NT_48	0_NT	0_ND	0
ASV1013	Bacteria	Actinomycetota	Actinobacteria	Corynebacteriales	Corynebacteriaceae	Corynebacterium	Corynebacterium_simulans	bacteria_P56_7_GPB1_Pi_48	7_GPB1_Pi_48	7_GPB1_Pi	5_dsRNA_Pi	0
ASV1013	Bacteria	Actinomycetota	Actinobacteria	Corynebacteriales	Corynebacteriaceae	Corynebacterium	Corynebacterium_simulans	bacteria_P42_6_GPB1_72	6_GPB1_72	6_GPB1	4_dsRNA	0
ASV1013	Bacteria	Actinomycetota	Actinobacteria	Corynebacteriales	Corynebacteriaceae	Corynebacterium	Corynebacterium_simulans	bacteria_P37_4_Non_Specific_72	4_NSP_72	4_NSP	2_NSP	0
ASV1013	Bacteria	Actinomycetota	Actinobacteria	Corynebacteriales	Corynebacteriaceae	Corynebacterium	Corynebacterium_simulans	bacteria_P67_5_Non_Specific_Pi_72	5_NSP_Pi_72	5_NSP_Pi	3_NSP_Pi	0
ASV1013	Bacteria	Actinomycetota	Actinobacteria	Corynebacteriales	Corynebacteriaceae	Corynebacterium	Corynebacterium_simulans	bacteria_P10_6_GPB1_24	6_GPB1_24	6_GPB1	4_dsRNA	0
ASV1013	Bacteria	Actinomycetota	Actinobacteria	Corynebacteriales	Corynebacteriaceae	Corynebacterium	Corynebacterium_simulans	bacteria_P41_6_GPB1_72	6_GPB1_72	6_GPB1	4_dsRNA	0
ASV1013	Bacteria	Actinomycetota	Actinobacteria	Corynebacteriales	Corynebacteriaceae	Corynebacterium	Corynebacterium_simulans	bacteria_P39_4_Non_Specific_72	4_NSP_72	4_NSP	2_NSP	0
ASV1013	Bacteria	Actinomycetota	Actinobacteria	Corynebacteriales	Corynebacteriaceae	Corynebacterium	Corynebacterium_simulans	bacteria_P59_9_Cut3_Pi_48	9_CUT3_Pi_48	9_CUT3_Pi	5_dsRNA_Pi	0
ASV1013	Bacteria	Actinomycetota	Actinobacteria	Corynebacteriales	Corynebacteriaceae	Corynebacterium	Corynebacterium_simulans	bacteria_P8_4_Non_Specific_24	4_NSP_24	4_NSP	2_NSP	0
ASV1013	Bacteria	Actinomycetota	Actinobacteria	Corynebacteriales	Corynebacteriaceae	Corynebacterium	Corynebacterium_simulans	bacteria_P74_9_Cut3_Pi_72	9_CUT3_Pi_72	9_CUT3_Pi	5_dsRNA_Pi	0
ASV1013	Bacteria	Actinomycetota	Actinobacteria	Corynebacteriales	Corynebacteriaceae	Corynebacterium	Corynebacterium_simulans	bacteria_P57_7_GPB1_Pi_48	7_GPB1_Pi_48	7_GPB1_Pi	5_dsRNA_Pi	0
ASV1013	Bacteria	Actinomycetota	Actinobacteria	Corynebacteriales	Corynebacteriaceae	Corynebacterium	Corynebacterium_simulans	bacteria_P4_2_Water_24	2_WT_24	2_WT	0_ND	0
ASV1013	Bacteria	Actinomycetota	Actinobacteria	Corynebacteriales	Corynebacteriaceae	Corynebacterium	Corynebacterium_simulans	bacteria_P40_6_GPB1_72	6_GPB1_72	6_GPB1	4_dsRNA	0
ASV1013	Bacteria	Actinomycetota	Actinobacteria	Corynebacteriales	Corynebacteriaceae	Corynebacterium	Corynebacterium_simulans	bacteria_P15_8_Cut3_24	8_CUT3_24	8_CUT3	4_dsRNA	0
ASV1013	Bacteria	Actinomycetota	Actinobacteria	Corynebacteriales	Corynebacteriaceae	Corynebacterium	Corynebacterium_simulans	bacteria_P33_0_No_Treatment_72	0_NT_72	0_NT	0_ND	0
ASV1013	Bacteria	Actinomycetota	Actinobacteria	Corynebacteriales	Corynebacteriaceae	Corynebacterium	Corynebacterium_simulans	bacteria_P38_4_Non_Specific_72	4_NSP_72	4_NSP	2_NSP	0
ASV1013	Bacteria	Actinomycetota	Actinobacteria	Corynebacteriales	Corynebacteriaceae	Corynebacterium	Corynebacterium_simulans	bacteria_P31_0_No_Treatment_72	0_NT_72	0_NT	0_ND	0
ASV1013	Bacteria	Actinomycetota	Actinobacteria	Corynebacteriales	Corynebacteriaceae	Corynebacterium	Corynebacterium_simulans	bacteria_P11_6_GPB1_24	6_GPB1_24	6_GPB1	4_dsRNA	0
ASV1013	Bacteria	Actinomycetota	Actinobacteria	Corynebacteriales	Corynebacteriaceae	Corynebacterium	Corynebacterium_simulans	bacteria_P1_0_No_Treatment_24	0_NT_24	0_NT	0_ND	0
ASV1013	Bacteria	Actinomycetota	Actinobacteria	Corynebacteriales	Corynebacteriaceae	Corynebacterium	Corynebacterium_simulans	bacteria_P18_0_No_Treatment_48	0_NT_48	0_NT	0_ND	0
ASV1013	Bacteria	Actinomycetota	Actinobacteria	Corynebacteriales	Corynebacteriaceae	Corynebacterium	Corynebacterium_simulans	bacteria_P75_9_Cut3_Pi_72	9_CUT3_Pi_72	9_CUT3_Pi	5_dsRNA_Pi	0
ASV1013	Bacteria	Actinomycetota	Actinobacteria	Corynebacteriales	Corynebacteriaceae	Corynebacterium	Corynebacterium_simulans	bacteria_P72_7_GPB1_Pi_72	7_GPB1_Pi_72	7_GPB1_Pi	5_dsRNA_Pi	0
ASV1013	Bacteria	Actinomycetota	Actinobacteria	Corynebacteriales	Corynebacteriaceae	Corynebacterium	Corynebacterium_simulans	bacteria_P27_6_GPB1_48	6_GPB1_48	6_GPB1	4_dsRNA	0
ASV1013	Bacteria	Actinomycetota	Actinobacteria	Corynebacteriales	Corynebacteriaceae	Corynebacterium	Corynebacterium_simulans	bacteria_P26_6_GPB1_48	6_GPB1_48	6_GPB1	4_dsRNA	0
ASV1013	Bacteria	Actinomycetota	Actinobacteria	Corynebacteriales	Corynebacteriaceae	Corynebacterium	Corynebacterium_simulans	bacteria_P29_8_Cut3_48	8_CUT3_48	8_CUT3	4_dsRNA	0
ASV1013	Bacteria	Actinomycetota	Actinobacteria	Corynebacteriales	Corynebacteriaceae	Corynebacterium	Corynebacterium_simulans	bacteria_P32_0_No_Treatment_72	0_NT_72	0_NT	0_ND	0
ASV1013	Bacteria	Actinomycetota	Actinobacteria	Corynebacteriales	Corynebacteriaceae	Corynebacterium	Corynebacterium_simulans	bacteria_P66_3_Water_Pi_72	3_WT_Pi_72	3_WT_Pi	1_ND_Pi	0
ASV1013	Bacteria	Actinomycetota	Actinobacteria	Corynebacteriales	Corynebacteriaceae	Corynebacterium	Corynebacterium_simulans	bacteria_P6_2_Water_24	2_WT_24	2_WT	0_ND	0
ASV1013	Bacteria	Actinomycetota	Actinobacteria	Corynebacteriales	Corynebacteriaceae	Corynebacterium	Corynebacterium_simulans	bacteria_P43_8_Cut3_72	8_CUT3_72	8_CUT3	4_dsRNA	0
ASV1013	Bacteria	Actinomycetota	Actinobacteria	Corynebacteriales	Corynebacteriaceae	Corynebacterium	Corynebacterium_simulans	bacteria_P49_3_Water_Pi_48	3_WT_Pi_48	3_WT_Pi	1_ND_Pi	0
ASV1013	Bacteria	Actinomycetota	Actinobacteria	Corynebacteriales	Corynebacteriaceae	Corynebacterium	Corynebacterium_simulans	bacteria_P24_4_Non_Specific_48	4_NSP_48	4_NSP	2_NSP	0
ASV1013	Bacteria	Actinomycetota	Actinobacteria	Corynebacteriales	Corynebacteriaceae	Corynebacterium	Corynebacterium_simulans	bacteria_P50_3_Water_Pi_48	3_WT_Pi_48	3_WT_Pi	1_ND_Pi	0
ASV1013	Bacteria	Actinomycetota	Actinobacteria	Corynebacteriales	Corynebacteriaceae	Corynebacterium	Corynebacterium_simulans	bacteria_P73_9_Cut3_Pi_72	9_CUT3_Pi_72	9_CUT3_Pi	5_dsRNA_Pi	0
ASV1013	Bacteria	Actinomycetota	Actinobacteria	Corynebacteriales	Corynebacteriaceae	Corynebacterium	Corynebacterium_simulans	bacteria_P70_7_GPB1_Pi_72	7_GPB1_Pi_72	7_GPB1_Pi	5_dsRNA_Pi	0
ASV1013	Bacteria	Actinomycetota	Actinobacteria	Corynebacteriales	Corynebacteriaceae	Corynebacterium	Corynebacterium_simulans	bacteria_P51_3_Water_Pi_48	3_WT_Pi_48	3_WT_Pi	1_ND_Pi	0
ASV1013	Bacteria	Actinomycetota	Actinobacteria	Corynebacteriales	Corynebacteriaceae	Corynebacterium	Corynebacterium_simulans	bacteria_P7_4_Non_Specific_24	4_NSP_24	4_NSP	2_NSP	0
ASV1013	Bacteria	Actinomycetota	Actinobacteria	Corynebacteriales	Corynebacteriaceae	Corynebacterium	Corynebacterium_simulans	bacteria_P71_7_GPB1_Pi_72	7_GPB1_Pi_72	7_GPB1_Pi	5_dsRNA_Pi	0
ASV1013	Bacteria	Actinomycetota	Actinobacteria	Corynebacteriales	Corynebacteriaceae	Corynebacterium	Corynebacterium_simulans	bacteria_P19_2_Water_48	2_WT_48	2_WT	0_ND	0
ASV1013	Bacteria	Actinomycetota	Actinobacteria	Corynebacteriales	Corynebacteriaceae	Corynebacterium	Corynebacterium_simulans	bacteria_P68_5_Non_Specific_Pi_72	5_NSP_Pi_72	5_NSP_Pi	3_NSP_Pi	0
ASV1013	Bacteria	Actinomycetota	Actinobacteria	Corynebacteriales	Corynebacteriaceae	Corynebacterium	Corynebacterium_simulans	bacteria_P12_6_GPB1_24	6_GPB1_24	6_GPB1	4_dsRNA	0
ASV1013	Bacteria	Actinomycetota	Actinobacteria	Corynebacteriales	Corynebacteriaceae	Corynebacterium	Corynebacterium_simulans	bacteria_P60_9_Cut3_Pi_48	9_CUT3_Pi_48	9_CUT3_Pi	5_dsRNA_Pi	0
ASV1013	Bacteria	Actinomycetota	Actinobacteria	Corynebacteriales	Corynebacteriaceae	Corynebacterium	Corynebacterium_simulans	bacteria_P53_5_Non_Specific_Pi_48	5_NSP_Pi_48	5_NSP_Pi	3_NSP_Pi	0
ASV1013	Bacteria	Actinomycetota	Actinobacteria	Corynebacteriales	Corynebacteriaceae	Corynebacterium	Corynebacterium_simulans	bacteria_P54_5_Non_Specific_Pi_48	5_NSP_Pi_48	5_NSP_Pi	3_NSP_Pi	0
ASV1013	Bacteria	Actinomycetota	Actinobacteria	Corynebacteriales	Corynebacteriaceae	Corynebacterium	Corynebacterium_simulans	bacteria_P28_8_Cut3_48	8_CUT3_48	8_CUT3	4_dsRNA	0
ASV1013	Bacteria	Actinomycetota	Actinobacteria	Corynebacteriales	Corynebacteriaceae	Corynebacterium	Corynebacterium_simulans	bacteria_P44_8_Cut3_72	8_CUT3_72	8_CUT3	4_dsRNA	0
ASV1013	Bacteria	Actinomycetota	Actinobacteria	Corynebacteriales	Corynebacteriaceae	Corynebacterium	Corynebacterium_simulans	bacteria_P9_4_Non_Specific_24	4_NSP_24	4_NSP	2_NSP	0
ASV1013	Bacteria	Actinomycetota	Actinobacteria	Corynebacteriales	Corynebacteriaceae	Corynebacterium	Corynebacterium_simulans	bacteria_P21_2_Water_48	2_WT_48	2_WT	0_ND	0
ASV1013	Bacteria	Actinomycetota	Actinobacteria	Corynebacteriales	Corynebacteriaceae	Corynebacterium	Corynebacterium_simulans	bacteria_P52_5_Non_Specific_Pi_48	5_NSP_Pi_48	5_NSP_Pi	3_NSP_Pi	0
ASV1013	Bacteria	Actinomycetota	Actinobacteria	Corynebacteriales	Corynebacteriaceae	Corynebacterium	Corynebacterium_simulans	bacteria_P25_6_GPB1_48	6_GPB1_48	6_GPB1	4_dsRNA	0
ASV1013	Bacteria	Actinomycetota	Actinobacteria	Corynebacteriales	Corynebacteriaceae	Corynebacterium	Corynebacterium_simulans	bacteria_P23_4_Non_Specific_48	4_NSP_48	4_NSP	2_NSP	0
ASV1013	Bacteria	Actinomycetota	Actinobacteria	Corynebacteriales	Corynebacteriaceae	Corynebacterium	Corynebacterium_simulans	bacteria_P46_1_No_Treatment_Pi_48	1_NT_Pi_48	1_NT_Pi	1_ND_Pi	0
ASV1013	Bacteria	Actinomycetota	Actinobacteria	Corynebacteriales	Corynebacteriaceae	Corynebacterium	Corynebacterium_simulans	bacteria_P2_0_No_Treatment_24	0_NT_24	0_NT	0_ND	0
ASV1013	Bacteria	Actinomycetota	Actinobacteria	Corynebacteriales	Corynebacteriaceae	Corynebacterium	Corynebacterium_simulans	bacteria_P69_5_Non_Specific_Pi_72	5_NSP_Pi_72	5_NSP_Pi	3_NSP_Pi	0
ASV1013	Bacteria	Actinomycetota	Actinobacteria	Corynebacteriales	Corynebacteriaceae	Corynebacterium	Corynebacterium_simulans	bacteria_P22_4_Non_Specific_48	4_NSP_48	4_NSP	2_NSP	0
ASV1013	Bacteria	Actinomycetota	Actinobacteria	Corynebacteriales	Corynebacteriaceae	Corynebacterium	Corynebacterium_simulans	bacteria_P48_1_No_Treatment_Pi_48	1_NT_Pi_48	1_NT_Pi	1_ND_Pi	0
ASV1013	Bacteria	Actinomycetota	Actinobacteria	Corynebacteriales	Corynebacteriaceae	Corynebacterium	Corynebacterium_simulans	bacteria_P20_2_Water_48	2_WT_48	2_WT	0_ND	0
ASV1013	Bacteria	Actinomycetota	Actinobacteria	Corynebacteriales	Corynebacteriaceae	Corynebacterium	Corynebacterium_simulans	bacteria_P45_8_Cut3_72	8_CUT3_72	8_CUT3	4_dsRNA	0
ASV1013	Bacteria	Actinomycetota	Actinobacteria	Corynebacteriales	Corynebacteriaceae	Corynebacterium	Corynebacterium_simulans	bacteria_P47_1_No_Treatment_Pi_48	1_NT_Pi_48	1_NT_Pi	1_ND_Pi	0
ASV1014	Bacteria	Bacteroidota	Bacteroidia	Chitinophagales	Chitinophagaceae			bacteria_P22_4_Non_Specific_48	4_NSP_48	4_NSP	2_NSP	0.38115
ASV1014	Bacteria	Bacteroidota	Bacteroidia	Chitinophagales	Chitinophagaceae			bacteria_P13_8_Cut3_24	8_CUT3_24	8_CUT3	4_dsRNA	0
ASV1014	Bacteria	Bacteroidota	Bacteroidia	Chitinophagales	Chitinophagaceae			bacteria_P68_5_Non_Specific_Pi_72	5_NSP_Pi_72	5_NSP_Pi	3_NSP_Pi	0
ASV1014	Bacteria	Bacteroidota	Bacteroidia	Chitinophagales	Chitinophagaceae			bacteria_P46_1_No_Treatment_Pi_48	1_NT_Pi_48	1_NT_Pi	1_ND_Pi	0
ASV1014	Bacteria	Bacteroidota	Bacteroidia	Chitinophagales	Chitinophagaceae			bacteria_P71_7_GPB1_Pi_72	7_GPB1_Pi_72	7_GPB1_Pi	5_dsRNA_Pi	0
ASV1014	Bacteria	Bacteroidota	Bacteroidia	Chitinophagales	Chitinophagaceae			bacteria_P16_0_No_Treatment_48	0_NT_48	0_NT	0_ND	0
ASV1014	Bacteria	Bacteroidota	Bacteroidia	Chitinophagales	Chitinophagaceae			bacteria_P43_8_Cut3_72	8_CUT3_72	8_CUT3	4_dsRNA	0
ASV1014	Bacteria	Bacteroidota	Bacteroidia	Chitinophagales	Chitinophagaceae			bacteria_P36_2_Water_72	2_WT_72	2_WT	0_ND	0
ASV1014	Bacteria	Bacteroidota	Bacteroidia	Chitinophagales	Chitinophagaceae			bacteria_P10_6_GPB1_24	6_GPB1_24	6_GPB1	4_dsRNA	0
ASV1014	Bacteria	Bacteroidota	Bacteroidia	Chitinophagales	Chitinophagaceae			bacteria_P73_9_Cut3_Pi_72	9_CUT3_Pi_72	9_CUT3_Pi	5_dsRNA_Pi	0
ASV1014	Bacteria	Bacteroidota	Bacteroidia	Chitinophagales	Chitinophagaceae			bacteria_P72_7_GPB1_Pi_72	7_GPB1_Pi_72	7_GPB1_Pi	5_dsRNA_Pi	0
ASV1014	Bacteria	Bacteroidota	Bacteroidia	Chitinophagales	Chitinophagaceae			bacteria_P4_2_Water_24	2_WT_24	2_WT	0_ND	0
ASV1014	Bacteria	Bacteroidota	Bacteroidia	Chitinophagales	Chitinophagaceae			bacteria_P11_6_GPB1_24	6_GPB1_24	6_GPB1	4_dsRNA	0
ASV1014	Bacteria	Bacteroidota	Bacteroidia	Chitinophagales	Chitinophagaceae			bacteria_P7_4_Non_Specific_24	4_NSP_24	4_NSP	2_NSP	0
ASV1014	Bacteria	Bacteroidota	Bacteroidia	Chitinophagales	Chitinophagaceae			bacteria_P37_4_Non_Specific_72	4_NSP_72	4_NSP	2_NSP	0
ASV1014	Bacteria	Bacteroidota	Bacteroidia	Chitinophagales	Chitinophagaceae			bacteria_P49_3_Water_Pi_48	3_WT_Pi_48	3_WT_Pi	1_ND_Pi	0
ASV1014	Bacteria	Bacteroidota	Bacteroidia	Chitinophagales	Chitinophagaceae			bacteria_P45_8_Cut3_72	8_CUT3_72	8_CUT3	4_dsRNA	0
ASV1014	Bacteria	Bacteroidota	Bacteroidia	Chitinophagales	Chitinophagaceae			bacteria_P40_6_GPB1_72	6_GPB1_72	6_GPB1	4_dsRNA	0
ASV1014	Bacteria	Bacteroidota	Bacteroidia	Chitinophagales	Chitinophagaceae			bacteria_P41_6_GPB1_72	6_GPB1_72	6_GPB1	4_dsRNA	0
ASV1014	Bacteria	Bacteroidota	Bacteroidia	Chitinophagales	Chitinophagaceae			bacteria_P75_9_Cut3_Pi_72	9_CUT3_Pi_72	9_CUT3_Pi	5_dsRNA_Pi	0
ASV1014	Bacteria	Bacteroidota	Bacteroidia	Chitinophagales	Chitinophagaceae			bacteria_P8_4_Non_Specific_24	4_NSP_24	4_NSP	2_NSP	0
ASV1014	Bacteria	Bacteroidota	Bacteroidia	Chitinophagales	Chitinophagaceae			bacteria_P70_7_GPB1_Pi_72	7_GPB1_Pi_72	7_GPB1_Pi	5_dsRNA_Pi	0
ASV1014	Bacteria	Bacteroidota	Bacteroidia	Chitinophagales	Chitinophagaceae			bacteria_P3_0_No_Treatment_24	0_NT_24	0_NT	0_ND	0
ASV1014	Bacteria	Bacteroidota	Bacteroidia	Chitinophagales	Chitinophagaceae			bacteria_P38_4_Non_Specific_72	4_NSP_72	4_NSP	2_NSP	0
ASV1014	Bacteria	Bacteroidota	Bacteroidia	Chitinophagales	Chitinophagaceae			bacteria_P39_4_Non_Specific_72	4_NSP_72	4_NSP	2_NSP	0
ASV1014	Bacteria	Bacteroidota	Bacteroidia	Chitinophagales	Chitinophagaceae			bacteria_P12_6_GPB1_24	6_GPB1_24	6_GPB1	4_dsRNA	0
ASV1014	Bacteria	Bacteroidota	Bacteroidia	Chitinophagales	Chitinophagaceae			bacteria_P48_1_No_Treatment_Pi_48	1_NT_Pi_48	1_NT_Pi	1_ND_Pi	0
ASV1014	Bacteria	Bacteroidota	Bacteroidia	Chitinophagales	Chitinophagaceae			bacteria_P47_1_No_Treatment_Pi_48	1_NT_Pi_48	1_NT_Pi	1_ND_Pi	0
ASV1014	Bacteria	Bacteroidota	Bacteroidia	Chitinophagales	Chitinophagaceae			bacteria_P2_0_No_Treatment_24	0_NT_24	0_NT	0_ND	0
ASV1014	Bacteria	Bacteroidota	Bacteroidia	Chitinophagales	Chitinophagaceae			bacteria_P19_2_Water_48	2_WT_48	2_WT	0_ND	0
ASV1014	Bacteria	Bacteroidota	Bacteroidia	Chitinophagales	Chitinophagaceae			bacteria_P15_8_Cut3_24	8_CUT3_24	8_CUT3	4_dsRNA	0
ASV1014	Bacteria	Bacteroidota	Bacteroidia	Chitinophagales	Chitinophagaceae			bacteria_P42_6_GPB1_72	6_GPB1_72	6_GPB1	4_dsRNA	0
ASV1014	Bacteria	Bacteroidota	Bacteroidia	Chitinophagales	Chitinophagaceae			bacteria_P18_0_No_Treatment_48	0_NT_48	0_NT	0_ND	0
ASV1014	Bacteria	Bacteroidota	Bacteroidia	Chitinophagales	Chitinophagaceae			bacteria_P74_9_Cut3_Pi_72	9_CUT3_Pi_72	9_CUT3_Pi	5_dsRNA_Pi	0
ASV1014	Bacteria	Bacteroidota	Bacteroidia	Chitinophagales	Chitinophagaceae			bacteria_P14_8_Cut3_24	8_CUT3_24	8_CUT3	4_dsRNA	0
ASV1014	Bacteria	Bacteroidota	Bacteroidia	Chitinophagales	Chitinophagaceae			bacteria_P1_0_No_Treatment_24	0_NT_24	0_NT	0_ND	0
ASV1014	Bacteria	Bacteroidota	Bacteroidia	Chitinophagales	Chitinophagaceae			bacteria_P67_5_Non_Specific_Pi_72	5_NSP_Pi_72	5_NSP_Pi	3_NSP_Pi	0
ASV1014	Bacteria	Bacteroidota	Bacteroidia	Chitinophagales	Chitinophagaceae			bacteria_P30_8_Cut3_48	8_CUT3_48	8_CUT3	4_dsRNA	0
ASV1014	Bacteria	Bacteroidota	Bacteroidia	Chitinophagales	Chitinophagaceae			bacteria_P28_8_Cut3_48	8_CUT3_48	8_CUT3	4_dsRNA	0
ASV1014	Bacteria	Bacteroidota	Bacteroidia	Chitinophagales	Chitinophagaceae			bacteria_P69_5_Non_Specific_Pi_72	5_NSP_Pi_72	5_NSP_Pi	3_NSP_Pi	0
ASV1014	Bacteria	Bacteroidota	Bacteroidia	Chitinophagales	Chitinophagaceae			bacteria_P17_0_No_Treatment_48	0_NT_48	0_NT	0_ND	0
ASV1014	Bacteria	Bacteroidota	Bacteroidia	Chitinophagales	Chitinophagaceae			bacteria_P61_1_No_Treatment_Pi_72	1_NT_Pi_72	1_NT_Pi	1_ND_Pi	0
ASV1014	Bacteria	Bacteroidota	Bacteroidia	Chitinophagales	Chitinophagaceae			bacteria_P35_2_Water_72	2_WT_72	2_WT	0_ND	0
ASV1014	Bacteria	Bacteroidota	Bacteroidia	Chitinophagales	Chitinophagaceae			bacteria_P33_0_No_Treatment_72	0_NT_72	0_NT	0_ND	0
ASV1014	Bacteria	Bacteroidota	Bacteroidia	Chitinophagales	Chitinophagaceae			bacteria_P66_3_Water_Pi_72	3_WT_Pi_72	3_WT_Pi	1_ND_Pi	0
ASV1014	Bacteria	Bacteroidota	Bacteroidia	Chitinophagales	Chitinophagaceae			bacteria_P6_2_Water_24	2_WT_24	2_WT	0_ND	0
ASV1014	Bacteria	Bacteroidota	Bacteroidia	Chitinophagales	Chitinophagaceae			bacteria_P31_0_No_Treatment_72	0_NT_72	0_NT	0_ND	0
ASV1014	Bacteria	Bacteroidota	Bacteroidia	Chitinophagales	Chitinophagaceae			bacteria_P32_0_No_Treatment_72	0_NT_72	0_NT	0_ND	0
ASV1014	Bacteria	Bacteroidota	Bacteroidia	Chitinophagales	Chitinophagaceae			bacteria_P53_5_Non_Specific_Pi_48	5_NSP_Pi_48	5_NSP_Pi	3_NSP_Pi	0
ASV1014	Bacteria	Bacteroidota	Bacteroidia	Chitinophagales	Chitinophagaceae			bacteria_P23_4_Non_Specific_48	4_NSP_48	4_NSP	2_NSP	0
ASV1014	Bacteria	Bacteroidota	Bacteroidia	Chitinophagales	Chitinophagaceae			bacteria_P63_1_No_Treatment_Pi_72	1_NT_Pi_72	1_NT_Pi	1_ND_Pi	0
ASV1014	Bacteria	Bacteroidota	Bacteroidia	Chitinophagales	Chitinophagaceae			bacteria_P64_3_Water_Pi_72	3_WT_Pi_72	3_WT_Pi	1_ND_Pi	0
ASV1014	Bacteria	Bacteroidota	Bacteroidia	Chitinophagales	Chitinophagaceae			bacteria_P25_6_GPB1_48	6_GPB1_48	6_GPB1	4_dsRNA	0
ASV1014	Bacteria	Bacteroidota	Bacteroidia	Chitinophagales	Chitinophagaceae			bacteria_P27_6_GPB1_48	6_GPB1_48	6_GPB1	4_dsRNA	0
ASV1014	Bacteria	Bacteroidota	Bacteroidia	Chitinophagales	Chitinophagaceae			bacteria_P50_3_Water_Pi_48	3_WT_Pi_48	3_WT_Pi	1_ND_Pi	0
ASV1014	Bacteria	Bacteroidota	Bacteroidia	Chitinophagales	Chitinophagaceae			bacteria_P5_2_Water_24	2_WT_24	2_WT	0_ND	0
ASV1014	Bacteria	Bacteroidota	Bacteroidia	Chitinophagales	Chitinophagaceae			bacteria_P65_3_Water_Pi_72	3_WT_Pi_72	3_WT_Pi	1_ND_Pi	0
ASV1014	Bacteria	Bacteroidota	Bacteroidia	Chitinophagales	Chitinophagaceae			bacteria_P59_9_Cut3_Pi_48	9_CUT3_Pi_48	9_CUT3_Pi	5_dsRNA_Pi	0
ASV1014	Bacteria	Bacteroidota	Bacteroidia	Chitinophagales	Chitinophagaceae			bacteria_P29_8_Cut3_48	8_CUT3_48	8_CUT3	4_dsRNA	0
ASV1014	Bacteria	Bacteroidota	Bacteroidia	Chitinophagales	Chitinophagaceae			bacteria_P34_2_Water_72	2_WT_72	2_WT	0_ND	0
ASV1014	Bacteria	Bacteroidota	Bacteroidia	Chitinophagales	Chitinophagaceae			bacteria_P56_7_GPB1_Pi_48	7_GPB1_Pi_48	7_GPB1_Pi	5_dsRNA_Pi	0
ASV1014	Bacteria	Bacteroidota	Bacteroidia	Chitinophagales	Chitinophagaceae			bacteria_P44_8_Cut3_72	8_CUT3_72	8_CUT3	4_dsRNA	0
ASV1014	Bacteria	Bacteroidota	Bacteroidia	Chitinophagales	Chitinophagaceae			bacteria_P58_9_Cut3_Pi_48	9_CUT3_Pi_48	9_CUT3_Pi	5_dsRNA_Pi	0
ASV1014	Bacteria	Bacteroidota	Bacteroidia	Chitinophagales	Chitinophagaceae			bacteria_P62_1_No_Treatment_Pi_72	1_NT_Pi_72	1_NT_Pi	1_ND_Pi	0
ASV1014	Bacteria	Bacteroidota	Bacteroidia	Chitinophagales	Chitinophagaceae			bacteria_P60_9_Cut3_Pi_48	9_CUT3_Pi_48	9_CUT3_Pi	5_dsRNA_Pi	0
ASV1014	Bacteria	Bacteroidota	Bacteroidia	Chitinophagales	Chitinophagaceae			bacteria_P26_6_GPB1_48	6_GPB1_48	6_GPB1	4_dsRNA	0
ASV1014	Bacteria	Bacteroidota	Bacteroidia	Chitinophagales	Chitinophagaceae			bacteria_P54_5_Non_Specific_Pi_48	5_NSP_Pi_48	5_NSP_Pi	3_NSP_Pi	0
ASV1014	Bacteria	Bacteroidota	Bacteroidia	Chitinophagales	Chitinophagaceae			bacteria_P55_7_GPB1_Pi_48	7_GPB1_Pi_48	7_GPB1_Pi	5_dsRNA_Pi	0
ASV1014	Bacteria	Bacteroidota	Bacteroidia	Chitinophagales	Chitinophagaceae			bacteria_P21_2_Water_48	2_WT_48	2_WT	0_ND	0
ASV1014	Bacteria	Bacteroidota	Bacteroidia	Chitinophagales	Chitinophagaceae			bacteria_P57_7_GPB1_Pi_48	7_GPB1_Pi_48	7_GPB1_Pi	5_dsRNA_Pi	0
ASV1014	Bacteria	Bacteroidota	Bacteroidia	Chitinophagales	Chitinophagaceae			bacteria_P9_4_Non_Specific_24	4_NSP_24	4_NSP	2_NSP	0
ASV1014	Bacteria	Bacteroidota	Bacteroidia	Chitinophagales	Chitinophagaceae			bacteria_P51_3_Water_Pi_48	3_WT_Pi_48	3_WT_Pi	1_ND_Pi	0
ASV1014	Bacteria	Bacteroidota	Bacteroidia	Chitinophagales	Chitinophagaceae			bacteria_P52_5_Non_Specific_Pi_48	5_NSP_Pi_48	5_NSP_Pi	3_NSP_Pi	0
ASV1014	Bacteria	Bacteroidota	Bacteroidia	Chitinophagales	Chitinophagaceae			bacteria_P24_4_Non_Specific_48	4_NSP_48	4_NSP	2_NSP	0
ASV1014	Bacteria	Bacteroidota	Bacteroidia	Chitinophagales	Chitinophagaceae			bacteria_P20_2_Water_48	2_WT_48	2_WT	0_ND	0
ASV1015	Bacteria	Pseudomonadota	Gammaproteobacteria	Burkholderiales	Oxalobacteraceae	Massilia		bacteria_P23_4_Non_Specific_48	4_NSP_48	4_NSP	2_NSP	0.2772
ASV1015	Bacteria	Pseudomonadota	Gammaproteobacteria	Burkholderiales	Oxalobacteraceae	Massilia		bacteria_P32_0_No_Treatment_72	0_NT_72	0_NT	0_ND	0
ASV1015	Bacteria	Pseudomonadota	Gammaproteobacteria	Burkholderiales	Oxalobacteraceae	Massilia		bacteria_P34_2_Water_72	2_WT_72	2_WT	0_ND	0
ASV1015	Bacteria	Pseudomonadota	Gammaproteobacteria	Burkholderiales	Oxalobacteraceae	Massilia		bacteria_P13_8_Cut3_24	8_CUT3_24	8_CUT3	4_dsRNA	0
ASV1015	Bacteria	Pseudomonadota	Gammaproteobacteria	Burkholderiales	Oxalobacteraceae	Massilia		bacteria_P59_9_Cut3_Pi_48	9_CUT3_Pi_48	9_CUT3_Pi	5_dsRNA_Pi	0
ASV1015	Bacteria	Pseudomonadota	Gammaproteobacteria	Burkholderiales	Oxalobacteraceae	Massilia		bacteria_P58_9_Cut3_Pi_48	9_CUT3_Pi_48	9_CUT3_Pi	5_dsRNA_Pi	0
ASV1015	Bacteria	Pseudomonadota	Gammaproteobacteria	Burkholderiales	Oxalobacteraceae	Massilia		bacteria_P36_2_Water_72	2_WT_72	2_WT	0_ND	0
ASV1015	Bacteria	Pseudomonadota	Gammaproteobacteria	Burkholderiales	Oxalobacteraceae	Massilia		bacteria_P5_2_Water_24	2_WT_24	2_WT	0_ND	0
ASV1015	Bacteria	Pseudomonadota	Gammaproteobacteria	Burkholderiales	Oxalobacteraceae	Massilia		bacteria_P6_2_Water_24	2_WT_24	2_WT	0_ND	0
ASV1015	Bacteria	Pseudomonadota	Gammaproteobacteria	Burkholderiales	Oxalobacteraceae	Massilia		bacteria_P38_4_Non_Specific_72	4_NSP_72	4_NSP	2_NSP	0
ASV1015	Bacteria	Pseudomonadota	Gammaproteobacteria	Burkholderiales	Oxalobacteraceae	Massilia		bacteria_P33_0_No_Treatment_72	0_NT_72	0_NT	0_ND	0
ASV1015	Bacteria	Pseudomonadota	Gammaproteobacteria	Burkholderiales	Oxalobacteraceae	Massilia		bacteria_P53_5_Non_Specific_Pi_48	5_NSP_Pi_48	5_NSP_Pi	3_NSP_Pi	0
ASV1015	Bacteria	Pseudomonadota	Gammaproteobacteria	Burkholderiales	Oxalobacteraceae	Massilia		bacteria_P63_1_No_Treatment_Pi_72	1_NT_Pi_72	1_NT_Pi	1_ND_Pi	0
ASV1015	Bacteria	Pseudomonadota	Gammaproteobacteria	Burkholderiales	Oxalobacteraceae	Massilia		bacteria_P35_2_Water_72	2_WT_72	2_WT	0_ND	0
ASV1015	Bacteria	Pseudomonadota	Gammaproteobacteria	Burkholderiales	Oxalobacteraceae	Massilia		bacteria_P10_6_GPB1_24	6_GPB1_24	6_GPB1	4_dsRNA	0
ASV1015	Bacteria	Pseudomonadota	Gammaproteobacteria	Burkholderiales	Oxalobacteraceae	Massilia		bacteria_P37_4_Non_Specific_72	4_NSP_72	4_NSP	2_NSP	0
ASV1015	Bacteria	Pseudomonadota	Gammaproteobacteria	Burkholderiales	Oxalobacteraceae	Massilia		bacteria_P52_5_Non_Specific_Pi_48	5_NSP_Pi_48	5_NSP_Pi	3_NSP_Pi	0
ASV1015	Bacteria	Pseudomonadota	Gammaproteobacteria	Burkholderiales	Oxalobacteraceae	Massilia		bacteria_P60_9_Cut3_Pi_48	9_CUT3_Pi_48	9_CUT3_Pi	5_dsRNA_Pi	0
ASV1015	Bacteria	Pseudomonadota	Gammaproteobacteria	Burkholderiales	Oxalobacteraceae	Massilia		bacteria_P51_3_Water_Pi_48	3_WT_Pi_48	3_WT_Pi	1_ND_Pi	0
ASV1015	Bacteria	Pseudomonadota	Gammaproteobacteria	Burkholderiales	Oxalobacteraceae	Massilia		bacteria_P67_5_Non_Specific_Pi_72	5_NSP_Pi_72	5_NSP_Pi	3_NSP_Pi	0
ASV1015	Bacteria	Pseudomonadota	Gammaproteobacteria	Burkholderiales	Oxalobacteraceae	Massilia		bacteria_P29_8_Cut3_48	8_CUT3_48	8_CUT3	4_dsRNA	0
ASV1015	Bacteria	Pseudomonadota	Gammaproteobacteria	Burkholderiales	Oxalobacteraceae	Massilia		bacteria_P28_8_Cut3_48	8_CUT3_48	8_CUT3	4_dsRNA	0
ASV1015	Bacteria	Pseudomonadota	Gammaproteobacteria	Burkholderiales	Oxalobacteraceae	Massilia		bacteria_P62_1_No_Treatment_Pi_72	1_NT_Pi_72	1_NT_Pi	1_ND_Pi	0
ASV1015	Bacteria	Pseudomonadota	Gammaproteobacteria	Burkholderiales	Oxalobacteraceae	Massilia		bacteria_P61_1_No_Treatment_Pi_72	1_NT_Pi_72	1_NT_Pi	1_ND_Pi	0
ASV1015	Bacteria	Pseudomonadota	Gammaproteobacteria	Burkholderiales	Oxalobacteraceae	Massilia		bacteria_P54_5_Non_Specific_Pi_48	5_NSP_Pi_48	5_NSP_Pi	3_NSP_Pi	0
ASV1015	Bacteria	Pseudomonadota	Gammaproteobacteria	Burkholderiales	Oxalobacteraceae	Massilia		bacteria_P64_3_Water_Pi_72	3_WT_Pi_72	3_WT_Pi	1_ND_Pi	0
ASV1015	Bacteria	Pseudomonadota	Gammaproteobacteria	Burkholderiales	Oxalobacteraceae	Massilia		bacteria_P56_7_GPB1_Pi_48	7_GPB1_Pi_48	7_GPB1_Pi	5_dsRNA_Pi	0
ASV1015	Bacteria	Pseudomonadota	Gammaproteobacteria	Burkholderiales	Oxalobacteraceae	Massilia		bacteria_P48_1_No_Treatment_Pi_48	1_NT_Pi_48	1_NT_Pi	1_ND_Pi	0
ASV1015	Bacteria	Pseudomonadota	Gammaproteobacteria	Burkholderiales	Oxalobacteraceae	Massilia		bacteria_P26_6_GPB1_48	6_GPB1_48	6_GPB1	4_dsRNA	0
ASV1015	Bacteria	Pseudomonadota	Gammaproteobacteria	Burkholderiales	Oxalobacteraceae	Massilia		bacteria_P68_5_Non_Specific_Pi_72	5_NSP_Pi_72	5_NSP_Pi	3_NSP_Pi	0
ASV1015	Bacteria	Pseudomonadota	Gammaproteobacteria	Burkholderiales	Oxalobacteraceae	Massilia		bacteria_P45_8_Cut3_72	8_CUT3_72	8_CUT3	4_dsRNA	0
ASV1015	Bacteria	Pseudomonadota	Gammaproteobacteria	Burkholderiales	Oxalobacteraceae	Massilia		bacteria_P66_3_Water_Pi_72	3_WT_Pi_72	3_WT_Pi	1_ND_Pi	0
ASV1015	Bacteria	Pseudomonadota	Gammaproteobacteria	Burkholderiales	Oxalobacteraceae	Massilia		bacteria_P74_9_Cut3_Pi_72	9_CUT3_Pi_72	9_CUT3_Pi	5_dsRNA_Pi	0
ASV1015	Bacteria	Pseudomonadota	Gammaproteobacteria	Burkholderiales	Oxalobacteraceae	Massilia		bacteria_P44_8_Cut3_72	8_CUT3_72	8_CUT3	4_dsRNA	0
ASV1015	Bacteria	Pseudomonadota	Gammaproteobacteria	Burkholderiales	Oxalobacteraceae	Massilia		bacteria_P31_0_No_Treatment_72	0_NT_72	0_NT	0_ND	0
ASV1015	Bacteria	Pseudomonadota	Gammaproteobacteria	Burkholderiales	Oxalobacteraceae	Massilia		bacteria_P3_0_No_Treatment_24	0_NT_24	0_NT	0_ND	0
ASV1015	Bacteria	Pseudomonadota	Gammaproteobacteria	Burkholderiales	Oxalobacteraceae	Massilia		bacteria_P12_6_GPB1_24	6_GPB1_24	6_GPB1	4_dsRNA	0
ASV1015	Bacteria	Pseudomonadota	Gammaproteobacteria	Burkholderiales	Oxalobacteraceae	Massilia		bacteria_P22_4_Non_Specific_48	4_NSP_48	4_NSP	2_NSP	0
ASV1015	Bacteria	Pseudomonadota	Gammaproteobacteria	Burkholderiales	Oxalobacteraceae	Massilia		bacteria_P11_6_GPB1_24	6_GPB1_24	6_GPB1	4_dsRNA	0
ASV1015	Bacteria	Pseudomonadota	Gammaproteobacteria	Burkholderiales	Oxalobacteraceae	Massilia		bacteria_P2_0_No_Treatment_24	0_NT_24	0_NT	0_ND	0
ASV1015	Bacteria	Pseudomonadota	Gammaproteobacteria	Burkholderiales	Oxalobacteraceae	Massilia		bacteria_P46_1_No_Treatment_Pi_48	1_NT_Pi_48	1_NT_Pi	1_ND_Pi	0
ASV1015	Bacteria	Pseudomonadota	Gammaproteobacteria	Burkholderiales	Oxalobacteraceae	Massilia		bacteria_P27_6_GPB1_48	6_GPB1_48	6_GPB1	4_dsRNA	0
ASV1015	Bacteria	Pseudomonadota	Gammaproteobacteria	Burkholderiales	Oxalobacteraceae	Massilia		bacteria_P40_6_GPB1_72	6_GPB1_72	6_GPB1	4_dsRNA	0
ASV1015	Bacteria	Pseudomonadota	Gammaproteobacteria	Burkholderiales	Oxalobacteraceae	Massilia		bacteria_P25_6_GPB1_48	6_GPB1_48	6_GPB1	4_dsRNA	0
ASV1015	Bacteria	Pseudomonadota	Gammaproteobacteria	Burkholderiales	Oxalobacteraceae	Massilia		bacteria_P7_4_Non_Specific_24	4_NSP_24	4_NSP	2_NSP	0
ASV1015	Bacteria	Pseudomonadota	Gammaproteobacteria	Burkholderiales	Oxalobacteraceae	Massilia		bacteria_P72_7_GPB1_Pi_72	7_GPB1_Pi_72	7_GPB1_Pi	5_dsRNA_Pi	0
ASV1015	Bacteria	Pseudomonadota	Gammaproteobacteria	Burkholderiales	Oxalobacteraceae	Massilia		bacteria_P9_4_Non_Specific_24	4_NSP_24	4_NSP	2_NSP	0
ASV1015	Bacteria	Pseudomonadota	Gammaproteobacteria	Burkholderiales	Oxalobacteraceae	Massilia		bacteria_P55_7_GPB1_Pi_48	7_GPB1_Pi_48	7_GPB1_Pi	5_dsRNA_Pi	0
ASV1015	Bacteria	Pseudomonadota	Gammaproteobacteria	Burkholderiales	Oxalobacteraceae	Massilia		bacteria_P1_0_No_Treatment_24	0_NT_24	0_NT	0_ND	0
ASV1015	Bacteria	Pseudomonadota	Gammaproteobacteria	Burkholderiales	Oxalobacteraceae	Massilia		bacteria_P18_0_No_Treatment_48	0_NT_48	0_NT	0_ND	0
ASV1015	Bacteria	Pseudomonadota	Gammaproteobacteria	Burkholderiales	Oxalobacteraceae	Massilia		bacteria_P75_9_Cut3_Pi_72	9_CUT3_Pi_72	9_CUT3_Pi	5_dsRNA_Pi	0
ASV1015	Bacteria	Pseudomonadota	Gammaproteobacteria	Burkholderiales	Oxalobacteraceae	Massilia		bacteria_P69_5_Non_Specific_Pi_72	5_NSP_Pi_72	5_NSP_Pi	3_NSP_Pi	0
ASV1015	Bacteria	Pseudomonadota	Gammaproteobacteria	Burkholderiales	Oxalobacteraceae	Massilia		bacteria_P21_2_Water_48	2_WT_48	2_WT	0_ND	0
ASV1015	Bacteria	Pseudomonadota	Gammaproteobacteria	Burkholderiales	Oxalobacteraceae	Massilia		bacteria_P20_2_Water_48	2_WT_48	2_WT	0_ND	0
ASV1015	Bacteria	Pseudomonadota	Gammaproteobacteria	Burkholderiales	Oxalobacteraceae	Massilia		bacteria_P19_2_Water_48	2_WT_48	2_WT	0_ND	0
ASV1015	Bacteria	Pseudomonadota	Gammaproteobacteria	Burkholderiales	Oxalobacteraceae	Massilia		bacteria_P47_1_No_Treatment_Pi_48	1_NT_Pi_48	1_NT_Pi	1_ND_Pi	0
ASV1015	Bacteria	Pseudomonadota	Gammaproteobacteria	Burkholderiales	Oxalobacteraceae	Massilia		bacteria_P4_2_Water_24	2_WT_24	2_WT	0_ND	0
ASV1015	Bacteria	Pseudomonadota	Gammaproteobacteria	Burkholderiales	Oxalobacteraceae	Massilia		bacteria_P57_7_GPB1_Pi_48	7_GPB1_Pi_48	7_GPB1_Pi	5_dsRNA_Pi	0
ASV1015	Bacteria	Pseudomonadota	Gammaproteobacteria	Burkholderiales	Oxalobacteraceae	Massilia		bacteria_P70_7_GPB1_Pi_72	7_GPB1_Pi_72	7_GPB1_Pi	5_dsRNA_Pi	0
ASV1015	Bacteria	Pseudomonadota	Gammaproteobacteria	Burkholderiales	Oxalobacteraceae	Massilia		bacteria_P30_8_Cut3_48	8_CUT3_48	8_CUT3	4_dsRNA	0
ASV1015	Bacteria	Pseudomonadota	Gammaproteobacteria	Burkholderiales	Oxalobacteraceae	Massilia		bacteria_P16_0_No_Treatment_48	0_NT_48	0_NT	0_ND	0
ASV1015	Bacteria	Pseudomonadota	Gammaproteobacteria	Burkholderiales	Oxalobacteraceae	Massilia		bacteria_P15_8_Cut3_24	8_CUT3_24	8_CUT3	4_dsRNA	0
ASV1015	Bacteria	Pseudomonadota	Gammaproteobacteria	Burkholderiales	Oxalobacteraceae	Massilia		bacteria_P65_3_Water_Pi_72	3_WT_Pi_72	3_WT_Pi	1_ND_Pi	0
ASV1015	Bacteria	Pseudomonadota	Gammaproteobacteria	Burkholderiales	Oxalobacteraceae	Massilia		bacteria_P73_9_Cut3_Pi_72	9_CUT3_Pi_72	9_CUT3_Pi	5_dsRNA_Pi	0
ASV1015	Bacteria	Pseudomonadota	Gammaproteobacteria	Burkholderiales	Oxalobacteraceae	Massilia		bacteria_P8_4_Non_Specific_24	4_NSP_24	4_NSP	2_NSP	0
ASV1015	Bacteria	Pseudomonadota	Gammaproteobacteria	Burkholderiales	Oxalobacteraceae	Massilia		bacteria_P71_7_GPB1_Pi_72	7_GPB1_Pi_72	7_GPB1_Pi	5_dsRNA_Pi	0
ASV1015	Bacteria	Pseudomonadota	Gammaproteobacteria	Burkholderiales	Oxalobacteraceae	Massilia		bacteria_P24_4_Non_Specific_48	4_NSP_48	4_NSP	2_NSP	0
ASV1015	Bacteria	Pseudomonadota	Gammaproteobacteria	Burkholderiales	Oxalobacteraceae	Massilia		bacteria_P17_0_No_Treatment_48	0_NT_48	0_NT	0_ND	0
ASV1015	Bacteria	Pseudomonadota	Gammaproteobacteria	Burkholderiales	Oxalobacteraceae	Massilia		bacteria_P39_4_Non_Specific_72	4_NSP_72	4_NSP	2_NSP	0
ASV1015	Bacteria	Pseudomonadota	Gammaproteobacteria	Burkholderiales	Oxalobacteraceae	Massilia		bacteria_P49_3_Water_Pi_48	3_WT_Pi_48	3_WT_Pi	1_ND_Pi	0
ASV1015	Bacteria	Pseudomonadota	Gammaproteobacteria	Burkholderiales	Oxalobacteraceae	Massilia		bacteria_P41_6_GPB1_72	6_GPB1_72	6_GPB1	4_dsRNA	0
ASV1015	Bacteria	Pseudomonadota	Gammaproteobacteria	Burkholderiales	Oxalobacteraceae	Massilia		bacteria_P50_3_Water_Pi_48	3_WT_Pi_48	3_WT_Pi	1_ND_Pi	0
ASV1015	Bacteria	Pseudomonadota	Gammaproteobacteria	Burkholderiales	Oxalobacteraceae	Massilia		bacteria_P14_8_Cut3_24	8_CUT3_24	8_CUT3	4_dsRNA	0
ASV1015	Bacteria	Pseudomonadota	Gammaproteobacteria	Burkholderiales	Oxalobacteraceae	Massilia		bacteria_P42_6_GPB1_72	6_GPB1_72	6_GPB1	4_dsRNA	0
ASV1015	Bacteria	Pseudomonadota	Gammaproteobacteria	Burkholderiales	Oxalobacteraceae	Massilia		bacteria_P43_8_Cut3_72	8_CUT3_72	8_CUT3	4_dsRNA	0
ASV1016	Bacteria	Actinomycetota	Actinobacteria	Frankiales	Acidothermaceae	Acidothermus		bacteria_P27_6_GPB1_48	6_GPB1_48	6_GPB1	4_dsRNA	0.10395
ASV1016	Bacteria	Actinomycetota	Actinobacteria	Frankiales	Acidothermaceae	Acidothermus		bacteria_P2_0_No_Treatment_24	0_NT_24	0_NT	0_ND	0
ASV1016	Bacteria	Actinomycetota	Actinobacteria	Frankiales	Acidothermaceae	Acidothermus		bacteria_P48_1_No_Treatment_Pi_48	1_NT_Pi_48	1_NT_Pi	1_ND_Pi	0
ASV1016	Bacteria	Actinomycetota	Actinobacteria	Frankiales	Acidothermaceae	Acidothermus		bacteria_P71_7_GPB1_Pi_72	7_GPB1_Pi_72	7_GPB1_Pi	5_dsRNA_Pi	0
ASV1016	Bacteria	Actinomycetota	Actinobacteria	Frankiales	Acidothermaceae	Acidothermus		bacteria_P20_2_Water_48	2_WT_48	2_WT	0_ND	0
ASV1016	Bacteria	Actinomycetota	Actinobacteria	Frankiales	Acidothermaceae	Acidothermus		bacteria_P47_1_No_Treatment_Pi_48	1_NT_Pi_48	1_NT_Pi	1_ND_Pi	0
ASV1016	Bacteria	Actinomycetota	Actinobacteria	Frankiales	Acidothermaceae	Acidothermus		bacteria_P14_8_Cut3_24	8_CUT3_24	8_CUT3	4_dsRNA	0
ASV1016	Bacteria	Actinomycetota	Actinobacteria	Frankiales	Acidothermaceae	Acidothermus		bacteria_P46_1_No_Treatment_Pi_48	1_NT_Pi_48	1_NT_Pi	1_ND_Pi	0
ASV1016	Bacteria	Actinomycetota	Actinobacteria	Frankiales	Acidothermaceae	Acidothermus		bacteria_P21_2_Water_48	2_WT_48	2_WT	0_ND	0
ASV1016	Bacteria	Actinomycetota	Actinobacteria	Frankiales	Acidothermaceae	Acidothermus		bacteria_P38_4_Non_Specific_72	4_NSP_72	4_NSP	2_NSP	0
ASV1016	Bacteria	Actinomycetota	Actinobacteria	Frankiales	Acidothermaceae	Acidothermus		bacteria_P39_4_Non_Specific_72	4_NSP_72	4_NSP	2_NSP	0
ASV1016	Bacteria	Actinomycetota	Actinobacteria	Frankiales	Acidothermaceae	Acidothermus		bacteria_P13_8_Cut3_24	8_CUT3_24	8_CUT3	4_dsRNA	0
ASV1016	Bacteria	Actinomycetota	Actinobacteria	Frankiales	Acidothermaceae	Acidothermus		bacteria_P4_2_Water_24	2_WT_24	2_WT	0_ND	0
ASV1016	Bacteria	Actinomycetota	Actinobacteria	Frankiales	Acidothermaceae	Acidothermus		bacteria_P37_4_Non_Specific_72	4_NSP_72	4_NSP	2_NSP	0
ASV1016	Bacteria	Actinomycetota	Actinobacteria	Frankiales	Acidothermaceae	Acidothermus		bacteria_P49_3_Water_Pi_48	3_WT_Pi_48	3_WT_Pi	1_ND_Pi	0
ASV1016	Bacteria	Actinomycetota	Actinobacteria	Frankiales	Acidothermaceae	Acidothermus		bacteria_P40_6_GPB1_72	6_GPB1_72	6_GPB1	4_dsRNA	0
ASV1016	Bacteria	Actinomycetota	Actinobacteria	Frankiales	Acidothermaceae	Acidothermus		bacteria_P45_8_Cut3_72	8_CUT3_72	8_CUT3	4_dsRNA	0
ASV1016	Bacteria	Actinomycetota	Actinobacteria	Frankiales	Acidothermaceae	Acidothermus		bacteria_P72_7_GPB1_Pi_72	7_GPB1_Pi_72	7_GPB1_Pi	5_dsRNA_Pi	0
ASV1016	Bacteria	Actinomycetota	Actinobacteria	Frankiales	Acidothermaceae	Acidothermus		bacteria_P12_6_GPB1_24	6_GPB1_24	6_GPB1	4_dsRNA	0
ASV1016	Bacteria	Actinomycetota	Actinobacteria	Frankiales	Acidothermaceae	Acidothermus		bacteria_P44_8_Cut3_72	8_CUT3_72	8_CUT3	4_dsRNA	0
ASV1016	Bacteria	Actinomycetota	Actinobacteria	Frankiales	Acidothermaceae	Acidothermus		bacteria_P43_8_Cut3_72	8_CUT3_72	8_CUT3	4_dsRNA	0
ASV1016	Bacteria	Actinomycetota	Actinobacteria	Frankiales	Acidothermaceae	Acidothermus		bacteria_P36_2_Water_72	2_WT_72	2_WT	0_ND	0
ASV1016	Bacteria	Actinomycetota	Actinobacteria	Frankiales	Acidothermaceae	Acidothermus		bacteria_P42_6_GPB1_72	6_GPB1_72	6_GPB1	4_dsRNA	0
ASV1016	Bacteria	Actinomycetota	Actinobacteria	Frankiales	Acidothermaceae	Acidothermus		bacteria_P41_6_GPB1_72	6_GPB1_72	6_GPB1	4_dsRNA	0
ASV1016	Bacteria	Actinomycetota	Actinobacteria	Frankiales	Acidothermaceae	Acidothermus		bacteria_P32_0_No_Treatment_72	0_NT_72	0_NT	0_ND	0
ASV1016	Bacteria	Actinomycetota	Actinobacteria	Frankiales	Acidothermaceae	Acidothermus		bacteria_P31_0_No_Treatment_72	0_NT_72	0_NT	0_ND	0
ASV1016	Bacteria	Actinomycetota	Actinobacteria	Frankiales	Acidothermaceae	Acidothermus		bacteria_P65_3_Water_Pi_72	3_WT_Pi_72	3_WT_Pi	1_ND_Pi	0
ASV1016	Bacteria	Actinomycetota	Actinobacteria	Frankiales	Acidothermaceae	Acidothermus		bacteria_P8_4_Non_Specific_24	4_NSP_24	4_NSP	2_NSP	0
ASV1016	Bacteria	Actinomycetota	Actinobacteria	Frankiales	Acidothermaceae	Acidothermus		bacteria_P9_4_Non_Specific_24	4_NSP_24	4_NSP	2_NSP	0
ASV1016	Bacteria	Actinomycetota	Actinobacteria	Frankiales	Acidothermaceae	Acidothermus		bacteria_P11_6_GPB1_24	6_GPB1_24	6_GPB1	4_dsRNA	0
ASV1016	Bacteria	Actinomycetota	Actinobacteria	Frankiales	Acidothermaceae	Acidothermus		bacteria_P3_0_No_Treatment_24	0_NT_24	0_NT	0_ND	0
ASV1016	Bacteria	Actinomycetota	Actinobacteria	Frankiales	Acidothermaceae	Acidothermus		bacteria_P62_1_No_Treatment_Pi_72	1_NT_Pi_72	1_NT_Pi	1_ND_Pi	0
ASV1016	Bacteria	Actinomycetota	Actinobacteria	Frankiales	Acidothermaceae	Acidothermus		bacteria_P69_5_Non_Specific_Pi_72	5_NSP_Pi_72	5_NSP_Pi	3_NSP_Pi	0
ASV1016	Bacteria	Actinomycetota	Actinobacteria	Frankiales	Acidothermaceae	Acidothermus		bacteria_P10_6_GPB1_24	6_GPB1_24	6_GPB1	4_dsRNA	0
ASV1016	Bacteria	Actinomycetota	Actinobacteria	Frankiales	Acidothermaceae	Acidothermus		bacteria_P19_2_Water_48	2_WT_48	2_WT	0_ND	0
ASV1016	Bacteria	Actinomycetota	Actinobacteria	Frankiales	Acidothermaceae	Acidothermus		bacteria_P34_2_Water_72	2_WT_72	2_WT	0_ND	0
ASV1016	Bacteria	Actinomycetota	Actinobacteria	Frankiales	Acidothermaceae	Acidothermus		bacteria_P1_0_No_Treatment_24	0_NT_24	0_NT	0_ND	0
ASV1016	Bacteria	Actinomycetota	Actinobacteria	Frankiales	Acidothermaceae	Acidothermus		bacteria_P74_9_Cut3_Pi_72	9_CUT3_Pi_72	9_CUT3_Pi	5_dsRNA_Pi	0
ASV1016	Bacteria	Actinomycetota	Actinobacteria	Frankiales	Acidothermaceae	Acidothermus		bacteria_P16_0_No_Treatment_48	0_NT_48	0_NT	0_ND	0
ASV1016	Bacteria	Actinomycetota	Actinobacteria	Frankiales	Acidothermaceae	Acidothermus		bacteria_P15_8_Cut3_24	8_CUT3_24	8_CUT3	4_dsRNA	0
ASV1016	Bacteria	Actinomycetota	Actinobacteria	Frankiales	Acidothermaceae	Acidothermus		bacteria_P59_9_Cut3_Pi_48	9_CUT3_Pi_48	9_CUT3_Pi	5_dsRNA_Pi	0
ASV1016	Bacteria	Actinomycetota	Actinobacteria	Frankiales	Acidothermaceae	Acidothermus		bacteria_P70_7_GPB1_Pi_72	7_GPB1_Pi_72	7_GPB1_Pi	5_dsRNA_Pi	0
ASV1016	Bacteria	Actinomycetota	Actinobacteria	Frankiales	Acidothermaceae	Acidothermus		bacteria_P54_5_Non_Specific_Pi_48	5_NSP_Pi_48	5_NSP_Pi	3_NSP_Pi	0
ASV1016	Bacteria	Actinomycetota	Actinobacteria	Frankiales	Acidothermaceae	Acidothermus		bacteria_P57_7_GPB1_Pi_48	7_GPB1_Pi_48	7_GPB1_Pi	5_dsRNA_Pi	0
ASV1016	Bacteria	Actinomycetota	Actinobacteria	Frankiales	Acidothermaceae	Acidothermus		bacteria_P67_5_Non_Specific_Pi_72	5_NSP_Pi_72	5_NSP_Pi	3_NSP_Pi	0
ASV1016	Bacteria	Actinomycetota	Actinobacteria	Frankiales	Acidothermaceae	Acidothermus		bacteria_P73_9_Cut3_Pi_72	9_CUT3_Pi_72	9_CUT3_Pi	5_dsRNA_Pi	0
ASV1016	Bacteria	Actinomycetota	Actinobacteria	Frankiales	Acidothermaceae	Acidothermus		bacteria_P29_8_Cut3_48	8_CUT3_48	8_CUT3	4_dsRNA	0
ASV1016	Bacteria	Actinomycetota	Actinobacteria	Frankiales	Acidothermaceae	Acidothermus		bacteria_P68_5_Non_Specific_Pi_72	5_NSP_Pi_72	5_NSP_Pi	3_NSP_Pi	0
ASV1016	Bacteria	Actinomycetota	Actinobacteria	Frankiales	Acidothermaceae	Acidothermus		bacteria_P17_0_No_Treatment_48	0_NT_48	0_NT	0_ND	0
ASV1016	Bacteria	Actinomycetota	Actinobacteria	Frankiales	Acidothermaceae	Acidothermus		bacteria_P18_0_No_Treatment_48	0_NT_48	0_NT	0_ND	0
ASV1016	Bacteria	Actinomycetota	Actinobacteria	Frankiales	Acidothermaceae	Acidothermus		bacteria_P7_4_Non_Specific_24	4_NSP_24	4_NSP	2_NSP	0
ASV1016	Bacteria	Actinomycetota	Actinobacteria	Frankiales	Acidothermaceae	Acidothermus		bacteria_P66_3_Water_Pi_72	3_WT_Pi_72	3_WT_Pi	1_ND_Pi	0
ASV1016	Bacteria	Actinomycetota	Actinobacteria	Frankiales	Acidothermaceae	Acidothermus		bacteria_P75_9_Cut3_Pi_72	9_CUT3_Pi_72	9_CUT3_Pi	5_dsRNA_Pi	0
ASV1016	Bacteria	Actinomycetota	Actinobacteria	Frankiales	Acidothermaceae	Acidothermus		bacteria_P58_9_Cut3_Pi_48	9_CUT3_Pi_48	9_CUT3_Pi	5_dsRNA_Pi	0
ASV1016	Bacteria	Actinomycetota	Actinobacteria	Frankiales	Acidothermaceae	Acidothermus		bacteria_P50_3_Water_Pi_48	3_WT_Pi_48	3_WT_Pi	1_ND_Pi	0
ASV1016	Bacteria	Actinomycetota	Actinobacteria	Frankiales	Acidothermaceae	Acidothermus		bacteria_P30_8_Cut3_48	8_CUT3_48	8_CUT3	4_dsRNA	0
ASV1016	Bacteria	Actinomycetota	Actinobacteria	Frankiales	Acidothermaceae	Acidothermus		bacteria_P64_3_Water_Pi_72	3_WT_Pi_72	3_WT_Pi	1_ND_Pi	0
ASV1016	Bacteria	Actinomycetota	Actinobacteria	Frankiales	Acidothermaceae	Acidothermus		bacteria_P55_7_GPB1_Pi_48	7_GPB1_Pi_48	7_GPB1_Pi	5_dsRNA_Pi	0
ASV1016	Bacteria	Actinomycetota	Actinobacteria	Frankiales	Acidothermaceae	Acidothermus		bacteria_P53_5_Non_Specific_Pi_48	5_NSP_Pi_48	5_NSP_Pi	3_NSP_Pi	0
ASV1016	Bacteria	Actinomycetota	Actinobacteria	Frankiales	Acidothermaceae	Acidothermus		bacteria_P52_5_Non_Specific_Pi_48	5_NSP_Pi_48	5_NSP_Pi	3_NSP_Pi	0
ASV1016	Bacteria	Actinomycetota	Actinobacteria	Frankiales	Acidothermaceae	Acidothermus		bacteria_P28_8_Cut3_48	8_CUT3_48	8_CUT3	4_dsRNA	0
ASV1016	Bacteria	Actinomycetota	Actinobacteria	Frankiales	Acidothermaceae	Acidothermus		bacteria_P35_2_Water_72	2_WT_72	2_WT	0_ND	0
ASV1016	Bacteria	Actinomycetota	Actinobacteria	Frankiales	Acidothermaceae	Acidothermus		bacteria_P33_0_No_Treatment_72	0_NT_72	0_NT	0_ND	0
ASV1016	Bacteria	Actinomycetota	Actinobacteria	Frankiales	Acidothermaceae	Acidothermus		bacteria_P6_2_Water_24	2_WT_24	2_WT	0_ND	0
ASV1016	Bacteria	Actinomycetota	Actinobacteria	Frankiales	Acidothermaceae	Acidothermus		bacteria_P25_6_GPB1_48	6_GPB1_48	6_GPB1	4_dsRNA	0
ASV1016	Bacteria	Actinomycetota	Actinobacteria	Frankiales	Acidothermaceae	Acidothermus		bacteria_P26_6_GPB1_48	6_GPB1_48	6_GPB1	4_dsRNA	0
ASV1016	Bacteria	Actinomycetota	Actinobacteria	Frankiales	Acidothermaceae	Acidothermus		bacteria_P51_3_Water_Pi_48	3_WT_Pi_48	3_WT_Pi	1_ND_Pi	0
ASV1016	Bacteria	Actinomycetota	Actinobacteria	Frankiales	Acidothermaceae	Acidothermus		bacteria_P60_9_Cut3_Pi_48	9_CUT3_Pi_48	9_CUT3_Pi	5_dsRNA_Pi	0
ASV1016	Bacteria	Actinomycetota	Actinobacteria	Frankiales	Acidothermaceae	Acidothermus		bacteria_P22_4_Non_Specific_48	4_NSP_48	4_NSP	2_NSP	0
ASV1016	Bacteria	Actinomycetota	Actinobacteria	Frankiales	Acidothermaceae	Acidothermus		bacteria_P5_2_Water_24	2_WT_24	2_WT	0_ND	0
ASV1016	Bacteria	Actinomycetota	Actinobacteria	Frankiales	Acidothermaceae	Acidothermus		bacteria_P61_1_No_Treatment_Pi_72	1_NT_Pi_72	1_NT_Pi	1_ND_Pi	0
ASV1016	Bacteria	Actinomycetota	Actinobacteria	Frankiales	Acidothermaceae	Acidothermus		bacteria_P23_4_Non_Specific_48	4_NSP_48	4_NSP	2_NSP	0
ASV1016	Bacteria	Actinomycetota	Actinobacteria	Frankiales	Acidothermaceae	Acidothermus		bacteria_P56_7_GPB1_Pi_48	7_GPB1_Pi_48	7_GPB1_Pi	5_dsRNA_Pi	0
ASV1016	Bacteria	Actinomycetota	Actinobacteria	Frankiales	Acidothermaceae	Acidothermus		bacteria_P63_1_No_Treatment_Pi_72	1_NT_Pi_72	1_NT_Pi	1_ND_Pi	0
ASV1016	Bacteria	Actinomycetota	Actinobacteria	Frankiales	Acidothermaceae	Acidothermus		bacteria_P24_4_Non_Specific_48	4_NSP_48	4_NSP	2_NSP	0
ASV1017	Bacteria	Actinomycetota	Actinobacteria	Corynebacteriales	Corynebacteriaceae			bacteria_P27_6_GPB1_48	6_GPB1_48	6_GPB1	4_dsRNA	0.24255
ASV1017	Bacteria	Actinomycetota	Actinobacteria	Corynebacteriales	Corynebacteriaceae			bacteria_P6_2_Water_24	2_WT_24	2_WT	0_ND	0.0693001
ASV1017	Bacteria	Actinomycetota	Actinobacteria	Corynebacteriales	Corynebacteriaceae			bacteria_P1_0_No_Treatment_24	0_NT_24	0_NT	0_ND	0
ASV1017	Bacteria	Actinomycetota	Actinobacteria	Corynebacteriales	Corynebacteriaceae			bacteria_P66_3_Water_Pi_72	3_WT_Pi_72	3_WT_Pi	1_ND_Pi	0
ASV1017	Bacteria	Actinomycetota	Actinobacteria	Corynebacteriales	Corynebacteriaceae			bacteria_P32_0_No_Treatment_72	0_NT_72	0_NT	0_ND	0
ASV1017	Bacteria	Actinomycetota	Actinobacteria	Corynebacteriales	Corynebacteriaceae			bacteria_P51_3_Water_Pi_48	3_WT_Pi_48	3_WT_Pi	1_ND_Pi	0
ASV1017	Bacteria	Actinomycetota	Actinobacteria	Corynebacteriales	Corynebacteriaceae			bacteria_P29_8_Cut3_48	8_CUT3_48	8_CUT3	4_dsRNA	0
ASV1017	Bacteria	Actinomycetota	Actinobacteria	Corynebacteriales	Corynebacteriaceae			bacteria_P25_6_GPB1_48	6_GPB1_48	6_GPB1	4_dsRNA	0
ASV1017	Bacteria	Actinomycetota	Actinobacteria	Corynebacteriales	Corynebacteriaceae			bacteria_P34_2_Water_72	2_WT_72	2_WT	0_ND	0
ASV1017	Bacteria	Actinomycetota	Actinobacteria	Corynebacteriales	Corynebacteriaceae			bacteria_P42_6_GPB1_72	6_GPB1_72	6_GPB1	4_dsRNA	0
ASV1017	Bacteria	Actinomycetota	Actinobacteria	Corynebacteriales	Corynebacteriaceae			bacteria_P33_0_No_Treatment_72	0_NT_72	0_NT	0_ND	0
ASV1017	Bacteria	Actinomycetota	Actinobacteria	Corynebacteriales	Corynebacteriaceae			bacteria_P59_9_Cut3_Pi_48	9_CUT3_Pi_48	9_CUT3_Pi	5_dsRNA_Pi	0
ASV1017	Bacteria	Actinomycetota	Actinobacteria	Corynebacteriales	Corynebacteriaceae			bacteria_P62_1_No_Treatment_Pi_72	1_NT_Pi_72	1_NT_Pi	1_ND_Pi	0
ASV1017	Bacteria	Actinomycetota	Actinobacteria	Corynebacteriales	Corynebacteriaceae			bacteria_P7_4_Non_Specific_24	4_NSP_24	4_NSP	2_NSP	0
ASV1017	Bacteria	Actinomycetota	Actinobacteria	Corynebacteriales	Corynebacteriaceae			bacteria_P4_2_Water_24	2_WT_24	2_WT	0_ND	0
ASV1017	Bacteria	Actinomycetota	Actinobacteria	Corynebacteriales	Corynebacteriaceae			bacteria_P26_6_GPB1_48	6_GPB1_48	6_GPB1	4_dsRNA	0
ASV1017	Bacteria	Actinomycetota	Actinobacteria	Corynebacteriales	Corynebacteriaceae			bacteria_P41_6_GPB1_72	6_GPB1_72	6_GPB1	4_dsRNA	0
ASV1017	Bacteria	Actinomycetota	Actinobacteria	Corynebacteriales	Corynebacteriaceae			bacteria_P54_5_Non_Specific_Pi_48	5_NSP_Pi_48	5_NSP_Pi	3_NSP_Pi	0
ASV1017	Bacteria	Actinomycetota	Actinobacteria	Corynebacteriales	Corynebacteriaceae			bacteria_P31_0_No_Treatment_72	0_NT_72	0_NT	0_ND	0
ASV1017	Bacteria	Actinomycetota	Actinobacteria	Corynebacteriales	Corynebacteriaceae			bacteria_P60_9_Cut3_Pi_48	9_CUT3_Pi_48	9_CUT3_Pi	5_dsRNA_Pi	0
ASV1017	Bacteria	Actinomycetota	Actinobacteria	Corynebacteriales	Corynebacteriaceae			bacteria_P67_5_Non_Specific_Pi_72	5_NSP_Pi_72	5_NSP_Pi	3_NSP_Pi	0
ASV1017	Bacteria	Actinomycetota	Actinobacteria	Corynebacteriales	Corynebacteriaceae			bacteria_P3_0_No_Treatment_24	0_NT_24	0_NT	0_ND	0
ASV1017	Bacteria	Actinomycetota	Actinobacteria	Corynebacteriales	Corynebacteriaceae			bacteria_P40_6_GPB1_72	6_GPB1_72	6_GPB1	4_dsRNA	0
ASV1017	Bacteria	Actinomycetota	Actinobacteria	Corynebacteriales	Corynebacteriaceae			bacteria_P61_1_No_Treatment_Pi_72	1_NT_Pi_72	1_NT_Pi	1_ND_Pi	0
ASV1017	Bacteria	Actinomycetota	Actinobacteria	Corynebacteriales	Corynebacteriaceae			bacteria_P35_2_Water_72	2_WT_72	2_WT	0_ND	0
ASV1017	Bacteria	Actinomycetota	Actinobacteria	Corynebacteriales	Corynebacteriaceae			bacteria_P68_5_Non_Specific_Pi_72	5_NSP_Pi_72	5_NSP_Pi	3_NSP_Pi	0
ASV1017	Bacteria	Actinomycetota	Actinobacteria	Corynebacteriales	Corynebacteriaceae			bacteria_P12_6_GPB1_24	6_GPB1_24	6_GPB1	4_dsRNA	0
ASV1017	Bacteria	Actinomycetota	Actinobacteria	Corynebacteriales	Corynebacteriaceae			bacteria_P58_9_Cut3_Pi_48	9_CUT3_Pi_48	9_CUT3_Pi	5_dsRNA_Pi	0
ASV1017	Bacteria	Actinomycetota	Actinobacteria	Corynebacteriales	Corynebacteriaceae			bacteria_P53_5_Non_Specific_Pi_48	5_NSP_Pi_48	5_NSP_Pi	3_NSP_Pi	0
ASV1017	Bacteria	Actinomycetota	Actinobacteria	Corynebacteriales	Corynebacteriaceae			bacteria_P52_5_Non_Specific_Pi_48	5_NSP_Pi_48	5_NSP_Pi	3_NSP_Pi	0
ASV1017	Bacteria	Actinomycetota	Actinobacteria	Corynebacteriales	Corynebacteriaceae			bacteria_P11_6_GPB1_24	6_GPB1_24	6_GPB1	4_dsRNA	0
ASV1017	Bacteria	Actinomycetota	Actinobacteria	Corynebacteriales	Corynebacteriaceae			bacteria_P28_8_Cut3_48	8_CUT3_48	8_CUT3	4_dsRNA	0
ASV1017	Bacteria	Actinomycetota	Actinobacteria	Corynebacteriales	Corynebacteriaceae			bacteria_P44_8_Cut3_72	8_CUT3_72	8_CUT3	4_dsRNA	0
ASV1017	Bacteria	Actinomycetota	Actinobacteria	Corynebacteriales	Corynebacteriaceae			bacteria_P45_8_Cut3_72	8_CUT3_72	8_CUT3	4_dsRNA	0
ASV1017	Bacteria	Actinomycetota	Actinobacteria	Corynebacteriales	Corynebacteriaceae			bacteria_P19_2_Water_48	2_WT_48	2_WT	0_ND	0
ASV1017	Bacteria	Actinomycetota	Actinobacteria	Corynebacteriales	Corynebacteriaceae			bacteria_P48_1_No_Treatment_Pi_48	1_NT_Pi_48	1_NT_Pi	1_ND_Pi	0
ASV1017	Bacteria	Actinomycetota	Actinobacteria	Corynebacteriales	Corynebacteriaceae			bacteria_P37_4_Non_Specific_72	4_NSP_72	4_NSP	2_NSP	0
ASV1017	Bacteria	Actinomycetota	Actinobacteria	Corynebacteriales	Corynebacteriaceae			bacteria_P38_4_Non_Specific_72	4_NSP_72	4_NSP	2_NSP	0
ASV1017	Bacteria	Actinomycetota	Actinobacteria	Corynebacteriales	Corynebacteriaceae			bacteria_P10_6_GPB1_24	6_GPB1_24	6_GPB1	4_dsRNA	0
ASV1017	Bacteria	Actinomycetota	Actinobacteria	Corynebacteriales	Corynebacteriaceae			bacteria_P43_8_Cut3_72	8_CUT3_72	8_CUT3	4_dsRNA	0
ASV1017	Bacteria	Actinomycetota	Actinobacteria	Corynebacteriales	Corynebacteriaceae			bacteria_P55_7_GPB1_Pi_48	7_GPB1_Pi_48	7_GPB1_Pi	5_dsRNA_Pi	0
ASV1017	Bacteria	Actinomycetota	Actinobacteria	Corynebacteriales	Corynebacteriaceae			bacteria_P20_2_Water_48	2_WT_48	2_WT	0_ND	0
ASV1017	Bacteria	Actinomycetota	Actinobacteria	Corynebacteriales	Corynebacteriaceae			bacteria_P9_4_Non_Specific_24	4_NSP_24	4_NSP	2_NSP	0
ASV1017	Bacteria	Actinomycetota	Actinobacteria	Corynebacteriales	Corynebacteriaceae			bacteria_P46_1_No_Treatment_Pi_48	1_NT_Pi_48	1_NT_Pi	1_ND_Pi	0
ASV1017	Bacteria	Actinomycetota	Actinobacteria	Corynebacteriales	Corynebacteriaceae			bacteria_P63_1_No_Treatment_Pi_72	1_NT_Pi_72	1_NT_Pi	1_ND_Pi	0
ASV1017	Bacteria	Actinomycetota	Actinobacteria	Corynebacteriales	Corynebacteriaceae			bacteria_P39_4_Non_Specific_72	4_NSP_72	4_NSP	2_NSP	0
ASV1017	Bacteria	Actinomycetota	Actinobacteria	Corynebacteriales	Corynebacteriaceae			bacteria_P69_5_Non_Specific_Pi_72	5_NSP_Pi_72	5_NSP_Pi	3_NSP_Pi	0
ASV1017	Bacteria	Actinomycetota	Actinobacteria	Corynebacteriales	Corynebacteriaceae			bacteria_P47_1_No_Treatment_Pi_48	1_NT_Pi_48	1_NT_Pi	1_ND_Pi	0
ASV1017	Bacteria	Actinomycetota	Actinobacteria	Corynebacteriales	Corynebacteriaceae			bacteria_P36_2_Water_72	2_WT_72	2_WT	0_ND	0
ASV1017	Bacteria	Actinomycetota	Actinobacteria	Corynebacteriales	Corynebacteriaceae			bacteria_P65_3_Water_Pi_72	3_WT_Pi_72	3_WT_Pi	1_ND_Pi	0
ASV1017	Bacteria	Actinomycetota	Actinobacteria	Corynebacteriales	Corynebacteriaceae			bacteria_P24_4_Non_Specific_48	4_NSP_48	4_NSP	2_NSP	0
ASV1017	Bacteria	Actinomycetota	Actinobacteria	Corynebacteriales	Corynebacteriaceae			bacteria_P23_4_Non_Specific_48	4_NSP_48	4_NSP	2_NSP	0
ASV1017	Bacteria	Actinomycetota	Actinobacteria	Corynebacteriales	Corynebacteriaceae			bacteria_P16_0_No_Treatment_48	0_NT_48	0_NT	0_ND	0
ASV1017	Bacteria	Actinomycetota	Actinobacteria	Corynebacteriales	Corynebacteriaceae			bacteria_P71_7_GPB1_Pi_72	7_GPB1_Pi_72	7_GPB1_Pi	5_dsRNA_Pi	0
ASV1017	Bacteria	Actinomycetota	Actinobacteria	Corynebacteriales	Corynebacteriaceae			bacteria_P2_0_No_Treatment_24	0_NT_24	0_NT	0_ND	0
ASV1017	Bacteria	Actinomycetota	Actinobacteria	Corynebacteriales	Corynebacteriaceae			bacteria_P70_7_GPB1_Pi_72	7_GPB1_Pi_72	7_GPB1_Pi	5_dsRNA_Pi	0
ASV1017	Bacteria	Actinomycetota	Actinobacteria	Corynebacteriales	Corynebacteriaceae			bacteria_P17_0_No_Treatment_48	0_NT_48	0_NT	0_ND	0
ASV1017	Bacteria	Actinomycetota	Actinobacteria	Corynebacteriales	Corynebacteriaceae			bacteria_P30_8_Cut3_48	8_CUT3_48	8_CUT3	4_dsRNA	0
ASV1017	Bacteria	Actinomycetota	Actinobacteria	Corynebacteriales	Corynebacteriaceae			bacteria_P64_3_Water_Pi_72	3_WT_Pi_72	3_WT_Pi	1_ND_Pi	0
ASV1017	Bacteria	Actinomycetota	Actinobacteria	Corynebacteriales	Corynebacteriaceae			bacteria_P18_0_No_Treatment_48	0_NT_48	0_NT	0_ND	0
ASV1017	Bacteria	Actinomycetota	Actinobacteria	Corynebacteriales	Corynebacteriaceae			bacteria_P72_7_GPB1_Pi_72	7_GPB1_Pi_72	7_GPB1_Pi	5_dsRNA_Pi	0
ASV1017	Bacteria	Actinomycetota	Actinobacteria	Corynebacteriales	Corynebacteriaceae			bacteria_P21_2_Water_48	2_WT_48	2_WT	0_ND	0
ASV1017	Bacteria	Actinomycetota	Actinobacteria	Corynebacteriales	Corynebacteriaceae			bacteria_P57_7_GPB1_Pi_48	7_GPB1_Pi_48	7_GPB1_Pi	5_dsRNA_Pi	0
ASV1017	Bacteria	Actinomycetota	Actinobacteria	Corynebacteriales	Corynebacteriaceae			bacteria_P56_7_GPB1_Pi_48	7_GPB1_Pi_48	7_GPB1_Pi	5_dsRNA_Pi	0
ASV1017	Bacteria	Actinomycetota	Actinobacteria	Corynebacteriales	Corynebacteriaceae			bacteria_P14_8_Cut3_24	8_CUT3_24	8_CUT3	4_dsRNA	0
ASV1017	Bacteria	Actinomycetota	Actinobacteria	Corynebacteriales	Corynebacteriaceae			bacteria_P74_9_Cut3_Pi_72	9_CUT3_Pi_72	9_CUT3_Pi	5_dsRNA_Pi	0
ASV1017	Bacteria	Actinomycetota	Actinobacteria	Corynebacteriales	Corynebacteriaceae			bacteria_P22_4_Non_Specific_48	4_NSP_48	4_NSP	2_NSP	0
ASV1017	Bacteria	Actinomycetota	Actinobacteria	Corynebacteriales	Corynebacteriaceae			bacteria_P5_2_Water_24	2_WT_24	2_WT	0_ND	0
ASV1017	Bacteria	Actinomycetota	Actinobacteria	Corynebacteriales	Corynebacteriaceae			bacteria_P8_4_Non_Specific_24	4_NSP_24	4_NSP	2_NSP	0
ASV1017	Bacteria	Actinomycetota	Actinobacteria	Corynebacteriales	Corynebacteriaceae			bacteria_P50_3_Water_Pi_48	3_WT_Pi_48	3_WT_Pi	1_ND_Pi	0
ASV1017	Bacteria	Actinomycetota	Actinobacteria	Corynebacteriales	Corynebacteriaceae			bacteria_P13_8_Cut3_24	8_CUT3_24	8_CUT3	4_dsRNA	0
ASV1017	Bacteria	Actinomycetota	Actinobacteria	Corynebacteriales	Corynebacteriaceae			bacteria_P73_9_Cut3_Pi_72	9_CUT3_Pi_72	9_CUT3_Pi	5_dsRNA_Pi	0
ASV1017	Bacteria	Actinomycetota	Actinobacteria	Corynebacteriales	Corynebacteriaceae			bacteria_P15_8_Cut3_24	8_CUT3_24	8_CUT3	4_dsRNA	0
ASV1017	Bacteria	Actinomycetota	Actinobacteria	Corynebacteriales	Corynebacteriaceae			bacteria_P49_3_Water_Pi_48	3_WT_Pi_48	3_WT_Pi	1_ND_Pi	0
ASV1017	Bacteria	Actinomycetota	Actinobacteria	Corynebacteriales	Corynebacteriaceae			bacteria_P75_9_Cut3_Pi_72	9_CUT3_Pi_72	9_CUT3_Pi	5_dsRNA_Pi	0
ASV1018	Bacteria	Bacteroidota	Bacteroidia	Sphingobacteriales	Sphingobacteriaceae	Pedobacter		bacteria_P33_0_No_Treatment_72	0_NT_72	0_NT	0_ND	0.10395
ASV1018	Bacteria	Bacteroidota	Bacteroidia	Sphingobacteriales	Sphingobacteriaceae	Pedobacter		bacteria_P38_4_Non_Specific_72	4_NSP_72	4_NSP	2_NSP	0.0693001
ASV1018	Bacteria	Bacteroidota	Bacteroidia	Sphingobacteriales	Sphingobacteriaceae	Pedobacter		bacteria_P10_6_GPB1_24	6_GPB1_24	6_GPB1	4_dsRNA	0
ASV1018	Bacteria	Bacteroidota	Bacteroidia	Sphingobacteriales	Sphingobacteriaceae	Pedobacter		bacteria_P37_4_Non_Specific_72	4_NSP_72	4_NSP	2_NSP	0
ASV1018	Bacteria	Bacteroidota	Bacteroidia	Sphingobacteriales	Sphingobacteriaceae	Pedobacter		bacteria_P36_2_Water_72	2_WT_72	2_WT	0_ND	0
ASV1018	Bacteria	Bacteroidota	Bacteroidia	Sphingobacteriales	Sphingobacteriaceae	Pedobacter		bacteria_P39_4_Non_Specific_72	4_NSP_72	4_NSP	2_NSP	0
ASV1018	Bacteria	Bacteroidota	Bacteroidia	Sphingobacteriales	Sphingobacteriaceae	Pedobacter		bacteria_P3_0_No_Treatment_24	0_NT_24	0_NT	0_ND	0
ASV1018	Bacteria	Bacteroidota	Bacteroidia	Sphingobacteriales	Sphingobacteriaceae	Pedobacter		bacteria_P13_8_Cut3_24	8_CUT3_24	8_CUT3	4_dsRNA	0
ASV1018	Bacteria	Bacteroidota	Bacteroidia	Sphingobacteriales	Sphingobacteriaceae	Pedobacter		bacteria_P69_5_Non_Specific_Pi_72	5_NSP_Pi_72	5_NSP_Pi	3_NSP_Pi	0
ASV1018	Bacteria	Bacteroidota	Bacteroidia	Sphingobacteriales	Sphingobacteriaceae	Pedobacter		bacteria_P72_7_GPB1_Pi_72	7_GPB1_Pi_72	7_GPB1_Pi	5_dsRNA_Pi	0
ASV1018	Bacteria	Bacteroidota	Bacteroidia	Sphingobacteriales	Sphingobacteriaceae	Pedobacter		bacteria_P16_0_No_Treatment_48	0_NT_48	0_NT	0_ND	0
ASV1018	Bacteria	Bacteroidota	Bacteroidia	Sphingobacteriales	Sphingobacteriaceae	Pedobacter		bacteria_P14_8_Cut3_24	8_CUT3_24	8_CUT3	4_dsRNA	0
ASV1018	Bacteria	Bacteroidota	Bacteroidia	Sphingobacteriales	Sphingobacteriaceae	Pedobacter		bacteria_P41_6_GPB1_72	6_GPB1_72	6_GPB1	4_dsRNA	0
ASV1018	Bacteria	Bacteroidota	Bacteroidia	Sphingobacteriales	Sphingobacteriaceae	Pedobacter		bacteria_P32_0_No_Treatment_72	0_NT_72	0_NT	0_ND	0
ASV1018	Bacteria	Bacteroidota	Bacteroidia	Sphingobacteriales	Sphingobacteriaceae	Pedobacter		bacteria_P40_6_GPB1_72	6_GPB1_72	6_GPB1	4_dsRNA	0
ASV1018	Bacteria	Bacteroidota	Bacteroidia	Sphingobacteriales	Sphingobacteriaceae	Pedobacter		bacteria_P11_6_GPB1_24	6_GPB1_24	6_GPB1	4_dsRNA	0
ASV1018	Bacteria	Bacteroidota	Bacteroidia	Sphingobacteriales	Sphingobacteriaceae	Pedobacter		bacteria_P8_4_Non_Specific_24	4_NSP_24	4_NSP	2_NSP	0
ASV1018	Bacteria	Bacteroidota	Bacteroidia	Sphingobacteriales	Sphingobacteriaceae	Pedobacter		bacteria_P75_9_Cut3_Pi_72	9_CUT3_Pi_72	9_CUT3_Pi	5_dsRNA_Pi	0
ASV1018	Bacteria	Bacteroidota	Bacteroidia	Sphingobacteriales	Sphingobacteriaceae	Pedobacter		bacteria_P31_0_No_Treatment_72	0_NT_72	0_NT	0_ND	0
ASV1018	Bacteria	Bacteroidota	Bacteroidia	Sphingobacteriales	Sphingobacteriaceae	Pedobacter		bacteria_P4_2_Water_24	2_WT_24	2_WT	0_ND	0
ASV1018	Bacteria	Bacteroidota	Bacteroidia	Sphingobacteriales	Sphingobacteriaceae	Pedobacter		bacteria_P1_0_No_Treatment_24	0_NT_24	0_NT	0_ND	0
ASV1018	Bacteria	Bacteroidota	Bacteroidia	Sphingobacteriales	Sphingobacteriaceae	Pedobacter		bacteria_P12_6_GPB1_24	6_GPB1_24	6_GPB1	4_dsRNA	0
ASV1018	Bacteria	Bacteroidota	Bacteroidia	Sphingobacteriales	Sphingobacteriaceae	Pedobacter		bacteria_P70_7_GPB1_Pi_72	7_GPB1_Pi_72	7_GPB1_Pi	5_dsRNA_Pi	0
ASV1018	Bacteria	Bacteroidota	Bacteroidia	Sphingobacteriales	Sphingobacteriaceae	Pedobacter		bacteria_P30_8_Cut3_48	8_CUT3_48	8_CUT3	4_dsRNA	0
ASV1018	Bacteria	Bacteroidota	Bacteroidia	Sphingobacteriales	Sphingobacteriaceae	Pedobacter		bacteria_P34_2_Water_72	2_WT_72	2_WT	0_ND	0
ASV1018	Bacteria	Bacteroidota	Bacteroidia	Sphingobacteriales	Sphingobacteriaceae	Pedobacter		bacteria_P42_6_GPB1_72	6_GPB1_72	6_GPB1	4_dsRNA	0
ASV1018	Bacteria	Bacteroidota	Bacteroidia	Sphingobacteriales	Sphingobacteriaceae	Pedobacter		bacteria_P48_1_No_Treatment_Pi_48	1_NT_Pi_48	1_NT_Pi	1_ND_Pi	0
ASV1018	Bacteria	Bacteroidota	Bacteroidia	Sphingobacteriales	Sphingobacteriaceae	Pedobacter		bacteria_P19_2_Water_48	2_WT_48	2_WT	0_ND	0
ASV1018	Bacteria	Bacteroidota	Bacteroidia	Sphingobacteriales	Sphingobacteriaceae	Pedobacter		bacteria_P74_9_Cut3_Pi_72	9_CUT3_Pi_72	9_CUT3_Pi	5_dsRNA_Pi	0
ASV1018	Bacteria	Bacteroidota	Bacteroidia	Sphingobacteriales	Sphingobacteriaceae	Pedobacter		bacteria_P46_1_No_Treatment_Pi_48	1_NT_Pi_48	1_NT_Pi	1_ND_Pi	0
ASV1018	Bacteria	Bacteroidota	Bacteroidia	Sphingobacteriales	Sphingobacteriaceae	Pedobacter		bacteria_P29_8_Cut3_48	8_CUT3_48	8_CUT3	4_dsRNA	0
ASV1018	Bacteria	Bacteroidota	Bacteroidia	Sphingobacteriales	Sphingobacteriaceae	Pedobacter		bacteria_P23_4_Non_Specific_48	4_NSP_48	4_NSP	2_NSP	0
ASV1018	Bacteria	Bacteroidota	Bacteroidia	Sphingobacteriales	Sphingobacteriaceae	Pedobacter		bacteria_P64_3_Water_Pi_72	3_WT_Pi_72	3_WT_Pi	1_ND_Pi	0
ASV1018	Bacteria	Bacteroidota	Bacteroidia	Sphingobacteriales	Sphingobacteriaceae	Pedobacter		bacteria_P15_8_Cut3_24	8_CUT3_24	8_CUT3	4_dsRNA	0
ASV1018	Bacteria	Bacteroidota	Bacteroidia	Sphingobacteriales	Sphingobacteriaceae	Pedobacter		bacteria_P67_5_Non_Specific_Pi_72	5_NSP_Pi_72	5_NSP_Pi	3_NSP_Pi	0
ASV1018	Bacteria	Bacteroidota	Bacteroidia	Sphingobacteriales	Sphingobacteriaceae	Pedobacter		bacteria_P7_4_Non_Specific_24	4_NSP_24	4_NSP	2_NSP	0
ASV1018	Bacteria	Bacteroidota	Bacteroidia	Sphingobacteriales	Sphingobacteriaceae	Pedobacter		bacteria_P68_5_Non_Specific_Pi_72	5_NSP_Pi_72	5_NSP_Pi	3_NSP_Pi	0
ASV1018	Bacteria	Bacteroidota	Bacteroidia	Sphingobacteriales	Sphingobacteriaceae	Pedobacter		bacteria_P27_6_GPB1_48	6_GPB1_48	6_GPB1	4_dsRNA	0
ASV1018	Bacteria	Bacteroidota	Bacteroidia	Sphingobacteriales	Sphingobacteriaceae	Pedobacter		bacteria_P18_0_No_Treatment_48	0_NT_48	0_NT	0_ND	0
ASV1018	Bacteria	Bacteroidota	Bacteroidia	Sphingobacteriales	Sphingobacteriaceae	Pedobacter		bacteria_P35_2_Water_72	2_WT_72	2_WT	0_ND	0
ASV1018	Bacteria	Bacteroidota	Bacteroidia	Sphingobacteriales	Sphingobacteriaceae	Pedobacter		bacteria_P47_1_No_Treatment_Pi_48	1_NT_Pi_48	1_NT_Pi	1_ND_Pi	0
ASV1018	Bacteria	Bacteroidota	Bacteroidia	Sphingobacteriales	Sphingobacteriaceae	Pedobacter		bacteria_P26_6_GPB1_48	6_GPB1_48	6_GPB1	4_dsRNA	0
ASV1018	Bacteria	Bacteroidota	Bacteroidia	Sphingobacteriales	Sphingobacteriaceae	Pedobacter		bacteria_P50_3_Water_Pi_48	3_WT_Pi_48	3_WT_Pi	1_ND_Pi	0
ASV1018	Bacteria	Bacteroidota	Bacteroidia	Sphingobacteriales	Sphingobacteriaceae	Pedobacter		bacteria_P6_2_Water_24	2_WT_24	2_WT	0_ND	0
ASV1018	Bacteria	Bacteroidota	Bacteroidia	Sphingobacteriales	Sphingobacteriaceae	Pedobacter		bacteria_P24_4_Non_Specific_48	4_NSP_48	4_NSP	2_NSP	0
ASV1018	Bacteria	Bacteroidota	Bacteroidia	Sphingobacteriales	Sphingobacteriaceae	Pedobacter		bacteria_P66_3_Water_Pi_72	3_WT_Pi_72	3_WT_Pi	1_ND_Pi	0
ASV1018	Bacteria	Bacteroidota	Bacteroidia	Sphingobacteriales	Sphingobacteriaceae	Pedobacter		bacteria_P22_4_Non_Specific_48	4_NSP_48	4_NSP	2_NSP	0
ASV1018	Bacteria	Bacteroidota	Bacteroidia	Sphingobacteriales	Sphingobacteriaceae	Pedobacter		bacteria_P73_9_Cut3_Pi_72	9_CUT3_Pi_72	9_CUT3_Pi	5_dsRNA_Pi	0
ASV1018	Bacteria	Bacteroidota	Bacteroidia	Sphingobacteriales	Sphingobacteriaceae	Pedobacter		bacteria_P71_7_GPB1_Pi_72	7_GPB1_Pi_72	7_GPB1_Pi	5_dsRNA_Pi	0
ASV1018	Bacteria	Bacteroidota	Bacteroidia	Sphingobacteriales	Sphingobacteriaceae	Pedobacter		bacteria_P2_0_No_Treatment_24	0_NT_24	0_NT	0_ND	0
ASV1018	Bacteria	Bacteroidota	Bacteroidia	Sphingobacteriales	Sphingobacteriaceae	Pedobacter		bacteria_P61_1_No_Treatment_Pi_72	1_NT_Pi_72	1_NT_Pi	1_ND_Pi	0
ASV1018	Bacteria	Bacteroidota	Bacteroidia	Sphingobacteriales	Sphingobacteriaceae	Pedobacter		bacteria_P62_1_No_Treatment_Pi_72	1_NT_Pi_72	1_NT_Pi	1_ND_Pi	0
ASV1018	Bacteria	Bacteroidota	Bacteroidia	Sphingobacteriales	Sphingobacteriaceae	Pedobacter		bacteria_P45_8_Cut3_72	8_CUT3_72	8_CUT3	4_dsRNA	0
ASV1018	Bacteria	Bacteroidota	Bacteroidia	Sphingobacteriales	Sphingobacteriaceae	Pedobacter		bacteria_P17_0_No_Treatment_48	0_NT_48	0_NT	0_ND	0
ASV1018	Bacteria	Bacteroidota	Bacteroidia	Sphingobacteriales	Sphingobacteriaceae	Pedobacter		bacteria_P44_8_Cut3_72	8_CUT3_72	8_CUT3	4_dsRNA	0
ASV1018	Bacteria	Bacteroidota	Bacteroidia	Sphingobacteriales	Sphingobacteriaceae	Pedobacter		bacteria_P28_8_Cut3_48	8_CUT3_48	8_CUT3	4_dsRNA	0
ASV1018	Bacteria	Bacteroidota	Bacteroidia	Sphingobacteriales	Sphingobacteriaceae	Pedobacter		bacteria_P58_9_Cut3_Pi_48	9_CUT3_Pi_48	9_CUT3_Pi	5_dsRNA_Pi	0
ASV1018	Bacteria	Bacteroidota	Bacteroidia	Sphingobacteriales	Sphingobacteriaceae	Pedobacter		bacteria_P60_9_Cut3_Pi_48	9_CUT3_Pi_48	9_CUT3_Pi	5_dsRNA_Pi	0
ASV1018	Bacteria	Bacteroidota	Bacteroidia	Sphingobacteriales	Sphingobacteriaceae	Pedobacter		bacteria_P53_5_Non_Specific_Pi_48	5_NSP_Pi_48	5_NSP_Pi	3_NSP_Pi	0
ASV1018	Bacteria	Bacteroidota	Bacteroidia	Sphingobacteriales	Sphingobacteriaceae	Pedobacter		bacteria_P25_6_GPB1_48	6_GPB1_48	6_GPB1	4_dsRNA	0
ASV1018	Bacteria	Bacteroidota	Bacteroidia	Sphingobacteriales	Sphingobacteriaceae	Pedobacter		bacteria_P59_9_Cut3_Pi_48	9_CUT3_Pi_48	9_CUT3_Pi	5_dsRNA_Pi	0
ASV1018	Bacteria	Bacteroidota	Bacteroidia	Sphingobacteriales	Sphingobacteriaceae	Pedobacter		bacteria_P65_3_Water_Pi_72	3_WT_Pi_72	3_WT_Pi	1_ND_Pi	0
ASV1018	Bacteria	Bacteroidota	Bacteroidia	Sphingobacteriales	Sphingobacteriaceae	Pedobacter		bacteria_P56_7_GPB1_Pi_48	7_GPB1_Pi_48	7_GPB1_Pi	5_dsRNA_Pi	0
ASV1018	Bacteria	Bacteroidota	Bacteroidia	Sphingobacteriales	Sphingobacteriaceae	Pedobacter		bacteria_P55_7_GPB1_Pi_48	7_GPB1_Pi_48	7_GPB1_Pi	5_dsRNA_Pi	0
ASV1018	Bacteria	Bacteroidota	Bacteroidia	Sphingobacteriales	Sphingobacteriaceae	Pedobacter		bacteria_P63_1_No_Treatment_Pi_72	1_NT_Pi_72	1_NT_Pi	1_ND_Pi	0
ASV1018	Bacteria	Bacteroidota	Bacteroidia	Sphingobacteriales	Sphingobacteriaceae	Pedobacter		bacteria_P9_4_Non_Specific_24	4_NSP_24	4_NSP	2_NSP	0
ASV1018	Bacteria	Bacteroidota	Bacteroidia	Sphingobacteriales	Sphingobacteriaceae	Pedobacter		bacteria_P5_2_Water_24	2_WT_24	2_WT	0_ND	0
ASV1018	Bacteria	Bacteroidota	Bacteroidia	Sphingobacteriales	Sphingobacteriaceae	Pedobacter		bacteria_P54_5_Non_Specific_Pi_48	5_NSP_Pi_48	5_NSP_Pi	3_NSP_Pi	0
ASV1018	Bacteria	Bacteroidota	Bacteroidia	Sphingobacteriales	Sphingobacteriaceae	Pedobacter		bacteria_P43_8_Cut3_72	8_CUT3_72	8_CUT3	4_dsRNA	0
ASV1018	Bacteria	Bacteroidota	Bacteroidia	Sphingobacteriales	Sphingobacteriaceae	Pedobacter		bacteria_P52_5_Non_Specific_Pi_48	5_NSP_Pi_48	5_NSP_Pi	3_NSP_Pi	0
ASV1018	Bacteria	Bacteroidota	Bacteroidia	Sphingobacteriales	Sphingobacteriaceae	Pedobacter		bacteria_P21_2_Water_48	2_WT_48	2_WT	0_ND	0
ASV1018	Bacteria	Bacteroidota	Bacteroidia	Sphingobacteriales	Sphingobacteriaceae	Pedobacter		bacteria_P51_3_Water_Pi_48	3_WT_Pi_48	3_WT_Pi	1_ND_Pi	0
ASV1018	Bacteria	Bacteroidota	Bacteroidia	Sphingobacteriales	Sphingobacteriaceae	Pedobacter		bacteria_P20_2_Water_48	2_WT_48	2_WT	0_ND	0
ASV1018	Bacteria	Bacteroidota	Bacteroidia	Sphingobacteriales	Sphingobacteriaceae	Pedobacter		bacteria_P57_7_GPB1_Pi_48	7_GPB1_Pi_48	7_GPB1_Pi	5_dsRNA_Pi	0
ASV1018	Bacteria	Bacteroidota	Bacteroidia	Sphingobacteriales	Sphingobacteriaceae	Pedobacter		bacteria_P49_3_Water_Pi_48	3_WT_Pi_48	3_WT_Pi	1_ND_Pi	0
ASV1019	Bacteria	Pseudomonadota	Alphaproteobacteria	Rhizobiales	Rhizobiaceae	Rhizobium		bacteria_P60_9_Cut3_Pi_48	9_CUT3_Pi_48	9_CUT3_Pi	5_dsRNA_Pi	0.2079
ASV1019	Bacteria	Pseudomonadota	Alphaproteobacteria	Rhizobiales	Rhizobiaceae	Rhizobium		bacteria_P33_0_No_Treatment_72	0_NT_72	0_NT	0_ND	0.03465
ASV1019	Bacteria	Pseudomonadota	Alphaproteobacteria	Rhizobiales	Rhizobiaceae	Rhizobium		bacteria_P36_2_Water_72	2_WT_72	2_WT	0_ND	0
ASV1019	Bacteria	Pseudomonadota	Alphaproteobacteria	Rhizobiales	Rhizobiaceae	Rhizobium		bacteria_P12_6_GPB1_24	6_GPB1_24	6_GPB1	4_dsRNA	0
ASV1019	Bacteria	Pseudomonadota	Alphaproteobacteria	Rhizobiales	Rhizobiaceae	Rhizobium		bacteria_P62_1_No_Treatment_Pi_72	1_NT_Pi_72	1_NT_Pi	1_ND_Pi	0
ASV1019	Bacteria	Pseudomonadota	Alphaproteobacteria	Rhizobiales	Rhizobiaceae	Rhizobium		bacteria_P11_6_GPB1_24	6_GPB1_24	6_GPB1	4_dsRNA	0
ASV1019	Bacteria	Pseudomonadota	Alphaproteobacteria	Rhizobiales	Rhizobiaceae	Rhizobium		bacteria_P63_1_No_Treatment_Pi_72	1_NT_Pi_72	1_NT_Pi	1_ND_Pi	0
ASV1019	Bacteria	Pseudomonadota	Alphaproteobacteria	Rhizobiales	Rhizobiaceae	Rhizobium		bacteria_P61_1_No_Treatment_Pi_72	1_NT_Pi_72	1_NT_Pi	1_ND_Pi	0
ASV1019	Bacteria	Pseudomonadota	Alphaproteobacteria	Rhizobiales	Rhizobiaceae	Rhizobium		bacteria_P72_7_GPB1_Pi_72	7_GPB1_Pi_72	7_GPB1_Pi	5_dsRNA_Pi	0
ASV1019	Bacteria	Pseudomonadota	Alphaproteobacteria	Rhizobiales	Rhizobiaceae	Rhizobium		bacteria_P73_9_Cut3_Pi_72	9_CUT3_Pi_72	9_CUT3_Pi	5_dsRNA_Pi	0
ASV1019	Bacteria	Pseudomonadota	Alphaproteobacteria	Rhizobiales	Rhizobiaceae	Rhizobium		bacteria_P10_6_GPB1_24	6_GPB1_24	6_GPB1	4_dsRNA	0
ASV1019	Bacteria	Pseudomonadota	Alphaproteobacteria	Rhizobiales	Rhizobiaceae	Rhizobium		bacteria_P38_4_Non_Specific_72	4_NSP_72	4_NSP	2_NSP	0
ASV1019	Bacteria	Pseudomonadota	Alphaproteobacteria	Rhizobiales	Rhizobiaceae	Rhizobium		bacteria_P51_3_Water_Pi_48	3_WT_Pi_48	3_WT_Pi	1_ND_Pi	0
ASV1019	Bacteria	Pseudomonadota	Alphaproteobacteria	Rhizobiales	Rhizobiaceae	Rhizobium		bacteria_P37_4_Non_Specific_72	4_NSP_72	4_NSP	2_NSP	0
ASV1019	Bacteria	Pseudomonadota	Alphaproteobacteria	Rhizobiales	Rhizobiaceae	Rhizobium		bacteria_P55_7_GPB1_Pi_48	7_GPB1_Pi_48	7_GPB1_Pi	5_dsRNA_Pi	0
ASV1019	Bacteria	Pseudomonadota	Alphaproteobacteria	Rhizobiales	Rhizobiaceae	Rhizobium		bacteria_P3_0_No_Treatment_24	0_NT_24	0_NT	0_ND	0
ASV1019	Bacteria	Pseudomonadota	Alphaproteobacteria	Rhizobiales	Rhizobiaceae	Rhizobium		bacteria_P56_7_GPB1_Pi_48	7_GPB1_Pi_48	7_GPB1_Pi	5_dsRNA_Pi	0
ASV1019	Bacteria	Pseudomonadota	Alphaproteobacteria	Rhizobiales	Rhizobiaceae	Rhizobium		bacteria_P16_0_No_Treatment_48	0_NT_48	0_NT	0_ND	0
ASV1019	Bacteria	Pseudomonadota	Alphaproteobacteria	Rhizobiales	Rhizobiaceae	Rhizobium		bacteria_P75_9_Cut3_Pi_72	9_CUT3_Pi_72	9_CUT3_Pi	5_dsRNA_Pi	0
ASV1019	Bacteria	Pseudomonadota	Alphaproteobacteria	Rhizobiales	Rhizobiaceae	Rhizobium		bacteria_P8_4_Non_Specific_24	4_NSP_24	4_NSP	2_NSP	0
ASV1019	Bacteria	Pseudomonadota	Alphaproteobacteria	Rhizobiales	Rhizobiaceae	Rhizobium		bacteria_P23_4_Non_Specific_48	4_NSP_48	4_NSP	2_NSP	0
ASV1019	Bacteria	Pseudomonadota	Alphaproteobacteria	Rhizobiales	Rhizobiaceae	Rhizobium		bacteria_P54_5_Non_Specific_Pi_48	5_NSP_Pi_48	5_NSP_Pi	3_NSP_Pi	0
ASV1019	Bacteria	Pseudomonadota	Alphaproteobacteria	Rhizobiales	Rhizobiaceae	Rhizobium		bacteria_P27_6_GPB1_48	6_GPB1_48	6_GPB1	4_dsRNA	0
ASV1019	Bacteria	Pseudomonadota	Alphaproteobacteria	Rhizobiales	Rhizobiaceae	Rhizobium		bacteria_P6_2_Water_24	2_WT_24	2_WT	0_ND	0
ASV1019	Bacteria	Pseudomonadota	Alphaproteobacteria	Rhizobiales	Rhizobiaceae	Rhizobium		bacteria_P32_0_No_Treatment_72	0_NT_72	0_NT	0_ND	0
ASV1019	Bacteria	Pseudomonadota	Alphaproteobacteria	Rhizobiales	Rhizobiaceae	Rhizobium		bacteria_P1_0_No_Treatment_24	0_NT_24	0_NT	0_ND	0
ASV1019	Bacteria	Pseudomonadota	Alphaproteobacteria	Rhizobiales	Rhizobiaceae	Rhizobium		bacteria_P64_3_Water_Pi_72	3_WT_Pi_72	3_WT_Pi	1_ND_Pi	0
ASV1019	Bacteria	Pseudomonadota	Alphaproteobacteria	Rhizobiales	Rhizobiaceae	Rhizobium		bacteria_P65_3_Water_Pi_72	3_WT_Pi_72	3_WT_Pi	1_ND_Pi	0
ASV1019	Bacteria	Pseudomonadota	Alphaproteobacteria	Rhizobiales	Rhizobiaceae	Rhizobium		bacteria_P4_2_Water_24	2_WT_24	2_WT	0_ND	0
ASV1019	Bacteria	Pseudomonadota	Alphaproteobacteria	Rhizobiales	Rhizobiaceae	Rhizobium		bacteria_P15_8_Cut3_24	8_CUT3_24	8_CUT3	4_dsRNA	0
ASV1019	Bacteria	Pseudomonadota	Alphaproteobacteria	Rhizobiales	Rhizobiaceae	Rhizobium		bacteria_P49_3_Water_Pi_48	3_WT_Pi_48	3_WT_Pi	1_ND_Pi	0
ASV1019	Bacteria	Pseudomonadota	Alphaproteobacteria	Rhizobiales	Rhizobiaceae	Rhizobium		bacteria_P67_5_Non_Specific_Pi_72	5_NSP_Pi_72	5_NSP_Pi	3_NSP_Pi	0
ASV1019	Bacteria	Pseudomonadota	Alphaproteobacteria	Rhizobiales	Rhizobiaceae	Rhizobium		bacteria_P7_4_Non_Specific_24	4_NSP_24	4_NSP	2_NSP	0
ASV1019	Bacteria	Pseudomonadota	Alphaproteobacteria	Rhizobiales	Rhizobiaceae	Rhizobium		bacteria_P74_9_Cut3_Pi_72	9_CUT3_Pi_72	9_CUT3_Pi	5_dsRNA_Pi	0
ASV1019	Bacteria	Pseudomonadota	Alphaproteobacteria	Rhizobiales	Rhizobiaceae	Rhizobium		bacteria_P2_0_No_Treatment_24	0_NT_24	0_NT	0_ND	0
ASV1019	Bacteria	Pseudomonadota	Alphaproteobacteria	Rhizobiales	Rhizobiaceae	Rhizobium		bacteria_P53_5_Non_Specific_Pi_48	5_NSP_Pi_48	5_NSP_Pi	3_NSP_Pi	0
ASV1019	Bacteria	Pseudomonadota	Alphaproteobacteria	Rhizobiales	Rhizobiaceae	Rhizobium		bacteria_P29_8_Cut3_48	8_CUT3_48	8_CUT3	4_dsRNA	0
ASV1019	Bacteria	Pseudomonadota	Alphaproteobacteria	Rhizobiales	Rhizobiaceae	Rhizobium		bacteria_P58_9_Cut3_Pi_48	9_CUT3_Pi_48	9_CUT3_Pi	5_dsRNA_Pi	0
ASV1019	Bacteria	Pseudomonadota	Alphaproteobacteria	Rhizobiales	Rhizobiaceae	Rhizobium		bacteria_P59_9_Cut3_Pi_48	9_CUT3_Pi_48	9_CUT3_Pi	5_dsRNA_Pi	0
ASV1019	Bacteria	Pseudomonadota	Alphaproteobacteria	Rhizobiales	Rhizobiaceae	Rhizobium		bacteria_P13_8_Cut3_24	8_CUT3_24	8_CUT3	4_dsRNA	0
ASV1019	Bacteria	Pseudomonadota	Alphaproteobacteria	Rhizobiales	Rhizobiaceae	Rhizobium		bacteria_P30_8_Cut3_48	8_CUT3_48	8_CUT3	4_dsRNA	0
ASV1019	Bacteria	Pseudomonadota	Alphaproteobacteria	Rhizobiales	Rhizobiaceae	Rhizobium		bacteria_P57_7_GPB1_Pi_48	7_GPB1_Pi_48	7_GPB1_Pi	5_dsRNA_Pi	0
ASV1019	Bacteria	Pseudomonadota	Alphaproteobacteria	Rhizobiales	Rhizobiaceae	Rhizobium		bacteria_P31_0_No_Treatment_72	0_NT_72	0_NT	0_ND	0
ASV1019	Bacteria	Pseudomonadota	Alphaproteobacteria	Rhizobiales	Rhizobiaceae	Rhizobium		bacteria_P22_4_Non_Specific_48	4_NSP_48	4_NSP	2_NSP	0
ASV1019	Bacteria	Pseudomonadota	Alphaproteobacteria	Rhizobiales	Rhizobiaceae	Rhizobium		bacteria_P24_4_Non_Specific_48	4_NSP_48	4_NSP	2_NSP	0
ASV1019	Bacteria	Pseudomonadota	Alphaproteobacteria	Rhizobiales	Rhizobiaceae	Rhizobium		bacteria_P66_3_Water_Pi_72	3_WT_Pi_72	3_WT_Pi	1_ND_Pi	0
ASV1019	Bacteria	Pseudomonadota	Alphaproteobacteria	Rhizobiales	Rhizobiaceae	Rhizobium		bacteria_P70_7_GPB1_Pi_72	7_GPB1_Pi_72	7_GPB1_Pi	5_dsRNA_Pi	0
ASV1019	Bacteria	Pseudomonadota	Alphaproteobacteria	Rhizobiales	Rhizobiaceae	Rhizobium		bacteria_P46_1_No_Treatment_Pi_48	1_NT_Pi_48	1_NT_Pi	1_ND_Pi	0
ASV1019	Bacteria	Pseudomonadota	Alphaproteobacteria	Rhizobiales	Rhizobiaceae	Rhizobium		bacteria_P52_5_Non_Specific_Pi_48	5_NSP_Pi_48	5_NSP_Pi	3_NSP_Pi	0
ASV1019	Bacteria	Pseudomonadota	Alphaproteobacteria	Rhizobiales	Rhizobiaceae	Rhizobium		bacteria_P28_8_Cut3_48	8_CUT3_48	8_CUT3	4_dsRNA	0
ASV1019	Bacteria	Pseudomonadota	Alphaproteobacteria	Rhizobiales	Rhizobiaceae	Rhizobium		bacteria_P40_6_GPB1_72	6_GPB1_72	6_GPB1	4_dsRNA	0
ASV1019	Bacteria	Pseudomonadota	Alphaproteobacteria	Rhizobiales	Rhizobiaceae	Rhizobium		bacteria_P34_2_Water_72	2_WT_72	2_WT	0_ND	0
ASV1019	Bacteria	Pseudomonadota	Alphaproteobacteria	Rhizobiales	Rhizobiaceae	Rhizobium		bacteria_P39_4_Non_Specific_72	4_NSP_72	4_NSP	2_NSP	0
ASV1019	Bacteria	Pseudomonadota	Alphaproteobacteria	Rhizobiales	Rhizobiaceae	Rhizobium		bacteria_P14_8_Cut3_24	8_CUT3_24	8_CUT3	4_dsRNA	0
ASV1019	Bacteria	Pseudomonadota	Alphaproteobacteria	Rhizobiales	Rhizobiaceae	Rhizobium		bacteria_P18_0_No_Treatment_48	0_NT_48	0_NT	0_ND	0
ASV1019	Bacteria	Pseudomonadota	Alphaproteobacteria	Rhizobiales	Rhizobiaceae	Rhizobium		bacteria_P69_5_Non_Specific_Pi_72	5_NSP_Pi_72	5_NSP_Pi	3_NSP_Pi	0
ASV1019	Bacteria	Pseudomonadota	Alphaproteobacteria	Rhizobiales	Rhizobiaceae	Rhizobium		bacteria_P41_6_GPB1_72	6_GPB1_72	6_GPB1	4_dsRNA	0
ASV1019	Bacteria	Pseudomonadota	Alphaproteobacteria	Rhizobiales	Rhizobiaceae	Rhizobium		bacteria_P42_6_GPB1_72	6_GPB1_72	6_GPB1	4_dsRNA	0
ASV1019	Bacteria	Pseudomonadota	Alphaproteobacteria	Rhizobiales	Rhizobiaceae	Rhizobium		bacteria_P50_3_Water_Pi_48	3_WT_Pi_48	3_WT_Pi	1_ND_Pi	0
ASV1019	Bacteria	Pseudomonadota	Alphaproteobacteria	Rhizobiales	Rhizobiaceae	Rhizobium		bacteria_P44_8_Cut3_72	8_CUT3_72	8_CUT3	4_dsRNA	0
ASV1019	Bacteria	Pseudomonadota	Alphaproteobacteria	Rhizobiales	Rhizobiaceae	Rhizobium		bacteria_P47_1_No_Treatment_Pi_48	1_NT_Pi_48	1_NT_Pi	1_ND_Pi	0
ASV1019	Bacteria	Pseudomonadota	Alphaproteobacteria	Rhizobiales	Rhizobiaceae	Rhizobium		bacteria_P20_2_Water_48	2_WT_48	2_WT	0_ND	0
ASV1019	Bacteria	Pseudomonadota	Alphaproteobacteria	Rhizobiales	Rhizobiaceae	Rhizobium		bacteria_P48_1_No_Treatment_Pi_48	1_NT_Pi_48	1_NT_Pi	1_ND_Pi	0
ASV1019	Bacteria	Pseudomonadota	Alphaproteobacteria	Rhizobiales	Rhizobiaceae	Rhizobium		bacteria_P25_6_GPB1_48	6_GPB1_48	6_GPB1	4_dsRNA	0
ASV1019	Bacteria	Pseudomonadota	Alphaproteobacteria	Rhizobiales	Rhizobiaceae	Rhizobium		bacteria_P35_2_Water_72	2_WT_72	2_WT	0_ND	0
ASV1019	Bacteria	Pseudomonadota	Alphaproteobacteria	Rhizobiales	Rhizobiaceae	Rhizobium		bacteria_P5_2_Water_24	2_WT_24	2_WT	0_ND	0
ASV1019	Bacteria	Pseudomonadota	Alphaproteobacteria	Rhizobiales	Rhizobiaceae	Rhizobium		bacteria_P43_8_Cut3_72	8_CUT3_72	8_CUT3	4_dsRNA	0
ASV1019	Bacteria	Pseudomonadota	Alphaproteobacteria	Rhizobiales	Rhizobiaceae	Rhizobium		bacteria_P17_0_No_Treatment_48	0_NT_48	0_NT	0_ND	0
ASV1019	Bacteria	Pseudomonadota	Alphaproteobacteria	Rhizobiales	Rhizobiaceae	Rhizobium		bacteria_P68_5_Non_Specific_Pi_72	5_NSP_Pi_72	5_NSP_Pi	3_NSP_Pi	0
ASV1019	Bacteria	Pseudomonadota	Alphaproteobacteria	Rhizobiales	Rhizobiaceae	Rhizobium		bacteria_P71_7_GPB1_Pi_72	7_GPB1_Pi_72	7_GPB1_Pi	5_dsRNA_Pi	0
ASV1019	Bacteria	Pseudomonadota	Alphaproteobacteria	Rhizobiales	Rhizobiaceae	Rhizobium		bacteria_P45_8_Cut3_72	8_CUT3_72	8_CUT3	4_dsRNA	0
ASV1019	Bacteria	Pseudomonadota	Alphaproteobacteria	Rhizobiales	Rhizobiaceae	Rhizobium		bacteria_P26_6_GPB1_48	6_GPB1_48	6_GPB1	4_dsRNA	0
ASV1019	Bacteria	Pseudomonadota	Alphaproteobacteria	Rhizobiales	Rhizobiaceae	Rhizobium		bacteria_P19_2_Water_48	2_WT_48	2_WT	0_ND	0
ASV1019	Bacteria	Pseudomonadota	Alphaproteobacteria	Rhizobiales	Rhizobiaceae	Rhizobium		bacteria_P9_4_Non_Specific_24	4_NSP_24	4_NSP	2_NSP	0
ASV1019	Bacteria	Pseudomonadota	Alphaproteobacteria	Rhizobiales	Rhizobiaceae	Rhizobium		bacteria_P21_2_Water_48	2_WT_48	2_WT	0_ND	0
ASV102	Bacteria	Bacillota	Bacilli	Staphylococcales	Staphylococcaceae	Staphylococcus		bacteria_P52_5_Non_Specific_Pi_48	5_NSP_Pi_48	5_NSP_Pi	3_NSP_Pi	0.623701
ASV102	Bacteria	Bacillota	Bacilli	Staphylococcales	Staphylococcaceae	Staphylococcus		bacteria_P45_8_Cut3_72	8_CUT3_72	8_CUT3	4_dsRNA	0.589051
ASV102	Bacteria	Bacillota	Bacilli	Staphylococcales	Staphylococcaceae	Staphylococcus		bacteria_P14_8_Cut3_24	8_CUT3_24	8_CUT3	4_dsRNA	0.519751
ASV102	Bacteria	Bacillota	Bacilli	Staphylococcales	Staphylococcaceae	Staphylococcus		bacteria_P1_0_No_Treatment_24	0_NT_24	0_NT	0_ND	0.45045
ASV102	Bacteria	Bacillota	Bacilli	Staphylococcales	Staphylococcaceae	Staphylococcus		bacteria_P38_4_Non_Specific_72	4_NSP_72	4_NSP	2_NSP	0.4158
ASV102	Bacteria	Bacillota	Bacilli	Staphylococcales	Staphylococcaceae	Staphylococcus		bacteria_P4_2_Water_24	2_WT_24	2_WT	0_ND	0.38115
ASV102	Bacteria	Bacillota	Bacilli	Staphylococcales	Staphylococcaceae	Staphylococcus		bacteria_P12_6_GPB1_24	6_GPB1_24	6_GPB1	4_dsRNA	0.31185
ASV102	Bacteria	Bacillota	Bacilli	Staphylococcales	Staphylococcaceae	Staphylococcus		bacteria_P40_6_GPB1_72	6_GPB1_72	6_GPB1	4_dsRNA	0.31185
ASV102	Bacteria	Bacillota	Bacilli	Staphylococcales	Staphylococcaceae	Staphylococcus		bacteria_P42_6_GPB1_72	6_GPB1_72	6_GPB1	4_dsRNA	0.31185
ASV102	Bacteria	Bacillota	Bacilli	Staphylococcales	Staphylococcaceae	Staphylococcus		bacteria_P24_4_Non_Specific_48	4_NSP_48	4_NSP	2_NSP	0.2772
ASV102	Bacteria	Bacillota	Bacilli	Staphylococcales	Staphylococcaceae	Staphylococcus		bacteria_P55_7_GPB1_Pi_48	7_GPB1_Pi_48	7_GPB1_Pi	5_dsRNA_Pi	0.2772
ASV102	Bacteria	Bacillota	Bacilli	Staphylococcales	Staphylococcaceae	Staphylococcus		bacteria_P75_9_Cut3_Pi_72	9_CUT3_Pi_72	9_CUT3_Pi	5_dsRNA_Pi	0.2772
ASV102	Bacteria	Bacillota	Bacilli	Staphylococcales	Staphylococcaceae	Staphylococcus		bacteria_P19_2_Water_48	2_WT_48	2_WT	0_ND	0.2772
ASV102	Bacteria	Bacillota	Bacilli	Staphylococcales	Staphylococcaceae	Staphylococcus		bacteria_P50_3_Water_Pi_48	3_WT_Pi_48	3_WT_Pi	1_ND_Pi	0.24255
ASV102	Bacteria	Bacillota	Bacilli	Staphylococcales	Staphylococcaceae	Staphylococcus		bacteria_P46_1_No_Treatment_Pi_48	1_NT_Pi_48	1_NT_Pi	1_ND_Pi	0.2079
ASV102	Bacteria	Bacillota	Bacilli	Staphylococcales	Staphylococcaceae	Staphylococcus		bacteria_P34_2_Water_72	2_WT_72	2_WT	0_ND	0.2079
ASV102	Bacteria	Bacillota	Bacilli	Staphylococcales	Staphylococcaceae	Staphylococcus		bacteria_P49_3_Water_Pi_48	3_WT_Pi_48	3_WT_Pi	1_ND_Pi	0.17325
ASV102	Bacteria	Bacillota	Bacilli	Staphylococcales	Staphylococcaceae	Staphylococcus		bacteria_P13_8_Cut3_24	8_CUT3_24	8_CUT3	4_dsRNA	0.10395
ASV102	Bacteria	Bacillota	Bacilli	Staphylococcales	Staphylococcaceae	Staphylococcus		bacteria_P63_1_No_Treatment_Pi_72	1_NT_Pi_72	1_NT_Pi	1_ND_Pi	0.10395
ASV102	Bacteria	Bacillota	Bacilli	Staphylococcales	Staphylococcaceae	Staphylococcus		bacteria_P20_2_Water_48	2_WT_48	2_WT	0_ND	0.10395
ASV102	Bacteria	Bacillota	Bacilli	Staphylococcales	Staphylococcaceae	Staphylococcus		bacteria_P58_9_Cut3_Pi_48	9_CUT3_Pi_48	9_CUT3_Pi	5_dsRNA_Pi	0.10395
ASV102	Bacteria	Bacillota	Bacilli	Staphylococcales	Staphylococcaceae	Staphylococcus		bacteria_P27_6_GPB1_48	6_GPB1_48	6_GPB1	4_dsRNA	0.0693001
ASV102	Bacteria	Bacillota	Bacilli	Staphylococcales	Staphylococcaceae	Staphylococcus		bacteria_P64_3_Water_Pi_72	3_WT_Pi_72	3_WT_Pi	1_ND_Pi	0.0693001
ASV102	Bacteria	Bacillota	Bacilli	Staphylococcales	Staphylococcaceae	Staphylococcus		bacteria_P39_4_Non_Specific_72	4_NSP_72	4_NSP	2_NSP	0.0693001
ASV102	Bacteria	Bacillota	Bacilli	Staphylococcales	Staphylococcaceae	Staphylococcus		bacteria_P17_0_No_Treatment_48	0_NT_48	0_NT	0_ND	0.0693001
ASV102	Bacteria	Bacillota	Bacilli	Staphylococcales	Staphylococcaceae	Staphylococcus		bacteria_P18_0_No_Treatment_48	0_NT_48	0_NT	0_ND	0.0693001
ASV102	Bacteria	Bacillota	Bacilli	Staphylococcales	Staphylococcaceae	Staphylococcus		bacteria_P68_5_Non_Specific_Pi_72	5_NSP_Pi_72	5_NSP_Pi	3_NSP_Pi	0.03465
ASV102	Bacteria	Bacillota	Bacilli	Staphylococcales	Staphylococcaceae	Staphylococcus		bacteria_P33_0_No_Treatment_72	0_NT_72	0_NT	0_ND	0.03465
ASV102	Bacteria	Bacillota	Bacilli	Staphylococcales	Staphylococcaceae	Staphylococcus		bacteria_P15_8_Cut3_24	8_CUT3_24	8_CUT3	4_dsRNA	0.03465
ASV102	Bacteria	Bacillota	Bacilli	Staphylococcales	Staphylococcaceae	Staphylococcus		bacteria_P8_4_Non_Specific_24	4_NSP_24	4_NSP	2_NSP	0.03465
ASV102	Bacteria	Bacillota	Bacilli	Staphylococcales	Staphylococcaceae	Staphylococcus		bacteria_P7_4_Non_Specific_24	4_NSP_24	4_NSP	2_NSP	0
ASV102	Bacteria	Bacillota	Bacilli	Staphylococcales	Staphylococcaceae	Staphylococcus		bacteria_P69_5_Non_Specific_Pi_72	5_NSP_Pi_72	5_NSP_Pi	3_NSP_Pi	0
ASV102	Bacteria	Bacillota	Bacilli	Staphylococcales	Staphylococcaceae	Staphylococcus		bacteria_P37_4_Non_Specific_72	4_NSP_72	4_NSP	2_NSP	0
ASV102	Bacteria	Bacillota	Bacilli	Staphylococcales	Staphylococcaceae	Staphylococcus		bacteria_P71_7_GPB1_Pi_72	7_GPB1_Pi_72	7_GPB1_Pi	5_dsRNA_Pi	0
ASV102	Bacteria	Bacillota	Bacilli	Staphylococcales	Staphylococcaceae	Staphylococcus		bacteria_P72_7_GPB1_Pi_72	7_GPB1_Pi_72	7_GPB1_Pi	5_dsRNA_Pi	0
ASV102	Bacteria	Bacillota	Bacilli	Staphylococcales	Staphylococcaceae	Staphylococcus		bacteria_P36_2_Water_72	2_WT_72	2_WT	0_ND	0
ASV102	Bacteria	Bacillota	Bacilli	Staphylococcales	Staphylococcaceae	Staphylococcus		bacteria_P10_6_GPB1_24	6_GPB1_24	6_GPB1	4_dsRNA	0
ASV102	Bacteria	Bacillota	Bacilli	Staphylococcales	Staphylococcaceae	Staphylococcus		bacteria_P48_1_No_Treatment_Pi_48	1_NT_Pi_48	1_NT_Pi	1_ND_Pi	0
ASV102	Bacteria	Bacillota	Bacilli	Staphylococcales	Staphylococcaceae	Staphylococcus		bacteria_P11_6_GPB1_24	6_GPB1_24	6_GPB1	4_dsRNA	0
ASV102	Bacteria	Bacillota	Bacilli	Staphylococcales	Staphylococcaceae	Staphylococcus		bacteria_P16_0_No_Treatment_48	0_NT_48	0_NT	0_ND	0
ASV102	Bacteria	Bacillota	Bacilli	Staphylococcales	Staphylococcaceae	Staphylococcus		bacteria_P35_2_Water_72	2_WT_72	2_WT	0_ND	0
ASV102	Bacteria	Bacillota	Bacilli	Staphylococcales	Staphylococcaceae	Staphylococcus		bacteria_P73_9_Cut3_Pi_72	9_CUT3_Pi_72	9_CUT3_Pi	5_dsRNA_Pi	0
ASV102	Bacteria	Bacillota	Bacilli	Staphylococcales	Staphylococcaceae	Staphylococcus		bacteria_P3_0_No_Treatment_24	0_NT_24	0_NT	0_ND	0
ASV102	Bacteria	Bacillota	Bacilli	Staphylococcales	Staphylococcaceae	Staphylococcus		bacteria_P30_8_Cut3_48	8_CUT3_48	8_CUT3	4_dsRNA	0
ASV102	Bacteria	Bacillota	Bacilli	Staphylococcales	Staphylococcaceae	Staphylococcus		bacteria_P31_0_No_Treatment_72	0_NT_72	0_NT	0_ND	0
ASV102	Bacteria	Bacillota	Bacilli	Staphylococcales	Staphylococcaceae	Staphylococcus		bacteria_P70_7_GPB1_Pi_72	7_GPB1_Pi_72	7_GPB1_Pi	5_dsRNA_Pi	0
ASV102	Bacteria	Bacillota	Bacilli	Staphylococcales	Staphylococcaceae	Staphylococcus		bacteria_P67_5_Non_Specific_Pi_72	5_NSP_Pi_72	5_NSP_Pi	3_NSP_Pi	0
ASV102	Bacteria	Bacillota	Bacilli	Staphylococcales	Staphylococcaceae	Staphylococcus		bacteria_P43_8_Cut3_72	8_CUT3_72	8_CUT3	4_dsRNA	0
ASV102	Bacteria	Bacillota	Bacilli	Staphylococcales	Staphylococcaceae	Staphylococcus		bacteria_P29_8_Cut3_48	8_CUT3_48	8_CUT3	4_dsRNA	0
ASV102	Bacteria	Bacillota	Bacilli	Staphylococcales	Staphylococcaceae	Staphylococcus		bacteria_P60_9_Cut3_Pi_48	9_CUT3_Pi_48	9_CUT3_Pi	5_dsRNA_Pi	0
ASV102	Bacteria	Bacillota	Bacilli	Staphylococcales	Staphylococcaceae	Staphylococcus		bacteria_P41_6_GPB1_72	6_GPB1_72	6_GPB1	4_dsRNA	0
ASV102	Bacteria	Bacillota	Bacilli	Staphylococcales	Staphylococcaceae	Staphylococcus		bacteria_P47_1_No_Treatment_Pi_48	1_NT_Pi_48	1_NT_Pi	1_ND_Pi	0
ASV102	Bacteria	Bacillota	Bacilli	Staphylococcales	Staphylococcaceae	Staphylococcus		bacteria_P5_2_Water_24	2_WT_24	2_WT	0_ND	0
ASV102	Bacteria	Bacillota	Bacilli	Staphylococcales	Staphylococcaceae	Staphylococcus		bacteria_P62_1_No_Treatment_Pi_72	1_NT_Pi_72	1_NT_Pi	1_ND_Pi	0
ASV102	Bacteria	Bacillota	Bacilli	Staphylococcales	Staphylococcaceae	Staphylococcus		bacteria_P28_8_Cut3_48	8_CUT3_48	8_CUT3	4_dsRNA	0
ASV102	Bacteria	Bacillota	Bacilli	Staphylococcales	Staphylococcaceae	Staphylococcus		bacteria_P61_1_No_Treatment_Pi_72	1_NT_Pi_72	1_NT_Pi	1_ND_Pi	0
ASV102	Bacteria	Bacillota	Bacilli	Staphylococcales	Staphylococcaceae	Staphylococcus		bacteria_P53_5_Non_Specific_Pi_48	5_NSP_Pi_48	5_NSP_Pi	3_NSP_Pi	0
ASV102	Bacteria	Bacillota	Bacilli	Staphylococcales	Staphylococcaceae	Staphylococcus		bacteria_P32_0_No_Treatment_72	0_NT_72	0_NT	0_ND	0
ASV102	Bacteria	Bacillota	Bacilli	Staphylococcales	Staphylococcaceae	Staphylococcus		bacteria_P66_3_Water_Pi_72	3_WT_Pi_72	3_WT_Pi	1_ND_Pi	0
ASV102	Bacteria	Bacillota	Bacilli	Staphylococcales	Staphylococcaceae	Staphylococcus		bacteria_P65_3_Water_Pi_72	3_WT_Pi_72	3_WT_Pi	1_ND_Pi	0
ASV102	Bacteria	Bacillota	Bacilli	Staphylococcales	Staphylococcaceae	Staphylococcus		bacteria_P2_0_No_Treatment_24	0_NT_24	0_NT	0_ND	0
ASV102	Bacteria	Bacillota	Bacilli	Staphylococcales	Staphylococcaceae	Staphylococcus		bacteria_P44_8_Cut3_72	8_CUT3_72	8_CUT3	4_dsRNA	0
ASV102	Bacteria	Bacillota	Bacilli	Staphylococcales	Staphylococcaceae	Staphylococcus		bacteria_P23_4_Non_Specific_48	4_NSP_48	4_NSP	2_NSP	0
ASV102	Bacteria	Bacillota	Bacilli	Staphylococcales	Staphylococcaceae	Staphylococcus		bacteria_P25_6_GPB1_48	6_GPB1_48	6_GPB1	4_dsRNA	0
ASV102	Bacteria	Bacillota	Bacilli	Staphylococcales	Staphylococcaceae	Staphylococcus		bacteria_P59_9_Cut3_Pi_48	9_CUT3_Pi_48	9_CUT3_Pi	5_dsRNA_Pi	0
ASV102	Bacteria	Bacillota	Bacilli	Staphylococcales	Staphylococcaceae	Staphylococcus		bacteria_P9_4_Non_Specific_24	4_NSP_24	4_NSP	2_NSP	0
ASV102	Bacteria	Bacillota	Bacilli	Staphylococcales	Staphylococcaceae	Staphylococcus		bacteria_P51_3_Water_Pi_48	3_WT_Pi_48	3_WT_Pi	1_ND_Pi	0
ASV102	Bacteria	Bacillota	Bacilli	Staphylococcales	Staphylococcaceae	Staphylococcus		bacteria_P56_7_GPB1_Pi_48	7_GPB1_Pi_48	7_GPB1_Pi	5_dsRNA_Pi	0
ASV102	Bacteria	Bacillota	Bacilli	Staphylococcales	Staphylococcaceae	Staphylococcus		bacteria_P26_6_GPB1_48	6_GPB1_48	6_GPB1	4_dsRNA	0
ASV102	Bacteria	Bacillota	Bacilli	Staphylococcales	Staphylococcaceae	Staphylococcus		bacteria_P21_2_Water_48	2_WT_48	2_WT	0_ND	0
ASV102	Bacteria	Bacillota	Bacilli	Staphylococcales	Staphylococcaceae	Staphylococcus		bacteria_P22_4_Non_Specific_48	4_NSP_48	4_NSP	2_NSP	0
ASV102	Bacteria	Bacillota	Bacilli	Staphylococcales	Staphylococcaceae	Staphylococcus		bacteria_P6_2_Water_24	2_WT_24	2_WT	0_ND	0
ASV102	Bacteria	Bacillota	Bacilli	Staphylococcales	Staphylococcaceae	Staphylococcus		bacteria_P74_9_Cut3_Pi_72	9_CUT3_Pi_72	9_CUT3_Pi	5_dsRNA_Pi	0
ASV102	Bacteria	Bacillota	Bacilli	Staphylococcales	Staphylococcaceae	Staphylococcus		bacteria_P54_5_Non_Specific_Pi_48	5_NSP_Pi_48	5_NSP_Pi	3_NSP_Pi	0
ASV102	Bacteria	Bacillota	Bacilli	Staphylococcales	Staphylococcaceae	Staphylococcus		bacteria_P57_7_GPB1_Pi_48	7_GPB1_Pi_48	7_GPB1_Pi	5_dsRNA_Pi	0
ASV1020	Bacteria	Pseudomonadota	Gammaproteobacteria	Enterobacterales				bacteria_P53_5_Non_Specific_Pi_48	5_NSP_Pi_48	5_NSP_Pi	3_NSP_Pi	0.10395
ASV1020	Bacteria	Pseudomonadota	Gammaproteobacteria	Enterobacterales				bacteria_P1_0_No_Treatment_24	0_NT_24	0_NT	0_ND	0.0693001
ASV1020	Bacteria	Pseudomonadota	Gammaproteobacteria	Enterobacterales				bacteria_P56_7_GPB1_Pi_48	7_GPB1_Pi_48	7_GPB1_Pi	5_dsRNA_Pi	0.03465
ASV1020	Bacteria	Pseudomonadota	Gammaproteobacteria	Enterobacterales				bacteria_P30_8_Cut3_48	8_CUT3_48	8_CUT3	4_dsRNA	0
ASV1020	Bacteria	Pseudomonadota	Gammaproteobacteria	Enterobacterales				bacteria_P65_3_Water_Pi_72	3_WT_Pi_72	3_WT_Pi	1_ND_Pi	0
ASV1020	Bacteria	Pseudomonadota	Gammaproteobacteria	Enterobacterales				bacteria_P3_0_No_Treatment_24	0_NT_24	0_NT	0_ND	0
ASV1020	Bacteria	Pseudomonadota	Gammaproteobacteria	Enterobacterales				bacteria_P31_0_No_Treatment_72	0_NT_72	0_NT	0_ND	0
ASV1020	Bacteria	Pseudomonadota	Gammaproteobacteria	Enterobacterales				bacteria_P37_4_Non_Specific_72	4_NSP_72	4_NSP	2_NSP	0
ASV1020	Bacteria	Pseudomonadota	Gammaproteobacteria	Enterobacterales				bacteria_P35_2_Water_72	2_WT_72	2_WT	0_ND	0
ASV1020	Bacteria	Pseudomonadota	Gammaproteobacteria	Enterobacterales				bacteria_P33_0_No_Treatment_72	0_NT_72	0_NT	0_ND	0
ASV1020	Bacteria	Pseudomonadota	Gammaproteobacteria	Enterobacterales				bacteria_P32_0_No_Treatment_72	0_NT_72	0_NT	0_ND	0
ASV1020	Bacteria	Pseudomonadota	Gammaproteobacteria	Enterobacterales				bacteria_P57_7_GPB1_Pi_48	7_GPB1_Pi_48	7_GPB1_Pi	5_dsRNA_Pi	0
ASV1020	Bacteria	Pseudomonadota	Gammaproteobacteria	Enterobacterales				bacteria_P66_3_Water_Pi_72	3_WT_Pi_72	3_WT_Pi	1_ND_Pi	0
ASV1020	Bacteria	Pseudomonadota	Gammaproteobacteria	Enterobacterales				bacteria_P63_1_No_Treatment_Pi_72	1_NT_Pi_72	1_NT_Pi	1_ND_Pi	0
ASV1020	Bacteria	Pseudomonadota	Gammaproteobacteria	Enterobacterales				bacteria_P26_6_GPB1_48	6_GPB1_48	6_GPB1	4_dsRNA	0
ASV1020	Bacteria	Pseudomonadota	Gammaproteobacteria	Enterobacterales				bacteria_P59_9_Cut3_Pi_48	9_CUT3_Pi_48	9_CUT3_Pi	5_dsRNA_Pi	0
ASV1020	Bacteria	Pseudomonadota	Gammaproteobacteria	Enterobacterales				bacteria_P38_4_Non_Specific_72	4_NSP_72	4_NSP	2_NSP	0
ASV1020	Bacteria	Pseudomonadota	Gammaproteobacteria	Enterobacterales				bacteria_P25_6_GPB1_48	6_GPB1_48	6_GPB1	4_dsRNA	0
ASV1020	Bacteria	Pseudomonadota	Gammaproteobacteria	Enterobacterales				bacteria_P40_6_GPB1_72	6_GPB1_72	6_GPB1	4_dsRNA	0
ASV1020	Bacteria	Pseudomonadota	Gammaproteobacteria	Enterobacterales				bacteria_P67_5_Non_Specific_Pi_72	5_NSP_Pi_72	5_NSP_Pi	3_NSP_Pi	0
ASV1020	Bacteria	Pseudomonadota	Gammaproteobacteria	Enterobacterales				bacteria_P23_4_Non_Specific_48	4_NSP_48	4_NSP	2_NSP	0
ASV1020	Bacteria	Pseudomonadota	Gammaproteobacteria	Enterobacterales				bacteria_P64_3_Water_Pi_72	3_WT_Pi_72	3_WT_Pi	1_ND_Pi	0
ASV1020	Bacteria	Pseudomonadota	Gammaproteobacteria	Enterobacterales				bacteria_P28_8_Cut3_48	8_CUT3_48	8_CUT3	4_dsRNA	0
ASV1020	Bacteria	Pseudomonadota	Gammaproteobacteria	Enterobacterales				bacteria_P29_8_Cut3_48	8_CUT3_48	8_CUT3	4_dsRNA	0
ASV1020	Bacteria	Pseudomonadota	Gammaproteobacteria	Enterobacterales				bacteria_P6_2_Water_24	2_WT_24	2_WT	0_ND	0
ASV1020	Bacteria	Pseudomonadota	Gammaproteobacteria	Enterobacterales				bacteria_P75_9_Cut3_Pi_72	9_CUT3_Pi_72	9_CUT3_Pi	5_dsRNA_Pi	0
ASV1020	Bacteria	Pseudomonadota	Gammaproteobacteria	Enterobacterales				bacteria_P52_5_Non_Specific_Pi_48	5_NSP_Pi_48	5_NSP_Pi	3_NSP_Pi	0
ASV1020	Bacteria	Pseudomonadota	Gammaproteobacteria	Enterobacterales				bacteria_P5_2_Water_24	2_WT_24	2_WT	0_ND	0
ASV1020	Bacteria	Pseudomonadota	Gammaproteobacteria	Enterobacterales				bacteria_P4_2_Water_24	2_WT_24	2_WT	0_ND	0
ASV1020	Bacteria	Pseudomonadota	Gammaproteobacteria	Enterobacterales				bacteria_P34_2_Water_72	2_WT_72	2_WT	0_ND	0
ASV1020	Bacteria	Pseudomonadota	Gammaproteobacteria	Enterobacterales				bacteria_P24_4_Non_Specific_48	4_NSP_48	4_NSP	2_NSP	0
ASV1020	Bacteria	Pseudomonadota	Gammaproteobacteria	Enterobacterales				bacteria_P22_4_Non_Specific_48	4_NSP_48	4_NSP	2_NSP	0
ASV1020	Bacteria	Pseudomonadota	Gammaproteobacteria	Enterobacterales				bacteria_P60_9_Cut3_Pi_48	9_CUT3_Pi_48	9_CUT3_Pi	5_dsRNA_Pi	0
ASV1020	Bacteria	Pseudomonadota	Gammaproteobacteria	Enterobacterales				bacteria_P18_0_No_Treatment_48	0_NT_48	0_NT	0_ND	0
ASV1020	Bacteria	Pseudomonadota	Gammaproteobacteria	Enterobacterales				bacteria_P74_9_Cut3_Pi_72	9_CUT3_Pi_72	9_CUT3_Pi	5_dsRNA_Pi	0
ASV1020	Bacteria	Pseudomonadota	Gammaproteobacteria	Enterobacterales				bacteria_P12_6_GPB1_24	6_GPB1_24	6_GPB1	4_dsRNA	0
ASV1020	Bacteria	Pseudomonadota	Gammaproteobacteria	Enterobacterales				bacteria_P27_6_GPB1_48	6_GPB1_48	6_GPB1	4_dsRNA	0
ASV1020	Bacteria	Pseudomonadota	Gammaproteobacteria	Enterobacterales				bacteria_P54_5_Non_Specific_Pi_48	5_NSP_Pi_48	5_NSP_Pi	3_NSP_Pi	0
ASV1020	Bacteria	Pseudomonadota	Gammaproteobacteria	Enterobacterales				bacteria_P62_1_No_Treatment_Pi_72	1_NT_Pi_72	1_NT_Pi	1_ND_Pi	0
ASV1020	Bacteria	Pseudomonadota	Gammaproteobacteria	Enterobacterales				bacteria_P43_8_Cut3_72	8_CUT3_72	8_CUT3	4_dsRNA	0
ASV1020	Bacteria	Pseudomonadota	Gammaproteobacteria	Enterobacterales				bacteria_P13_8_Cut3_24	8_CUT3_24	8_CUT3	4_dsRNA	0
ASV1020	Bacteria	Pseudomonadota	Gammaproteobacteria	Enterobacterales				bacteria_P8_4_Non_Specific_24	4_NSP_24	4_NSP	2_NSP	0
ASV1020	Bacteria	Pseudomonadota	Gammaproteobacteria	Enterobacterales				bacteria_P58_9_Cut3_Pi_48	9_CUT3_Pi_48	9_CUT3_Pi	5_dsRNA_Pi	0
ASV1020	Bacteria	Pseudomonadota	Gammaproteobacteria	Enterobacterales				bacteria_P42_6_GPB1_72	6_GPB1_72	6_GPB1	4_dsRNA	0
ASV1020	Bacteria	Pseudomonadota	Gammaproteobacteria	Enterobacterales				bacteria_P9_4_Non_Specific_24	4_NSP_24	4_NSP	2_NSP	0
ASV1020	Bacteria	Pseudomonadota	Gammaproteobacteria	Enterobacterales				bacteria_P2_0_No_Treatment_24	0_NT_24	0_NT	0_ND	0
ASV1020	Bacteria	Pseudomonadota	Gammaproteobacteria	Enterobacterales				bacteria_P41_6_GPB1_72	6_GPB1_72	6_GPB1	4_dsRNA	0
ASV1020	Bacteria	Pseudomonadota	Gammaproteobacteria	Enterobacterales				bacteria_P20_2_Water_48	2_WT_48	2_WT	0_ND	0
ASV1020	Bacteria	Pseudomonadota	Gammaproteobacteria	Enterobacterales				bacteria_P36_2_Water_72	2_WT_72	2_WT	0_ND	0
ASV1020	Bacteria	Pseudomonadota	Gammaproteobacteria	Enterobacterales				bacteria_P51_3_Water_Pi_48	3_WT_Pi_48	3_WT_Pi	1_ND_Pi	0
ASV1020	Bacteria	Pseudomonadota	Gammaproteobacteria	Enterobacterales				bacteria_P10_6_GPB1_24	6_GPB1_24	6_GPB1	4_dsRNA	0
ASV1020	Bacteria	Pseudomonadota	Gammaproteobacteria	Enterobacterales				bacteria_P7_4_Non_Specific_24	4_NSP_24	4_NSP	2_NSP	0
ASV1020	Bacteria	Pseudomonadota	Gammaproteobacteria	Enterobacterales				bacteria_P44_8_Cut3_72	8_CUT3_72	8_CUT3	4_dsRNA	0
ASV1020	Bacteria	Pseudomonadota	Gammaproteobacteria	Enterobacterales				bacteria_P50_3_Water_Pi_48	3_WT_Pi_48	3_WT_Pi	1_ND_Pi	0
ASV1020	Bacteria	Pseudomonadota	Gammaproteobacteria	Enterobacterales				bacteria_P19_2_Water_48	2_WT_48	2_WT	0_ND	0
ASV1020	Bacteria	Pseudomonadota	Gammaproteobacteria	Enterobacterales				bacteria_P39_4_Non_Specific_72	4_NSP_72	4_NSP	2_NSP	0
ASV1020	Bacteria	Pseudomonadota	Gammaproteobacteria	Enterobacterales				bacteria_P72_7_GPB1_Pi_72	7_GPB1_Pi_72	7_GPB1_Pi	5_dsRNA_Pi	0
ASV1020	Bacteria	Pseudomonadota	Gammaproteobacteria	Enterobacterales				bacteria_P11_6_GPB1_24	6_GPB1_24	6_GPB1	4_dsRNA	0
ASV1020	Bacteria	Pseudomonadota	Gammaproteobacteria	Enterobacterales				bacteria_P14_8_Cut3_24	8_CUT3_24	8_CUT3	4_dsRNA	0
ASV1020	Bacteria	Pseudomonadota	Gammaproteobacteria	Enterobacterales				bacteria_P61_1_No_Treatment_Pi_72	1_NT_Pi_72	1_NT_Pi	1_ND_Pi	0
ASV1020	Bacteria	Pseudomonadota	Gammaproteobacteria	Enterobacterales				bacteria_P17_0_No_Treatment_48	0_NT_48	0_NT	0_ND	0
ASV1020	Bacteria	Pseudomonadota	Gammaproteobacteria	Enterobacterales				bacteria_P69_5_Non_Specific_Pi_72	5_NSP_Pi_72	5_NSP_Pi	3_NSP_Pi	0
ASV1020	Bacteria	Pseudomonadota	Gammaproteobacteria	Enterobacterales				bacteria_P45_8_Cut3_72	8_CUT3_72	8_CUT3	4_dsRNA	0
ASV1020	Bacteria	Pseudomonadota	Gammaproteobacteria	Enterobacterales				bacteria_P21_2_Water_48	2_WT_48	2_WT	0_ND	0
ASV1020	Bacteria	Pseudomonadota	Gammaproteobacteria	Enterobacterales				bacteria_P55_7_GPB1_Pi_48	7_GPB1_Pi_48	7_GPB1_Pi	5_dsRNA_Pi	0
ASV1020	Bacteria	Pseudomonadota	Gammaproteobacteria	Enterobacterales				bacteria_P70_7_GPB1_Pi_72	7_GPB1_Pi_72	7_GPB1_Pi	5_dsRNA_Pi	0
ASV1020	Bacteria	Pseudomonadota	Gammaproteobacteria	Enterobacterales				bacteria_P68_5_Non_Specific_Pi_72	5_NSP_Pi_72	5_NSP_Pi	3_NSP_Pi	0
ASV1020	Bacteria	Pseudomonadota	Gammaproteobacteria	Enterobacterales				bacteria_P73_9_Cut3_Pi_72	9_CUT3_Pi_72	9_CUT3_Pi	5_dsRNA_Pi	0
ASV1020	Bacteria	Pseudomonadota	Gammaproteobacteria	Enterobacterales				bacteria_P15_8_Cut3_24	8_CUT3_24	8_CUT3	4_dsRNA	0
ASV1020	Bacteria	Pseudomonadota	Gammaproteobacteria	Enterobacterales				bacteria_P47_1_No_Treatment_Pi_48	1_NT_Pi_48	1_NT_Pi	1_ND_Pi	0
ASV1020	Bacteria	Pseudomonadota	Gammaproteobacteria	Enterobacterales				bacteria_P49_3_Water_Pi_48	3_WT_Pi_48	3_WT_Pi	1_ND_Pi	0
ASV1020	Bacteria	Pseudomonadota	Gammaproteobacteria	Enterobacterales				bacteria_P48_1_No_Treatment_Pi_48	1_NT_Pi_48	1_NT_Pi	1_ND_Pi	0
ASV1020	Bacteria	Pseudomonadota	Gammaproteobacteria	Enterobacterales				bacteria_P46_1_No_Treatment_Pi_48	1_NT_Pi_48	1_NT_Pi	1_ND_Pi	0
ASV1020	Bacteria	Pseudomonadota	Gammaproteobacteria	Enterobacterales				bacteria_P71_7_GPB1_Pi_72	7_GPB1_Pi_72	7_GPB1_Pi	5_dsRNA_Pi	0
ASV1020	Bacteria	Pseudomonadota	Gammaproteobacteria	Enterobacterales				bacteria_P16_0_No_Treatment_48	0_NT_48	0_NT	0_ND	0
ASV1021	Bacteria	Verrucomicrobiota	Verrucomicrobiae	Pedosphaerales	Pedosphaeraceae	uncultured		bacteria_P15_8_Cut3_24	8_CUT3_24	8_CUT3	4_dsRNA	0.4158
ASV1021	Bacteria	Verrucomicrobiota	Verrucomicrobiae	Pedosphaerales	Pedosphaeraceae	uncultured		bacteria_P7_4_Non_Specific_24	4_NSP_24	4_NSP	2_NSP	0
ASV1021	Bacteria	Verrucomicrobiota	Verrucomicrobiae	Pedosphaerales	Pedosphaeraceae	uncultured		bacteria_P20_2_Water_48	2_WT_48	2_WT	0_ND	0
ASV1021	Bacteria	Verrucomicrobiota	Verrucomicrobiae	Pedosphaerales	Pedosphaeraceae	uncultured		bacteria_P52_5_Non_Specific_Pi_48	5_NSP_Pi_48	5_NSP_Pi	3_NSP_Pi	0
ASV1021	Bacteria	Verrucomicrobiota	Verrucomicrobiae	Pedosphaerales	Pedosphaeraceae	uncultured		bacteria_P9_4_Non_Specific_24	4_NSP_24	4_NSP	2_NSP	0
ASV1021	Bacteria	Verrucomicrobiota	Verrucomicrobiae	Pedosphaerales	Pedosphaeraceae	uncultured		bacteria_P44_8_Cut3_72	8_CUT3_72	8_CUT3	4_dsRNA	0
ASV1021	Bacteria	Verrucomicrobiota	Verrucomicrobiae	Pedosphaerales	Pedosphaeraceae	uncultured		bacteria_P51_3_Water_Pi_48	3_WT_Pi_48	3_WT_Pi	1_ND_Pi	0
ASV1021	Bacteria	Verrucomicrobiota	Verrucomicrobiae	Pedosphaerales	Pedosphaeraceae	uncultured		bacteria_P59_9_Cut3_Pi_48	9_CUT3_Pi_48	9_CUT3_Pi	5_dsRNA_Pi	0
ASV1021	Bacteria	Verrucomicrobiota	Verrucomicrobiae	Pedosphaerales	Pedosphaeraceae	uncultured		bacteria_P28_8_Cut3_48	8_CUT3_48	8_CUT3	4_dsRNA	0
ASV1021	Bacteria	Verrucomicrobiota	Verrucomicrobiae	Pedosphaerales	Pedosphaeraceae	uncultured		bacteria_P16_0_No_Treatment_48	0_NT_48	0_NT	0_ND	0
ASV1021	Bacteria	Verrucomicrobiota	Verrucomicrobiae	Pedosphaerales	Pedosphaeraceae	uncultured		bacteria_P65_3_Water_Pi_72	3_WT_Pi_72	3_WT_Pi	1_ND_Pi	0
ASV1021	Bacteria	Verrucomicrobiota	Verrucomicrobiae	Pedosphaerales	Pedosphaeraceae	uncultured		bacteria_P71_7_GPB1_Pi_72	7_GPB1_Pi_72	7_GPB1_Pi	5_dsRNA_Pi	0
ASV1021	Bacteria	Verrucomicrobiota	Verrucomicrobiae	Pedosphaerales	Pedosphaeraceae	uncultured		bacteria_P47_1_No_Treatment_Pi_48	1_NT_Pi_48	1_NT_Pi	1_ND_Pi	0
ASV1021	Bacteria	Verrucomicrobiota	Verrucomicrobiae	Pedosphaerales	Pedosphaeraceae	uncultured		bacteria_P69_5_Non_Specific_Pi_72	5_NSP_Pi_72	5_NSP_Pi	3_NSP_Pi	0
ASV1021	Bacteria	Verrucomicrobiota	Verrucomicrobiae	Pedosphaerales	Pedosphaeraceae	uncultured		bacteria_P10_6_GPB1_24	6_GPB1_24	6_GPB1	4_dsRNA	0
ASV1021	Bacteria	Verrucomicrobiota	Verrucomicrobiae	Pedosphaerales	Pedosphaeraceae	uncultured		bacteria_P68_5_Non_Specific_Pi_72	5_NSP_Pi_72	5_NSP_Pi	3_NSP_Pi	0
ASV1021	Bacteria	Verrucomicrobiota	Verrucomicrobiae	Pedosphaerales	Pedosphaeraceae	uncultured		bacteria_P1_0_No_Treatment_24	0_NT_24	0_NT	0_ND	0
ASV1021	Bacteria	Verrucomicrobiota	Verrucomicrobiae	Pedosphaerales	Pedosphaeraceae	uncultured		bacteria_P58_9_Cut3_Pi_48	9_CUT3_Pi_48	9_CUT3_Pi	5_dsRNA_Pi	0
ASV1021	Bacteria	Verrucomicrobiota	Verrucomicrobiae	Pedosphaerales	Pedosphaeraceae	uncultured		bacteria_P39_4_Non_Specific_72	4_NSP_72	4_NSP	2_NSP	0
ASV1021	Bacteria	Verrucomicrobiota	Verrucomicrobiae	Pedosphaerales	Pedosphaeraceae	uncultured		bacteria_P66_3_Water_Pi_72	3_WT_Pi_72	3_WT_Pi	1_ND_Pi	0
ASV1021	Bacteria	Verrucomicrobiota	Verrucomicrobiae	Pedosphaerales	Pedosphaeraceae	uncultured		bacteria_P70_7_GPB1_Pi_72	7_GPB1_Pi_72	7_GPB1_Pi	5_dsRNA_Pi	0
ASV1021	Bacteria	Verrucomicrobiota	Verrucomicrobiae	Pedosphaerales	Pedosphaeraceae	uncultured		bacteria_P56_7_GPB1_Pi_48	7_GPB1_Pi_48	7_GPB1_Pi	5_dsRNA_Pi	0
ASV1021	Bacteria	Verrucomicrobiota	Verrucomicrobiae	Pedosphaerales	Pedosphaeraceae	uncultured		bacteria_P55_7_GPB1_Pi_48	7_GPB1_Pi_48	7_GPB1_Pi	5_dsRNA_Pi	0
ASV1021	Bacteria	Verrucomicrobiota	Verrucomicrobiae	Pedosphaerales	Pedosphaeraceae	uncultured		bacteria_P45_8_Cut3_72	8_CUT3_72	8_CUT3	4_dsRNA	0
ASV1021	Bacteria	Verrucomicrobiota	Verrucomicrobiae	Pedosphaerales	Pedosphaeraceae	uncultured		bacteria_P54_5_Non_Specific_Pi_48	5_NSP_Pi_48	5_NSP_Pi	3_NSP_Pi	0
ASV1021	Bacteria	Verrucomicrobiota	Verrucomicrobiae	Pedosphaerales	Pedosphaeraceae	uncultured		bacteria_P46_1_No_Treatment_Pi_48	1_NT_Pi_48	1_NT_Pi	1_ND_Pi	0
ASV1021	Bacteria	Verrucomicrobiota	Verrucomicrobiae	Pedosphaerales	Pedosphaeraceae	uncultured		bacteria_P5_2_Water_24	2_WT_24	2_WT	0_ND	0
ASV1021	Bacteria	Verrucomicrobiota	Verrucomicrobiae	Pedosphaerales	Pedosphaeraceae	uncultured		bacteria_P35_2_Water_72	2_WT_72	2_WT	0_ND	0
ASV1021	Bacteria	Verrucomicrobiota	Verrucomicrobiae	Pedosphaerales	Pedosphaeraceae	uncultured		bacteria_P30_8_Cut3_48	8_CUT3_48	8_CUT3	4_dsRNA	0
ASV1021	Bacteria	Verrucomicrobiota	Verrucomicrobiae	Pedosphaerales	Pedosphaeraceae	uncultured		bacteria_P27_6_GPB1_48	6_GPB1_48	6_GPB1	4_dsRNA	0
ASV1021	Bacteria	Verrucomicrobiota	Verrucomicrobiae	Pedosphaerales	Pedosphaeraceae	uncultured		bacteria_P64_3_Water_Pi_72	3_WT_Pi_72	3_WT_Pi	1_ND_Pi	0
ASV1021	Bacteria	Verrucomicrobiota	Verrucomicrobiae	Pedosphaerales	Pedosphaeraceae	uncultured		bacteria_P49_3_Water_Pi_48	3_WT_Pi_48	3_WT_Pi	1_ND_Pi	0
ASV1021	Bacteria	Verrucomicrobiota	Verrucomicrobiae	Pedosphaerales	Pedosphaeraceae	uncultured		bacteria_P23_4_Non_Specific_48	4_NSP_48	4_NSP	2_NSP	0
ASV1021	Bacteria	Verrucomicrobiota	Verrucomicrobiae	Pedosphaerales	Pedosphaeraceae	uncultured		bacteria_P13_8_Cut3_24	8_CUT3_24	8_CUT3	4_dsRNA	0
ASV1021	Bacteria	Verrucomicrobiota	Verrucomicrobiae	Pedosphaerales	Pedosphaeraceae	uncultured		bacteria_P63_1_No_Treatment_Pi_72	1_NT_Pi_72	1_NT_Pi	1_ND_Pi	0
ASV1021	Bacteria	Verrucomicrobiota	Verrucomicrobiae	Pedosphaerales	Pedosphaeraceae	uncultured		bacteria_P48_1_No_Treatment_Pi_48	1_NT_Pi_48	1_NT_Pi	1_ND_Pi	0
ASV1021	Bacteria	Verrucomicrobiota	Verrucomicrobiae	Pedosphaerales	Pedosphaeraceae	uncultured		bacteria_P38_4_Non_Specific_72	4_NSP_72	4_NSP	2_NSP	0
ASV1021	Bacteria	Verrucomicrobiota	Verrucomicrobiae	Pedosphaerales	Pedosphaeraceae	uncultured		bacteria_P36_2_Water_72	2_WT_72	2_WT	0_ND	0
ASV1021	Bacteria	Verrucomicrobiota	Verrucomicrobiae	Pedosphaerales	Pedosphaeraceae	uncultured		bacteria_P12_6_GPB1_24	6_GPB1_24	6_GPB1	4_dsRNA	0
ASV1021	Bacteria	Verrucomicrobiota	Verrucomicrobiae	Pedosphaerales	Pedosphaeraceae	uncultured		bacteria_P6_2_Water_24	2_WT_24	2_WT	0_ND	0
ASV1021	Bacteria	Verrucomicrobiota	Verrucomicrobiae	Pedosphaerales	Pedosphaeraceae	uncultured		bacteria_P33_0_No_Treatment_72	0_NT_72	0_NT	0_ND	0
ASV1021	Bacteria	Verrucomicrobiota	Verrucomicrobiae	Pedosphaerales	Pedosphaeraceae	uncultured		bacteria_P32_0_No_Treatment_72	0_NT_72	0_NT	0_ND	0
ASV1021	Bacteria	Verrucomicrobiota	Verrucomicrobiae	Pedosphaerales	Pedosphaeraceae	uncultured		bacteria_P3_0_No_Treatment_24	0_NT_24	0_NT	0_ND	0
ASV1021	Bacteria	Verrucomicrobiota	Verrucomicrobiae	Pedosphaerales	Pedosphaeraceae	uncultured		bacteria_P31_0_No_Treatment_72	0_NT_72	0_NT	0_ND	0
ASV1021	Bacteria	Verrucomicrobiota	Verrucomicrobiae	Pedosphaerales	Pedosphaeraceae	uncultured		bacteria_P19_2_Water_48	2_WT_48	2_WT	0_ND	0
ASV1021	Bacteria	Verrucomicrobiota	Verrucomicrobiae	Pedosphaerales	Pedosphaeraceae	uncultured		bacteria_P14_8_Cut3_24	8_CUT3_24	8_CUT3	4_dsRNA	0
ASV1021	Bacteria	Verrucomicrobiota	Verrucomicrobiae	Pedosphaerales	Pedosphaeraceae	uncultured		bacteria_P2_0_No_Treatment_24	0_NT_24	0_NT	0_ND	0
ASV1021	Bacteria	Verrucomicrobiota	Verrucomicrobiae	Pedosphaerales	Pedosphaeraceae	uncultured		bacteria_P62_1_No_Treatment_Pi_72	1_NT_Pi_72	1_NT_Pi	1_ND_Pi	0
[truncated: 207,477+ more rows]

## Sheet: phylum_tp
AsvId	Phylum	Sample	Abundance
ASV1021	Verrucomicrobiota	8_CUT3_48	0.316638
ASV1021	Verrucomicrobiota	5_NSP_Pi_72	0.268697
ASV1021	Verrucomicrobiota	3_WT_Pi_48	0.17302
ASV1021	Verrucomicrobiota	4_NSP_24	0.172182
ASV1021	Verrucomicrobiota	8_CUT3_24	0.17116
ASV1021	Verrucomicrobiota	3_WT_Pi_72	0.0830565
ASV1021	Verrucomicrobiota	6_GPB1_24	0.0655845
ASV1021	Verrucomicrobiota	4_NSP_48	0.0552486
ASV1021	Verrucomicrobiota	1_NT_Pi_72	0.0507357
ASV1021	Verrucomicrobiota	9_CUT3_Pi_48	0.0493827
ASV1021	Verrucomicrobiota	1_NT_Pi_48	0.0394011
ASV1021	Verrucomicrobiota	4_NSP_72	0.0377644
ASV1021	Verrucomicrobiota	0_NT_24	0.0118751
ASV1021	Verrucomicrobiota	7_GPB1_Pi_48	0
ASV1021	Verrucomicrobiota	2_WT_72	0
ASV1021	Verrucomicrobiota	0_NT_72	0
ASV1021	Verrucomicrobiota	5_NSP_Pi_48	0
ASV1021	Verrucomicrobiota	2_WT_24	0
ASV1021	Verrucomicrobiota	7_GPB1_Pi_72	0
ASV1021	Verrucomicrobiota	2_WT_48	0
ASV1021	Verrucomicrobiota	6_GPB1_72	0
ASV1021	Verrucomicrobiota	0_NT_48	0
ASV1021	Verrucomicrobiota	6_GPB1_48	0
ASV1021	Verrucomicrobiota	8_CUT3_72	0
ASV1021	Verrucomicrobiota	9_CUT3_Pi_72	0
ASV1188	Acidobacteriota	7_GPB1_Pi_72	0.517009
ASV1188	Acidobacteriota	6_GPB1_72	0.21843
ASV1188	Acidobacteriota	6_GPB1_24	0.17603
ASV1188	Acidobacteriota	4_NSP_72	0.157856
ASV1188	Acidobacteriota	1_NT_Pi_72	0.129576
ASV1188	Acidobacteriota	4_NSP_24	0.0649519
ASV1188	Acidobacteriota	8_CUT3_24	0.0573991
ASV1188	Acidobacteriota	2_WT_24	0.051643
ASV1188	Acidobacteriota	0_NT_72	0.0486381
ASV1188	Acidobacteriota	3_WT_Pi_72	0.0415282
ASV1188	Acidobacteriota	1_NT_Pi_48	0.01638
ASV1188	Acidobacteriota	5_NSP_Pi_72	0.0149276
ASV1188	Acidobacteriota	6_GPB1_48	0.0121877
ASV1188	Acidobacteriota	0_NT_48	0.0121256
ASV1188	Acidobacteriota	4_NSP_48	0
ASV1188	Acidobacteriota	2_WT_72	0
ASV1188	Acidobacteriota	8_CUT3_48	0
ASV1188	Acidobacteriota	9_CUT3_Pi_72	0
ASV1188	Acidobacteriota	9_CUT3_Pi_48	0
ASV1188	Acidobacteriota	7_GPB1_Pi_48	0
ASV1188	Acidobacteriota	5_NSP_Pi_48	0
ASV1188	Acidobacteriota	0_NT_24	0
ASV1188	Acidobacteriota	2_WT_48	0
ASV1188	Acidobacteriota	3_WT_Pi_48	0
ASV1188	Acidobacteriota	8_CUT3_72	0
ASV12	Bacteroidota	2_WT_48	17.5212
ASV12	Bacteroidota	6_GPB1_24	15.327
ASV12	Bacteroidota	4_NSP_48	15.2553
ASV12	Bacteroidota	2_WT_24	14.9624
ASV12	Bacteroidota	0_NT_48	12.6234
ASV12	Bacteroidota	0_NT_24	11.7907
ASV12	Bacteroidota	0_NT_72	11.4635
ASV12	Bacteroidota	4_NSP_24	10.9063
ASV12	Bacteroidota	3_WT_Pi_72	10.7052
ASV12	Bacteroidota	8_CUT3_72	10.4267
ASV12	Bacteroidota	3_WT_Pi_48	10.1696
ASV12	Bacteroidota	6_GPB1_48	10.0984
ASV12	Bacteroidota	4_NSP_72	9.95283
ASV12	Bacteroidota	2_WT_72	8.24011
ASV12	Bacteroidota	7_GPB1_Pi_48	7.78518
ASV12	Bacteroidota	9_CUT3_Pi_48	6.94968
ASV12	Bacteroidota	7_GPB1_Pi_72	6.50912
ASV12	Bacteroidota	1_NT_Pi_72	6.16919
ASV12	Bacteroidota	9_CUT3_Pi_72	5.60948
ASV12	Bacteroidota	8_CUT3_24	4.09258
ASV12	Bacteroidota	6_GPB1_72	4.05075
ASV12	Bacteroidota	8_CUT3_48	3.34066
ASV12	Bacteroidota	1_NT_Pi_48	2.70684
ASV12	Bacteroidota	5_NSP_Pi_72	1.82664
ASV12	Bacteroidota	5_NSP_Pi_48	1.55067
ASV136	Myxococcota	4_NSP_24	0.617263
ASV136	Myxococcota	7_GPB1_Pi_72	0.613095
ASV136	Myxococcota	3_WT_Pi_72	0.49162
ASV136	Myxococcota	6_GPB1_48	0.439937
ASV136	Myxococcota	8_CUT3_72	0.327147
ASV136	Myxococcota	7_GPB1_Pi_48	0.181159
ASV136	Myxococcota	3_WT_Pi_48	0.154856
ASV136	Myxococcota	9_CUT3_Pi_72	0.149692
ASV136	Myxococcota	8_CUT3_48	0.148412
ASV136	Myxococcota	4_NSP_48	0.118758
ASV136	Myxococcota	5_NSP_Pi_72	0.104493
ASV136	Myxococcota	1_NT_Pi_72	0.100879
ASV136	Myxococcota	4_NSP_72	0.100705
ASV136	Myxococcota	8_CUT3_24	0.0998431
ASV136	Myxococcota	9_CUT3_Pi_48	0.0971942
ASV136	Myxococcota	0_NT_48	0.0968858
ASV136	Myxococcota	5_NSP_Pi_48	0.0900901
ASV136	Myxococcota	2_WT_24	0.0892222
ASV136	Myxococcota	0_NT_24	0.0736646
ASV136	Myxococcota	6_GPB1_24	0.0646703
ASV136	Myxococcota	6_GPB1_72	0.0501533
ASV136	Myxococcota	1_NT_Pi_48	0.0458937
ASV136	Myxococcota	2_WT_72	0.0438596
ASV136	Myxococcota	2_WT_48	0.0423729
ASV136	Myxococcota	0_NT_72	0.0355935
ASV181	Deinococcota	4_NSP_72	3.91079
ASV181	Deinococcota	7_GPB1_Pi_72	1.31488
ASV181	Deinococcota	2_WT_48	0.728564
ASV181	Deinococcota	6_GPB1_24	0.573865
ASV181	Deinococcota	8_CUT3_72	0.556775
ASV181	Deinococcota	8_CUT3_24	0.524599
ASV181	Deinococcota	0_NT_48	0.3976
ASV181	Deinococcota	9_CUT3_Pi_72	0.377887
ASV181	Deinococcota	4_NSP_48	0.36891
ASV181	Deinococcota	7_GPB1_Pi_48	0.311987
ASV181	Deinococcota	9_CUT3_Pi_48	0.290981
ASV181	Deinococcota	3_WT_Pi_48	0.174271
ASV181	Deinococcota	3_WT_Pi_72	0.166113
ASV181	Deinococcota	5_NSP_Pi_72	0.137741
ASV181	Deinococcota	0_NT_24	0.118751
ASV181	Deinococcota	2_WT_24	0.052063
ASV181	Deinococcota	1_NT_Pi_72	0
ASV181	Deinococcota	0_NT_72	0
ASV181	Deinococcota	2_WT_72	0
ASV181	Deinococcota	1_NT_Pi_48	0
ASV181	Deinococcota	6_GPB1_48	0
ASV181	Deinococcota	5_NSP_Pi_48	0
ASV181	Deinococcota	8_CUT3_48	0
ASV181	Deinococcota	4_NSP_24	0
ASV181	Deinococcota	6_GPB1_72	0
ASV2168	Spirochaetota	9_CUT3_Pi_48	0.0363636
ASV2168	Spirochaetota	3_WT_Pi_72	0.0121521
ASV2168	Spirochaetota	0_NT_24	0
ASV2168	Spirochaetota	0_NT_48	0
ASV2168	Spirochaetota	6_GPB1_48	0
ASV2168	Spirochaetota	2_WT_24	0
ASV2168	Spirochaetota	2_WT_72	0
ASV2168	Spirochaetota	5_NSP_Pi_72	0
ASV2168	Spirochaetota	1_NT_Pi_48	0
ASV2168	Spirochaetota	4_NSP_24	0
ASV2168	Spirochaetota	4_NSP_48	0
ASV2168	Spirochaetota	0_NT_72	0
ASV2168	Spirochaetota	3_WT_Pi_48	0
ASV2168	Spirochaetota	4_NSP_72	0
ASV2168	Spirochaetota	7_GPB1_Pi_48	0
ASV2168	Spirochaetota	8_CUT3_48	0
ASV2168	Spirochaetota	1_NT_Pi_72	0
ASV2168	Spirochaetota	6_GPB1_72	0
ASV2168	Spirochaetota	2_WT_48	0
ASV2168	Spirochaetota	5_NSP_Pi_48	0
ASV2168	Spirochaetota	6_GPB1_24	0
ASV2168	Spirochaetota	8_CUT3_72	0
ASV2168	Spirochaetota	7_GPB1_Pi_72	0
ASV2168	Spirochaetota	9_CUT3_Pi_72	0
ASV2168	Spirochaetota	8_CUT3_24	0
ASV2446	Fibrobacterota	6_GPB1_72	0.179641
ASV2446	Fibrobacterota	8_CUT3_48	0.0593648
ASV2446	Fibrobacterota	3_WT_Pi_72	0.0276855
ASV2446	Fibrobacterota	0_NT_72	0
ASV2446	Fibrobacterota	2_WT_24	0
ASV2446	Fibrobacterota	5_NSP_Pi_48	0
ASV2446	Fibrobacterota	8_CUT3_24	0
ASV2446	Fibrobacterota	7_GPB1_Pi_48	0
ASV2446	Fibrobacterota	4_NSP_72	0
ASV2446	Fibrobacterota	0_NT_48	0
ASV2446	Fibrobacterota	1_NT_Pi_72	0
ASV2446	Fibrobacterota	8_CUT3_72	0
ASV2446	Fibrobacterota	2_WT_72	0
ASV2446	Fibrobacterota	0_NT_24	0
ASV2446	Fibrobacterota	1_NT_Pi_48	0
ASV2446	Fibrobacterota	2_WT_48	0
ASV2446	Fibrobacterota	9_CUT3_Pi_72	0
ASV2446	Fibrobacterota	7_GPB1_Pi_72	0
ASV2446	Fibrobacterota	9_CUT3_Pi_48	0
ASV2446	Fibrobacterota	4_NSP_24	0
ASV2446	Fibrobacterota	3_WT_Pi_48	0
ASV2446	Fibrobacterota	4_NSP_48	0
ASV2446	Fibrobacterota	6_GPB1_48	0
ASV2446	Fibrobacterota	5_NSP_Pi_72	0
ASV2446	Fibrobacterota	6_GPB1_24	0
ASV2580	Campylobacterota	9_CUT3_Pi_72	0.0140647
ASV2580	Campylobacterota	2_WT_24	0
ASV2580	Campylobacterota	2_WT_72	0
ASV2580	Campylobacterota	1_NT_Pi_72	0
ASV2580	Campylobacterota	7_GPB1_Pi_48	0
ASV2580	Campylobacterota	0_NT_72	0
ASV2580	Campylobacterota	3_WT_Pi_72	0
ASV2580	Campylobacterota	9_CUT3_Pi_48	0
ASV2580	Campylobacterota	7_GPB1_Pi_72	0
ASV2580	Campylobacterota	0_NT_24	0
ASV2580	Campylobacterota	4_NSP_48	0
ASV2580	Campylobacterota	4_NSP_72	0
ASV2580	Campylobacterota	6_GPB1_72	0
ASV2580	Campylobacterota	2_WT_48	0
ASV2580	Campylobacterota	1_NT_Pi_48	0
ASV2580	Campylobacterota	6_GPB1_24	0
ASV2580	Campylobacterota	4_NSP_24	0
ASV2580	Campylobacterota	8_CUT3_72	0
ASV2580	Campylobacterota	8_CUT3_24	0
ASV2580	Campylobacterota	6_GPB1_48	0
ASV2580	Campylobacterota	0_NT_48	0
ASV2580	Campylobacterota	8_CUT3_48	0
ASV2580	Campylobacterota	5_NSP_Pi_48	0
ASV2580	Campylobacterota	3_WT_Pi_48	0
ASV2580	Campylobacterota	5_NSP_Pi_72	0
ASV2733	Euryarchaeota	6_GPB1_24	0.0308499
ASV2733	Euryarchaeota	9_CUT3_Pi_48	0
ASV2733	Euryarchaeota	7_GPB1_Pi_72	0
ASV2733	Euryarchaeota	8_CUT3_24	0
ASV2733	Euryarchaeota	6_GPB1_48	0
ASV2733	Euryarchaeota	7_GPB1_Pi_48	0
ASV2733	Euryarchaeota	6_GPB1_72	0
ASV2733	Euryarchaeota	9_CUT3_Pi_72	0
ASV2733	Euryarchaeota	1_NT_Pi_48	0
ASV2733	Euryarchaeota	4_NSP_24	0
ASV2733	Euryarchaeota	5_NSP_Pi_48	0
ASV2733	Euryarchaeota	0_NT_72	0
ASV2733	Euryarchaeota	3_WT_Pi_72	0
ASV2733	Euryarchaeota	4_NSP_72	0
ASV2733	Euryarchaeota	8_CUT3_72	0
ASV2733	Euryarchaeota	4_NSP_48	0
ASV2733	Euryarchaeota	5_NSP_Pi_72	0
ASV2733	Euryarchaeota	8_CUT3_48	0
ASV2733	Euryarchaeota	0_NT_24	0
ASV2733	Euryarchaeota	2_WT_72	0
ASV2733	Euryarchaeota	2_WT_48	0
ASV2733	Euryarchaeota	3_WT_Pi_48	0
ASV2733	Euryarchaeota	1_NT_Pi_72	0
ASV2733	Euryarchaeota	2_WT_24	0
ASV2733	Euryarchaeota	0_NT_48	0
ASV2758	Nitrospirota	4_NSP_72	0.0377644
ASV2758	Nitrospirota	3_WT_Pi_72	0
ASV2758	Nitrospirota	1_NT_Pi_48	0
ASV2758	Nitrospirota	1_NT_Pi_72	0
ASV2758	Nitrospirota	0_NT_72	0
ASV2758	Nitrospirota	6_GPB1_48	0
ASV2758	Nitrospirota	2_WT_72	0
ASV2758	Nitrospirota	7_GPB1_Pi_48	0
ASV2758	Nitrospirota	0_NT_24	0
ASV2758	Nitrospirota	2_WT_48	0
ASV2758	Nitrospirota	5_NSP_Pi_48	0
ASV2758	Nitrospirota	4_NSP_24	0
ASV2758	Nitrospirota	2_WT_24	0
ASV2758	Nitrospirota	0_NT_48	0
ASV2758	Nitrospirota	9_CUT3_Pi_48	0
ASV2758	Nitrospirota	3_WT_Pi_48	0
ASV2758	Nitrospirota	4_NSP_48	0
ASV2758	Nitrospirota	5_NSP_Pi_72	0
ASV2758	Nitrospirota	8_CUT3_48	0
ASV2758	Nitrospirota	6_GPB1_72	0
ASV2758	Nitrospirota	9_CUT3_Pi_72	0
ASV2758	Nitrospirota	7_GPB1_Pi_72	0
ASV2758	Nitrospirota	8_CUT3_24	0
ASV2758	Nitrospirota	6_GPB1_24	0
ASV2758	Nitrospirota	8_CUT3_72	0
ASV28	Bacillota	0_NT_72	12.8038
ASV28	Bacillota	6_GPB1_24	11.111
ASV28	Bacillota	6_GPB1_72	9.70231
ASV28	Bacillota	8_CUT3_24	9.47538
ASV28	Bacillota	8_CUT3_48	7.98379
ASV28	Bacillota	1_NT_Pi_48	7.77664
ASV28	Bacillota	7_GPB1_Pi_48	7.43813
ASV28	Bacillota	5_NSP_Pi_48	7.02487
ASV28	Bacillota	3_WT_Pi_48	6.36471
ASV28	Bacillota	7_GPB1_Pi_72	6.29751
ASV28	Bacillota	4_NSP_48	5.91948
ASV28	Bacillota	4_NSP_72	5.89162
ASV28	Bacillota	8_CUT3_72	5.65072
ASV28	Bacillota	2_WT_72	5.14514
ASV28	Bacillota	2_WT_24	4.5184
ASV28	Bacillota	4_NSP_24	4.35672
ASV28	Bacillota	6_GPB1_48	3.63225
ASV28	Bacillota	5_NSP_Pi_72	3.58496
ASV28	Bacillota	2_WT_48	3.09021
ASV28	Bacillota	1_NT_Pi_72	2.56812
ASV28	Bacillota	3_WT_Pi_72	2.13888
ASV28	Bacillota	9_CUT3_Pi_72	1.90831
ASV28	Bacillota	0_NT_24	1.82348
ASV28	Bacillota	9_CUT3_Pi_48	1.74482
ASV28	Bacillota	0_NT_48	1.11941
ASV2826	SAR324_clade(Marine_group_B)	4_NSP_72	0.0251762
ASV2826	SAR324_clade(Marine_group_B)	9_CUT3_Pi_48	0
ASV2826	SAR324_clade(Marine_group_B)	2_WT_24	0
ASV2826	SAR324_clade(Marine_group_B)	8_CUT3_72	0
ASV2826	SAR324_clade(Marine_group_B)	1_NT_Pi_72	0
ASV2826	SAR324_clade(Marine_group_B)	4_NSP_24	0
ASV2826	SAR324_clade(Marine_group_B)	0_NT_72	0
ASV2826	SAR324_clade(Marine_group_B)	3_WT_Pi_72	0
ASV2826	SAR324_clade(Marine_group_B)	6_GPB1_48	0
ASV2826	SAR324_clade(Marine_group_B)	7_GPB1_Pi_48	0
ASV2826	SAR324_clade(Marine_group_B)	9_CUT3_Pi_72	0
ASV2826	SAR324_clade(Marine_group_B)	2_WT_72	0
ASV2826	SAR324_clade(Marine_group_B)	4_NSP_48	0
ASV2826	SAR324_clade(Marine_group_B)	8_CUT3_48	0
ASV2826	SAR324_clade(Marine_group_B)	6_GPB1_24	0
ASV2826	SAR324_clade(Marine_group_B)	2_WT_48	0
ASV2826	SAR324_clade(Marine_group_B)	8_CUT3_24	0
ASV2826	SAR324_clade(Marine_group_B)	3_WT_Pi_48	0
ASV2826	SAR324_clade(Marine_group_B)	0_NT_48	0
ASV2826	SAR324_clade(Marine_group_B)	7_GPB1_Pi_72	0
ASV2826	SAR324_clade(Marine_group_B)	0_NT_24	0
ASV2826	SAR324_clade(Marine_group_B)	1_NT_Pi_48	0
ASV2826	SAR324_clade(Marine_group_B)	5_NSP_Pi_72	0
ASV2826	SAR324_clade(Marine_group_B)	6_GPB1_72	0
ASV2826	SAR324_clade(Marine_group_B)	5_NSP_Pi_48	0
ASV293	Abditibacteriota	2_WT_72	0.557724
ASV293	Abditibacteriota	0_NT_72	0.252695
ASV293	Abditibacteriota	9_CUT3_Pi_48	0.208629
ASV293	Abditibacteriota	3_WT_Pi_48	0.137061
ASV293	Abditibacteriota	4_NSP_24	0.129662
ASV293	Abditibacteriota	1_NT_Pi_72	0.113379
ASV293	Abditibacteriota	3_WT_Pi_72	0.0968992
ASV293	Abditibacteriota	4_NSP_72	0.0881168
ASV293	Abditibacteriota	0_NT_24	0.0712504
ASV293	Abditibacteriota	7_GPB1_Pi_48	0.0658762
ASV293	Abditibacteriota	6_GPB1_72	0.0603865
ASV293	Abditibacteriota	8_CUT3_72	0.0573477
ASV293	Abditibacteriota	0_NT_48	0.0371914
ASV293	Abditibacteriota	5_NSP_Pi_48	0.0350877
ASV293	Abditibacteriota	1_NT_Pi_48	0
ASV293	Abditibacteriota	8_CUT3_48	0
ASV293	Abditibacteriota	5_NSP_Pi_72	0
ASV293	Abditibacteriota	6_GPB1_48	0
ASV293	Abditibacteriota	7_GPB1_Pi_72	0
ASV293	Abditibacteriota	8_CUT3_24	0
ASV293	Abditibacteriota	6_GPB1_24	0
ASV293	Abditibacteriota	2_WT_48	0
ASV293	Abditibacteriota	9_CUT3_Pi_72	0
ASV293	Abditibacteriota	2_WT_24	0
ASV293	Abditibacteriota	4_NSP_48	0
ASV3	Pseudomonadota	9_CUT3_Pi_72	85.5018
ASV3	Pseudomonadota	5_NSP_Pi_48	85.4263
ASV3	Pseudomonadota	9_CUT3_Pi_48	84.4353
ASV3	Pseudomonadota	1_NT_Pi_48	82.1265
ASV3	Pseudomonadota	5_NSP_Pi_72	81.1363
ASV3	Pseudomonadota	1_NT_Pi_72	80.1985
ASV3	Pseudomonadota	6_GPB1_72	73.3408
ASV3	Pseudomonadota	2_WT_72	73.0026
ASV3	Pseudomonadota	7_GPB1_Pi_48	72.0099
ASV3	Pseudomonadota	6_GPB1_48	69.5306
ASV3	Pseudomonadota	3_WT_Pi_48	69.3839
ASV3	Pseudomonadota	7_GPB1_Pi_72	67.8077
ASV3	Pseudomonadota	4_NSP_24	64.8483
ASV3	Pseudomonadota	8_CUT3_24	64.6156
ASV3	Pseudomonadota	4_NSP_72	62.3353
ASV3	Pseudomonadota	6_GPB1_24	62.2129
ASV3	Pseudomonadota	3_WT_Pi_72	62.1677
ASV3	Pseudomonadota	0_NT_72	61.7441
ASV3	Pseudomonadota	0_NT_48	61.3779
ASV3	Pseudomonadota	8_CUT3_48	54.7921
ASV3	Pseudomonadota	4_NSP_48	54.6399
ASV3	Pseudomonadota	0_NT_24	53.1697
ASV3	Pseudomonadota	2_WT_48	52.3648
ASV3	Pseudomonadota	8_CUT3_72	49.7487
ASV3	Pseudomonadota	2_WT_24	44.4953
ASV374	Chloroflexi	8_CUT3_48	6.41911
ASV374	Chloroflexi	4_NSP_72	1.35218
ASV374	Chloroflexi	2_WT_72	0.703022
ASV374	Chloroflexi	6_GPB1_72	0.459082
ASV374	Chloroflexi	4_NSP_24	0.385528
ASV374	Chloroflexi	8_CUT3_72	0.373081
ASV374	Chloroflexi	9_CUT3_Pi_48	0.230988
ASV374	Chloroflexi	9_CUT3_Pi_72	0.156822
ASV374	Chloroflexi	3_WT_Pi_72	0.0968992
ASV374	Chloroflexi	0_NT_48	0.0598811
ASV374	Chloroflexi	5_NSP_Pi_72	0.0447828
ASV374	Chloroflexi	6_GPB1_48	0
ASV374	Chloroflexi	4_NSP_48	0
ASV374	Chloroflexi	1_NT_Pi_48	0
ASV374	Chloroflexi	3_WT_Pi_48	0
ASV374	Chloroflexi	1_NT_Pi_72	0
ASV374	Chloroflexi	0_NT_72	0
ASV374	Chloroflexi	7_GPB1_Pi_48	0
ASV374	Chloroflexi	5_NSP_Pi_48	0
ASV374	Chloroflexi	2_WT_24	0
ASV374	Chloroflexi	0_NT_24	0
ASV374	Chloroflexi	6_GPB1_24	0
ASV374	Chloroflexi	2_WT_48	0
ASV374	Chloroflexi	8_CUT3_24	0
ASV374	Chloroflexi	7_GPB1_Pi_72	0
ASV41	Gemmatimonadota	0_NT_24	1.08305
ASV41	Gemmatimonadota	8_CUT3_48	0.943658
ASV41	Gemmatimonadota	2_WT_48	0.668589
ASV41	Gemmatimonadota	8_CUT3_72	0.654268
ASV41	Gemmatimonadota	7_GPB1_Pi_72	0.625433
ASV41	Gemmatimonadota	0_NT_48	0.590003
ASV41	Gemmatimonadota	6_GPB1_72	0.38262
ASV41	Gemmatimonadota	0_NT_72	0.348387
ASV41	Gemmatimonadota	2_WT_24	0.331415
ASV41	Gemmatimonadota	1_NT_Pi_48	0.255588
ASV41	Gemmatimonadota	4_NSP_48	0.245116
ASV41	Gemmatimonadota	9_CUT3_Pi_72	0.19661
ASV41	Gemmatimonadota	1_NT_Pi_72	0.195441
ASV41	Gemmatimonadota	5_NSP_Pi_72	0.149276
ASV41	Gemmatimonadota	3_WT_Pi_72	0.132742
ASV41	Gemmatimonadota	2_WT_72	0.131579
ASV41	Gemmatimonadota	4_NSP_72	0.116692
ASV41	Gemmatimonadota	3_WT_Pi_48	0.0938662
ASV41	Gemmatimonadota	6_GPB1_48	0.0487508
ASV41	Gemmatimonadota	4_NSP_24	0.0388102
ASV41	Gemmatimonadota	9_CUT3_Pi_48	0.0365881
ASV41	Gemmatimonadota	5_NSP_Pi_48	0.03003
ASV41	Gemmatimonadota	7_GPB1_Pi_48	0
ASV41	Gemmatimonadota	8_CUT3_24	0
ASV41	Gemmatimonadota	6_GPB1_24	0
ASV487	Fusobacteriota	4_NSP_72	0.194004
ASV487	Fusobacteriota	8_CUT3_48	0.148412
ASV487	Fusobacteriota	3_WT_Pi_48	0.118196
ASV487	Fusobacteriota	8_CUT3_24	0.0855798
ASV487	Fusobacteriota	4_NSP_48	0.0631792
ASV487	Fusobacteriota	6_GPB1_72	0.0544512
ASV487	Fusobacteriota	6_GPB1_24	0.0491884
ASV487	Fusobacteriota	0_NT_72	0.0491823
ASV487	Fusobacteriota	9_CUT3_Pi_48	0.0484848
ASV487	Fusobacteriota	0_NT_24	0.0382117
ASV487	Fusobacteriota	2_WT_48	0.0242512
ASV487	Fusobacteriota	2_WT_24	0.0130157
ASV487	Fusobacteriota	4_NSP_24	0.0129099
ASV487	Fusobacteriota	7_GPB1_Pi_72	0
ASV487	Fusobacteriota	6_GPB1_48	0
ASV487	Fusobacteriota	8_CUT3_72	0
ASV487	Fusobacteriota	0_NT_48	0
ASV487	Fusobacteriota	7_GPB1_Pi_48	0
ASV487	Fusobacteriota	2_WT_72	0
ASV487	Fusobacteriota	9_CUT3_Pi_72	0
ASV487	Fusobacteriota	1_NT_Pi_48	0
ASV487	Fusobacteriota	3_WT_Pi_72	0
ASV487	Fusobacteriota	5_NSP_Pi_48	0
ASV487	Fusobacteriota	1_NT_Pi_72	0
ASV487	Fusobacteriota	5_NSP_Pi_72	0
ASV6	Actinomycetota	2_WT_24	35.2956
ASV6	Actinomycetota	8_CUT3_72	31.9214
ASV6	Actinomycetota	0_NT_24	31.5798
ASV6	Actinomycetota	8_CUT3_48	25.64
ASV6	Actinomycetota	2_WT_48	25.4024
ASV6	Actinomycetota	0_NT_48	23.5663
ASV6	Actinomycetota	4_NSP_48	22.9852
ASV6	Actinomycetota	3_WT_Pi_72	22.803
ASV6	Actinomycetota	8_CUT3_24	20.3792
ASV6	Actinomycetota	4_NSP_24	18.1636
ASV6	Actinomycetota	7_GPB1_Pi_72	16.0481
ASV6	Actinomycetota	6_GPB1_48	15.7004
ASV6	Actinomycetota	4_NSP_72	15.6733
ASV6	Actinomycetota	3_WT_Pi_48	12.9607
ASV6	Actinomycetota	0_NT_72	12.878
ASV6	Actinomycetota	5_NSP_Pi_72	12.493
ASV6	Actinomycetota	7_GPB1_Pi_48	11.8762
ASV6	Actinomycetota	2_WT_72	11.8652
ASV6	Actinomycetota	6_GPB1_72	11.2574
ASV6	Actinomycetota	1_NT_Pi_72	10.4021
ASV6	Actinomycetota	6_GPB1_24	9.73723
ASV6	Actinomycetota	1_NT_Pi_48	6.88337
ASV6	Actinomycetota	9_CUT3_Pi_72	5.82001
ASV6	Actinomycetota	5_NSP_Pi_48	5.72423
ASV6	Actinomycetota	9_CUT3_Pi_48	5.65494
ASV654	Armatimonadota	9_CUT3_Pi_48	0.204573
ASV654	Armatimonadota	3_WT_Pi_48	0.095943
ASV654	Armatimonadota	4_NSP_72	0.0503525
ASV654	Armatimonadota	2_WT_72	0
ASV654	Armatimonadota	5_NSP_Pi_48	0
ASV654	Armatimonadota	9_CUT3_Pi_72	0
ASV654	Armatimonadota	6_GPB1_72	0
ASV654	Armatimonadota	6_GPB1_48	0
ASV654	Armatimonadota	1_NT_Pi_48	0
ASV654	Armatimonadota	8_CUT3_24	0
ASV654	Armatimonadota	1_NT_Pi_72	0
ASV654	Armatimonadota	0_NT_24	0
ASV654	Armatimonadota	4_NSP_24	0
ASV654	Armatimonadota	4_NSP_48	0
ASV654	Armatimonadota	0_NT_72	0
ASV654	Armatimonadota	5_NSP_Pi_72	0
ASV654	Armatimonadota	0_NT_48	0
ASV654	Armatimonadota	6_GPB1_24	0
ASV654	Armatimonadota	2_WT_24	0
ASV654	Armatimonadota	3_WT_Pi_72	0
ASV654	Armatimonadota	2_WT_48	0
ASV654	Armatimonadota	8_CUT3_48	0
ASV654	Armatimonadota	7_GPB1_Pi_48	0
ASV654	Armatimonadota	7_GPB1_Pi_72	0
ASV654	Armatimonadota	8_CUT3_72	0
ASV703	Elusimicrobiota	0_NT_72	0.340467
ASV703	Elusimicrobiota	4_NSP_48	0.0507271
ASV703	Elusimicrobiota	0_NT_24	0
ASV703	Elusimicrobiota	3_WT_Pi_48	0
ASV703	Elusimicrobiota	9_CUT3_Pi_48	0
ASV703	Elusimicrobiota	5_NSP_Pi_48	0
ASV703	Elusimicrobiota	2_WT_72	0
ASV703	Elusimicrobiota	5_NSP_Pi_72	0
ASV703	Elusimicrobiota	1_NT_Pi_72	0
ASV703	Elusimicrobiota	7_GPB1_Pi_48	0
ASV703	Elusimicrobiota	9_CUT3_Pi_72	0
ASV703	Elusimicrobiota	8_CUT3_24	0
ASV703	Elusimicrobiota	3_WT_Pi_72	0
ASV703	Elusimicrobiota	6_GPB1_48	0
ASV703	Elusimicrobiota	2_WT_24	0
ASV703	Elusimicrobiota	0_NT_48	0
ASV703	Elusimicrobiota	7_GPB1_Pi_72	0
ASV703	Elusimicrobiota	8_CUT3_72	0
ASV703	Elusimicrobiota	6_GPB1_72	0
ASV703	Elusimicrobiota	1_NT_Pi_48	0
ASV703	Elusimicrobiota	2_WT_48	0
ASV703	Elusimicrobiota	4_NSP_72	0
ASV703	Elusimicrobiota	6_GPB1_24	0
ASV703	Elusimicrobiota	4_NSP_24	0
ASV703	Elusimicrobiota	8_CUT3_48	0
ASV727	Patescibacteria	4_NSP_48	0.222315
ASV727	Patescibacteria	6_GPB1_72	0.068135
ASV727	Patescibacteria	8_CUT3_24	0.0570532
ASV727	Patescibacteria	2_WT_24	0.0254722
ASV727	Patescibacteria	2_WT_72	0.0146199
ASV727	Patescibacteria	1_NT_Pi_48	0
ASV727	Patescibacteria	4_NSP_24	0
ASV727	Patescibacteria	9_CUT3_Pi_72	0
ASV727	Patescibacteria	3_WT_Pi_72	0
ASV727	Patescibacteria	9_CUT3_Pi_48	0
ASV727	Patescibacteria	1_NT_Pi_72	0
ASV727	Patescibacteria	0_NT_24	0
ASV727	Patescibacteria	5_NSP_Pi_72	0
ASV727	Patescibacteria	7_GPB1_Pi_48	0
ASV727	Patescibacteria	0_NT_72	0
ASV727	Patescibacteria	6_GPB1_48	0
ASV727	Patescibacteria	5_NSP_Pi_48	0
ASV727	Patescibacteria	8_CUT3_48	0
ASV727	Patescibacteria	4_NSP_72	0
ASV727	Patescibacteria	3_WT_Pi_48	0
ASV727	Patescibacteria	0_NT_48	0
ASV727	Patescibacteria	8_CUT3_72	0
ASV727	Patescibacteria	7_GPB1_Pi_72	0
ASV727	Patescibacteria	2_WT_48	0
ASV727	Patescibacteria	6_GPB1_24	0
ASV87	Bdellovibrionota	3_WT_Pi_72	1.03655
ASV87	Bdellovibrionota	6_GPB1_24	0.651702
ASV87	Bdellovibrionota	6_GPB1_48	0.537474
ASV87	Bdellovibrionota	8_CUT3_24	0.441653
ASV87	Bdellovibrionota	7_GPB1_Pi_48	0.331479
ASV87	Bdellovibrionota	4_NSP_24	0.303728
ASV87	Bdellovibrionota	2_WT_72	0.296189
ASV87	Bdellovibrionota	7_GPB1_Pi_72	0.267075
ASV87	Bdellovibrionota	9_CUT3_Pi_72	0.265369
ASV87	Bdellovibrionota	0_NT_24	0.239571
ASV87	Bdellovibrionota	5_NSP_Pi_72	0.239162
ASV87	Bdellovibrionota	8_CUT3_48	0.192936
ASV87	Bdellovibrionota	6_GPB1_72	0.17579
ASV87	Bdellovibrionota	3_WT_Pi_48	0.173932
ASV87	Bdellovibrionota	8_CUT3_72	0.169205
ASV87	Bdellovibrionota	2_WT_24	0.165497
ASV87	Bdellovibrionota	2_WT_48	0.157633
ASV87	Bdellovibrionota	1_NT_Pi_48	0.149427
ASV87	Bdellovibrionota	0_NT_48	0.119389
ASV87	Bdellovibrionota	5_NSP_Pi_48	0.11872
ASV87	Bdellovibrionota	4_NSP_48	0.075815
ASV87	Bdellovibrionota	4_NSP_72	0.0755287
ASV87	Bdellovibrionota	1_NT_Pi_72	0.0720565
ASV87	Bdellovibrionota	0_NT_72	0.0355935
ASV87	Bdellovibrionota	9_CUT3_Pi_48	0.0120337
ASV989	Cyanobacteria	8_CUT3_72	0.114695
ASV989	Cyanobacteria	8_CUT3_48	0.0148412
ASV989	Cyanobacteria	3_WT_Pi_72	0
ASV989	Cyanobacteria	1_NT_Pi_48	0
ASV989	Cyanobacteria	4_NSP_24	0
ASV989	Cyanobacteria	3_WT_Pi_48	0
ASV989	Cyanobacteria	5_NSP_Pi_48	0
ASV989	Cyanobacteria	6_GPB1_48	0
ASV989	Cyanobacteria	2_WT_72	0
ASV989	Cyanobacteria	5_NSP_Pi_72	0
ASV989	Cyanobacteria	0_NT_48	0
ASV989	Cyanobacteria	6_GPB1_24	0
ASV989	Cyanobacteria	2_WT_24	0
ASV989	Cyanobacteria	0_NT_24	0
ASV989	Cyanobacteria	7_GPB1_Pi_48	0
ASV989	Cyanobacteria	9_CUT3_Pi_72	0
ASV989	Cyanobacteria	6_GPB1_72	0
ASV989	Cyanobacteria	0_NT_72	0
ASV989	Cyanobacteria	8_CUT3_24	0
ASV989	Cyanobacteria	9_CUT3_Pi_48	0
ASV989	Cyanobacteria	4_NSP_72	0
ASV989	Cyanobacteria	2_WT_48	0
ASV989	Cyanobacteria	1_NT_Pi_72	0
ASV989	Cyanobacteria	4_NSP_48	0
ASV989	Cyanobacteria	7_GPB1_Pi_72	0

## Sheet: phylum_tr
AsvId	Phylum	Sample	Abundance
ASV1021	Verrucomicrobiota	8_CUT3	0.162599
ASV1021	Verrucomicrobiota	5_NSP_Pi	0.134348
ASV1021	Verrucomicrobiota	3_WT_Pi	0.128038
ASV1021	Verrucomicrobiota	4_NSP	0.0883982
ASV1021	Verrucomicrobiota	1_NT_Pi	0.0450684
ASV1021	Verrucomicrobiota	9_CUT3_Pi	0.0246914
ASV1021	Verrucomicrobiota	6_GPB1	0.0218615
ASV1021	Verrucomicrobiota	0_NT	0.00395836
ASV1021	Verrucomicrobiota	7_GPB1_Pi	0
ASV1021	Verrucomicrobiota	2_WT	0
ASV1188	Acidobacteriota	7_GPB1_Pi	0.258505
ASV1188	Acidobacteriota	6_GPB1	0.135549
ASV1188	Acidobacteriota	4_NSP	0.0742692
ASV1188	Acidobacteriota	1_NT_Pi	0.0729778
ASV1188	Acidobacteriota	3_WT_Pi	0.0207641
ASV1188	Acidobacteriota	0_NT	0.0202546
ASV1188	Acidobacteriota	8_CUT3	0.019133
ASV1188	Acidobacteriota	2_WT	0.0172143
ASV1188	Acidobacteriota	5_NSP_Pi	0.0074638
ASV1188	Acidobacteriota	9_CUT3_Pi	0
ASV12	Bacteroidota	2_WT	13.5746
ASV12	Bacteroidota	4_NSP	12.0382
ASV12	Bacteroidota	0_NT	11.9592
ASV12	Bacteroidota	3_WT_Pi	10.4374
ASV12	Bacteroidota	6_GPB1	9.82538
ASV12	Bacteroidota	7_GPB1_Pi	7.14715
ASV12	Bacteroidota	9_CUT3_Pi	6.27958
ASV12	Bacteroidota	8_CUT3	5.95332
ASV12	Bacteroidota	1_NT_Pi	4.43801
ASV12	Bacteroidota	5_NSP_Pi	1.68866
ASV136	Myxococcota	7_GPB1_Pi	0.397127
ASV136	Myxococcota	3_WT_Pi	0.323238
ASV136	Myxococcota	4_NSP	0.278909
ASV136	Myxococcota	8_CUT3	0.191801
ASV136	Myxococcota	6_GPB1	0.18492
ASV136	Myxococcota	9_CUT3_Pi	0.123443
ASV136	Myxococcota	5_NSP_Pi	0.0972916
ASV136	Myxococcota	1_NT_Pi	0.0733864
ASV136	Myxococcota	0_NT	0.0687146
ASV136	Myxococcota	2_WT	0.0584849
ASV181	Deinococcota	4_NSP	1.42657
ASV181	Deinococcota	7_GPB1_Pi	0.813433
ASV181	Deinococcota	8_CUT3	0.360458
ASV181	Deinococcota	9_CUT3_Pi	0.334434
ASV181	Deinococcota	2_WT	0.260209
ASV181	Deinococcota	6_GPB1	0.191288
ASV181	Deinococcota	0_NT	0.172117
ASV181	Deinococcota	3_WT_Pi	0.170192
ASV181	Deinococcota	5_NSP_Pi	0.0688705
ASV181	Deinococcota	1_NT_Pi	0
ASV2168	Spirochaetota	9_CUT3_Pi	0.0181818
ASV2168	Spirochaetota	3_WT_Pi	0.00607607
ASV2168	Spirochaetota	4_NSP	0
ASV2168	Spirochaetota	1_NT_Pi	0
ASV2168	Spirochaetota	7_GPB1_Pi	0
ASV2168	Spirochaetota	8_CUT3	0
ASV2168	Spirochaetota	5_NSP_Pi	0
ASV2168	Spirochaetota	0_NT	0
ASV2168	Spirochaetota	2_WT	0
ASV2168	Spirochaetota	6_GPB1	0
ASV2446	Fibrobacterota	6_GPB1	0.0598802
ASV2446	Fibrobacterota	8_CUT3	0.0197883
ASV2446	Fibrobacterota	3_WT_Pi	0.0138427
ASV2446	Fibrobacterota	9_CUT3_Pi	0
ASV2446	Fibrobacterota	4_NSP	0
ASV2446	Fibrobacterota	7_GPB1_Pi	0
ASV2446	Fibrobacterota	0_NT	0
ASV2446	Fibrobacterota	2_WT	0
ASV2446	Fibrobacterota	1_NT_Pi	0
ASV2446	Fibrobacterota	5_NSP_Pi	0
ASV2580	Campylobacterota	9_CUT3_Pi	0.00703235
ASV2580	Campylobacterota	4_NSP	0
ASV2580	Campylobacterota	3_WT_Pi	0
ASV2580	Campylobacterota	2_WT	0
ASV2580	Campylobacterota	0_NT	0
ASV2580	Campylobacterota	5_NSP_Pi	0
ASV2580	Campylobacterota	1_NT_Pi	0
ASV2580	Campylobacterota	7_GPB1_Pi	0
ASV2580	Campylobacterota	8_CUT3	0
ASV2580	Campylobacterota	6_GPB1	0
ASV2733	Euryarchaeota	6_GPB1	0.0102833
ASV2733	Euryarchaeota	3_WT_Pi	0
ASV2733	Euryarchaeota	2_WT	0
ASV2733	Euryarchaeota	9_CUT3_Pi	0
ASV2733	Euryarchaeota	4_NSP	0
ASV2733	Euryarchaeota	1_NT_Pi	0
ASV2733	Euryarchaeota	8_CUT3	0
ASV2733	Euryarchaeota	5_NSP_Pi	0
ASV2733	Euryarchaeota	0_NT	0
ASV2733	Euryarchaeota	7_GPB1_Pi	0
ASV2758	Nitrospirota	4_NSP	0.0125881
ASV2758	Nitrospirota	3_WT_Pi	0
ASV2758	Nitrospirota	8_CUT3	0
ASV2758	Nitrospirota	0_NT	0
ASV2758	Nitrospirota	2_WT	0
ASV2758	Nitrospirota	9_CUT3_Pi	0
ASV2758	Nitrospirota	7_GPB1_Pi	0
ASV2758	Nitrospirota	6_GPB1	0
ASV2758	Nitrospirota	1_NT_Pi	0
ASV2758	Nitrospirota	5_NSP_Pi	0
ASV28	Bacillota	6_GPB1	8.14853
ASV28	Bacillota	8_CUT3	7.70329
ASV28	Bacillota	7_GPB1_Pi	6.86782
ASV28	Bacillota	4_NSP	5.38927
ASV28	Bacillota	5_NSP_Pi	5.30492
ASV28	Bacillota	0_NT	5.2489
ASV28	Bacillota	1_NT_Pi	5.17238
ASV28	Bacillota	3_WT_Pi	4.25179
ASV28	Bacillota	2_WT	4.25125
ASV28	Bacillota	9_CUT3_Pi	1.82657
ASV2826	SAR324_clade(Marine_group_B)	4_NSP	0.00839208
ASV2826	SAR324_clade(Marine_group_B)	3_WT_Pi	0
ASV2826	SAR324_clade(Marine_group_B)	9_CUT3_Pi	0
ASV2826	SAR324_clade(Marine_group_B)	2_WT	0
ASV2826	SAR324_clade(Marine_group_B)	8_CUT3	0
ASV2826	SAR324_clade(Marine_group_B)	1_NT_Pi	0
ASV2826	SAR324_clade(Marine_group_B)	5_NSP_Pi	0
ASV2826	SAR324_clade(Marine_group_B)	7_GPB1_Pi	0
ASV2826	SAR324_clade(Marine_group_B)	0_NT	0
ASV2826	SAR324_clade(Marine_group_B)	6_GPB1	0
ASV293	Abditibacteriota	2_WT	0.185908
ASV293	Abditibacteriota	0_NT	0.120379
ASV293	Abditibacteriota	3_WT_Pi	0.11698
ASV293	Abditibacteriota	9_CUT3_Pi	0.104314
ASV293	Abditibacteriota	4_NSP	0.0725931
ASV293	Abditibacteriota	1_NT_Pi	0.0566893
ASV293	Abditibacteriota	7_GPB1_Pi	0.0329381
ASV293	Abditibacteriota	6_GPB1	0.0201288
ASV293	Abditibacteriota	8_CUT3	0.0191159
ASV293	Abditibacteriota	5_NSP_Pi	0.0175439
ASV3	Pseudomonadota	9_CUT3_Pi	84.9685
ASV3	Pseudomonadota	5_NSP_Pi	83.2813
ASV3	Pseudomonadota	1_NT_Pi	81.1625
ASV3	Pseudomonadota	7_GPB1_Pi	69.9088
ASV3	Pseudomonadota	6_GPB1	68.3614
ASV3	Pseudomonadota	3_WT_Pi	65.7758
ASV3	Pseudomonadota	4_NSP	60.6078
ASV3	Pseudomonadota	0_NT	58.7639
ASV3	Pseudomonadota	2_WT	56.6209
ASV3	Pseudomonadota	8_CUT3	56.3855
ASV374	Chloroflexi	8_CUT3	2.26406
ASV374	Chloroflexi	4_NSP	0.579235
ASV374	Chloroflexi	2_WT	0.234341
ASV374	Chloroflexi	9_CUT3_Pi	0.193905
ASV374	Chloroflexi	6_GPB1	0.153027
ASV374	Chloroflexi	3_WT_Pi	0.0484496
ASV374	Chloroflexi	5_NSP_Pi	0.0223914
ASV374	Chloroflexi	0_NT	0.0199604
ASV374	Chloroflexi	1_NT_Pi	0
ASV374	Chloroflexi	7_GPB1_Pi	0
ASV41	Gemmatimonadota	0_NT	0.673812
ASV41	Gemmatimonadota	8_CUT3	0.532642
ASV41	Gemmatimonadota	2_WT	0.377194
ASV41	Gemmatimonadota	7_GPB1_Pi	0.312716
ASV41	Gemmatimonadota	1_NT_Pi	0.225514
ASV41	Gemmatimonadota	6_GPB1	0.14379
ASV41	Gemmatimonadota	4_NSP	0.13354
ASV41	Gemmatimonadota	9_CUT3_Pi	0.116599
ASV41	Gemmatimonadota	3_WT_Pi	0.113304
ASV41	Gemmatimonadota	5_NSP_Pi	0.089653
ASV487	Fusobacteriota	4_NSP	0.0900309
ASV487	Fusobacteriota	8_CUT3	0.0779973
ASV487	Fusobacteriota	3_WT_Pi	0.059098
ASV487	Fusobacteriota	6_GPB1	0.0345465
ASV487	Fusobacteriota	0_NT	0.0291313
ASV487	Fusobacteriota	9_CUT3_Pi	0.0242424
ASV487	Fusobacteriota	2_WT	0.0124223
ASV487	Fusobacteriota	7_GPB1_Pi	0
ASV487	Fusobacteriota	1_NT_Pi	0
ASV487	Fusobacteriota	5_NSP_Pi	0
ASV6	Actinomycetota	8_CUT3	25.9802
ASV6	Actinomycetota	2_WT	24.1877
ASV6	Actinomycetota	0_NT	22.6747
ASV6	Actinomycetota	4_NSP	18.9407
ASV6	Actinomycetota	3_WT_Pi	17.8819
ASV6	Actinomycetota	7_GPB1_Pi	13.9622
ASV6	Actinomycetota	6_GPB1	12.2317
ASV6	Actinomycetota	5_NSP_Pi	9.1086
ASV6	Actinomycetota	1_NT_Pi	8.64272
ASV6	Actinomycetota	9_CUT3_Pi	5.73748
ASV654	Armatimonadota	9_CUT3_Pi	0.102286
ASV654	Armatimonadota	3_WT_Pi	0.0479715
ASV654	Armatimonadota	4_NSP	0.0167842
ASV654	Armatimonadota	8_CUT3	0
ASV654	Armatimonadota	2_WT	0
ASV654	Armatimonadota	7_GPB1_Pi	0
ASV654	Armatimonadota	1_NT_Pi	0
ASV654	Armatimonadota	6_GPB1	0
ASV654	Armatimonadota	0_NT	0
ASV654	Armatimonadota	5_NSP_Pi	0
ASV703	Elusimicrobiota	0_NT	0.113489
ASV703	Elusimicrobiota	4_NSP	0.016909
ASV703	Elusimicrobiota	7_GPB1_Pi	0
ASV703	Elusimicrobiota	6_GPB1	0
ASV703	Elusimicrobiota	3_WT_Pi	0
ASV703	Elusimicrobiota	5_NSP_Pi	0
ASV703	Elusimicrobiota	9_CUT3_Pi	0
ASV703	Elusimicrobiota	2_WT	0
ASV703	Elusimicrobiota	8_CUT3	0
ASV703	Elusimicrobiota	1_NT_Pi	0
ASV727	Patescibacteria	4_NSP	0.074105
ASV727	Patescibacteria	6_GPB1	0.0227117
ASV727	Patescibacteria	8_CUT3	0.0190177
ASV727	Patescibacteria	2_WT	0.013364
ASV727	Patescibacteria	9_CUT3_Pi	0
ASV727	Patescibacteria	7_GPB1_Pi	0
ASV727	Patescibacteria	3_WT_Pi	0
ASV727	Patescibacteria	1_NT_Pi	0
ASV727	Patescibacteria	5_NSP_Pi	0
ASV727	Patescibacteria	0_NT	0
ASV87	Bdellovibrionota	3_WT_Pi	0.605242
ASV87	Bdellovibrionota	6_GPB1	0.454988
ASV87	Bdellovibrionota	7_GPB1_Pi	0.299277
ASV87	Bdellovibrionota	8_CUT3	0.267931
ASV87	Bdellovibrionota	2_WT	0.20644
ASV87	Bdellovibrionota	5_NSP_Pi	0.178941
ASV87	Bdellovibrionota	4_NSP	0.151691
ASV87	Bdellovibrionota	9_CUT3_Pi	0.138701
ASV87	Bdellovibrionota	0_NT	0.131518
ASV87	Bdellovibrionota	1_NT_Pi	0.110742
ASV989	Cyanobacteria	8_CUT3	0.0431788
ASV989	Cyanobacteria	4_NSP	0
ASV989	Cyanobacteria	3_WT_Pi	0
ASV989	Cyanobacteria	7_GPB1_Pi	0
ASV989	Cyanobacteria	1_NT_Pi	0
ASV989	Cyanobacteria	9_CUT3_Pi	0
ASV989	Cyanobacteria	2_WT	0
ASV989	Cyanobacteria	5_NSP_Pi	0
ASV989	Cyanobacteria	0_NT	0
ASV989	Cyanobacteria	6_GPB1	0

## Sheet: phylum_tg
AsvId	Phylum	Sample	Abundance
ASV1021	Verrucomicrobiota	3_NSP_Pi	0.134348
ASV1021	Verrucomicrobiota	4_dsRNA	0.0922303
ASV1021	Verrucomicrobiota	2_NSP	0.0883982
ASV1021	Verrucomicrobiota	1_ND_Pi	0.0865534
ASV1021	Verrucomicrobiota	5_dsRNA_Pi	0.0123457
ASV1021	Verrucomicrobiota	0_ND	0.00197918
ASV1188	Acidobacteriota	5_dsRNA_Pi	0.129252
ASV1188	Acidobacteriota	4_dsRNA	0.0773411
ASV1188	Acidobacteriota	2_NSP	0.0742692
ASV1188	Acidobacteriota	1_ND_Pi	0.046871
ASV1188	Acidobacteriota	0_ND	0.0187345
ASV1188	Acidobacteriota	3_NSP_Pi	0.0074638
ASV12	Bacteroidota	0_ND	12.7669
ASV12	Bacteroidota	2_NSP	12.0382
ASV12	Bacteroidota	4_dsRNA	7.88935
ASV12	Bacteroidota	1_ND_Pi	7.43768
ASV12	Bacteroidota	5_dsRNA_Pi	6.71336
ASV12	Bacteroidota	3_NSP_Pi	1.68866
ASV136	Myxococcota	2_NSP	0.278909
ASV136	Myxococcota	5_dsRNA_Pi	0.260285
ASV136	Myxococcota	1_ND_Pi	0.198312
ASV136	Myxococcota	4_dsRNA	0.18836
ASV136	Myxococcota	3_NSP_Pi	0.0972916
ASV136	Myxococcota	0_ND	0.0635998
ASV181	Deinococcota	2_NSP	1.42657
ASV181	Deinococcota	5_dsRNA_Pi	0.573933
ASV181	Deinococcota	4_dsRNA	0.275873
ASV181	Deinococcota	0_ND	0.216163
ASV181	Deinococcota	1_ND_Pi	0.085096
ASV181	Deinococcota	3_NSP_Pi	0.0688705
ASV2168	Spirochaetota	5_dsRNA_Pi	0.00909091
ASV2168	Spirochaetota	1_ND_Pi	0.00303804
ASV2168	Spirochaetota	0_ND	0
ASV2168	Spirochaetota	4_dsRNA	0
ASV2168	Spirochaetota	2_NSP	0
ASV2168	Spirochaetota	3_NSP_Pi	0
ASV2446	Fibrobacterota	4_dsRNA	0.0398343
ASV2446	Fibrobacterota	1_ND_Pi	0.00692137
ASV2446	Fibrobacterota	0_ND	0
ASV2446	Fibrobacterota	3_NSP_Pi	0
ASV2446	Fibrobacterota	2_NSP	0
ASV2446	Fibrobacterota	5_dsRNA_Pi	0
ASV2580	Campylobacterota	5_dsRNA_Pi	0.00351617
ASV2580	Campylobacterota	0_ND	0
ASV2580	Campylobacterota	3_NSP_Pi	0
ASV2580	Campylobacterota	4_dsRNA	0
ASV2580	Campylobacterota	1_ND_Pi	0
ASV2580	Campylobacterota	2_NSP	0
ASV2733	Euryarchaeota	4_dsRNA	0.00514165
ASV2733	Euryarchaeota	0_ND	0
ASV2733	Euryarchaeota	3_NSP_Pi	0
ASV2733	Euryarchaeota	1_ND_Pi	0
ASV2733	Euryarchaeota	2_NSP	0
ASV2733	Euryarchaeota	5_dsRNA_Pi	0
ASV2758	Nitrospirota	2_NSP	0.0125881
ASV2758	Nitrospirota	0_ND	0
ASV2758	Nitrospirota	3_NSP_Pi	0
ASV2758	Nitrospirota	4_dsRNA	0
ASV2758	Nitrospirota	5_dsRNA_Pi	0
ASV2758	Nitrospirota	1_ND_Pi	0
ASV28	Bacillota	4_dsRNA	7.92591
ASV28	Bacillota	2_NSP	5.38927
ASV28	Bacillota	3_NSP_Pi	5.30492
ASV28	Bacillota	0_ND	4.75008
ASV28	Bacillota	1_ND_Pi	4.71209
ASV28	Bacillota	5_dsRNA_Pi	4.34719
ASV2826	SAR324_clade(Marine_group_B)	2_NSP	0.00839208
ASV2826	SAR324_clade(Marine_group_B)	4_dsRNA	0
ASV2826	SAR324_clade(Marine_group_B)	5_dsRNA_Pi	0
ASV2826	SAR324_clade(Marine_group_B)	0_ND	0
ASV2826	SAR324_clade(Marine_group_B)	1_ND_Pi	0
ASV2826	SAR324_clade(Marine_group_B)	3_NSP_Pi	0
ASV293	Abditibacteriota	0_ND	0.153144
ASV293	Abditibacteriota	1_ND_Pi	0.0868348
ASV293	Abditibacteriota	2_NSP	0.0725931
ASV293	Abditibacteriota	5_dsRNA_Pi	0.0686262
ASV293	Abditibacteriota	4_dsRNA	0.0196224
ASV293	Abditibacteriota	3_NSP_Pi	0.0175439
ASV3	Pseudomonadota	3_NSP_Pi	83.2813
ASV3	Pseudomonadota	5_dsRNA_Pi	77.4387
ASV3	Pseudomonadota	1_ND_Pi	73.4691
ASV3	Pseudomonadota	4_dsRNA	62.3734
ASV3	Pseudomonadota	2_NSP	60.6078
ASV3	Pseudomonadota	0_ND	57.6924
ASV374	Chloroflexi	4_dsRNA	1.20855
ASV374	Chloroflexi	2_NSP	0.579235
ASV374	Chloroflexi	0_ND	0.127151
ASV374	Chloroflexi	5_dsRNA_Pi	0.0969525
ASV374	Chloroflexi	1_ND_Pi	0.0242248
ASV374	Chloroflexi	3_NSP_Pi	0.0223914
ASV41	Gemmatimonadota	0_ND	0.525503
ASV41	Gemmatimonadota	4_dsRNA	0.338216
ASV41	Gemmatimonadota	5_dsRNA_Pi	0.214658
ASV41	Gemmatimonadota	1_ND_Pi	0.169409
ASV41	Gemmatimonadota	2_NSP	0.13354
ASV41	Gemmatimonadota	3_NSP_Pi	0.089653
ASV487	Fusobacteriota	2_NSP	0.0900309
ASV487	Fusobacteriota	4_dsRNA	0.0562719
ASV487	Fusobacteriota	1_ND_Pi	0.029549
ASV487	Fusobacteriota	0_ND	0.0207768
ASV487	Fusobacteriota	5_dsRNA_Pi	0.0121212
ASV487	Fusobacteriota	3_NSP_Pi	0
ASV6	Actinomycetota	0_ND	23.4312
ASV6	Actinomycetota	4_dsRNA	19.106
ASV6	Actinomycetota	2_NSP	18.9407
ASV6	Actinomycetota	1_ND_Pi	13.2623
ASV6	Actinomycetota	5_dsRNA_Pi	9.84983
ASV6	Actinomycetota	3_NSP_Pi	9.1086
ASV654	Armatimonadota	5_dsRNA_Pi	0.0511432
ASV654	Armatimonadota	1_ND_Pi	0.0239857
ASV654	Armatimonadota	2_NSP	0.0167842
ASV654	Armatimonadota	3_NSP_Pi	0
ASV654	Armatimonadota	4_dsRNA	0
ASV654	Armatimonadota	0_ND	0
ASV703	Elusimicrobiota	0_ND	0.0567445
ASV703	Elusimicrobiota	2_NSP	0.016909
ASV703	Elusimicrobiota	3_NSP_Pi	0
ASV703	Elusimicrobiota	4_dsRNA	0
ASV703	Elusimicrobiota	5_dsRNA_Pi	0
ASV703	Elusimicrobiota	1_ND_Pi	0
ASV727	Patescibacteria	2_NSP	0.074105
ASV727	Patescibacteria	4_dsRNA	0.0208647
ASV727	Patescibacteria	0_ND	0.00668201
ASV727	Patescibacteria	3_NSP_Pi	0
ASV727	Patescibacteria	5_dsRNA_Pi	0
ASV727	Patescibacteria	1_ND_Pi	0
ASV87	Bdellovibrionota	4_dsRNA	0.36146
ASV87	Bdellovibrionota	1_ND_Pi	0.357992
ASV87	Bdellovibrionota	5_dsRNA_Pi	0.218989
ASV87	Bdellovibrionota	3_NSP_Pi	0.178941
ASV87	Bdellovibrionota	0_ND	0.168979
ASV87	Bdellovibrionota	2_NSP	0.151691
ASV989	Cyanobacteria	4_dsRNA	0.0215894
ASV989	Cyanobacteria	0_ND	0
ASV989	Cyanobacteria	3_NSP_Pi	0
ASV989	Cyanobacteria	1_ND_Pi	0
ASV989	Cyanobacteria	2_NSP	0
ASV989	Cyanobacteria	5_dsRNA_Pi	0

## Sheet: genus_tp
AsvId	Genus	Sample	Abundance
ASV1	Acinetobacter	1_NT_Pi_48	46.425
ASV1	Acinetobacter	5_NSP_Pi_48	45.9231
ASV1	Acinetobacter	1_NT_Pi_72	38.0892
ASV1	Acinetobacter	9_CUT3_Pi_72	30.4423
ASV1	Acinetobacter	5_NSP_Pi_72	26.7731
ASV1	Acinetobacter	7_GPB1_Pi_48	22.0389
ASV1	Acinetobacter	9_CUT3_Pi_48	16.7388
ASV1	Acinetobacter	4_NSP_72	5.88628
ASV1	Acinetobacter	0_NT_72	4.21739
ASV1	Acinetobacter	8_CUT3_24	4.03026
ASV1	Acinetobacter	3_WT_Pi_48	3.84121
ASV1	Acinetobacter	2_WT_72	3.80093
ASV1	Acinetobacter	3_WT_Pi_72	3.7458
ASV1	Acinetobacter	6_GPB1_72	3.70491
ASV1	Acinetobacter	6_GPB1_24	2.79036
ASV1	Acinetobacter	7_GPB1_Pi_72	2.55725
ASV1	Acinetobacter	8_CUT3_72	1.45874
ASV1	Acinetobacter	8_CUT3_48	0.617625
ASV1	Acinetobacter	0_NT_48	0.436704
ASV1	Acinetobacter	4_NSP_48	0.270252
ASV1	Acinetobacter	2_WT_48	0.249922
ASV1	Acinetobacter	2_WT_24	0.209922
ASV1	Acinetobacter	4_NSP_24	0.0630055
ASV1	Acinetobacter	0_NT_24	0.0290107
ASV1	Acinetobacter	6_GPB1_48	0.0280112
ASV1010	Clostridium_sensu_stricto_1	8_CUT3_48	0.632911
ASV1010	Clostridium_sensu_stricto_1	1_NT_Pi_48	0.225694
ASV1010	Clostridium_sensu_stricto_1	5_NSP_Pi_72	0.128887
ASV1010	Clostridium_sensu_stricto_1	4_NSP_72	0.126316
ASV1010	Clostridium_sensu_stricto_1	8_CUT3_24	0.121845
ASV1010	Clostridium_sensu_stricto_1	4_NSP_24	0
ASV1010	Clostridium_sensu_stricto_1	7_GPB1_Pi_72	0
ASV1010	Clostridium_sensu_stricto_1	4_NSP_48	0
ASV1010	Clostridium_sensu_stricto_1	9_CUT3_Pi_72	0
ASV1010	Clostridium_sensu_stricto_1	3_WT_Pi_72	0
ASV1010	Clostridium_sensu_stricto_1	2_WT_48	0
ASV1010	Clostridium_sensu_stricto_1	1_NT_Pi_72	0
ASV1010	Clostridium_sensu_stricto_1	8_CUT3_72	0
ASV1010	Clostridium_sensu_stricto_1	2_WT_24	0
ASV1010	Clostridium_sensu_stricto_1	7_GPB1_Pi_48	0
ASV1010	Clostridium_sensu_stricto_1	0_NT_72	0
ASV1010	Clostridium_sensu_stricto_1	2_WT_72	0
ASV1010	Clostridium_sensu_stricto_1	3_WT_Pi_48	0
ASV1010	Clostridium_sensu_stricto_1	6_GPB1_24	0
ASV1010	Clostridium_sensu_stricto_1	6_GPB1_72	0
ASV1010	Clostridium_sensu_stricto_1	5_NSP_Pi_48	0
ASV1010	Clostridium_sensu_stricto_1	6_GPB1_48	0
ASV1010	Clostridium_sensu_stricto_1	0_NT_24	0
ASV1010	Clostridium_sensu_stricto_1	9_CUT3_Pi_48	0
ASV1010	Clostridium_sensu_stricto_1	0_NT_48	0
ASV1021	uncultured	8_CUT3_24	0.208877
ASV1021	uncultured	0_NT_48	0
ASV1021	uncultured	2_WT_24	0
ASV1021	uncultured	2_WT_48	0
ASV1021	uncultured	1_NT_Pi_72	0
ASV1021	uncultured	6_GPB1_48	0
ASV1021	uncultured	5_NSP_Pi_48	0
ASV1021	uncultured	8_CUT3_72	0
ASV1021	uncultured	3_WT_Pi_48	0
ASV1021	uncultured	4_NSP_72	0
ASV1021	uncultured	7_GPB1_Pi_72	0
ASV1021	uncultured	9_CUT3_Pi_72	0
ASV1021	uncultured	6_GPB1_72	0
ASV1021	uncultured	4_NSP_24	0
ASV1021	uncultured	0_NT_24	0
ASV1021	uncultured	1_NT_Pi_48	0
ASV1021	uncultured	4_NSP_48	0
ASV1021	uncultured	9_CUT3_Pi_48	0
ASV1021	uncultured	8_CUT3_48	0
ASV1021	uncultured	0_NT_72	0
ASV1021	uncultured	3_WT_Pi_72	0
ASV1021	uncultured	7_GPB1_Pi_48	0
ASV1021	uncultured	5_NSP_Pi_72	0
ASV1021	uncultured	2_WT_72	0
ASV1021	uncultured	6_GPB1_24	0
ASV1027	1174-901-12	8_CUT3_72	0.314762
ASV1027	1174-901-12	0_NT_72	0.198413
ASV1027	1174-901-12	1_NT_Pi_48	0
ASV1027	1174-901-12	8_CUT3_24	0
ASV1027	1174-901-12	2_WT_24	0
ASV1027	1174-901-12	9_CUT3_Pi_48	0
ASV1027	1174-901-12	4_NSP_24	0
ASV1027	1174-901-12	6_GPB1_48	0
ASV1027	1174-901-12	1_NT_Pi_72	0
ASV1027	1174-901-12	9_CUT3_Pi_72	0
ASV1027	1174-901-12	4_NSP_48	0
ASV1027	1174-901-12	7_GPB1_Pi_72	0
ASV1027	1174-901-12	0_NT_24	0
ASV1027	1174-901-12	2_WT_48	0
ASV1027	1174-901-12	5_NSP_Pi_72	0
ASV1027	1174-901-12	3_WT_Pi_72	0
ASV1027	1174-901-12	0_NT_48	0
ASV1027	1174-901-12	7_GPB1_Pi_48	0
ASV1027	1174-901-12	6_GPB1_24	0
ASV1027	1174-901-12	4_NSP_72	0
ASV1027	1174-901-12	2_WT_72	0
ASV1027	1174-901-12	8_CUT3_48	0
ASV1027	1174-901-12	5_NSP_Pi_48	0
ASV1027	1174-901-12	6_GPB1_72	0
ASV1027	1174-901-12	3_WT_Pi_48	0
ASV1033	TM7x	8_CUT3_24	0.0696258
ASV1033	TM7x	2_WT_24	0.0140115
ASV1033	TM7x	4_NSP_48	0
ASV1033	TM7x	7_GPB1_Pi_48	0
ASV1033	TM7x	6_GPB1_72	0
ASV1033	TM7x	1_NT_Pi_48	0
ASV1033	TM7x	4_NSP_24	0
ASV1033	TM7x	0_NT_48	0
ASV1033	TM7x	3_WT_Pi_72	0
ASV1033	TM7x	9_CUT3_Pi_48	0
ASV1033	TM7x	7_GPB1_Pi_72	0
ASV1033	TM7x	3_WT_Pi_48	0
ASV1033	TM7x	0_NT_72	0
ASV1033	TM7x	9_CUT3_Pi_72	0
ASV1033	TM7x	4_NSP_72	0
ASV1033	TM7x	5_NSP_Pi_72	0
ASV1033	TM7x	6_GPB1_48	0
ASV1033	TM7x	1_NT_Pi_72	0
ASV1033	TM7x	6_GPB1_24	0
ASV1033	TM7x	2_WT_48	0
ASV1033	TM7x	0_NT_24	0
ASV1033	TM7x	8_CUT3_72	0
ASV1033	TM7x	8_CUT3_48	0
ASV1033	TM7x	5_NSP_Pi_48	0
ASV1033	TM7x	2_WT_72	0
ASV1034	Subgroup_2	8_CUT3_24	0.0348129
ASV1034	Subgroup_2	4_NSP_72	0.0347222
ASV1034	Subgroup_2	6_GPB1_48	0.0140056
ASV1034	Subgroup_2	1_NT_Pi_72	0
ASV1034	Subgroup_2	6_GPB1_24	0
ASV1034	Subgroup_2	1_NT_Pi_48	0
ASV1034	Subgroup_2	3_WT_Pi_72	0
ASV1034	Subgroup_2	7_GPB1_Pi_48	0
ASV1034	Subgroup_2	0_NT_72	0
ASV1034	Subgroup_2	6_GPB1_72	0
ASV1034	Subgroup_2	4_NSP_48	0
ASV1034	Subgroup_2	5_NSP_Pi_48	0
ASV1034	Subgroup_2	0_NT_24	0
ASV1034	Subgroup_2	8_CUT3_72	0
ASV1034	Subgroup_2	7_GPB1_Pi_72	0
ASV1034	Subgroup_2	2_WT_48	0
ASV1034	Subgroup_2	0_NT_48	0
ASV1034	Subgroup_2	4_NSP_24	0
ASV1034	Subgroup_2	2_WT_24	0
ASV1034	Subgroup_2	5_NSP_Pi_72	0
ASV1034	Subgroup_2	9_CUT3_Pi_72	0
ASV1034	Subgroup_2	9_CUT3_Pi_48	0
ASV1034	Subgroup_2	2_WT_72	0
ASV1034	Subgroup_2	3_WT_Pi_48	0
ASV1034	Subgroup_2	8_CUT3_48	0
ASV1042	Lachnoanaerobaculum	4_NSP_72	0.390947
ASV1042	Lachnoanaerobaculum	6_GPB1_24	0
ASV1042	Lachnoanaerobaculum	1_NT_Pi_48	0
ASV1042	Lachnoanaerobaculum	9_CUT3_Pi_72	0
ASV1042	Lachnoanaerobaculum	3_WT_Pi_72	0
ASV1042	Lachnoanaerobaculum	6_GPB1_48	0
ASV1042	Lachnoanaerobaculum	7_GPB1_Pi_48	0
ASV1042	Lachnoanaerobaculum	6_GPB1_72	0
ASV1042	Lachnoanaerobaculum	3_WT_Pi_48	0
ASV1042	Lachnoanaerobaculum	5_NSP_Pi_72	0
ASV1042	Lachnoanaerobaculum	0_NT_24	0
ASV1042	Lachnoanaerobaculum	4_NSP_24	0
ASV1042	Lachnoanaerobaculum	4_NSP_48	0
ASV1042	Lachnoanaerobaculum	2_WT_24	0
ASV1042	Lachnoanaerobaculum	0_NT_48	0
ASV1042	Lachnoanaerobaculum	0_NT_72	0
ASV1042	Lachnoanaerobaculum	9_CUT3_Pi_48	0
ASV1042	Lachnoanaerobaculum	1_NT_Pi_72	0
ASV1042	Lachnoanaerobaculum	2_WT_72	0
ASV1042	Lachnoanaerobaculum	2_WT_48	0
ASV1042	Lachnoanaerobaculum	8_CUT3_24	0
ASV1042	Lachnoanaerobaculum	7_GPB1_Pi_72	0
ASV1042	Lachnoanaerobaculum	5_NSP_Pi_48	0
ASV1042	Lachnoanaerobaculum	8_CUT3_48	0
ASV1042	Lachnoanaerobaculum	8_CUT3_72	0
ASV1044	Blfdi19	4_NSP_24	0.375799
ASV1044	Blfdi19	6_GPB1_72	0.02442
ASV1044	Blfdi19	3_WT_Pi_72	0.0192234
ASV1044	Blfdi19	3_WT_Pi_48	0
ASV1044	Blfdi19	4_NSP_48	0
ASV1044	Blfdi19	0_NT_72	0
ASV1044	Blfdi19	9_CUT3_Pi_48	0
ASV1044	Blfdi19	2_WT_72	0
ASV1044	Blfdi19	8_CUT3_72	0
ASV1044	Blfdi19	9_CUT3_Pi_72	0
ASV1044	Blfdi19	1_NT_Pi_48	0
ASV1044	Blfdi19	6_GPB1_48	0
ASV1044	Blfdi19	0_NT_48	0
ASV1044	Blfdi19	2_WT_48	0
ASV1044	Blfdi19	7_GPB1_Pi_48	0
ASV1044	Blfdi19	7_GPB1_Pi_72	0
ASV1044	Blfdi19	8_CUT3_48	0
ASV1044	Blfdi19	5_NSP_Pi_48	0
ASV1044	Blfdi19	4_NSP_72	0
ASV1044	Blfdi19	0_NT_24	0
ASV1044	Blfdi19	6_GPB1_24	0
ASV1044	Blfdi19	8_CUT3_24	0
ASV1044	Blfdi19	5_NSP_Pi_72	0
ASV1044	Blfdi19	2_WT_24	0
ASV1044	Blfdi19	1_NT_Pi_72	0
ASV1047	Terrimonas	4_NSP_24	0.0796686
ASV1047	Terrimonas	4_NSP_72	0.0561404
ASV1047	Terrimonas	6_GPB1_72	0
ASV1047	Terrimonas	8_CUT3_24	0
ASV1047	Terrimonas	9_CUT3_Pi_72	0
ASV1047	Terrimonas	0_NT_72	0
ASV1047	Terrimonas	9_CUT3_Pi_48	0
ASV1047	Terrimonas	1_NT_Pi_72	0
ASV1047	Terrimonas	3_WT_Pi_48	0
ASV1047	Terrimonas	7_GPB1_Pi_72	0
ASV1047	Terrimonas	6_GPB1_48	0
ASV1047	Terrimonas	1_NT_Pi_48	0
ASV1047	Terrimonas	8_CUT3_48	0
ASV1047	Terrimonas	6_GPB1_24	0
ASV1047	Terrimonas	8_CUT3_72	0
ASV1047	Terrimonas	5_NSP_Pi_48	0
ASV1047	Terrimonas	4_NSP_48	0
ASV1047	Terrimonas	2_WT_72	0
ASV1047	Terrimonas	0_NT_24	0
ASV1047	Terrimonas	5_NSP_Pi_72	0
ASV1047	Terrimonas	3_WT_Pi_72	0
ASV1047	Terrimonas	2_WT_48	0
ASV1047	Terrimonas	7_GPB1_Pi_48	0
ASV1047	Terrimonas	2_WT_24	0
ASV1047	Terrimonas	0_NT_48	0
ASV105	Lawsonella	0_NT_72	1.09956
ASV105	Lawsonella	8_CUT3_72	0.422289
ASV105	Lawsonella	6_GPB1_72	0.348215
ASV105	Lawsonella	1_NT_Pi_48	0.277778
ASV105	Lawsonella	2_WT_48	0.19204
ASV105	Lawsonella	7_GPB1_Pi_48	0.189427
ASV105	Lawsonella	4_NSP_72	0.186138
ASV105	Lawsonella	2_WT_24	0.171701
ASV105	Lawsonella	4_NSP_24	0.140121
ASV105	Lawsonella	9_CUT3_Pi_72	0.138455
ASV105	Lawsonella	5_NSP_Pi_48	0.125727
ASV105	Lawsonella	3_WT_Pi_72	0.0768935
ASV105	Lawsonella	0_NT_48	0.0662081
ASV105	Lawsonella	5_NSP_Pi_72	0.0644434
ASV105	Lawsonella	3_WT_Pi_48	0.0347766
ASV105	Lawsonella	9_CUT3_Pi_48	0.0259403
ASV105	Lawsonella	6_GPB1_24	0.0219587
ASV105	Lawsonella	1_NT_Pi_72	0.0163881
ASV105	Lawsonella	6_GPB1_48	0.0134192
ASV105	Lawsonella	7_GPB1_Pi_72	0
ASV105	Lawsonella	4_NSP_48	0
ASV105	Lawsonella	2_WT_72	0
ASV105	Lawsonella	8_CUT3_24	0
ASV105	Lawsonella	0_NT_24	0
ASV105	Lawsonella	8_CUT3_48	0
ASV1053	Fenollaria	8_CUT3_72	0.173119
ASV1053	Fenollaria	4_NSP_48	0.0549602
ASV1053	Fenollaria	7_GPB1_Pi_72	0
ASV1053	Fenollaria	3_WT_Pi_48	0
ASV1053	Fenollaria	6_GPB1_48	0
ASV1053	Fenollaria	1_NT_Pi_72	0
ASV1053	Fenollaria	6_GPB1_24	0
ASV1053	Fenollaria	9_CUT3_Pi_72	0
ASV1053	Fenollaria	4_NSP_24	0
ASV1053	Fenollaria	1_NT_Pi_48	0
ASV1053	Fenollaria	8_CUT3_24	0
ASV1053	Fenollaria	5_NSP_Pi_72	0
ASV1053	Fenollaria	0_NT_48	0
ASV1053	Fenollaria	2_WT_48	0
ASV1053	Fenollaria	7_GPB1_Pi_48	0
ASV1053	Fenollaria	4_NSP_72	0
ASV1053	Fenollaria	9_CUT3_Pi_48	0
ASV1053	Fenollaria	8_CUT3_48	0
ASV1053	Fenollaria	2_WT_72	0
ASV1053	Fenollaria	3_WT_Pi_72	0
ASV1053	Fenollaria	2_WT_24	0
ASV1053	Fenollaria	0_NT_24	0
ASV1053	Fenollaria	0_NT_72	0
ASV1053	Fenollaria	6_GPB1_72	0
ASV1053	Fenollaria	5_NSP_Pi_48	0
ASV1055	Segetibacter	2_WT_72	0.292803
ASV1055	Segetibacter	9_CUT3_Pi_48	0.125261
ASV1055	Segetibacter	8_CUT3_72	0.110167
ASV1055	Segetibacter	4_NSP_24	0.0311381
ASV1055	Segetibacter	0_NT_72	0
ASV1055	Segetibacter	2_WT_24	0
ASV1055	Segetibacter	5_NSP_Pi_48	0
ASV1055	Segetibacter	3_WT_Pi_72	0
ASV1055	Segetibacter	0_NT_48	0
ASV1055	Segetibacter	4_NSP_48	0
ASV1055	Segetibacter	7_GPB1_Pi_48	0
ASV1055	Segetibacter	8_CUT3_48	0
ASV1055	Segetibacter	6_GPB1_48	0
ASV1055	Segetibacter	0_NT_24	0
ASV1055	Segetibacter	1_NT_Pi_72	0
ASV1055	Segetibacter	8_CUT3_24	0
ASV1055	Segetibacter	3_WT_Pi_48	0
ASV1055	Segetibacter	9_CUT3_Pi_72	0
ASV1055	Segetibacter	6_GPB1_72	0
ASV1055	Segetibacter	2_WT_48	0
ASV1055	Segetibacter	7_GPB1_Pi_72	0
ASV1055	Segetibacter	6_GPB1_24	0
ASV1055	Segetibacter	1_NT_Pi_48	0
ASV1055	Segetibacter	4_NSP_72	0
ASV1055	Segetibacter	5_NSP_Pi_72	0
ASV1057	Olsenella	6_GPB1_72	0.0682501
ASV1057	Olsenella	7_GPB1_Pi_72	0
ASV1057	Olsenella	4_NSP_48	0
ASV1057	Olsenella	9_CUT3_Pi_72	0
ASV1057	Olsenella	4_NSP_24	0
ASV1057	Olsenella	7_GPB1_Pi_48	0
ASV1057	Olsenella	3_WT_Pi_72	0
ASV1057	Olsenella	1_NT_Pi_72	0
ASV1057	Olsenella	0_NT_48	0
ASV1057	Olsenella	8_CUT3_48	0
ASV1057	Olsenella	0_NT_72	0
ASV1057	Olsenella	1_NT_Pi_48	0
ASV1057	Olsenella	8_CUT3_24	0
ASV1057	Olsenella	5_NSP_Pi_72	0
ASV1057	Olsenella	9_CUT3_Pi_48	0
ASV1057	Olsenella	6_GPB1_48	0
ASV1057	Olsenella	5_NSP_Pi_48	0
ASV1057	Olsenella	2_WT_24	0
ASV1057	Olsenella	3_WT_Pi_48	0
ASV1057	Olsenella	8_CUT3_72	0
ASV1057	Olsenella	4_NSP_72	0
ASV1057	Olsenella	2_WT_48	0
ASV1057	Olsenella	0_NT_24	0
ASV1057	Olsenella	6_GPB1_24	0
ASV1057	Olsenella	2_WT_72	0
ASV1062	Mogibacterium	8_CUT3_24	0.0549451
ASV1062	Mogibacterium	7_GPB1_Pi_72	0
ASV1062	Mogibacterium	8_CUT3_72	0
ASV1062	Mogibacterium	7_GPB1_Pi_48	0
ASV1062	Mogibacterium	6_GPB1_72	0
ASV1062	Mogibacterium	3_WT_Pi_72	0
ASV1062	Mogibacterium	3_WT_Pi_48	0
ASV1062	Mogibacterium	2_WT_48	0
ASV1062	Mogibacterium	0_NT_72	0
ASV1062	Mogibacterium	9_CUT3_Pi_72	0
ASV1062	Mogibacterium	4_NSP_72	0
ASV1062	Mogibacterium	8_CUT3_48	0
ASV1062	Mogibacterium	5_NSP_Pi_72	0
ASV1062	Mogibacterium	6_GPB1_24	0
ASV1062	Mogibacterium	2_WT_72	0
ASV1062	Mogibacterium	1_NT_Pi_72	0
ASV1062	Mogibacterium	2_WT_24	0
ASV1062	Mogibacterium	4_NSP_48	0
ASV1062	Mogibacterium	6_GPB1_48	0
ASV1062	Mogibacterium	0_NT_24	0
ASV1062	Mogibacterium	9_CUT3_Pi_48	0
ASV1062	Mogibacterium	0_NT_48	0
ASV1062	Mogibacterium	4_NSP_24	0
ASV1062	Mogibacterium	1_NT_Pi_48	0
ASV1062	Mogibacterium	5_NSP_Pi_48	0
ASV1068	Motilibacter	0_NT_72	0.362516
ASV1068	Motilibacter	0_NT_48	0
ASV1068	Motilibacter	7_GPB1_Pi_48	0
ASV1068	Motilibacter	1_NT_Pi_48	0
ASV1068	Motilibacter	3_WT_Pi_72	0
ASV1068	Motilibacter	7_GPB1_Pi_72	0
ASV1068	Motilibacter	4_NSP_72	0
ASV1068	Motilibacter	4_NSP_48	0
ASV1068	Motilibacter	5_NSP_Pi_72	0
ASV1068	Motilibacter	3_WT_Pi_48	0
ASV1068	Motilibacter	5_NSP_Pi_48	0
ASV1068	Motilibacter	2_WT_72	0
ASV1068	Motilibacter	8_CUT3_72	0
ASV1068	Motilibacter	0_NT_24	0
ASV1068	Motilibacter	9_CUT3_Pi_72	0
ASV1068	Motilibacter	6_GPB1_48	0
ASV1068	Motilibacter	4_NSP_24	0
ASV1068	Motilibacter	2_WT_48	0
ASV1068	Motilibacter	1_NT_Pi_72	0
ASV1068	Motilibacter	8_CUT3_24	0
ASV1068	Motilibacter	8_CUT3_48	0
ASV1068	Motilibacter	6_GPB1_24	0
ASV1068	Motilibacter	9_CUT3_Pi_48	0
ASV1068	Motilibacter	2_WT_24	0
ASV1068	Motilibacter	6_GPB1_72	0
ASV1071	Angustibacter	8_CUT3_72	0.0629525
ASV1071	Angustibacter	4_NSP_72	0.0421053
ASV1071	Angustibacter	2_WT_48	0.029036
ASV1071	Angustibacter	1_NT_Pi_48	0.0173611
ASV1071	Angustibacter	9_CUT3_Pi_48	0.0129702
ASV1071	Angustibacter	4_NSP_24	0
ASV1071	Angustibacter	9_CUT3_Pi_72	0
ASV1071	Angustibacter	7_GPB1_Pi_48	0
ASV1071	Angustibacter	6_GPB1_72	0
ASV1071	Angustibacter	4_NSP_48	0
ASV1071	Angustibacter	6_GPB1_24	0
ASV1071	Angustibacter	8_CUT3_48	0
ASV1071	Angustibacter	3_WT_Pi_72	0
ASV1071	Angustibacter	0_NT_24	0
ASV1071	Angustibacter	7_GPB1_Pi_72	0
ASV1071	Angustibacter	0_NT_48	0
ASV1071	Angustibacter	3_WT_Pi_48	0
ASV1071	Angustibacter	0_NT_72	0
ASV1071	Angustibacter	2_WT_72	0
ASV1071	Angustibacter	5_NSP_Pi_72	0
ASV1071	Angustibacter	5_NSP_Pi_48	0
ASV1071	Angustibacter	6_GPB1_48	0
ASV1071	Angustibacter	8_CUT3_24	0
ASV1071	Angustibacter	1_NT_Pi_72	0
ASV1071	Angustibacter	2_WT_24	0
ASV1076	Gardnerella	0_NT_24	0.113302
ASV1076	Gardnerella	1_NT_Pi_72	0
ASV1076	Gardnerella	8_CUT3_24	0
ASV1076	Gardnerella	4_NSP_24	0
ASV1076	Gardnerella	8_CUT3_72	0
ASV1076	Gardnerella	6_GPB1_24	0
ASV1076	Gardnerella	0_NT_48	0
ASV1076	Gardnerella	7_GPB1_Pi_48	0
ASV1076	Gardnerella	7_GPB1_Pi_72	0
ASV1076	Gardnerella	3_WT_Pi_72	0
ASV1076	Gardnerella	6_GPB1_72	0
ASV1076	Gardnerella	1_NT_Pi_48	0
ASV1076	Gardnerella	9_CUT3_Pi_72	0
ASV1076	Gardnerella	4_NSP_72	0
ASV1076	Gardnerella	5_NSP_Pi_48	0
ASV1076	Gardnerella	0_NT_72	0
ASV1076	Gardnerella	2_WT_72	0
ASV1076	Gardnerella	6_GPB1_48	0
ASV1076	Gardnerella	3_WT_Pi_48	0
ASV1076	Gardnerella	2_WT_24	0
ASV1076	Gardnerella	8_CUT3_48	0
ASV1076	Gardnerella	2_WT_48	0
ASV1076	Gardnerella	5_NSP_Pi_72	0
ASV1076	Gardnerella	4_NSP_48	0
ASV1076	Gardnerella	9_CUT3_Pi_48	0
ASV1081	Neochlamydia	3_WT_Pi_48	0.125313
ASV1081	Neochlamydia	5_NSP_Pi_72	0.0802439
ASV1081	Neochlamydia	4_NSP_48	0.0638978
ASV1081	Neochlamydia	4_NSP_72	0.0421053
ASV1081	Neochlamydia	6_GPB1_72	0
ASV1081	Neochlamydia	1_NT_Pi_48	0
ASV1081	Neochlamydia	7_GPB1_Pi_72	0
ASV1081	Neochlamydia	0_NT_72	0
ASV1081	Neochlamydia	9_CUT3_Pi_72	0
ASV1081	Neochlamydia	7_GPB1_Pi_48	0
ASV1081	Neochlamydia	1_NT_Pi_72	0
ASV1081	Neochlamydia	3_WT_Pi_72	0
ASV1081	Neochlamydia	8_CUT3_24	0
ASV1081	Neochlamydia	4_NSP_24	0
ASV1081	Neochlamydia	0_NT_24	0
ASV1081	Neochlamydia	8_CUT3_72	0
ASV1081	Neochlamydia	6_GPB1_48	0
ASV1081	Neochlamydia	2_WT_24	0
ASV1081	Neochlamydia	0_NT_48	0
ASV1081	Neochlamydia	6_GPB1_24	0
ASV1081	Neochlamydia	9_CUT3_Pi_48	0
ASV1081	Neochlamydia	8_CUT3_48	0
ASV1081	Neochlamydia	2_WT_72	0
ASV1081	Neochlamydia	2_WT_48	0
ASV1081	Neochlamydia	5_NSP_Pi_48	0
ASV1084	Weissella	9_CUT3_Pi_48	0.0648508
ASV1084	Weissella	0_NT_72	0.0128601
ASV1084	Weissella	3_WT_Pi_72	0
ASV1084	Weissella	9_CUT3_Pi_72	0
ASV1084	Weissella	3_WT_Pi_48	0
ASV1084	Weissella	0_NT_48	0
ASV1084	Weissella	5_NSP_Pi_72	0
ASV1084	Weissella	2_WT_24	0
ASV1084	Weissella	7_GPB1_Pi_48	0
ASV1084	Weissella	4_NSP_72	0
ASV1084	Weissella	0_NT_24	0
ASV1084	Weissella	1_NT_Pi_72	0
ASV1084	Weissella	8_CUT3_48	0
ASV1084	Weissella	7_GPB1_Pi_72	0
ASV1084	Weissella	8_CUT3_72	0
ASV1084	Weissella	6_GPB1_24	0
ASV1084	Weissella	4_NSP_48	0
ASV1084	Weissella	1_NT_Pi_48	0
ASV1084	Weissella	6_GPB1_48	0
ASV1084	Weissella	2_WT_48	0
ASV1084	Weissella	8_CUT3_24	0
ASV1084	Weissella	4_NSP_24	0
ASV1084	Weissella	2_WT_72	0
ASV1084	Weissella	6_GPB1_72	0
ASV1084	Weissella	5_NSP_Pi_48	0
ASV109	Pigmentiphaga	6_GPB1_48	0.821662
ASV109	Pigmentiphaga	6_GPB1_24	0.417216
ASV109	Pigmentiphaga	8_CUT3_72	0.325975
ASV109	Pigmentiphaga	7_GPB1_Pi_72	0.187266
ASV109	Pigmentiphaga	3_WT_Pi_72	0.155941
ASV109	Pigmentiphaga	2_WT_72	0.143678
ASV109	Pigmentiphaga	8_CUT3_48	0.12418
ASV109	Pigmentiphaga	1_NT_Pi_72	0.11647
ASV109	Pigmentiphaga	0_NT_48	0.106266
ASV109	Pigmentiphaga	4_NSP_24	0.0778452
ASV109	Pigmentiphaga	2_WT_48	0.0747888
ASV109	Pigmentiphaga	8_CUT3_24	0.0696258
ASV109	Pigmentiphaga	1_NT_Pi_48	0.0694444
ASV109	Pigmentiphaga	4_NSP_48	0.0687002
ASV109	Pigmentiphaga	6_GPB1_72	0.066302
ASV109	Pigmentiphaga	0_NT_24	0.0464253
ASV109	Pigmentiphaga	7_GPB1_Pi_48	0.0354988
ASV109	Pigmentiphaga	5_NSP_Pi_48	0.0117041
ASV109	Pigmentiphaga	2_WT_24	0
ASV109	Pigmentiphaga	5_NSP_Pi_72	0
ASV109	Pigmentiphaga	3_WT_Pi_48	0
ASV109	Pigmentiphaga	9_CUT3_Pi_72	0
ASV109	Pigmentiphaga	9_CUT3_Pi_48	0
ASV109	Pigmentiphaga	0_NT_72	0
ASV109	Pigmentiphaga	4_NSP_72	0
ASV1097	Nocardia	0_NT_72	0.271887
ASV1097	Nocardia	5_NSP_Pi_72	0.0320976
ASV1097	Nocardia	9_CUT3_Pi_48	0.0278358
ASV1097	Nocardia	7_GPB1_Pi_72	0
ASV1097	Nocardia	6_GPB1_48	0
ASV1097	Nocardia	4_NSP_48	0
ASV1097	Nocardia	8_CUT3_72	0
ASV1097	Nocardia	2_WT_24	0
ASV1097	Nocardia	3_WT_Pi_72	0
ASV1097	Nocardia	1_NT_Pi_48	0
ASV1097	Nocardia	4_NSP_72	0
ASV1097	Nocardia	5_NSP_Pi_48	0
ASV1097	Nocardia	3_WT_Pi_48	0
ASV1097	Nocardia	9_CUT3_Pi_72	0
ASV1097	Nocardia	6_GPB1_24	0
ASV1097	Nocardia	2_WT_48	0
ASV1097	Nocardia	2_WT_72	0
ASV1097	Nocardia	8_CUT3_48	0
ASV1097	Nocardia	1_NT_Pi_72	0
ASV1097	Nocardia	8_CUT3_24	0
ASV1097	Nocardia	0_NT_24	0
ASV1097	Nocardia	7_GPB1_Pi_48	0
ASV1097	Nocardia	0_NT_48	0
ASV1097	Nocardia	6_GPB1_72	0
ASV1097	Nocardia	4_NSP_24	0
ASV1107	Geminicoccus	0_NT_72	0.271887
ASV1107	Geminicoccus	2_WT_72	0.154107
ASV1107	Geminicoccus	4_NSP_48	0.085197
ASV1107	Geminicoccus	2_WT_48	0.0624805
ASV1107	Geminicoccus	7_GPB1_Pi_48	0
ASV1107	Geminicoccus	6_GPB1_48	0
ASV1107	Geminicoccus	3_WT_Pi_72	0
ASV1107	Geminicoccus	8_CUT3_72	0
ASV1107	Geminicoccus	4_NSP_24	0
ASV1107	Geminicoccus	8_CUT3_24	0
ASV1107	Geminicoccus	7_GPB1_Pi_72	0
ASV1107	Geminicoccus	9_CUT3_Pi_48	0
ASV1107	Geminicoccus	1_NT_Pi_48	0
ASV1107	Geminicoccus	1_NT_Pi_72	0
ASV1107	Geminicoccus	0_NT_48	0
ASV1107	Geminicoccus	5_NSP_Pi_72	0
ASV1107	Geminicoccus	3_WT_Pi_48	0
ASV1107	Geminicoccus	8_CUT3_48	0
ASV1107	Geminicoccus	6_GPB1_72	0
ASV1107	Geminicoccus	5_NSP_Pi_48	0
ASV1107	Geminicoccus	9_CUT3_Pi_72	0
ASV1107	Geminicoccus	0_NT_24	0
ASV1107	Geminicoccus	4_NSP_72	0
ASV1107	Geminicoccus	6_GPB1_24	0
ASV1107	Geminicoccus	2_WT_24	0
ASV111	Micrococcus	0_NT_72	0.502256
ASV111	Micrococcus	6_GPB1_24	0.499496
ASV111	Micrococcus	8_CUT3_24	0.480474
ASV111	Micrococcus	8_CUT3_72	0.361977
ASV111	Micrococcus	5_NSP_Pi_48	0.323772
ASV111	Micrococcus	7_GPB1_Pi_48	0.295177
ASV111	Micrococcus	3_WT_Pi_72	0.248274
ASV111	Micrococcus	1_NT_Pi_48	0.243056
ASV111	Micrococcus	3_WT_Pi_48	0.237371
ASV111	Micrococcus	2_WT_48	0.235398
ASV111	Micrococcus	9_CUT3_Pi_72	0.203538
ASV111	Micrococcus	7_GPB1_Pi_72	0.163399
ASV111	Micrococcus	1_NT_Pi_72	0.155244
ASV111	Micrococcus	2_WT_24	0.14918
ASV111	Micrococcus	6_GPB1_72	0.116029
ASV111	Micrococcus	5_NSP_Pi_72	0.101869
ASV111	Micrococcus	4_NSP_48	0.0824402
ASV111	Micrococcus	6_GPB1_48	0.0140056
ASV111	Micrococcus	4_NSP_72	0
ASV111	Micrococcus	8_CUT3_48	0
ASV111	Micrococcus	0_NT_48	0
ASV111	Micrococcus	4_NSP_24	0
ASV111	Micrococcus	0_NT_24	0
ASV111	Micrococcus	2_WT_72	0
ASV111	Micrococcus	9_CUT3_Pi_48	0
ASV1114	Bergeyella	5_NSP_Pi_72	0.0623752
ASV1114	Bergeyella	4_NSP_24	0.015569
ASV1114	Bergeyella	3_WT_Pi_72	0.0124844
ASV1114	Bergeyella	4_NSP_72	0
ASV1114	Bergeyella	7_GPB1_Pi_72	0
ASV1114	Bergeyella	6_GPB1_72	0
ASV1114	Bergeyella	0_NT_48	0
ASV1114	Bergeyella	2_WT_24	0
ASV1114	Bergeyella	3_WT_Pi_48	0
ASV1114	Bergeyella	6_GPB1_48	0
ASV1114	Bergeyella	4_NSP_48	0
ASV1114	Bergeyella	1_NT_Pi_48	0
ASV1114	Bergeyella	1_NT_Pi_72	0
ASV1114	Bergeyella	2_WT_48	0
ASV1114	Bergeyella	8_CUT3_24	0
ASV1114	Bergeyella	2_WT_72	0
ASV1114	Bergeyella	0_NT_72	0
ASV1114	Bergeyella	7_GPB1_Pi_48	0
ASV1114	Bergeyella	5_NSP_Pi_48	0
ASV1114	Bergeyella	6_GPB1_24	0
ASV1114	Bergeyella	0_NT_24	0
ASV1114	Bergeyella	8_CUT3_72	0
ASV1114	Bergeyella	8_CUT3_48	0
ASV1114	Bergeyella	9_CUT3_Pi_72	0
ASV1114	Bergeyella	9_CUT3_Pi_48	0
ASV1115	OLB14	9_CUT3_Pi_72	0.0397456
ASV1115	OLB14	6_GPB1_72	0
ASV1115	OLB14	4_NSP_48	0
ASV1115	OLB14	1_NT_Pi_72	0
ASV1115	OLB14	7_GPB1_Pi_72	0
ASV1115	OLB14	1_NT_Pi_48	0
ASV1115	OLB14	5_NSP_Pi_48	0
ASV1115	OLB14	6_GPB1_48	0
ASV1115	OLB14	7_GPB1_Pi_48	0
ASV1115	OLB14	2_WT_72	0
ASV1115	OLB14	8_CUT3_72	0
ASV1115	OLB14	9_CUT3_Pi_48	0
ASV1115	OLB14	0_NT_48	0
ASV1115	OLB14	0_NT_24	0
ASV1115	OLB14	5_NSP_Pi_72	0
ASV1115	OLB14	8_CUT3_24	0
ASV1115	OLB14	4_NSP_72	0
ASV1115	OLB14	3_WT_Pi_48	0
ASV1115	OLB14	0_NT_72	0
ASV1115	OLB14	4_NSP_24	0
ASV1115	OLB14	8_CUT3_48	0
ASV1115	OLB14	2_WT_48	0
ASV1115	OLB14	3_WT_Pi_72	0
ASV1115	OLB14	2_WT_24	0
ASV1115	OLB14	6_GPB1_24	0
ASV1116	Actinospica	6_GPB1_24	0.224409
ASV1116	Actinospica	0_NT_72	0.181258
ASV1116	Actinospica	7_GPB1_Pi_72	0.132051
ASV1116	Actinospica	3_WT_Pi_48	0
ASV1116	Actinospica	1_NT_Pi_48	0
ASV1116	Actinospica	2_WT_48	0
ASV1116	Actinospica	1_NT_Pi_72	0
ASV1116	Actinospica	8_CUT3_24	0
ASV1116	Actinospica	8_CUT3_48	0
ASV1116	Actinospica	9_CUT3_Pi_48	0
ASV1116	Actinospica	2_WT_24	0
ASV1116	Actinospica	9_CUT3_Pi_72	0
ASV1116	Actinospica	4_NSP_48	0
ASV1116	Actinospica	2_WT_72	0
ASV1116	Actinospica	8_CUT3_72	0
ASV1116	Actinospica	7_GPB1_Pi_48	0
ASV1116	Actinospica	6_GPB1_72	0
ASV1116	Actinospica	4_NSP_24	0
ASV1116	Actinospica	0_NT_48	0
ASV1116	Actinospica	6_GPB1_48	0
ASV1116	Actinospica	5_NSP_Pi_48	0
ASV1116	Actinospica	0_NT_24	0
ASV1116	Actinospica	5_NSP_Pi_72	0
ASV1116	Actinospica	3_WT_Pi_72	0
ASV1116	Actinospica	4_NSP_72	0
ASV1125	Bifidobacterium	8_CUT3_72	0.267548
ASV1125	Bifidobacterium	6_GPB1_72	0.1221
ASV1125	Bifidobacterium	0_NT_48	0.0531208
ASV1125	Bifidobacterium	9_CUT3_Pi_48	0.0139179
ASV1125	Bifidobacterium	7_GPB1_Pi_48	0.0131752
ASV1125	Bifidobacterium	7_GPB1_Pi_72	0
ASV1125	Bifidobacterium	2_WT_72	0
ASV1125	Bifidobacterium	3_WT_Pi_48	0
ASV1125	Bifidobacterium	8_CUT3_24	0
ASV1125	Bifidobacterium	4_NSP_24	0
ASV1125	Bifidobacterium	9_CUT3_Pi_72	0
ASV1125	Bifidobacterium	0_NT_72	0
ASV1125	Bifidobacterium	6_GPB1_48	0
ASV1125	Bifidobacterium	2_WT_24	0
ASV1125	Bifidobacterium	5_NSP_Pi_48	0
ASV1125	Bifidobacterium	1_NT_Pi_72	0
ASV1125	Bifidobacterium	4_NSP_72	0
ASV1125	Bifidobacterium	3_WT_Pi_72	0
ASV1125	Bifidobacterium	4_NSP_48	0
ASV1125	Bifidobacterium	2_WT_48	0
ASV1125	Bifidobacterium	5_NSP_Pi_72	0
ASV1125	Bifidobacterium	1_NT_Pi_48	0
ASV1125	Bifidobacterium	6_GPB1_24	0
ASV1125	Bifidobacterium	8_CUT3_48	0
ASV1125	Bifidobacterium	0_NT_24	0
ASV1133	Sphingoaurantiacus	0_NT_48	0.0555324
ASV1133	Sphingoaurantiacus	0_NT_24	0.0290107
ASV1133	Sphingoaurantiacus	2_WT_48	0.014518
ASV1133	Sphingoaurantiacus	0_NT_72	0
ASV1133	Sphingoaurantiacus	9_CUT3_Pi_72	0
ASV1133	Sphingoaurantiacus	3_WT_Pi_48	0
ASV1133	Sphingoaurantiacus	8_CUT3_24	0
ASV1133	Sphingoaurantiacus	1_NT_Pi_72	0
ASV1133	Sphingoaurantiacus	3_WT_Pi_72	0
ASV1133	Sphingoaurantiacus	5_NSP_Pi_72	0
ASV1133	Sphingoaurantiacus	1_NT_Pi_48	0
ASV1133	Sphingoaurantiacus	4_NSP_72	0
ASV1133	Sphingoaurantiacus	7_GPB1_Pi_48	0
ASV1133	Sphingoaurantiacus	4_NSP_24	0
ASV1133	Sphingoaurantiacus	8_CUT3_72	0
ASV1133	Sphingoaurantiacus	4_NSP_48	0
ASV1133	Sphingoaurantiacus	8_CUT3_48	0
ASV1133	Sphingoaurantiacus	5_NSP_Pi_48	0
ASV1133	Sphingoaurantiacus	7_GPB1_Pi_72	0
ASV1133	Sphingoaurantiacus	9_CUT3_Pi_48	0
ASV1133	Sphingoaurantiacus	6_GPB1_72	0
ASV1133	Sphingoaurantiacus	6_GPB1_48	0
ASV1133	Sphingoaurantiacus	2_WT_24	0
ASV1133	Sphingoaurantiacus	2_WT_72	0
ASV1133	Sphingoaurantiacus	6_GPB1_24	0
ASV1136	Skermanella	6_GPB1_48	0.372024
ASV1136	Skermanella	6_GPB1_72	0.232057
ASV1136	Skermanella	9_CUT3_Pi_48	0.0261908
ASV1136	Skermanella	0_NT_24	0.0145054
ASV1136	Skermanella	9_CUT3_Pi_72	0
ASV1136	Skermanella	3_WT_Pi_48	0
ASV1136	Skermanella	2_WT_48	0
ASV1136	Skermanella	7_GPB1_Pi_48	0
ASV1136	Skermanella	4_NSP_72	0
ASV1136	Skermanella	0_NT_72	0
ASV1136	Skermanella	3_WT_Pi_72	0
ASV1136	Skermanella	5_NSP_Pi_48	0
ASV1136	Skermanella	1_NT_Pi_48	0
ASV1136	Skermanella	2_WT_24	0
ASV1136	Skermanella	2_WT_72	0
ASV1136	Skermanella	4_NSP_24	0
ASV1136	Skermanella	6_GPB1_24	0
ASV1136	Skermanella	1_NT_Pi_72	0
ASV1136	Skermanella	5_NSP_Pi_72	0
ASV1136	Skermanella	8_CUT3_72	0
ASV1136	Skermanella	7_GPB1_Pi_72	0
ASV1136	Skermanella	8_CUT3_24	0
ASV1136	Skermanella	8_CUT3_48	0
ASV1136	Skermanella	4_NSP_48	0
ASV1136	Skermanella	0_NT_48	0
ASV1140	Murdochiella	8_CUT3_72	0.141643
ASV1140	Murdochiella	5_NSP_Pi_72	0.0805542
ASV1140	Murdochiella	2_WT_72	0
ASV1140	Murdochiella	4_NSP_48	0
ASV1140	Murdochiella	8_CUT3_48	0
ASV1140	Murdochiella	7_GPB1_Pi_48	0
ASV1140	Murdochiella	2_WT_48	0
ASV1140	Murdochiella	6_GPB1_24	0
ASV1140	Murdochiella	1_NT_Pi_72	0
ASV1140	Murdochiella	9_CUT3_Pi_48	0
ASV1140	Murdochiella	0_NT_72	0
ASV1140	Murdochiella	1_NT_Pi_48	0
ASV1140	Murdochiella	0_NT_24	0
ASV1140	Murdochiella	8_CUT3_24	0
ASV1140	Murdochiella	5_NSP_Pi_48	0
ASV1140	Murdochiella	9_CUT3_Pi_72	0
ASV1140	Murdochiella	4_NSP_24	0
ASV1140	Murdochiella	7_GPB1_Pi_72	0
ASV1140	Murdochiella	6_GPB1_72	0
ASV1140	Murdochiella	3_WT_Pi_48	0
ASV1140	Murdochiella	6_GPB1_48	0
ASV1140	Murdochiella	4_NSP_72	0
ASV1140	Murdochiella	3_WT_Pi_72	0
ASV1140	Murdochiella	2_WT_24	0
ASV1140	Murdochiella	0_NT_48	0
ASV1145	Cytophaga	4_NSP_24	0.0478011
ASV1145	Cytophaga	0_NT_72	0.0198413
ASV1145	Cytophaga	6_GPB1_48	0
ASV1145	Cytophaga	3_WT_Pi_48	0
ASV1145	Cytophaga	8_CUT3_24	0
ASV1145	Cytophaga	1_NT_Pi_48	0
ASV1145	Cytophaga	7_GPB1_Pi_72	0
ASV1145	Cytophaga	1_NT_Pi_72	0
ASV1145	Cytophaga	6_GPB1_72	0
ASV1145	Cytophaga	5_NSP_Pi_72	0
ASV1145	Cytophaga	7_GPB1_Pi_48	0
ASV1145	Cytophaga	4_NSP_48	0
ASV1145	Cytophaga	2_WT_24	0
ASV1145	Cytophaga	5_NSP_Pi_48	0
ASV1145	Cytophaga	9_CUT3_Pi_72	0
ASV1145	Cytophaga	8_CUT3_72	0
ASV1145	Cytophaga	4_NSP_72	0
ASV1145	Cytophaga	0_NT_24	0
ASV1145	Cytophaga	3_WT_Pi_72	0
ASV1145	Cytophaga	6_GPB1_24	0
ASV1145	Cytophaga	2_WT_72	0
ASV1145	Cytophaga	8_CUT3_48	0
ASV1145	Cytophaga	0_NT_48	0
ASV1145	Cytophaga	2_WT_48	0
ASV1145	Cytophaga	9_CUT3_Pi_48	0
ASV1147	Altererythrobacter	0_NT_48	0.0537237
ASV1147	Altererythrobacter	1_NT_Pi_48	0.0520833
ASV1147	Altererythrobacter	3_WT_Pi_72	0
ASV1147	Altererythrobacter	6_GPB1_72	0
ASV1147	Altererythrobacter	7_GPB1_Pi_48	0
ASV1147	Altererythrobacter	6_GPB1_48	0
ASV1147	Altererythrobacter	4_NSP_72	0
ASV1147	Altererythrobacter	4_NSP_48	0
ASV1147	Altererythrobacter	9_CUT3_Pi_72	0
ASV1147	Altererythrobacter	0_NT_72	0
ASV1147	Altererythrobacter	9_CUT3_Pi_48	0
ASV1147	Altererythrobacter	8_CUT3_72	0
ASV1147	Altererythrobacter	4_NSP_24	0
ASV1147	Altererythrobacter	2_WT_72	0
ASV1147	Altererythrobacter	8_CUT3_24	0
ASV1147	Altererythrobacter	7_GPB1_Pi_72	0
ASV1147	Altererythrobacter	3_WT_Pi_48	0
ASV1147	Altererythrobacter	8_CUT3_48	0
ASV1147	Altererythrobacter	0_NT_24	0
ASV1147	Altererythrobacter	6_GPB1_24	0
ASV1147	Altererythrobacter	1_NT_Pi_72	0
ASV1147	Altererythrobacter	2_WT_48	0
ASV1147	Altererythrobacter	5_NSP_Pi_72	0
ASV1147	Altererythrobacter	5_NSP_Pi_48	0
ASV1147	Altererythrobacter	2_WT_24	0
ASV1154	Arachidicoccus	8_CUT3_48	0.159659
ASV1154	Arachidicoccus	1_NT_Pi_48	0.0520833
ASV1154	Arachidicoccus	6_GPB1_24	0.0439174
ASV1154	Arachidicoccus	3_WT_Pi_48	0.0313283
ASV1154	Arachidicoccus	8_CUT3_72	0.030722
ASV1154	Arachidicoccus	4_NSP_48	0
ASV1154	Arachidicoccus	6_GPB1_48	0
ASV1154	Arachidicoccus	3_WT_Pi_72	0
ASV1154	Arachidicoccus	0_NT_48	0
ASV1154	Arachidicoccus	5_NSP_Pi_72	0
ASV1154	Arachidicoccus	4_NSP_24	0
ASV1154	Arachidicoccus	0_NT_72	0
ASV1154	Arachidicoccus	2_WT_24	0
ASV1154	Arachidicoccus	2_WT_72	0
ASV1154	Arachidicoccus	0_NT_24	0
ASV1154	Arachidicoccus	5_NSP_Pi_48	0
ASV1154	Arachidicoccus	7_GPB1_Pi_72	0
ASV1154	Arachidicoccus	6_GPB1_72	0
ASV1154	Arachidicoccus	1_NT_Pi_72	0
ASV1154	Arachidicoccus	4_NSP_72	0
ASV1154	Arachidicoccus	7_GPB1_Pi_48	0
ASV1154	Arachidicoccus	8_CUT3_24	0
ASV1154	Arachidicoccus	9_CUT3_Pi_72	0
ASV1154	Arachidicoccus	2_WT_48	0
ASV1154	Arachidicoccus	9_CUT3_Pi_48	0
ASV1155	Edaphobaculum	2_WT_72	0.456337
ASV1155	Edaphobaculum	6_GPB1_24	0.0658762
ASV1155	Edaphobaculum	8_CUT3_72	0.0505306
ASV1155	Edaphobaculum	9_CUT3_Pi_48	0.0368189
ASV1155	Edaphobaculum	4_NSP_72	0.0280702
ASV1155	Edaphobaculum	2_WT_24	0.028023
ASV1155	Edaphobaculum	6_GPB1_48	0.0280112
ASV1155	Edaphobaculum	2_WT_48	0.014518
ASV1155	Edaphobaculum	0_NT_48	0.0138831
ASV1155	Edaphobaculum	5_NSP_Pi_72	0.012475
ASV1155	Edaphobaculum	6_GPB1_72	0
ASV1155	Edaphobaculum	9_CUT3_Pi_72	0
ASV1155	Edaphobaculum	7_GPB1_Pi_48	0
ASV1155	Edaphobaculum	3_WT_Pi_72	0
ASV1155	Edaphobaculum	4_NSP_48	0
ASV1155	Edaphobaculum	3_WT_Pi_48	0
ASV1155	Edaphobaculum	7_GPB1_Pi_72	0
ASV1155	Edaphobaculum	8_CUT3_24	0
ASV1155	Edaphobaculum	0_NT_72	0
ASV1155	Edaphobaculum	4_NSP_24	0
ASV1155	Edaphobaculum	1_NT_Pi_48	0
ASV1155	Edaphobaculum	1_NT_Pi_72	0
ASV1155	Edaphobaculum	5_NSP_Pi_48	0
ASV1155	Edaphobaculum	0_NT_24	0
ASV1155	Edaphobaculum	8_CUT3_48	0
ASV1162	Nevskia	5_NSP_Pi_72	0.224683
ASV1162	Nevskia	1_NT_Pi_48	0
ASV1162	Nevskia	3_WT_Pi_72	0
ASV1162	Nevskia	9_CUT3_Pi_72	0
ASV1162	Nevskia	4_NSP_48	0
ASV1162	Nevskia	4_NSP_72	0
ASV1162	Nevskia	6_GPB1_48	0
ASV1162	Nevskia	5_NSP_Pi_48	0
ASV1162	Nevskia	4_NSP_24	0
ASV1162	Nevskia	3_WT_Pi_48	0
ASV1162	Nevskia	2_WT_48	0
ASV1162	Nevskia	8_CUT3_24	0
ASV1162	Nevskia	1_NT_Pi_72	0
ASV1162	Nevskia	0_NT_48	0
ASV1162	Nevskia	2_WT_72	0
ASV1162	Nevskia	0_NT_24	0
ASV1162	Nevskia	7_GPB1_Pi_48	0
ASV1162	Nevskia	8_CUT3_72	0
ASV1162	Nevskia	2_WT_24	0
ASV1162	Nevskia	8_CUT3_48	0
ASV1162	Nevskia	0_NT_72	0
ASV1162	Nevskia	6_GPB1_24	0
ASV1162	Nevskia	7_GPB1_Pi_72	0
ASV1162	Nevskia	6_GPB1_72	0
ASV1162	Nevskia	9_CUT3_Pi_48	0
ASV1178	Bartonella	6_GPB1_72	0.34188
ASV1178	Bartonella	3_WT_Pi_72	0
ASV1178	Bartonella	8_CUT3_24	0
ASV1178	Bartonella	1_NT_Pi_48	0
ASV1178	Bartonella	7_GPB1_Pi_48	0
ASV1178	Bartonella	1_NT_Pi_72	0
ASV1178	Bartonella	7_GPB1_Pi_72	0
ASV1178	Bartonella	0_NT_72	0
ASV1178	Bartonella	9_CUT3_Pi_72	0
ASV1178	Bartonella	8_CUT3_72	0
ASV1178	Bartonella	0_NT_48	0
ASV1178	Bartonella	8_CUT3_48	0
ASV1178	Bartonella	4_NSP_24	0
ASV1178	Bartonella	4_NSP_48	0
ASV1178	Bartonella	4_NSP_72	0
ASV1178	Bartonella	5_NSP_Pi_48	0
ASV1178	Bartonella	2_WT_72	0
ASV1178	Bartonella	5_NSP_Pi_72	0
ASV1178	Bartonella	9_CUT3_Pi_48	0
ASV1178	Bartonella	6_GPB1_48	0
ASV1178	Bartonella	2_WT_24	0
ASV1178	Bartonella	3_WT_Pi_48	0
ASV1178	Bartonella	2_WT_48	0
ASV1178	Bartonella	6_GPB1_24	0
ASV1178	Bartonella	0_NT_24	0
ASV1187	Luteimicrobium	9_CUT3_Pi_72	0.0927398
ASV1187	Luteimicrobium	4_NSP_24	0
ASV1187	Luteimicrobium	1_NT_Pi_48	0
ASV1187	Luteimicrobium	0_NT_72	0
ASV1187	Luteimicrobium	4_NSP_48	0
ASV1187	Luteimicrobium	7_GPB1_Pi_48	0
ASV1187	Luteimicrobium	6_GPB1_72	0
ASV1187	Luteimicrobium	3_WT_Pi_72	0
ASV1187	Luteimicrobium	5_NSP_Pi_48	0
ASV1187	Luteimicrobium	4_NSP_72	0
ASV1187	Luteimicrobium	8_CUT3_24	0
ASV1187	Luteimicrobium	1_NT_Pi_72	0
ASV1187	Luteimicrobium	0_NT_48	0
ASV1187	Luteimicrobium	2_WT_24	0
ASV1187	Luteimicrobium	8_CUT3_72	0
ASV1187	Luteimicrobium	3_WT_Pi_48	0
ASV1187	Luteimicrobium	2_WT_72	0
ASV1187	Luteimicrobium	9_CUT3_Pi_48	0
ASV1187	Luteimicrobium	6_GPB1_24	0
ASV1187	Luteimicrobium	7_GPB1_Pi_72	0
ASV1187	Luteimicrobium	6_GPB1_48	0
ASV1187	Luteimicrobium	0_NT_24	0
ASV1187	Luteimicrobium	5_NSP_Pi_72	0
ASV1187	Luteimicrobium	8_CUT3_48	0
ASV1187	Luteimicrobium	2_WT_48	0
ASV1195	Sulfuritalea	4_NSP_72	0.0823045
ASV1195	Sulfuritalea	6_GPB1_72	0.01365
ASV1195	Sulfuritalea	9_CUT3_Pi_72	0
ASV1195	Sulfuritalea	7_GPB1_Pi_48	0
ASV1195	Sulfuritalea	1_NT_Pi_72	0
ASV1195	Sulfuritalea	9_CUT3_Pi_48	0
ASV1195	Sulfuritalea	8_CUT3_24	0
ASV1195	Sulfuritalea	7_GPB1_Pi_72	0
ASV1195	Sulfuritalea	6_GPB1_24	0
ASV1195	Sulfuritalea	4_NSP_48	0
ASV1195	Sulfuritalea	2_WT_24	0
ASV1195	Sulfuritalea	3_WT_Pi_72	0
ASV1195	Sulfuritalea	1_NT_Pi_48	0
ASV1195	Sulfuritalea	2_WT_48	0
ASV1195	Sulfuritalea	0_NT_48	0
ASV1195	Sulfuritalea	0_NT_72	0
ASV1195	Sulfuritalea	8_CUT3_48	0
ASV1195	Sulfuritalea	5_NSP_Pi_48	0
ASV1195	Sulfuritalea	4_NSP_24	0
ASV1195	Sulfuritalea	6_GPB1_48	0
ASV1195	Sulfuritalea	0_NT_24	0
ASV1195	Sulfuritalea	5_NSP_Pi_72	0
ASV1195	Sulfuritalea	8_CUT3_72	0
ASV1195	Sulfuritalea	3_WT_Pi_48	0
ASV1195	Sulfuritalea	2_WT_72	0
ASV12	Chryseobacterium	2_WT_48	17.0906
ASV12	Chryseobacterium	2_WT_24	14.3079
ASV12	Chryseobacterium	0_NT_24	12.3
ASV12	Chryseobacterium	0_NT_48	10.6399
ASV12	Chryseobacterium	4_NSP_48	9.1719
ASV12	Chryseobacterium	8_CUT3_72	6.84313
ASV12	Chryseobacterium	4_NSP_72	5.7886
ASV12	Chryseobacterium	3_WT_Pi_48	5.10172
ASV12	Chryseobacterium	7_GPB1_Pi_48	4.86887
ASV12	Chryseobacterium	4_NSP_24	4.6657
ASV12	Chryseobacterium	7_GPB1_Pi_72	3.94099
ASV12	Chryseobacterium	1_NT_Pi_72	3.74966
ASV12	Chryseobacterium	2_WT_72	3.64823
ASV12	Chryseobacterium	0_NT_72	2.60467
ASV12	Chryseobacterium	6_GPB1_72	2.5902
ASV12	Chryseobacterium	8_CUT3_24	2.33277
ASV12	Chryseobacterium	9_CUT3_Pi_72	2.01673
ASV12	Chryseobacterium	1_NT_Pi_48	1.94677
ASV12	Chryseobacterium	6_GPB1_48	1.85038
ASV12	Chryseobacterium	8_CUT3_48	1.67321
ASV12	Chryseobacterium	9_CUT3_Pi_48	1.451
ASV12	Chryseobacterium	3_WT_Pi_72	1.1106
ASV12	Chryseobacterium	5_NSP_Pi_72	1.09435
ASV12	Chryseobacterium	6_GPB1_24	0.644105
ASV12	Chryseobacterium	5_NSP_Pi_48	0.398084
ASV121	Gemella	0_NT_72	1.96429
ASV121	Gemella	5_NSP_Pi_48	0.565771
ASV121	Gemella	4_NSP_24	0.495817
ASV121	Gemella	8_CUT3_24	0.468318
ASV121	Gemella	2_WT_24	0.266785
ASV121	Gemella	1_NT_Pi_72	0.260552
ASV121	Gemella	6_GPB1_24	0.15536
ASV121	Gemella	3_WT_Pi_72	0.0873908
ASV121	Gemella	5_NSP_Pi_72	0.0857577
ASV121	Gemella	6_GPB1_72	0.0828775
ASV121	Gemella	0_NT_24	0.0607957
ASV121	Gemella	7_GPB1_Pi_48	0.0532481
ASV121	Gemella	6_GPB1_48	0.0280112
ASV121	Gemella	4_NSP_48	0.0274801
ASV121	Gemella	8_CUT3_72	0
ASV121	Gemella	4_NSP_72	0
ASV121	Gemella	2_WT_48	0
ASV121	Gemella	9_CUT3_Pi_48	0
ASV121	Gemella	9_CUT3_Pi_72	0
ASV121	Gemella	1_NT_Pi_48	0
ASV121	Gemella	0_NT_48	0
ASV121	Gemella	7_GPB1_Pi_72	0
ASV121	Gemella	2_WT_72	0
ASV121	Gemella	8_CUT3_48	0
ASV121	Gemella	3_WT_Pi_48	0
ASV1214	Asinibacterium	7_GPB1_Pi_48	0.0395257
ASV1214	Asinibacterium	5_NSP_Pi_48	0.0117041
ASV1214	Asinibacterium	4_NSP_72	0
ASV1214	Asinibacterium	9_CUT3_Pi_72	0
ASV1214	Asinibacterium	1_NT_Pi_72	0
ASV1214	Asinibacterium	2_WT_48	0
ASV1214	Asinibacterium	6_GPB1_72	0
ASV1214	Asinibacterium	1_NT_Pi_48	0
ASV1214	Asinibacterium	9_CUT3_Pi_48	0
ASV1214	Asinibacterium	8_CUT3_24	0
ASV1214	Asinibacterium	3_WT_Pi_48	0
ASV1214	Asinibacterium	3_WT_Pi_72	0
ASV1214	Asinibacterium	6_GPB1_48	0
ASV1214	Asinibacterium	2_WT_24	0
ASV1214	Asinibacterium	8_CUT3_48	0
ASV1214	Asinibacterium	4_NSP_24	0
ASV1214	Asinibacterium	0_NT_48	0
ASV1214	Asinibacterium	7_GPB1_Pi_72	0
ASV1214	Asinibacterium	4_NSP_48	0
ASV1214	Asinibacterium	5_NSP_Pi_72	0
ASV1214	Asinibacterium	6_GPB1_24	0
ASV1214	Asinibacterium	8_CUT3_72	0
ASV1214	Asinibacterium	2_WT_72	0
ASV1214	Asinibacterium	0_NT_72	0
ASV1214	Asinibacterium	0_NT_24	0
ASV1231	Clavibacter	2_WT_24	0.118571
ASV1231	Clavibacter	9_CUT3_Pi_72	0.101098
ASV1231	Clavibacter	4_NSP_72	0.0280702
ASV1231	Clavibacter	7_GPB1_Pi_72	0
ASV1231	Clavibacter	4_NSP_24	0
ASV1231	Clavibacter	1_NT_Pi_72	0
ASV1231	Clavibacter	8_CUT3_24	0
ASV1231	Clavibacter	5_NSP_Pi_72	0
ASV1231	Clavibacter	0_NT_24	0
ASV1231	Clavibacter	9_CUT3_Pi_48	0
ASV1231	Clavibacter	0_NT_72	0
ASV1231	Clavibacter	1_NT_Pi_48	0
ASV1231	Clavibacter	3_WT_Pi_48	0
ASV1231	Clavibacter	6_GPB1_48	0
ASV1231	Clavibacter	4_NSP_48	0
ASV1231	Clavibacter	6_GPB1_72	0
ASV1231	Clavibacter	3_WT_Pi_72	0
ASV1231	Clavibacter	8_CUT3_72	0
ASV1231	Clavibacter	6_GPB1_24	0
ASV1231	Clavibacter	8_CUT3_48	0
ASV1231	Clavibacter	7_GPB1_Pi_48	0
ASV1231	Clavibacter	0_NT_48	0
ASV1231	Clavibacter	5_NSP_Pi_48	0
ASV1231	Clavibacter	2_WT_48	0
ASV1231	Clavibacter	2_WT_72	0
ASV1236	Bryobacter	7_GPB1_Pi_72	0.34778
ASV1236	Bryobacter	1_NT_Pi_72	0.134612
ASV1236	Bryobacter	4_NSP_72	0.0842105
ASV1236	Bryobacter	3_WT_Pi_72	0.0576701
ASV1236	Bryobacter	5_NSP_Pi_72	0.0160488
ASV1236	Bryobacter	4_NSP_24	0.015569
ASV1236	Bryobacter	7_GPB1_Pi_48	0
ASV1236	Bryobacter	0_NT_48	0
ASV1236	Bryobacter	8_CUT3_48	0
ASV1236	Bryobacter	6_GPB1_72	0
ASV1236	Bryobacter	9_CUT3_Pi_72	0
ASV1236	Bryobacter	0_NT_72	0
ASV1236	Bryobacter	8_CUT3_24	0
ASV1236	Bryobacter	1_NT_Pi_48	0
ASV1236	Bryobacter	2_WT_24	0
ASV1236	Bryobacter	2_WT_72	0
ASV1236	Bryobacter	4_NSP_48	0
ASV1236	Bryobacter	8_CUT3_72	0
ASV1236	Bryobacter	3_WT_Pi_48	0
ASV1236	Bryobacter	9_CUT3_Pi_48	0
ASV1236	Bryobacter	6_GPB1_48	0
ASV1236	Bryobacter	6_GPB1_24	0
ASV1236	Bryobacter	2_WT_48	0
ASV1236	Bryobacter	5_NSP_Pi_48	0
ASV1236	Bryobacter	0_NT_24	0
ASV1246	Sedimentibacter	2_WT_72	0.22578
ASV1246	Sedimentibacter	8_CUT3_24	0
ASV1246	Sedimentibacter	6_GPB1_72	0
ASV1246	Sedimentibacter	4_NSP_48	0
ASV1246	Sedimentibacter	7_GPB1_Pi_72	0
ASV1246	Sedimentibacter	6_GPB1_24	0
ASV1246	Sedimentibacter	4_NSP_72	0
ASV1246	Sedimentibacter	7_GPB1_Pi_48	0
ASV1246	Sedimentibacter	1_NT_Pi_48	0
ASV1246	Sedimentibacter	1_NT_Pi_72	0
ASV1246	Sedimentibacter	8_CUT3_72	0
ASV1246	Sedimentibacter	9_CUT3_Pi_72	0
ASV1246	Sedimentibacter	4_NSP_24	0
ASV1246	Sedimentibacter	6_GPB1_48	0
ASV1246	Sedimentibacter	0_NT_24	0
ASV1246	Sedimentibacter	0_NT_72	0
ASV1246	Sedimentibacter	0_NT_48	0
ASV1246	Sedimentibacter	3_WT_Pi_72	0
ASV1246	Sedimentibacter	8_CUT3_48	0
ASV1246	Sedimentibacter	2_WT_48	0
ASV1246	Sedimentibacter	3_WT_Pi_48	0
ASV1246	Sedimentibacter	9_CUT3_Pi_48	0
ASV1246	Sedimentibacter	2_WT_24	0
ASV1246	Sedimentibacter	5_NSP_Pi_48	0
ASV1246	Sedimentibacter	5_NSP_Pi_72	0
ASV1256	Ureibacillus	4_NSP_24	0.0478011
ASV1256	Ureibacillus	0_NT_48	0
ASV1256	Ureibacillus	9_CUT3_Pi_72	0
ASV1256	Ureibacillus	6_GPB1_24	0
ASV1256	Ureibacillus	1_NT_Pi_72	0
ASV1256	Ureibacillus	8_CUT3_72	0
ASV1256	Ureibacillus	2_WT_48	0
ASV1256	Ureibacillus	8_CUT3_24	0
ASV1256	Ureibacillus	0_NT_24	0
ASV1256	Ureibacillus	2_WT_72	0
ASV1256	Ureibacillus	5_NSP_Pi_48	0
ASV1256	Ureibacillus	0_NT_72	0
ASV1256	Ureibacillus	8_CUT3_48	0
ASV1256	Ureibacillus	4_NSP_48	0
ASV1256	Ureibacillus	7_GPB1_Pi_72	0
ASV1256	Ureibacillus	3_WT_Pi_72	0
ASV1256	Ureibacillus	6_GPB1_72	0
ASV1256	Ureibacillus	1_NT_Pi_48	0
ASV1256	Ureibacillus	4_NSP_72	0
ASV1256	Ureibacillus	2_WT_24	0
ASV1256	Ureibacillus	3_WT_Pi_48	0
ASV1256	Ureibacillus	9_CUT3_Pi_48	0
ASV1256	Ureibacillus	7_GPB1_Pi_48	0
ASV1256	Ureibacillus	5_NSP_Pi_72	0
ASV1256	Ureibacillus	6_GPB1_48	0
ASV1258	Syntrophomonas	8_CUT3_24	0.180375
ASV1258	Syntrophomonas	4_NSP_48	0
ASV1258	Syntrophomonas	8_CUT3_48	0
ASV1258	Syntrophomonas	7_GPB1_Pi_72	0
ASV1258	Syntrophomonas	9_CUT3_Pi_48	0
ASV1258	Syntrophomonas	6_GPB1_72	0
ASV1258	Syntrophomonas	6_GPB1_48	0
ASV1258	Syntrophomonas	1_NT_Pi_48	0
ASV1258	Syntrophomonas	0_NT_72	0
ASV1258	Syntrophomonas	3_WT_Pi_72	0
ASV1258	Syntrophomonas	9_CUT3_Pi_72	0
ASV1258	Syntrophomonas	7_GPB1_Pi_48	0
ASV1258	Syntrophomonas	0_NT_48	0
ASV1258	Syntrophomonas	6_GPB1_24	0
ASV1258	Syntrophomonas	4_NSP_24	0
ASV1258	Syntrophomonas	8_CUT3_72	0
ASV1258	Syntrophomonas	4_NSP_72	0
ASV1258	Syntrophomonas	3_WT_Pi_48	0
ASV1258	Syntrophomonas	0_NT_24	0
ASV1258	Syntrophomonas	2_WT_24	0
ASV1258	Syntrophomonas	1_NT_Pi_72	0
ASV1258	Syntrophomonas	2_WT_48	0
ASV1258	Syntrophomonas	5_NSP_Pi_72	0
ASV1258	Syntrophomonas	2_WT_72	0
ASV1258	Syntrophomonas	5_NSP_Pi_48	0
ASV1261	Chloronema	4_NSP_72	0.126316
ASV1261	Chloronema	1_NT_Pi_72	0
ASV1261	Chloronema	1_NT_Pi_48	0
ASV1261	Chloronema	4_NSP_48	0
ASV1261	Chloronema	2_WT_48	0
ASV1261	Chloronema	0_NT_24	0
ASV1261	Chloronema	0_NT_72	0
ASV1261	Chloronema	0_NT_48	0
ASV1261	Chloronema	5_NSP_Pi_48	0
ASV1261	Chloronema	5_NSP_Pi_72	0
ASV1261	Chloronema	4_NSP_24	0
ASV1261	Chloronema	9_CUT3_Pi_48	0
ASV1261	Chloronema	6_GPB1_48	0
ASV1261	Chloronema	3_WT_Pi_72	0
ASV1261	Chloronema	7_GPB1_Pi_72	0
ASV1261	Chloronema	6_GPB1_72	0
ASV1261	Chloronema	8_CUT3_24	0
ASV1261	Chloronema	2_WT_72	0
ASV1261	Chloronema	6_GPB1_24	0
ASV1261	Chloronema	3_WT_Pi_48	0
ASV1261	Chloronema	8_CUT3_48	0
ASV1261	Chloronema	8_CUT3_72	0
ASV1261	Chloronema	7_GPB1_Pi_48	0
ASV1261	Chloronema	2_WT_24	0
ASV1261	Chloronema	9_CUT3_Pi_72	0
ASV1262	Wenxinia	4_NSP_72	0.329218
ASV1262	Wenxinia	7_GPB1_Pi_72	0.102124
ASV1262	Wenxinia	9_CUT3_Pi_48	0
ASV1262	Wenxinia	4_NSP_48	0
ASV1262	Wenxinia	5_NSP_Pi_48	0
ASV1262	Wenxinia	6_GPB1_48	0
ASV1262	Wenxinia	6_GPB1_24	0
ASV1262	Wenxinia	1_NT_Pi_48	0
ASV1262	Wenxinia	6_GPB1_72	0
ASV1262	Wenxinia	3_WT_Pi_72	0
ASV1262	Wenxinia	7_GPB1_Pi_48	0
ASV1262	Wenxinia	0_NT_48	0
ASV1262	Wenxinia	3_WT_Pi_48	0
ASV1262	Wenxinia	8_CUT3_24	0
ASV1262	Wenxinia	5_NSP_Pi_72	0
ASV1262	Wenxinia	1_NT_Pi_72	0
ASV1262	Wenxinia	0_NT_24	0
ASV1262	Wenxinia	2_WT_72	0
ASV1262	Wenxinia	4_NSP_24	0
ASV1262	Wenxinia	9_CUT3_Pi_72	0
ASV1262	Wenxinia	2_WT_24	0
ASV1262	Wenxinia	0_NT_72	0
ASV1262	Wenxinia	8_CUT3_72	0
ASV1262	Wenxinia	2_WT_48	0
ASV1262	Wenxinia	8_CUT3_48	0
ASV1263	Candidatus_Solibacter	6_GPB1_72	0.0819001
ASV1263	Candidatus_Solibacter	4_NSP_72	0.0561404
ASV1263	Candidatus_Solibacter	2_WT_24	0.0296428
ASV1263	Candidatus_Solibacter	3_WT_Pi_48	0
ASV1263	Candidatus_Solibacter	7_GPB1_Pi_48	0
ASV1263	Candidatus_Solibacter	8_CUT3_24	0
ASV1263	Candidatus_Solibacter	8_CUT3_48	0
ASV1263	Candidatus_Solibacter	9_CUT3_Pi_72	0
ASV1263	Candidatus_Solibacter	1_NT_Pi_72	0
ASV1263	Candidatus_Solibacter	0_NT_48	0
ASV1263	Candidatus_Solibacter	4_NSP_24	0
ASV1263	Candidatus_Solibacter	7_GPB1_Pi_72	0
ASV1263	Candidatus_Solibacter	2_WT_72	0
ASV1263	Candidatus_Solibacter	5_NSP_Pi_48	0
ASV1263	Candidatus_Solibacter	5_NSP_Pi_72	0
ASV1263	Candidatus_Solibacter	0_NT_24	0
ASV1263	Candidatus_Solibacter	9_CUT3_Pi_48	0
ASV1263	Candidatus_Solibacter	3_WT_Pi_72	0
ASV1263	Candidatus_Solibacter	2_WT_48	0
ASV1263	Candidatus_Solibacter	8_CUT3_72	0
ASV1263	Candidatus_Solibacter	4_NSP_48	0
ASV1263	Candidatus_Solibacter	6_GPB1_48	0
ASV1263	Candidatus_Solibacter	1_NT_Pi_48	0
ASV1263	Candidatus_Solibacter	6_GPB1_24	0
ASV1263	Candidatus_Solibacter	0_NT_72	0
ASV1279	Actinomycetospora	8_CUT3_72	0.0944287
ASV1279	Actinomycetospora	3_WT_Pi_48	0.0695531
ASV1279	Actinomycetospora	1_NT_Pi_48	0.0520833
ASV1279	Actinomycetospora	4_NSP_48	0.0274801
ASV1279	Actinomycetospora	6_GPB1_72	0.0273
ASV1279	Actinomycetospora	3_WT_Pi_72	0
ASV1279	Actinomycetospora	0_NT_24	0
ASV1279	Actinomycetospora	9_CUT3_Pi_48	0
ASV1279	Actinomycetospora	1_NT_Pi_72	0
ASV1279	Actinomycetospora	4_NSP_24	0
ASV1279	Actinomycetospora	7_GPB1_Pi_48	0
ASV1279	Actinomycetospora	0_NT_48	0
ASV1279	Actinomycetospora	9_CUT3_Pi_72	0
ASV1279	Actinomycetospora	6_GPB1_48	0
ASV1279	Actinomycetospora	6_GPB1_24	0
ASV1279	Actinomycetospora	8_CUT3_24	0
ASV1279	Actinomycetospora	5_NSP_Pi_48	0
ASV1279	Actinomycetospora	2_WT_48	0
ASV1279	Actinomycetospora	5_NSP_Pi_72	0
ASV1279	Actinomycetospora	0_NT_72	0
ASV1279	Actinomycetospora	2_WT_24	0
ASV1279	Actinomycetospora	8_CUT3_48	0
ASV1279	Actinomycetospora	4_NSP_72	0
ASV1279	Actinomycetospora	2_WT_72	0
ASV1279	Actinomycetospora	7_GPB1_Pi_72	0
ASV129	Rhizobium	8_CUT3_24	1.34585
ASV129	Rhizobium	3_WT_Pi_48	0.313283
ASV129	Rhizobium	8_CUT3_72	0.313254
ASV129	Rhizobium	0_NT_72	0.194118
ASV129	Rhizobium	9_CUT3_Pi_72	0.17331
ASV129	Rhizobium	7_GPB1_Pi_72	0.169779
ASV129	Rhizobium	5_NSP_Pi_48	0.133393
ASV129	Rhizobium	9_CUT3_Pi_48	0.116285
ASV129	Rhizobium	6_GPB1_48	0.111458
ASV129	Rhizobium	4_NSP_72	0.102881
ASV129	Rhizobium	6_GPB1_24	0.100023
ASV129	Rhizobium	6_GPB1_72	0.074101
ASV129	Rhizobium	8_CUT3_48	0.0709597
ASV129	Rhizobium	7_GPB1_Pi_48	0.0658762
ASV129	Rhizobium	5_NSP_Pi_72	0.0644434
ASV129	Rhizobium	3_WT_Pi_72	0.0634155
ASV129	Rhizobium	0_NT_24	0.0454555
ASV129	Rhizobium	1_NT_Pi_72	0.0327761
ASV129	Rhizobium	1_NT_Pi_48	0.0173611
ASV129	Rhizobium	2_WT_24	0.0140115
ASV129	Rhizobium	0_NT_48	0.0138831
ASV129	Rhizobium	4_NSP_24	0
ASV129	Rhizobium	2_WT_48	0
ASV129	Rhizobium	2_WT_72	0
ASV129	Rhizobium	4_NSP_48	0
ASV1290	Stomatobaculum	6_GPB1_24	0.175644
ASV1290	Stomatobaculum	2_WT_48	0.0156201
ASV1290	Stomatobaculum	7_GPB1_Pi_72	0
ASV1290	Stomatobaculum	9_CUT3_Pi_48	0
ASV1290	Stomatobaculum	9_CUT3_Pi_72	0
ASV1290	Stomatobaculum	4_NSP_48	0
ASV1290	Stomatobaculum	8_CUT3_72	0
ASV1290	Stomatobaculum	1_NT_Pi_48	0
ASV1290	Stomatobaculum	5_NSP_Pi_48	0
ASV1290	Stomatobaculum	0_NT_72	0
ASV1290	Stomatobaculum	7_GPB1_Pi_48	0
ASV1290	Stomatobaculum	4_NSP_72	0
ASV1290	Stomatobaculum	6_GPB1_72	0
ASV1290	Stomatobaculum	6_GPB1_48	0
ASV1290	Stomatobaculum	0_NT_24	0
ASV1290	Stomatobaculum	8_CUT3_24	0
ASV1290	Stomatobaculum	0_NT_48	0
ASV1290	Stomatobaculum	3_WT_Pi_72	0
ASV1290	Stomatobaculum	5_NSP_Pi_72	0
ASV1290	Stomatobaculum	4_NSP_24	0
ASV1290	Stomatobaculum	1_NT_Pi_72	0
ASV1290	Stomatobaculum	2_WT_24	0
ASV1290	Stomatobaculum	3_WT_Pi_48	0
ASV1290	Stomatobaculum	8_CUT3_48	0
ASV1290	Stomatobaculum	2_WT_72	0
ASV1292	uncultured	4_NSP_72	0.226337
ASV1292	uncultured	9_CUT3_Pi_48	0.0259403
ASV1292	uncultured	8_CUT3_24	0.0174064
ASV1292	uncultured	2_WT_24	0.0151446
ASV1292	uncultured	6_GPB1_72	0
ASV1292	uncultured	1_NT_Pi_72	0
ASV1292	uncultured	0_NT_48	0
ASV1292	uncultured	4_NSP_24	0
ASV1292	uncultured	4_NSP_48	0
ASV1292	uncultured	9_CUT3_Pi_72	0
ASV1292	uncultured	5_NSP_Pi_72	0
ASV1292	uncultured	5_NSP_Pi_48	0
ASV1292	uncultured	8_CUT3_48	0
ASV1292	uncultured	3_WT_Pi_48	0
ASV1292	uncultured	1_NT_Pi_48	0
ASV1292	uncultured	7_GPB1_Pi_72	0
ASV1292	uncultured	3_WT_Pi_72	0
ASV1292	uncultured	2_WT_72	0
ASV1292	uncultured	2_WT_48	0
ASV1292	uncultured	8_CUT3_72	0
ASV1292	uncultured	6_GPB1_24	0
ASV1292	uncultured	0_NT_72	0
ASV1292	uncultured	7_GPB1_Pi_48	0
ASV1292	uncultured	0_NT_24	0
ASV1292	uncultured	6_GPB1_48	0
ASV131	Paenibacillus	6_GPB1_24	2.77373
ASV131	Paenibacillus	7_GPB1_Pi_72	2.50896
ASV131	Paenibacillus	0_NT_72	1.60365
ASV131	Paenibacillus	6_GPB1_48	1.03087
ASV131	Paenibacillus	4_NSP_48	0.982559
ASV131	Paenibacillus	2_WT_24	0.80593
ASV131	Paenibacillus	8_CUT3_72	0.56289
ASV131	Paenibacillus	4_NSP_24	0.533761
ASV131	Paenibacillus	5_NSP_Pi_72	0.530479
ASV131	Paenibacillus	2_WT_72	0.477079
ASV131	Paenibacillus	4_NSP_72	0.435911
ASV131	Paenibacillus	2_WT_48	0.431836
ASV131	Paenibacillus	8_CUT3_24	0.399296
ASV131	Paenibacillus	0_NT_48	0.31817
ASV131	Paenibacillus	3_WT_Pi_72	0.312326
ASV131	Paenibacillus	6_GPB1_72	0.17094
ASV131	Paenibacillus	8_CUT3_48	0.159659
ASV131	Paenibacillus	9_CUT3_Pi_72	0.145721
ASV131	Paenibacillus	7_GPB1_Pi_48	0.131752
ASV131	Paenibacillus	5_NSP_Pi_48	0.115454
ASV131	Paenibacillus	1_NT_Pi_72	0.0819403
ASV131	Paenibacillus	9_CUT3_Pi_48	0.0769276
ASV131	Paenibacillus	0_NT_24	0.0536105
ASV131	Paenibacillus	1_NT_Pi_48	0
ASV131	Paenibacillus	3_WT_Pi_48	0
ASV1322	uncultured	1_NT_Pi_48	0.0173611
ASV1322	uncultured	0_NT_48	0
ASV1322	uncultured	4_NSP_24	0
ASV1322	uncultured	5_NSP_Pi_72	0
ASV1322	uncultured	0_NT_72	0
ASV1322	uncultured	3_WT_Pi_72	0
ASV1322	uncultured	7_GPB1_Pi_48	0
ASV1322	uncultured	3_WT_Pi_48	0
ASV1322	uncultured	8_CUT3_24	0
ASV1322	uncultured	9_CUT3_Pi_72	0
ASV1322	uncultured	4_NSP_48	0
ASV1322	uncultured	4_NSP_72	0
ASV1322	uncultured	7_GPB1_Pi_72	0
ASV1322	uncultured	6_GPB1_72	0
ASV1322	uncultured	1_NT_Pi_72	0
ASV1322	uncultured	5_NSP_Pi_48	0
ASV1322	uncultured	8_CUT3_72	0
ASV1322	uncultured	8_CUT3_48	0
ASV1322	uncultured	9_CUT3_Pi_48	0
ASV1322	uncultured	2_WT_72	0
ASV1322	uncultured	6_GPB1_48	0
ASV1322	uncultured	2_WT_24	0
ASV1322	uncultured	6_GPB1_24	0
ASV1322	uncultured	2_WT_48	0
ASV1322	uncultured	0_NT_24	0
ASV1328	Aquipuribacter	4_NSP_72	0.154386
ASV1328	Aquipuribacter	6_GPB1_24	0.078064
ASV1328	Aquipuribacter	0_NT_24	0.0226603
ASV1328	Aquipuribacter	9_CUT3_Pi_48	0
ASV1328	Aquipuribacter	4_NSP_48	0
ASV1328	Aquipuribacter	0_NT_48	0
ASV1328	Aquipuribacter	8_CUT3_24	0
ASV1328	Aquipuribacter	0_NT_72	0
ASV1328	Aquipuribacter	1_NT_Pi_48	0
ASV1328	Aquipuribacter	2_WT_24	0
ASV1328	Aquipuribacter	3_WT_Pi_72	0
ASV1328	Aquipuribacter	6_GPB1_48	0
ASV1328	Aquipuribacter	2_WT_72	0
ASV1328	Aquipuribacter	9_CUT3_Pi_72	0
ASV1328	Aquipuribacter	2_WT_48	0
ASV1328	Aquipuribacter	5_NSP_Pi_72	0
ASV1328	Aquipuribacter	6_GPB1_72	0
ASV1328	Aquipuribacter	1_NT_Pi_72	0
ASV1328	Aquipuribacter	5_NSP_Pi_48	0
ASV1328	Aquipuribacter	7_GPB1_Pi_48	0
ASV1328	Aquipuribacter	3_WT_Pi_48	0
ASV1328	Aquipuribacter	8_CUT3_72	0
ASV1328	Aquipuribacter	7_GPB1_Pi_72	0
ASV1328	Aquipuribacter	8_CUT3_48	0
ASV1328	Aquipuribacter	4_NSP_24	0
ASV1330	Pandoraea	2_WT_24	0.0444642
ASV1330	Pandoraea	9_CUT3_Pi_48	0.0368189
ASV1330	Pandoraea	4_NSP_72	0
ASV1330	Pandoraea	5_NSP_Pi_72	0
ASV1330	Pandoraea	1_NT_Pi_48	0
ASV1330	Pandoraea	6_GPB1_48	0
ASV1330	Pandoraea	8_CUT3_48	0
ASV1330	Pandoraea	0_NT_72	0
ASV1330	Pandoraea	4_NSP_24	0
ASV1330	Pandoraea	3_WT_Pi_72	0
ASV1330	Pandoraea	7_GPB1_Pi_72	0
ASV1330	Pandoraea	1_NT_Pi_72	0
ASV1330	Pandoraea	5_NSP_Pi_48	0
ASV1330	Pandoraea	2_WT_72	0
ASV1330	Pandoraea	0_NT_48	0
ASV1330	Pandoraea	0_NT_24	0
ASV1330	Pandoraea	6_GPB1_72	0
ASV1330	Pandoraea	4_NSP_48	0
ASV1330	Pandoraea	3_WT_Pi_48	0
ASV1330	Pandoraea	7_GPB1_Pi_48	0
ASV1330	Pandoraea	2_WT_48	0
ASV1330	Pandoraea	8_CUT3_72	0
ASV1330	Pandoraea	9_CUT3_Pi_72	0
ASV1330	Pandoraea	8_CUT3_24	0
ASV1330	Pandoraea	6_GPB1_24	0
ASV1345	Halomonas	2_WT_72	0.123153
ASV1345	Halomonas	0_NT_48	0.0138831
ASV1345	Halomonas	3_WT_Pi_48	0
ASV1345	Halomonas	0_NT_24	0
ASV1345	Halomonas	5_NSP_Pi_72	0
ASV1345	Halomonas	9_CUT3_Pi_72	0
ASV1345	Halomonas	0_NT_72	0
ASV1345	Halomonas	4_NSP_24	0
ASV1345	Halomonas	4_NSP_72	0
ASV1345	Halomonas	1_NT_Pi_48	0
ASV1345	Halomonas	7_GPB1_Pi_72	0
ASV1345	Halomonas	1_NT_Pi_72	0
ASV1345	Halomonas	3_WT_Pi_72	0
ASV1345	Halomonas	8_CUT3_72	0
ASV1345	Halomonas	9_CUT3_Pi_48	0
ASV1345	Halomonas	7_GPB1_Pi_48	0
ASV1345	Halomonas	4_NSP_48	0
ASV1345	Halomonas	6_GPB1_48	0
ASV1345	Halomonas	5_NSP_Pi_48	0
ASV1345	Halomonas	2_WT_48	0
ASV1345	Halomonas	6_GPB1_24	0
ASV1345	Halomonas	8_CUT3_48	0
ASV1345	Halomonas	6_GPB1_72	0
ASV1345	Halomonas	8_CUT3_24	0
ASV1345	Halomonas	2_WT_24	0
ASV1350	Pseudaminobacter	8_CUT3_48	0.773558
ASV1350	Pseudaminobacter	3_WT_Pi_72	0
ASV1350	Pseudaminobacter	6_GPB1_72	0
ASV1350	Pseudaminobacter	3_WT_Pi_48	0
ASV1350	Pseudaminobacter	4_NSP_72	0
ASV1350	Pseudaminobacter	7_GPB1_Pi_72	0
ASV1350	Pseudaminobacter	9_CUT3_Pi_72	0
ASV1350	Pseudaminobacter	4_NSP_24	0
ASV1350	Pseudaminobacter	1_NT_Pi_48	0
ASV1350	Pseudaminobacter	1_NT_Pi_72	0
ASV1350	Pseudaminobacter	0_NT_48	0
ASV1350	Pseudaminobacter	0_NT_72	0
ASV1350	Pseudaminobacter	4_NSP_48	0
ASV1350	Pseudaminobacter	8_CUT3_24	0
ASV1350	Pseudaminobacter	7_GPB1_Pi_48	0
ASV1350	Pseudaminobacter	6_GPB1_48	0
ASV1350	Pseudaminobacter	8_CUT3_72	0
ASV1350	Pseudaminobacter	9_CUT3_Pi_48	0
ASV1350	Pseudaminobacter	5_NSP_Pi_48	0
ASV1350	Pseudaminobacter	2_WT_24	0
ASV1350	Pseudaminobacter	0_NT_24	0
ASV1350	Pseudaminobacter	2_WT_48	0
ASV1350	Pseudaminobacter	6_GPB1_24	0
ASV1350	Pseudaminobacter	2_WT_72	0
ASV1350	Pseudaminobacter	5_NSP_Pi_72	0
ASV136	P3OB-42	6_GPB1_48	0.484851
ASV136	P3OB-42	3_WT_Pi_72	0.374532
ASV136	P3OB-42	4_NSP_24	0.253396
ASV136	P3OB-42	9_CUT3_Pi_72	0.155367
ASV136	P3OB-42	7_GPB1_Pi_48	0.124246
ASV136	P3OB-42	8_CUT3_48	0.12418
ASV136	P3OB-42	4_NSP_48	0.0687002
ASV136	P3OB-42	0_NT_48	0.0682097
ASV136	P3OB-42	8_CUT3_72	0.0614439
ASV136	P3OB-42	2_WT_24	0.0420345
ASV136	P3OB-42	3_WT_Pi_48	0.0318827
ASV136	P3OB-42	4_NSP_72	0
ASV136	P3OB-42	7_GPB1_Pi_72	0
ASV136	P3OB-42	2_WT_48	0
ASV136	P3OB-42	6_GPB1_72	0
ASV136	P3OB-42	1_NT_Pi_72	0
ASV136	P3OB-42	8_CUT3_24	0
ASV136	P3OB-42	0_NT_72	0
ASV136	P3OB-42	5_NSP_Pi_48	0
ASV136	P3OB-42	1_NT_Pi_48	0
ASV136	P3OB-42	9_CUT3_Pi_48	0
ASV136	P3OB-42	5_NSP_Pi_72	0
ASV136	P3OB-42	6_GPB1_24	0
ASV136	P3OB-42	0_NT_24	0
ASV136	P3OB-42	2_WT_72	0
ASV1366	HN-HF0106	5_NSP_Pi_72	0.112776
ASV1366	HN-HF0106	4_NSP_48	0
ASV1366	HN-HF0106	8_CUT3_48	0
ASV1366	HN-HF0106	9_CUT3_Pi_48	0
ASV1366	HN-HF0106	0_NT_48	0
ASV1366	HN-HF0106	9_CUT3_Pi_72	0
ASV1366	HN-HF0106	3_WT_Pi_48	0
ASV1366	HN-HF0106	5_NSP_Pi_48	0
ASV1366	HN-HF0106	7_GPB1_Pi_72	0
ASV1366	HN-HF0106	8_CUT3_24	0
ASV1366	HN-HF0106	6_GPB1_72	0
ASV1366	HN-HF0106	3_WT_Pi_72	0
ASV1366	HN-HF0106	4_NSP_24	0
ASV1366	HN-HF0106	1_NT_Pi_48	0
ASV1366	HN-HF0106	1_NT_Pi_72	0
ASV1366	HN-HF0106	4_NSP_72	0
ASV1366	HN-HF0106	0_NT_24	0
ASV1366	HN-HF0106	8_CUT3_72	0
ASV1366	HN-HF0106	7_GPB1_Pi_48	0
ASV1366	HN-HF0106	6_GPB1_48	0
ASV1366	HN-HF0106	6_GPB1_24	0
ASV1366	HN-HF0106	2_WT_72	0
ASV1366	HN-HF0106	2_WT_48	0
ASV1366	HN-HF0106	0_NT_72	0
ASV1366	HN-HF0106	2_WT_24	0
ASV1371	Atopobium	1_NT_Pi_48	0.0173611
ASV1371	Atopobium	0_NT_24	0.0154751
ASV1371	Atopobium	6_GPB1_48	0
ASV1371	Atopobium	0_NT_72	0
ASV1371	Atopobium	4_NSP_48	0
ASV1371	Atopobium	5_NSP_Pi_48	0
ASV1371	Atopobium	8_CUT3_48	0
ASV1371	Atopobium	8_CUT3_72	0
ASV1371	Atopobium	7_GPB1_Pi_48	0
ASV1371	Atopobium	3_WT_Pi_72	0
ASV1371	Atopobium	8_CUT3_24	0
ASV1371	Atopobium	4_NSP_24	0
ASV1371	Atopobium	7_GPB1_Pi_72	0
ASV1371	Atopobium	5_NSP_Pi_72	0
ASV1371	Atopobium	3_WT_Pi_48	0
ASV1371	Atopobium	9_CUT3_Pi_48	0
ASV1371	Atopobium	2_WT_48	0
ASV1371	Atopobium	2_WT_72	0
ASV1371	Atopobium	0_NT_48	0
ASV1371	Atopobium	9_CUT3_Pi_72	0
ASV1371	Atopobium	6_GPB1_72	0
ASV1371	Atopobium	1_NT_Pi_72	0
ASV1371	Atopobium	4_NSP_72	0
ASV1371	Atopobium	6_GPB1_24	0
ASV1371	Atopobium	2_WT_24	0
ASV1372	Pseudoclavibacter	4_NSP_48	0.340788
ASV1372	Pseudoclavibacter	9_CUT3_Pi_72	0
ASV1372	Pseudoclavibacter	7_GPB1_Pi_48	0
ASV1372	Pseudoclavibacter	6_GPB1_24	0
ASV1372	Pseudoclavibacter	3_WT_Pi_72	0
ASV1372	Pseudoclavibacter	5_NSP_Pi_72	0
ASV1372	Pseudoclavibacter	7_GPB1_Pi_72	0
ASV1372	Pseudoclavibacter	6_GPB1_72	0
ASV1372	Pseudoclavibacter	0_NT_72	0
ASV1372	Pseudoclavibacter	2_WT_72	0
ASV1372	Pseudoclavibacter	4_NSP_24	0
ASV1372	Pseudoclavibacter	9_CUT3_Pi_48	0
ASV1372	Pseudoclavibacter	3_WT_Pi_48	0
ASV1372	Pseudoclavibacter	5_NSP_Pi_48	0
ASV1372	Pseudoclavibacter	0_NT_24	0
ASV1372	Pseudoclavibacter	1_NT_Pi_48	0
ASV1372	Pseudoclavibacter	0_NT_48	0
ASV1372	Pseudoclavibacter	2_WT_48	0
ASV1372	Pseudoclavibacter	6_GPB1_48	0
ASV1372	Pseudoclavibacter	8_CUT3_72	0
ASV1372	Pseudoclavibacter	4_NSP_72	0
ASV1372	Pseudoclavibacter	8_CUT3_24	0
ASV1372	Pseudoclavibacter	1_NT_Pi_72	0
ASV1372	Pseudoclavibacter	2_WT_24	0
ASV1372	Pseudoclavibacter	8_CUT3_48	0
ASV1378	Anoxybacillus	2_WT_72	0.154107
ASV1378	Anoxybacillus	6_GPB1_24	0.0517866
ASV1378	Anoxybacillus	9_CUT3_Pi_48	0.0245459
ASV1378	Anoxybacillus	7_GPB1_Pi_48	0
ASV1378	Anoxybacillus	0_NT_48	0
ASV1378	Anoxybacillus	4_NSP_48	0
ASV1378	Anoxybacillus	0_NT_72	0
ASV1378	Anoxybacillus	6_GPB1_72	0
ASV1378	Anoxybacillus	8_CUT3_24	0
ASV1378	Anoxybacillus	6_GPB1_48	0
ASV1378	Anoxybacillus	1_NT_Pi_48	0
ASV1378	Anoxybacillus	7_GPB1_Pi_72	0
ASV1378	Anoxybacillus	4_NSP_72	0
ASV1378	Anoxybacillus	2_WT_24	0
ASV1378	Anoxybacillus	1_NT_Pi_72	0
ASV1378	Anoxybacillus	3_WT_Pi_48	0
ASV1378	Anoxybacillus	5_NSP_Pi_48	0
ASV1378	Anoxybacillus	8_CUT3_72	0
ASV1378	Anoxybacillus	2_WT_48	0
ASV1378	Anoxybacillus	4_NSP_24	0
ASV1378	Anoxybacillus	3_WT_Pi_72	0
ASV1378	Anoxybacillus	9_CUT3_Pi_72	0
ASV1378	Anoxybacillus	8_CUT3_48	0
ASV1378	Anoxybacillus	0_NT_24	0
ASV1378	Anoxybacillus	5_NSP_Pi_72	0
ASV138	Tumebacillus	1_NT_Pi_48	5.10417
ASV138	Tumebacillus	6_GPB1_72	0.1221
ASV138	Tumebacillus	8_CUT3_72	0.110167
ASV138	Tumebacillus	1_NT_Pi_72	0.0819403
ASV138	Tumebacillus	9_CUT3_Pi_48	0.0389105
ASV138	Tumebacillus	0_NT_72	0.0128601
ASV138	Tumebacillus	0_NT_24	0
ASV138	Tumebacillus	7_GPB1_Pi_48	0
ASV138	Tumebacillus	5_NSP_Pi_48	0
ASV138	Tumebacillus	5_NSP_Pi_72	0
ASV138	Tumebacillus	4_NSP_24	0
ASV138	Tumebacillus	3_WT_Pi_72	0
ASV138	Tumebacillus	2_WT_72	0
ASV138	Tumebacillus	3_WT_Pi_48	0
ASV138	Tumebacillus	6_GPB1_48	0
ASV138	Tumebacillus	2_WT_24	0
ASV138	Tumebacillus	9_CUT3_Pi_72	0
ASV138	Tumebacillus	6_GPB1_24	0
ASV138	Tumebacillus	0_NT_48	0
ASV138	Tumebacillus	8_CUT3_48	0
ASV138	Tumebacillus	4_NSP_72	0
ASV138	Tumebacillus	2_WT_48	0
ASV138	Tumebacillus	7_GPB1_Pi_72	0
ASV138	Tumebacillus	4_NSP_48	0
ASV138	Tumebacillus	8_CUT3_24	0
ASV1384	Anaerostignum	2_WT_24	0.056046
ASV1384	Anaerostignum	7_GPB1_Pi_48	0
ASV1384	Anaerostignum	3_WT_Pi_72	0
ASV1384	Anaerostignum	4_NSP_24	0
ASV1384	Anaerostignum	6_GPB1_72	0
ASV1384	Anaerostignum	0_NT_72	0
ASV1384	Anaerostignum	6_GPB1_48	0
ASV1384	Anaerostignum	9_CUT3_Pi_48	0
ASV1384	Anaerostignum	0_NT_48	0
ASV1384	Anaerostignum	1_NT_Pi_48	0
ASV1384	Anaerostignum	9_CUT3_Pi_72	0
ASV1384	Anaerostignum	4_NSP_48	0
ASV1384	Anaerostignum	1_NT_Pi_72	0
ASV1384	Anaerostignum	2_WT_72	0
ASV1384	Anaerostignum	8_CUT3_72	0
ASV1384	Anaerostignum	2_WT_48	0
ASV1384	Anaerostignum	6_GPB1_24	0
ASV1384	Anaerostignum	4_NSP_72	0
ASV1384	Anaerostignum	3_WT_Pi_48	0
ASV1384	Anaerostignum	0_NT_24	0
ASV1384	Anaerostignum	5_NSP_Pi_48	0
ASV1384	Anaerostignum	7_GPB1_Pi_72	0
ASV1384	Anaerostignum	8_CUT3_48	0
ASV1384	Anaerostignum	8_CUT3_24	0
ASV1384	Anaerostignum	5_NSP_Pi_72	0
ASV139	Cellulomonas	8_CUT3_24	3.27423
ASV139	Cellulomonas	0_NT_48	0.3988
ASV139	Cellulomonas	8_CUT3_72	0.28634
ASV139	Cellulomonas	8_CUT3_48	0.195139
ASV139	Cellulomonas	2_WT_48	0.122751
ASV139	Cellulomonas	9_CUT3_Pi_72	0.0722126
ASV139	Cellulomonas	6_GPB1_72	0.066302
ASV139	Cellulomonas	2_WT_72	0.0616428
ASV139	Cellulomonas	3_WT_Pi_48	0.0469925
ASV139	Cellulomonas	5_NSP_Pi_72	0.0446967
ASV139	Cellulomonas	0_NT_24	0.0435161
ASV139	Cellulomonas	1_NT_Pi_48	0.0347222
ASV139	Cellulomonas	4_NSP_72	0.0347222
ASV139	Cellulomonas	1_NT_Pi_72	0.0327761
ASV139	Cellulomonas	6_GPB1_48	0.0140056
ASV139	Cellulomonas	6_GPB1_24	0
ASV139	Cellulomonas	5_NSP_Pi_48	0
ASV139	Cellulomonas	4_NSP_24	0
ASV139	Cellulomonas	7_GPB1_Pi_48	0
ASV139	Cellulomonas	2_WT_24	0
ASV139	Cellulomonas	0_NT_72	0
ASV139	Cellulomonas	3_WT_Pi_72	0
ASV139	Cellulomonas	4_NSP_48	0
ASV139	Cellulomonas	9_CUT3_Pi_48	0
ASV139	Cellulomonas	7_GPB1_Pi_72	0
ASV140	Mucilaginibacter	4_NSP_24	0.398343
ASV140	Mucilaginibacter	3_WT_Pi_48	0.391604
ASV140	Mucilaginibacter	7_GPB1_Pi_48	0.354988
ASV140	Mucilaginibacter	2_WT_72	0.290396
ASV140	Mucilaginibacter	9_CUT3_Pi_48	0.244836
ASV140	Mucilaginibacter	8_CUT3_24	0.238095
ASV140	Mucilaginibacter	6_GPB1_48	0.232231
ASV140	Mucilaginibacter	7_GPB1_Pi_72	0.152626
ASV140	Mucilaginibacter	2_WT_24	0.131769
ASV140	Mucilaginibacter	3_WT_Pi_72	0.118571
ASV140	Mucilaginibacter	8_CUT3_72	0.116422
ASV140	Mucilaginibacter	4_NSP_48	0.106496
ASV140	Mucilaginibacter	9_CUT3_Pi_72	0.0866551
ASV140	Mucilaginibacter	1_NT_Pi_48	0.0694444
ASV140	Mucilaginibacter	0_NT_48	0.0662323
ASV140	Mucilaginibacter	6_GPB1_72	0
ASV140	Mucilaginibacter	1_NT_Pi_72	0
ASV140	Mucilaginibacter	4_NSP_72	0
ASV140	Mucilaginibacter	0_NT_72	0
ASV140	Mucilaginibacter	8_CUT3_48	0
ASV140	Mucilaginibacter	0_NT_24	0
ASV140	Mucilaginibacter	2_WT_48	0
ASV140	Mucilaginibacter	6_GPB1_24	0
ASV140	Mucilaginibacter	5_NSP_Pi_48	0
ASV140	Mucilaginibacter	5_NSP_Pi_72	0
ASV1404	Rubritepida	4_NSP_72	0.0701754
ASV1404	Rubritepida	9_CUT3_Pi_72	0
ASV1404	Rubritepida	0_NT_72	0
ASV1404	Rubritepida	3_WT_Pi_48	0
ASV1404	Rubritepida	9_CUT3_Pi_48	0
ASV1404	Rubritepida	3_WT_Pi_72	0
ASV1404	Rubritepida	0_NT_48	0
ASV1404	Rubritepida	6_GPB1_48	0
ASV1404	Rubritepida	1_NT_Pi_48	0
ASV1404	Rubritepida	6_GPB1_72	0
ASV1404	Rubritepida	2_WT_72	0
ASV1404	Rubritepida	2_WT_48	0
ASV1404	Rubritepida	5_NSP_Pi_72	0
ASV1404	Rubritepida	7_GPB1_Pi_72	0
ASV1404	Rubritepida	8_CUT3_24	0
ASV1404	Rubritepida	7_GPB1_Pi_48	0
ASV1404	Rubritepida	0_NT_24	0
ASV1404	Rubritepida	6_GPB1_24	0
ASV1404	Rubritepida	5_NSP_Pi_48	0
ASV1404	Rubritepida	4_NSP_48	0
ASV1404	Rubritepida	8_CUT3_72	0
ASV1404	Rubritepida	4_NSP_24	0
ASV1404	Rubritepida	1_NT_Pi_72	0
ASV1404	Rubritepida	2_WT_24	0
ASV1404	Rubritepida	8_CUT3_48	0
ASV1406	Promicromonospora	6_GPB1_72	0.116029
ASV1406	Promicromonospora	9_CUT3_Pi_72	0.0722126
ASV1406	Promicromonospora	3_WT_Pi_72	0.0203004
ASV1406	Promicromonospora	7_GPB1_Pi_72	0
ASV1406	Promicromonospora	7_GPB1_Pi_48	0
ASV1406	Promicromonospora	1_NT_Pi_72	0
ASV1406	Promicromonospora	0_NT_24	0
ASV1406	Promicromonospora	2_WT_48	0
ASV1406	Promicromonospora	4_NSP_24	0
ASV1406	Promicromonospora	3_WT_Pi_48	0
ASV1406	Promicromonospora	0_NT_48	0
ASV1406	Promicromonospora	8_CUT3_72	0
ASV1406	Promicromonospora	4_NSP_72	0
ASV1406	Promicromonospora	8_CUT3_24	0
ASV1406	Promicromonospora	0_NT_72	0
ASV1406	Promicromonospora	2_WT_72	0
ASV1406	Promicromonospora	5_NSP_Pi_48	0
ASV1406	Promicromonospora	9_CUT3_Pi_48	0
ASV1406	Promicromonospora	2_WT_24	0
ASV1406	Promicromonospora	4_NSP_48	0
ASV1406	Promicromonospora	1_NT_Pi_48	0
ASV1406	Promicromonospora	5_NSP_Pi_72	0
ASV1406	Promicromonospora	6_GPB1_48	0
ASV1406	Promicromonospora	6_GPB1_24	0
ASV1406	Promicromonospora	8_CUT3_48	0
ASV1424	Ezakiella	4_NSP_24	0.015569
ASV1424	Ezakiella	4_NSP_72	0.0140351
ASV1424	Ezakiella	1_NT_Pi_72	0
ASV1424	Ezakiella	7_GPB1_Pi_48	0
ASV1424	Ezakiella	5_NSP_Pi_48	0
ASV1424	Ezakiella	8_CUT3_48	0
ASV1424	Ezakiella	1_NT_Pi_48	0
ASV1424	Ezakiella	8_CUT3_24	0
ASV1424	Ezakiella	0_NT_72	0
ASV1424	Ezakiella	3_WT_Pi_48	0
ASV1424	Ezakiella	6_GPB1_72	0
ASV1424	Ezakiella	7_GPB1_Pi_72	0
ASV1424	Ezakiella	2_WT_48	0
ASV1424	Ezakiella	3_WT_Pi_72	0
ASV1424	Ezakiella	9_CUT3_Pi_48	0
ASV1424	Ezakiella	2_WT_24	0
ASV1424	Ezakiella	5_NSP_Pi_72	0
ASV1424	Ezakiella	9_CUT3_Pi_72	0
ASV1424	Ezakiella	0_NT_24	0
ASV1424	Ezakiella	6_GPB1_24	0
ASV1424	Ezakiella	6_GPB1_48	0
ASV1424	Ezakiella	8_CUT3_72	0
ASV1424	Ezakiella	0_NT_48	0
ASV1424	Ezakiella	2_WT_72	0
ASV1424	Ezakiella	4_NSP_48	0
ASV1432	Planifilum	1_NT_Pi_48	0.0347222
ASV1432	Planifilum	2_WT_24	0.028023
ASV1432	Planifilum	4_NSP_24	0.0159337
ASV1432	Planifilum	3_WT_Pi_72	0
ASV1432	Planifilum	4_NSP_48	0
ASV1432	Planifilum	3_WT_Pi_48	0
ASV1432	Planifilum	5_NSP_Pi_72	0
ASV1432	Planifilum	0_NT_72	0
ASV1432	Planifilum	2_WT_72	0
ASV1432	Planifilum	7_GPB1_Pi_48	0
ASV1432	Planifilum	7_GPB1_Pi_72	0
ASV1432	Planifilum	6_GPB1_72	0
ASV1432	Planifilum	8_CUT3_48	0
ASV1432	Planifilum	9_CUT3_Pi_72	0
ASV1432	Planifilum	0_NT_48	0
ASV1432	Planifilum	5_NSP_Pi_48	0
ASV1432	Planifilum	9_CUT3_Pi_48	0
ASV1432	Planifilum	8_CUT3_24	0
ASV1432	Planifilum	4_NSP_72	0
ASV1432	Planifilum	6_GPB1_24	0
ASV1432	Planifilum	6_GPB1_48	0
ASV1432	Planifilum	0_NT_24	0
ASV1432	Planifilum	2_WT_48	0
ASV1432	Planifilum	1_NT_Pi_72	0
ASV1432	Planifilum	8_CUT3_72	0
ASV1435	Thermus	2_WT_24	0.0605785
ASV1435	Thermus	4_NSP_72	0.0280702
ASV1435	Thermus	8_CUT3_48	0
ASV1435	Thermus	6_GPB1_48	0
ASV1435	Thermus	0_NT_48	0
ASV1435	Thermus	6_GPB1_72	0
ASV1435	Thermus	9_CUT3_Pi_48	0
ASV1435	Thermus	1_NT_Pi_72	0
ASV1435	Thermus	6_GPB1_24	0
ASV1435	Thermus	4_NSP_24	0
ASV1435	Thermus	0_NT_24	0
ASV1435	Thermus	7_GPB1_Pi_72	0
ASV1435	Thermus	4_NSP_48	0
ASV1435	Thermus	5_NSP_Pi_72	0
ASV1435	Thermus	8_CUT3_72	0
ASV1435	Thermus	8_CUT3_24	0
ASV1435	Thermus	1_NT_Pi_48	0
ASV1435	Thermus	5_NSP_Pi_48	0
ASV1435	Thermus	0_NT_72	0
ASV1435	Thermus	7_GPB1_Pi_48	0
ASV1435	Thermus	9_CUT3_Pi_72	0
ASV1435	Thermus	3_WT_Pi_48	0
ASV1435	Thermus	3_WT_Pi_72	0
ASV1435	Thermus	2_WT_72	0
ASV1435	Thermus	2_WT_48	0
ASV1436	Catonella	2_WT_24	0.0302893
ASV1436	Catonella	8_CUT3_72	0
ASV1436	Catonella	3_WT_Pi_48	0
ASV1436	Catonella	5_NSP_Pi_72	0
ASV1436	Catonella	4_NSP_48	0
ASV1436	Catonella	1_NT_Pi_48	0
ASV1436	Catonella	1_NT_Pi_72	0
ASV1436	Catonella	2_WT_48	0
ASV1436	Catonella	9_CUT3_Pi_72	0
ASV1436	Catonella	2_WT_72	0
ASV1436	Catonella	4_NSP_72	0
ASV1436	Catonella	5_NSP_Pi_48	0
ASV1436	Catonella	0_NT_24	0
ASV1436	Catonella	6_GPB1_24	0
ASV1436	Catonella	8_CUT3_48	0
ASV1436	Catonella	0_NT_48	0
ASV1436	Catonella	7_GPB1_Pi_72	0
ASV1436	Catonella	0_NT_72	0
ASV1436	Catonella	6_GPB1_72	0
ASV1436	Catonella	7_GPB1_Pi_48	0
ASV1436	Catonella	9_CUT3_Pi_48	0
ASV1436	Catonella	8_CUT3_24	0
ASV1436	Catonella	4_NSP_24	0
ASV1436	Catonella	6_GPB1_48	0
ASV1436	Catonella	3_WT_Pi_72	0
ASV1437	Anaerococcus	6_GPB1_24	0.166629
ASV1437	Anaerococcus	1_NT_Pi_72	0.114716
ASV1437	Anaerococcus	6_GPB1_72	0.0165755
ASV1437	Anaerococcus	2_WT_24	0.0140115
ASV1437	Anaerococcus	0_NT_48	0.0138831
ASV1437	Anaerococcus	3_WT_Pi_48	0
ASV1437	Anaerococcus	8_CUT3_24	0
ASV1437	Anaerococcus	5_NSP_Pi_72	0
ASV1437	Anaerococcus	2_WT_72	0
ASV1437	Anaerococcus	9_CUT3_Pi_48	0
ASV1437	Anaerococcus	5_NSP_Pi_48	0
ASV1437	Anaerococcus	8_CUT3_48	0
ASV1437	Anaerococcus	4_NSP_48	0
ASV1437	Anaerococcus	6_GPB1_48	0
ASV1437	Anaerococcus	4_NSP_72	0
ASV1437	Anaerococcus	3_WT_Pi_72	0
ASV1437	Anaerococcus	2_WT_48	0
ASV1437	Anaerococcus	7_GPB1_Pi_72	0
ASV1437	Anaerococcus	8_CUT3_72	0
ASV1437	Anaerococcus	7_GPB1_Pi_48	0
ASV1437	Anaerococcus	1_NT_Pi_48	0
ASV1437	Anaerococcus	4_NSP_24	0
ASV1437	Anaerococcus	0_NT_24	0
ASV1437	Anaerococcus	9_CUT3_Pi_72	0
ASV1437	Anaerococcus	0_NT_72	0
ASV1438	alphaI_cluster	1_NT_Pi_72	0.131105
ASV1438	alphaI_cluster	6_GPB1_72	0.066302
ASV1438	alphaI_cluster	2_WT_48	0.014518
ASV1438	alphaI_cluster	0_NT_72	0
ASV1438	alphaI_cluster	4_NSP_48	0
ASV1438	alphaI_cluster	4_NSP_24	0
ASV1438	alphaI_cluster	0_NT_48	0
ASV1438	alphaI_cluster	9_CUT3_Pi_72	0
ASV1438	alphaI_cluster	7_GPB1_Pi_48	0
ASV1438	alphaI_cluster	5_NSP_Pi_72	0
ASV1438	alphaI_cluster	8_CUT3_24	0
ASV1438	alphaI_cluster	7_GPB1_Pi_72	0
ASV1438	alphaI_cluster	3_WT_Pi_72	0
ASV1438	alphaI_cluster	8_CUT3_48	0
ASV1438	alphaI_cluster	2_WT_72	0
ASV1438	alphaI_cluster	4_NSP_72	0
ASV1438	alphaI_cluster	1_NT_Pi_48	0
ASV1438	alphaI_cluster	2_WT_24	0
ASV1438	alphaI_cluster	6_GPB1_48	0
ASV1438	alphaI_cluster	3_WT_Pi_48	0
ASV1438	alphaI_cluster	9_CUT3_Pi_48	0
ASV1438	alphaI_cluster	5_NSP_Pi_48	0
ASV1438	alphaI_cluster	0_NT_24	0
ASV1438	alphaI_cluster	8_CUT3_72	0
ASV1438	alphaI_cluster	6_GPB1_24	0
ASV144	Neisseria	8_CUT3_48	1.37771
ASV144	Neisseria	8_CUT3_24	0.900305
ASV144	Neisseria	5_NSP_Pi_48	0.722929
ASV144	Neisseria	2_WT_72	0.323625
ASV144	Neisseria	7_GPB1_Pi_72	0.245098
ASV144	Neisseria	5_NSP_Pi_72	0.208634
ASV144	Neisseria	3_WT_Pi_48	0.189633
ASV144	Neisseria	0_NT_72	0.178571
ASV144	Neisseria	6_GPB1_72	0.165755
ASV144	Neisseria	4_NSP_48	0.12366
ASV144	Neisseria	2_WT_24	0.10132
ASV144	Neisseria	1_NT_Pi_48	0.0868056
ASV144	Neisseria	0_NT_24	0.0619003
ASV144	Neisseria	0_NT_48	0.0416493
ASV144	Neisseria	4_NSP_72	0.0140351
ASV144	Neisseria	9_CUT3_Pi_72	0
ASV144	Neisseria	1_NT_Pi_72	0
ASV144	Neisseria	3_WT_Pi_72	0
ASV144	Neisseria	9_CUT3_Pi_48	0
ASV144	Neisseria	6_GPB1_48	0
ASV144	Neisseria	6_GPB1_24	0
ASV144	Neisseria	8_CUT3_72	0
ASV144	Neisseria	2_WT_48	0
ASV144	Neisseria	7_GPB1_Pi_48	0
ASV144	Neisseria	4_NSP_24	0
ASV145	Exiguobacterium	4_NSP_48	0.483997
ASV145	Exiguobacterium	9_CUT3_Pi_48	0.286461
ASV145	Exiguobacterium	2_WT_48	0.267703
ASV145	Exiguobacterium	5_NSP_Pi_72	0.257773
ASV145	Exiguobacterium	7_GPB1_Pi_72	0.133761
ASV145	Exiguobacterium	3_WT_Pi_48	0.109649
ASV145	Exiguobacterium	1_NT_Pi_72	0.0983284
ASV145	Exiguobacterium	7_GPB1_Pi_48	0.0922266
ASV145	Exiguobacterium	1_NT_Pi_48	0.0868056
ASV145	Exiguobacterium	4_NSP_24	0.0796686
ASV145	Exiguobacterium	0_NT_48	0.053145
ASV145	Exiguobacterium	2_WT_24	0.0151446
ASV145	Exiguobacterium	4_NSP_72	0.0140351
ASV145	Exiguobacterium	3_WT_Pi_72	0.0124844
ASV145	Exiguobacterium	8_CUT3_24	0
ASV145	Exiguobacterium	6_GPB1_24	0
ASV145	Exiguobacterium	6_GPB1_48	0
ASV145	Exiguobacterium	8_CUT3_72	0
ASV145	Exiguobacterium	6_GPB1_72	0
ASV145	Exiguobacterium	0_NT_72	0
ASV145	Exiguobacterium	2_WT_72	0
ASV145	Exiguobacterium	0_NT_24	0
ASV145	Exiguobacterium	8_CUT3_48	0
ASV145	Exiguobacterium	9_CUT3_Pi_72	0
ASV145	Exiguobacterium	5_NSP_Pi_48	0
ASV1454	Ruminiclostridium	3_WT_Pi_48	0.125313
ASV1454	Ruminiclostridium	0_NT_24	0.0145054
ASV1454	Ruminiclostridium	8_CUT3_72	0
ASV1454	Ruminiclostridium	9_CUT3_Pi_48	0
ASV1454	Ruminiclostridium	4_NSP_48	0
ASV1454	Ruminiclostridium	9_CUT3_Pi_72	0
ASV1454	Ruminiclostridium	2_WT_72	0
ASV1454	Ruminiclostridium	5_NSP_Pi_72	0
ASV1454	Ruminiclostridium	6_GPB1_72	0
ASV1454	Ruminiclostridium	2_WT_48	0
ASV1454	Ruminiclostridium	6_GPB1_24	0
ASV1454	Ruminiclostridium	4_NSP_24	0
ASV1454	Ruminiclostridium	6_GPB1_48	0
ASV1454	Ruminiclostridium	7_GPB1_Pi_48	0
ASV1454	Ruminiclostridium	1_NT_Pi_48	0
ASV1454	Ruminiclostridium	1_NT_Pi_72	0
ASV1454	Ruminiclostridium	0_NT_48	0
ASV1454	Ruminiclostridium	8_CUT3_48	0
ASV1454	Ruminiclostridium	0_NT_72	0
ASV1454	Ruminiclostridium	4_NSP_72	0
ASV1454	Ruminiclostridium	3_WT_Pi_72	0
ASV1454	Ruminiclostridium	5_NSP_Pi_48	0
ASV1454	Ruminiclostridium	2_WT_24	0
ASV1454	Ruminiclostridium	8_CUT3_24	0
ASV1454	Ruminiclostridium	7_GPB1_Pi_72	0
ASV1459	SM2D12	9_CUT3_Pi_48	0.012273
ASV1459	SM2D12	4_NSP_72	0
ASV1459	SM2D12	6_GPB1_48	0
ASV1459	SM2D12	1_NT_Pi_48	0
ASV1459	SM2D12	0_NT_72	0
ASV1459	SM2D12	9_CUT3_Pi_72	0
ASV1459	SM2D12	5_NSP_Pi_72	0
ASV1459	SM2D12	4_NSP_48	0
ASV1459	SM2D12	0_NT_48	0
ASV1459	SM2D12	7_GPB1_Pi_48	0
ASV1459	SM2D12	2_WT_24	0
ASV1459	SM2D12	8_CUT3_72	0
ASV1459	SM2D12	5_NSP_Pi_48	0
ASV1459	SM2D12	8_CUT3_48	0
ASV1459	SM2D12	3_WT_Pi_72	0
ASV1459	SM2D12	2_WT_72	0
ASV1459	SM2D12	6_GPB1_72	0
ASV1459	SM2D12	4_NSP_24	0
ASV1459	SM2D12	8_CUT3_24	0
ASV1459	SM2D12	7_GPB1_Pi_72	0
ASV1459	SM2D12	3_WT_Pi_48	0
ASV1459	SM2D12	2_WT_48	0
ASV1459	SM2D12	0_NT_24	0
ASV1459	SM2D12	1_NT_Pi_72	0
[truncated: 10,276 more rows]

## Sheet: genus_tr
AsvId	Genus	Sample	Abundance
ASV1	Acinetobacter	1_NT_Pi	42.2571
ASV1	Acinetobacter	5_NSP_Pi	36.3481
ASV1	Acinetobacter	9_CUT3_Pi	23.5906
ASV1	Acinetobacter	7_GPB1_Pi	12.2981
ASV1	Acinetobacter	3_WT_Pi	3.79351
ASV1	Acinetobacter	6_GPB1	2.17443
ASV1	Acinetobacter	4_NSP	2.07318
ASV1	Acinetobacter	8_CUT3	2.03554
ASV1	Acinetobacter	0_NT	1.56104
ASV1	Acinetobacter	2_WT	1.42026
ASV1010	Clostridium_sensu_stricto_1	8_CUT3	0.251585
ASV1010	Clostridium_sensu_stricto_1	1_NT_Pi	0.112847
ASV1010	Clostridium_sensu_stricto_1	5_NSP_Pi	0.0644434
ASV1010	Clostridium_sensu_stricto_1	4_NSP	0.0421053
ASV1010	Clostridium_sensu_stricto_1	2_WT	0
ASV1010	Clostridium_sensu_stricto_1	9_CUT3_Pi	0
ASV1010	Clostridium_sensu_stricto_1	7_GPB1_Pi	0
ASV1010	Clostridium_sensu_stricto_1	3_WT_Pi	0
ASV1010	Clostridium_sensu_stricto_1	0_NT	0
ASV1010	Clostridium_sensu_stricto_1	6_GPB1	0
ASV1021	uncultured	8_CUT3	0.0696258
ASV1021	uncultured	6_GPB1	0
ASV1021	uncultured	3_WT_Pi	0
ASV1021	uncultured	7_GPB1_Pi	0
ASV1021	uncultured	1_NT_Pi	0
ASV1021	uncultured	9_CUT3_Pi	0
ASV1021	uncultured	5_NSP_Pi	0
ASV1021	uncultured	4_NSP	0
ASV1021	uncultured	2_WT	0
ASV1021	uncultured	0_NT	0
ASV1027	1174-901-12	8_CUT3	0.104921
ASV1027	1174-901-12	0_NT	0.0661376
ASV1027	1174-901-12	7_GPB1_Pi	0
ASV1027	1174-901-12	1_NT_Pi	0
ASV1027	1174-901-12	2_WT	0
ASV1027	1174-901-12	5_NSP_Pi	0
ASV1027	1174-901-12	4_NSP	0
ASV1027	1174-901-12	9_CUT3_Pi	0
ASV1027	1174-901-12	3_WT_Pi	0
ASV1027	1174-901-12	6_GPB1	0
ASV1033	TM7x	8_CUT3	0.0232086
[truncated: 4,869 more rows]

## Sheet: genus_tg
AsvId	Genus	Sample	Abundance
[truncated: 2,946 more rows]

[truncated: 3 more sheets: species_tp, species_tr, species_tg]
