# Supplementary material for: Phyllosphere microbiome responses to spray-induced gene silencing targeting Phytophthora infestans in potato
Source: NPJ Biofilms Microbiomes. 2026 Jun 15;12:118. doi: 10.1038/s41522-026-01040-5 (PMC13270030; doi:10.1038/s41522-026-01040-5)
Supplement: Supplementary file 9 — Supplementary data S8 [file 41522_2026_1040_MOESM9_ESM.xlsx]

## Sheet: bac_ND_ND_Pi
Table S11 | Differential abundance (ANCOM-BC) analysis of bacterial and fungal communities between different treatment group.
ASVId	lfc	se	W	p_val	q_value	Diff_ab	group	name
ASV1	-3.77834	0.704206	5.3654	8.07701e-08	1.11867e-05	TRUE	0_ND	ASV1- Acinetobacter
ASV2	-0.444948	0.317897	1.39966	0.161615	0.465445	FALSE	Not singificant	ASV2-
ASV3	1.10079	0.260407	-4.22718	2.36635e-05	0.0016387	TRUE	1_ND_Pi	ASV3- Sphingomonas
ASV4	-0.792244	0.65483	1.20985	0.226338	0.537165	FALSE	Not singificant	ASV4- Methylobacterium
ASV5	-0.04215	0.681205	0.0618756	0.950662	0.981598	FALSE	Not singificant	ASV5- Methylobacterium
ASV6	2.21892	0.53645	-4.13629	3.5296e-05	0.0019554	TRUE	1_ND_Pi	ASV6- Rhodococcus
ASV7	-0.263214	0.378484	0.695444	0.486777	0.738573	FALSE	Not singificant	ASV7- Pseudomonas
ASV8	-3.21776	0.657615	4.89307	9.92728e-07	9.16619e-05	TRUE	0_ND	ASV8- Serratia
ASV9	-0.700653	0.506294	1.38389	0.166393	0.470316	FALSE	Not singificant	ASV9-
ASV10	0.0975655	0.303019	-0.321978	0.74747	0.898632	FALSE	Not singificant	ASV10- Sphingomonas
ASV11	1.51614	0.656677	-2.3088	0.0209546	0.181389	FALSE	Not singificant	ASV11-
ASV12	1.27805	0.45611	-2.80206	0.0050777	0.148138	FALSE	Not singificant	ASV12- Chryseobacterium
ASV13	1.55202	0.396954	-3.90982	9.23645e-05	0.00426416	TRUE	1_ND_Pi	ASV13- Chryseobacterium
ASV14	-0.119914	0.568357	0.210983	0.8329	0.955977	FALSE	Not singificant	ASV14- Methylobacterium
ASV15	0.805969	0.419682	-1.92043	0.0548041	0.309334	FALSE	Not singificant	ASV15- Sphingomonas
ASV16	-1.06518	0.436062	2.44274	0.0145763	0.163079	FALSE	Not singificant	ASV16- Pseudomonas
ASV17	0.247565	0.366769	-0.674987	0.499684	0.740173	FALSE	Not singificant	ASV17- Arthrobacter
ASV18	-0.0738679	0.431547	0.17117	0.86409	0.958548	FALSE	Not singificant	ASV18- Cutibacterium
ASV19	-2.87565	0.491618	5.84937	4.93432e-09	1.36681e-06	TRUE	0_ND	ASV19- Serratia
ASV20	1.05039	0.56518	-1.85851	0.0630968	0.309334	FALSE	Not singificant	ASV20- Cutibacterium
ASV21	-1.06163	0.440694	2.409	0.0159962	0.163079	FALSE	Not singificant	ASV21- Sphingomonas
ASV22	1.42659	0.559111	-2.55152	0.0107253	0.163079	FALSE	Not singificant	ASV22- Alkanindiges
ASV23	-0.180402	0.564762	0.31943	0.7494	0.898632	FALSE	Not singificant	ASV23- Methylobacterium
ASV25	-0.257228	0.541755	0.474805	0.634926	0.825046	FALSE	Not singificant	ASV25-
ASV26	0.926827	0.412477	-2.24698	0.0246415	0.190684	FALSE	Not singificant	ASV26- Pedobacter
ASV27	0.419195	0.512771	-0.817508	0.413638	0.677975	FALSE	Not singificant	ASV27- Hymenobacter
ASV28	-0.587731	0.485989	1.20935	0.226528	0.537165	FALSE	Not singificant	ASV28- Bacillus
ASV29	0.965751	0.471979	-2.04617	0.0407395	0.281283	FALSE	Not singificant	ASV29- Brevundimonas
ASV30	-0.23761	0.487768	0.487137	0.626162	0.825046	FALSE	Not singificant	ASV30- Massilia
ASV31	0.613871	0.318456	-1.92765	0.0538992	0.309334	FALSE	Not singificant	ASV31-
ASV32	-0.281261	0.499999	0.562523	0.57376	0.790704	FALSE	Not singificant	ASV32- Pseudomonas
ASV33	-0.983149	0.384798	2.55497	0.0106196	0.163079	FALSE	Not singificant	ASV33- Pseudomonas
ASV34	-0.0775959	0.481746	0.161072	0.872037	0.958548	FALSE	Not singificant	ASV34- Tardiphaga
ASV35	1.29234	0.437662	-2.95283	0.00314877	0.109026	FALSE	Not singificant	ASV35- Brevundimonas
ASV36	1.17352	0.42152	-2.78401	0.00536909	0.148138	FALSE	Not singificant	ASV36- Rhodococcus
ASV37	0.510794	0.331598	-1.5404	0.123462	0.42221	FALSE	Not singificant	ASV37- Pedococcus-Phycicoccus
ASV38	0.553236	0.303041	-1.82562	0.0679082	0.313509	FALSE	Not singificant	ASV38- Massilia
ASV39	0.449279	0.38008	-1.18206	0.23718	0.537165	FALSE	Not singificant	ASV39- Massilia
ASV40	0.681184	0.370371	-1.83919	0.065887	0.309334	FALSE	Not singificant	ASV40- Klenkia
ASV41	0.90443	0.352768	-2.56381	0.0103531	0.163079	FALSE	Not singificant	ASV41- Longimicrobium
ASV42	0.345207	0.340953	-1.01248	0.311311	0.57108	FALSE	Not singificant	ASV42- Escherichia-Shigella
ASV43	0.420101	0.359051	-1.17003	0.241987	0.537165	FALSE	Not singificant	ASV43-
ASV44	0.569156	0.444303	-1.28101	0.200191	0.518251	FALSE	Not singificant	ASV44- Cloacibacterium
ASV45	-0.333818	0.445571	0.749191	0.453742	0.710093	FALSE	Not singificant	ASV45- Nakamurella
ASV46	-0.972707	0.39161	2.48387	0.0129964	0.163079	FALSE	Not singificant	ASV46- Dyadobacter
ASV47	-1.1329	0.420268	2.69567	0.00702481	0.149682	FALSE	Not singificant	ASV47- Microbacterium
ASV48	0.120073	0.398258	-0.301496	0.763036	0.910972	FALSE	Not singificant	ASV48- Sphingomonas
ASV50	0.4784	0.431799	-1.10792	0.267895	0.543598	FALSE	Not singificant	ASV50- Staphylococcus
ASV51	0.25303	0.418331	-0.604857	0.545274	0.774568	FALSE	Not singificant	ASV51- Rhodococcus
ASV52	-0.407205	0.4337	0.938911	0.347776	0.605484	FALSE	Not singificant	ASV52- Friedmanniella
ASV53	0.440066	0.362652	-1.21347	0.224952	0.537165	FALSE	Not singificant	ASV53- Paracoccus
ASV54	0.502652	0.344065	-1.46092	0.144037	0.450751	FALSE	Not singificant	ASV54- Noviherbaspirillum
ASV55	-0.79981	0.46995	1.7019	0.0887738	0.356561	FALSE	Not singificant	ASV55- Nocardioides
ASV56	-0.0445208	0.353711	0.125868	0.899837	0.963817	FALSE	Not singificant	ASV56- Chryseobacterium
ASV57	-1.11086	0.451361	2.46113	0.0138501	0.163079	FALSE	Not singificant	ASV57- Janibacter
ASV58	-0.478299	0.442629	1.08059	0.279881	0.550591	FALSE	Not singificant	ASV58- Pseudomonas
ASV59	0.468594	0.27858	-1.68208	0.0925528	0.356561	FALSE	Not singificant	ASV59-
ASV61	0.0434995	0.299189	-0.145391	0.884402	0.96046	FALSE	Not singificant	ASV61- Roseomonas
ASV62	0.0418107	0.233307	-0.179209	0.857774	0.958548	FALSE	Not singificant	ASV62- Polaromonas
ASV63	-0.487335	0.434203	1.12237	0.261706	0.54099	FALSE	Not singificant	ASV63- Streptococcus
ASV64	0.13607	0.350689	-0.388008	0.69801	0.864601	FALSE	Not singificant	ASV64-
ASV66	0.0616404	0.261546	-0.235677	0.813683	0.943484	FALSE	Not singificant	ASV66- Nakamurella
ASV67	-0.0451497	0.423531	0.106603	0.915104	0.963817	FALSE	Not singificant	ASV67- Cutibacterium
ASV68	-0.209534	0.396245	0.528799	0.596945	0.79881	FALSE	Not singificant	ASV68- Spirosoma
ASV69	0.806066	0.355095	-2.27	0.0232074	0.189072	FALSE	Not singificant	ASV69- Acinetobacter
ASV70	-0.143902	0.392778	0.36637	0.714089	0.875233	FALSE	Not singificant	ASV70- Streptococcus
ASV71	-0.294317	0.452891	0.649861	0.515782	0.751955	FALSE	Not singificant	ASV71- Streptococcus
ASV72	0.276822	0.20734	-1.33511	0.181841	0.493823	FALSE	Not singificant	ASV72- Novosphingobium
ASV73	0.886599	0.275184	-3.22184	0.00127371	0.0504025	FALSE	Not singificant	ASV73-
ASV74	-0.477204	0.275068	1.73486	0.0827664	0.356561	FALSE	Not singificant	ASV74- Dyadobacter
ASV75	0.800979	0.358272	-2.23567	0.0253733	0.190684	FALSE	Not singificant	ASV75- Microbacterium
ASV76	-0.375606	0.34035	1.10359	0.269772	0.543598	FALSE	Not singificant	ASV76- Devosia
ASV77	0.1793	0.337075	-0.531929	0.594775	0.79881	FALSE	Not singificant	ASV77- Spirosoma
ASV78	-0.428103	0.379501	1.12807	0.259291	0.540414	FALSE	Not singificant	ASV78- Corynebacterium
ASV81	-0.369046	0.335137	1.10118	0.270818	0.543598	FALSE	Not singificant	ASV81- Pedobacter
ASV82	-0.0475049	0.25865	0.183665	0.854276	0.958548	FALSE	Not singificant	ASV82- Roseomonas
ASV83	-0.565356	0.296116	1.90924	0.0562314	0.309334	FALSE	Not singificant	ASV83- Methylobacterium
ASV84	-0.0981625	0.330226	0.297258	0.766269	0.910972	FALSE	Not singificant	ASV84- Aureimonas
ASV85	-0.0751711	0.385179	0.195159	0.845268	0.958548	FALSE	Not singificant	ASV85- Pseudomonas
ASV86	0.243702	0.281196	-0.866663	0.386127	0.648225	FALSE	Not singificant	ASV86- Massilia
ASV87	0.152055	0.207348	-0.733332	0.463356	0.717037	FALSE	Not singificant	ASV87- Bdellovibrio
ASV88	-0.187003	0.27535	0.679146	0.497045	0.740173	FALSE	Not singificant	ASV88-
ASV89	0.4219	0.228969	-1.84261	0.0653864	0.309334	FALSE	Not singificant	ASV89- Rudanella
ASV90	0.557385	0.283583	-1.96551	0.0493551	0.309334	FALSE	Not singificant	ASV90- Cloacibacterium
ASV91	0.151364	0.31709	-0.477354	0.63311	0.825046	FALSE	Not singificant	ASV91- Hymenobacter
ASV92	0.044962	0.386397	-0.116362	0.907366	0.963817	FALSE	Not singificant	ASV92- Corynebacterium
ASV94	0.307556	0.268138	-1.14701	0.251379	0.540414	FALSE	Not singificant	ASV94- Staphylococcus
ASV95	0.012569	0.348606	-0.0360551	0.971238	0.981598	FALSE	Not singificant	ASV95- Microbacterium
ASV96	0.415552	0.319991	-1.29864	0.194069	0.507143	FALSE	Not singificant	ASV96- Staphylococcus
ASV98	0.492128	0.335444	-1.46709	0.142351	0.450751	FALSE	Not singificant	ASV98-
ASV99	0.286369	0.277101	-1.03344	0.301396	0.564648	FALSE	Not singificant	ASV99-
ASV100	0.746963	0.309733	-2.41164	0.015881	0.163079	FALSE	Not singificant	ASV100-
ASV101	0.0410218	0.250938	-0.163474	0.870145	0.958548	FALSE	Not singificant	ASV101- Pedobacter
ASV102	-0.169086	0.329546	0.513088	0.60789	0.809546	FALSE	Not singificant	ASV102- Staphylococcus
ASV103	-0.315842	0.280094	1.12763	0.259477	0.540414	FALSE	Not singificant	ASV103- Pedobacter
ASV104	-0.25307	0.297121	0.851742	0.394358	0.658054	FALSE	Not singificant	ASV104- Massilia
ASV105	0.22007	0.302025	-0.728648	0.466217	0.717457	FALSE	Not singificant	ASV105- Lawsonella
ASV106	-0.611301	0.359638	1.69977	0.0891749	0.356561	FALSE	Not singificant	ASV106- Methylobacterium
ASV107	0.0663443	0.243885	-0.272031	0.785598	0.926003	FALSE	Not singificant	ASV107-
ASV109	-0.0112322	0.276863	0.0405693	0.967639	0.981598	FALSE	Not singificant	ASV109- Pigmentiphaga
ASV110	0.0263832	0.353571	-0.0746192	0.940518	0.979411	FALSE	Not singificant	ASV110-
ASV111	-0.470003	0.316051	1.48711	0.136986	0.441221	FALSE	Not singificant	ASV111- Micrococcus
ASV112	-0.033629	0.215897	0.155764	0.876219	0.959338	FALSE	Not singificant	ASV112- Sphingomonas
ASV115	-0.124064	0.215172	0.576582	0.564222	0.786042	FALSE	Not singificant	ASV115-
ASV120	0.163879	0.186796	-0.877315	0.380316	0.642362	FALSE	Not singificant	ASV120- Massilia
ASV121	0.178278	0.31345	-0.568761	0.569518	0.788783	FALSE	Not singificant	ASV121- Gemella
ASV124	0.240895	0.200938	-1.19886	0.230584	0.537165	FALSE	Not singificant	ASV124- Massilia
ASV125	0.0126426	0.2462	-0.0513511	0.959046	0.981598	FALSE	Not singificant	ASV125- Roseomonas
ASV126	-0.562491	0.276115	2.03716	0.041634	0.281283	FALSE	Not singificant	ASV126-
ASV129	-0.64861	0.276412	2.34654	0.0189489	0.178507	FALSE	Not singificant	ASV129- Rhizobium
ASV130	0.446523	0.235225	-1.89828	0.0576595	0.309334	FALSE	Not singificant	ASV130-
ASV131	0.420952	0.270615	-1.55554	0.119817	0.414867	FALSE	Not singificant	ASV131- Paenibacillus
ASV133	0.0530736	0.21538	-0.246419	0.805358	0.943484	FALSE	Not singificant	ASV133- Cellulomonas
ASV134	0.243606	0.203032	-1.19984	0.230202	0.537165	FALSE	Not singificant	ASV134- Nocardioides
ASV135	0.120965	0.184998	-0.653872	0.513194	0.751955	FALSE	Not singificant	ASV135- Noviherbaspirillum
ASV137	0.280093	0.246555	-1.13603	0.255946	0.540414	FALSE	Not singificant	ASV137-
ASV140	-0.0589922	0.27755	0.212546	0.831681	0.955977	FALSE	Not singificant	ASV140- Mucilaginibacter
ASV141	-0.197124	0.312524	0.63075	0.528204	0.759996	FALSE	Not singificant	ASV141- Hymenobacter
ASV143	0.389074	0.143045	-2.71994	0.00652932	0.149682	FALSE	Not singificant	ASV143-
ASV144	-0.178223	0.260323	0.684623	0.493582	0.740173	FALSE	Not singificant	ASV144- Neisseria
ASV145	0.0317928	0.284481	-0.111757	0.911016	0.963817	FALSE	Not singificant	ASV145- Exiguobacterium
ASV146	0.590278	0.255597	-2.30941	0.0209207	0.181389	FALSE	Not singificant	ASV146- Streptococcus
ASV147	-0.0178744	0.220332	0.0811249	0.935343	0.977698	FALSE	Not singificant	ASV147- Stenotrophomonas
ASV148	-0.233711	0.306115	0.763475	0.44518	0.710093	FALSE	Not singificant	ASV148-
ASV149	-0.161119	0.205303	0.784786	0.432579	0.703895	FALSE	Not singificant	ASV149-
ASV151	0.113048	0.318712	-0.354703	0.722812	0.882021	FALSE	Not singificant	ASV151- Streptococcus
ASV152	0.352371	0.246699	-1.42834	0.153194	0.455264	FALSE	Not singificant	ASV152- Brevundimonas
ASV153	-0.143689	0.263944	0.544394	0.586171	0.798085	FALSE	Not singificant	ASV153- Granulicatella
ASV155	0.365674	0.195436	-1.87106	0.0613363	0.309334	FALSE	Not singificant	ASV155- Deinococcus
ASV156	-0.214346	0.275813	0.777141	0.437076	0.703895	FALSE	Not singificant	ASV156-
ASV157	0.469172	0.259101	-1.81077	0.070177	0.318673	FALSE	Not singificant	ASV157- Novosphingobium
ASV158	0.100246	0.218476	-0.458842	0.646347	0.829762	FALSE	Not singificant	ASV158- Sphingomonas
ASV159	0.243606	0.264554	-0.920816	0.357147	0.61447	FALSE	Not singificant	ASV159- Rathayibacter
ASV162	-0.328898	0.199372	1.64967	0.09901	0.370618	FALSE	Not singificant	ASV162- Lactobacillus
ASV164	-0.555354	0.244276	2.27347	0.0229977	0.189072	FALSE	Not singificant	ASV164- Oligoflexus
ASV165	0.345732	0.216745	-1.59511	0.110688	0.39819	FALSE	Not singificant	ASV165- Paenibacillus
ASV167	-0.16277	0.274299	0.593402	0.552912	0.777445	FALSE	Not singificant	ASV167- Aeromicrobium
ASV168	0.144383	0.268417	-0.537908	0.590641	0.798085	FALSE	Not singificant	ASV168-
ASV169	-0.154581	0.160126	0.965369	0.33436	0.587921	FALSE	Not singificant	ASV169-
ASV173	-0.54081	0.320392	1.68796	0.091418	0.356561	FALSE	Not singificant	ASV173- Stenotrophomonas
ASV174	0.208816	0.248126	-0.841573	0.400027	0.659569	FALSE	Not singificant	ASV174- Noviherbaspirillum
ASV176	0.247439	0.17484	-1.41523	0.157001	0.457781	FALSE	Not singificant	ASV176- Staphylococcus
ASV177	-0.00764913	0.2094	0.0365288	0.970861	0.981598	FALSE	Not singificant	ASV177- Arthrobacter
ASV179	0.261153	0.222377	-1.17437	0.240247	0.537165	FALSE	Not singificant	ASV179- Kocuria
ASV184	-0.228567	0.201168	1.1362	0.255873	0.540414	FALSE	Not singificant	ASV184- Sphingomonas
ASV185	-0.516379	0.278223	1.85599	0.063455	0.309334	FALSE	Not singificant	ASV185- Hymenobacter
ASV186	0.310493	0.184529	-1.68263	0.0924474	0.356561	FALSE	Not singificant	ASV186- Dyadobacter
ASV187	-0.634584	0.368632	1.72146	0.0851676	0.356561	FALSE	Not singificant	ASV187- Brevundimonas
ASV190	-0.205468	0.206319	0.995877	0.31931	0.574551	FALSE	Not singificant	ASV190- Sphingobium
ASV191	0.320622	0.234722	-1.36596	0.171951	0.476611	FALSE	Not singificant	ASV191- Sphingomonas
ASV193	-0.449704	0.284069	1.58308	0.113403	0.402728	FALSE	Not singificant	ASV193- 67-14
ASV194	0.154754	0.223119	-0.693592	0.487938	0.738573	FALSE	Not singificant	ASV194-
ASV196	-0.21548	0.186177	1.15739	0.247113	0.538979	FALSE	Not singificant	ASV196- Sphingomonas
ASV197	0.242472	0.214627	-1.12974	0.258588	0.540414	FALSE	Not singificant	ASV197-
ASV201	-0.602835	0.25139	2.39801	0.0164846	0.163079	FALSE	Not singificant	ASV201- Aureimonas
ASV204	0.0845945	0.111402	-0.759364	0.447635	0.710093	FALSE	Not singificant	ASV204- Methylobacterium
ASV206	-0.319034	0.23362	1.36561	0.172062	0.476611	FALSE	Not singificant	ASV206- Streptococcus
ASV208	0.166589	0.138232	-1.20514	0.228147	0.537165	FALSE	Not singificant	ASV208- Bacillus
ASV209	-0.304027	0.297548	1.02177	0.306888	0.570523	FALSE	Not singificant	ASV209- Hymenobacter
ASV211	0.389765	0.255062	-1.52812	0.126484	0.427268	FALSE	Not singificant	ASV211- Microvirga
ASV213	-0.418625	0.26147	1.60104	0.109368	0.39819	FALSE	Not singificant	ASV213- Streptococcus
ASV216	0.3421	0.27571	-1.2408	0.21468	0.537165	FALSE	Not singificant	ASV216- uncultured
ASV217	-0.318084	0.244136	1.3029	0.19261	0.507143	FALSE	Not singificant	ASV217- Afipia
ASV220	0.0167032	0.113118	-0.147662	0.882609	0.96046	FALSE	Not singificant	ASV220- Streptococcus
ASV221	-0.408156	0.212523	1.92052	0.0547916	0.309334	FALSE	Not singificant	ASV221-
ASV224	0.348443	0.242018	-1.43974	0.149941	0.455264	FALSE	Not singificant	ASV224- Cloacibacterium
ASV225	-0.107509	0.186689	0.575872	0.564702	0.786042	FALSE	Not singificant	ASV225- Massilia
ASV226	-0.37239	0.308194	1.2083	0.226932	0.537165	FALSE	Not singificant	ASV226- Terrabacter
ASV227	0.0830115	0.21732	-0.381978	0.702478	0.864828	FALSE	Not singificant	ASV227- Azohydromonas
ASV228	0.414604	0.232269	-1.78502	0.0742585	0.326502	FALSE	Not singificant	ASV228- Microbacterium
ASV230	-0.676347	0.269131	2.51307	0.0119684	0.163079	FALSE	Not singificant	ASV230- Microbacterium
ASV233	0.0392291	0.166316	-0.23587	0.813533	0.943484	FALSE	Not singificant	ASV233- Xanthomonas
ASV234	0.393788	0.229621	-1.71494	0.0863555	0.356561	FALSE	Not singificant	ASV234- Schlegelella
ASV235	0.282114	0.185781	-1.51853	0.128882	0.430124	FALSE	Not singificant	ASV235- Acidibacter
ASV237	-0.497592	0.231348	2.15084	0.0314889	0.229538	FALSE	Not singificant	ASV237- Methylobacterium
ASV238	0.357724	0.193926	-1.84464	0.0650903	0.309334	FALSE	Not singificant	ASV238- Devosia
ASV239	-0.237347	0.199857	1.18758	0.234998	0.537165	FALSE	Not singificant	ASV239- P3OB-42
ASV241	0.387509	0.216181	-1.79252	0.0730495	0.326366	FALSE	Not singificant	ASV241-
ASV247	-0.594394	0.243243	2.44362	0.0145406	0.163079	FALSE	Not singificant	ASV247-
ASV249	-0.0871209	0.203875	0.427324	0.669143	0.846359	FALSE	Not singificant	ASV249- Mycobacterium
ASV250	-0.506904	0.27258	1.85965	0.062935	0.309334	FALSE	Not singificant	ASV250- Streptococcus
ASV253	-0.379454	0.266501	1.42384	0.154494	0.455264	FALSE	Not singificant	ASV253- Aureimonas
ASV256	0.0845945	0.08533	-0.991381	0.3215	0.574551	FALSE	Not singificant	ASV256-
ASV263	-0.00255085	0.16367	0.0155853	0.987565	0.987565	FALSE	Not singificant	ASV263- Enhydrobacter
ASV265	-0.279127	0.174765	1.59716	0.110231	0.39819	FALSE	Not singificant	ASV265- Sediminibacterium
ASV266	-0.581814	0.287384	2.02452	0.042917	0.283048	FALSE	Not singificant	ASV266- Rhodococcus
ASV268	-0.0454647	0.11765	0.386439	0.699172	0.864601	FALSE	Not singificant	ASV268-
ASV272	-0.133399	0.243415	0.548031	0.583671	0.798085	FALSE	Not singificant	ASV272- Streptococcus
ASV278	-0.285325	0.210393	1.35615	0.175051	0.48009	FALSE	Not singificant	ASV278-
ASV280	0.196534	0.165341	-1.18865	0.234576	0.537165	FALSE	Not singificant	ASV280- Brevundimonas
ASV283	0.268716	0.188282	-1.4272	0.153522	0.455264	FALSE	Not singificant	ASV283- Lachnoclostridium
ASV285	-0.110783	0.232289	0.47692	0.633419	0.825046	FALSE	Not singificant	ASV285- Blastococcus
ASV289	-0.00874928	0.217528	0.0402214	0.967917	0.981598	FALSE	Not singificant	ASV289- uncultured
ASV293	0.224913	0.178788	-1.25798	0.208398	0.534502	FALSE	Not singificant	ASV293- Abditibacterium
ASV300	0.0742494	0.266482	-0.278628	0.78053	0.923961	FALSE	Not singificant	ASV300- Bosea
ASV301	0.00872365	0.177769	-0.0490731	0.960861	0.981598	FALSE	Not singificant	ASV301- Actinomyces
ASV308	0.00599516	0.187631	-0.0319518	0.97451	0.981598	FALSE	Not singificant	ASV308- Nocardioides
ASV309	0.203487	0.168561	-1.2072	0.227356	0.537165	FALSE	Not singificant	ASV309- Staphylococcus
ASV310	-0.0211461	0.174534	0.121158	0.903566	0.963817	FALSE	Not singificant	ASV310-
ASV312	0.215226	0.182718	-1.17792	0.23883	0.537165	FALSE	Not singificant	ASV312- Plantibacter
ASV315	-0.452414	0.202495	2.23419	0.0254705	0.190684	FALSE	Not singificant	ASV315- Chryseobacterium
ASV316	-0.0470269	0.199944	0.2352	0.814053	0.943484	FALSE	Not singificant	ASV316- Marmoricola
ASV317	0.139085	0.130547	-1.0654	0.286694	0.551488	FALSE	Not singificant	ASV317- Chryseobacterium
ASV323	0.105369	0.231441	-0.455273	0.648913	0.829762	FALSE	Not singificant	ASV323- Cutibacterium
ASV329	-0.299175	0.279787	1.06929	0.284937	0.551488	FALSE	Not singificant	ASV329- Arthrobacter
ASV335	-0.247476	0.235742	1.04977	0.293822	0.561301	FALSE	Not singificant	ASV335-
ASV338	-0.011676	0.117452	0.0994104	0.920812	0.966155	FALSE	Not singificant	ASV338- Pseudoxanthomonas
ASV346	-0.0839729	0.185547	0.45257	0.650858	0.829762	FALSE	Not singificant	ASV346- Staphylococcus
ASV347	-0.0647188	0.162387	0.398546	0.690228	0.86123	FALSE	Not singificant	ASV347- Nocardioides
ASV350	0.154192	0.128982	-1.19546	0.231909	0.537165	FALSE	Not singificant	ASV350- Actinomyces
ASV351	-0.422691	0.229754	1.83975	0.0658043	0.309334	FALSE	Not singificant	ASV351- Staphylococcus
ASV353	-0.279127	0.150751	1.85158	0.0640861	0.309334	FALSE	Not singificant	ASV353- Bradyrhizobium
ASV356	0.259588	0.178037	-1.45805	0.144826	0.450751	FALSE	Not singificant	ASV356- Corynebacterium
ASV357	-0.0185332	0.159737	0.116023	0.907634	0.963817	FALSE	Not singificant	ASV357- Cellulomonas
ASV358	0.231209	0.197783	-1.169	0.242403	0.537165	FALSE	Not singificant	ASV358- Pedobacter
ASV362	-0.320245	0.213221	1.50193	0.133114	0.438959	FALSE	Not singificant	ASV362- Sphingomonas
ASV363	0.0777373	0.143588	-0.541392	0.588238	0.798085	FALSE	Not singificant	ASV363- Lactococcus
ASV366	-0.201635	0.21563	0.935098	0.349738	0.605484	FALSE	Not singificant	ASV366- Corynebacterium
ASV367	-0.0948907	0.236609	0.401045	0.688387	0.86123	FALSE	Not singificant	ASV367- Nocardiopsis
ASV369	0.0167032	0.155255	-0.107586	0.914324	0.963817	FALSE	Not singificant	ASV369- Mycobacterium
ASV377	0.0241332	0.170814	-0.141284	0.887646	0.96046	FALSE	Not singificant	ASV377- Sphingobium
ASV378	-0.0416202	0.200044	0.208056	0.835186	0.955977	FALSE	Not singificant	ASV378- Nocardioides
ASV393	-0.416702	0.219832	1.89554	0.0580203	0.309334	FALSE	Not singificant	ASV393-
ASV399	-0.199612	0.203765	0.979618	0.327275	0.581122	FALSE	Not singificant	ASV399- Sphingomonas
ASV401	-0.176264	0.196256	0.898133	0.369115	0.63114	FALSE	Not singificant	ASV401- Rhodopseudomonas
ASV404	-0.352986	0.270554	1.30468	0.192002	0.507143	FALSE	Not singificant	ASV404- Micropepsis
ASV407	-0.330481	0.248749	1.32857	0.183989	0.494804	FALSE	Not singificant	ASV407- Sphingopyxis
ASV413	-0.03093	0.171244	0.18062	0.856666	0.958548	FALSE	Not singificant	ASV413- Mycobacterium
ASV420	-0.148038	0.31408	0.471337	0.6374	0.825046	FALSE	Not singificant	ASV420- Rothia
ASV423	-0.103227	0.170596	0.605094	0.545116	0.774568	FALSE	Not singificant	ASV423- uncultured
ASV430	0.222645	0.14943	-1.48997	0.136233	0.441221	FALSE	Not singificant	ASV430- Corynebacterium
ASV434	-0.47887	0.231083	2.07229	0.0382385	0.271592	FALSE	Not singificant	ASV434-
ASV436	0.0315516	0.187017	-0.16871	0.866025	0.958548	FALSE	Not singificant	ASV436- Bradyrhizobium
ASV443	-0.164261	0.141162	1.16363	0.244573	0.537673	FALSE	Not singificant	ASV443-
ASV448	-0.0981625	0.156129	0.628727	0.529528	0.759996	FALSE	Not singificant	ASV448- Corynebacterium
ASV451	0.0845945	0.111993	-0.755353	0.450037	0.710093	FALSE	Not singificant	ASV451- Pedobacter
ASV452	0.1355	0.126813	-1.0685	0.285296	0.551488	FALSE	Not singificant	ASV452-
ASV455	-0.0762954	0.186057	0.410065	0.681758	0.858395	FALSE	Not singificant	ASV455- Ferruginibacter
ASV456	0.0686121	0.103575	-0.662439	0.50769	0.748033	FALSE	Not singificant	ASV456- Rathayibacter
ASV462	0.158025	0.157718	-1.00195	0.316368	0.574551	FALSE	Not singificant	ASV462- Cutibacterium
ASV464	-0.0142889	0.248403	0.0575232	0.954128	0.981598	FALSE	Not singificant	ASV464- Chryseobacterium
ASV468	-0.0596543	0.181246	0.329135	0.742054	0.897593	FALSE	Not singificant	ASV468-
ASV470	-0.616261	0.223749	2.75425	0.00588272	0.148138	FALSE	Not singificant	ASV470- Hyphomicrobium
ASV471	-0.414564	0.164143	2.52562	0.0115494	0.163079	FALSE	Not singificant	ASV471- Chryseobacterium
ASV484	0.145628	0.133772	-1.08863	0.276317	0.550591	FALSE	Not singificant	ASV484- Pedobacter
ASV495	0.147896	0.142603	-1.03712	0.299681	0.564648	FALSE	Not singificant	ASV495- Pedobacter
ASV503	-0.113356	0.179165	0.632689	0.526937	0.759996	FALSE	Not singificant	ASV503- 67-14
ASV505	0.174008	0.175498	-0.991506	0.321438	0.574551	FALSE	Not singificant	ASV505- Aureimonas
ASV508	-0.137329	0.201823	0.680444	0.496224	0.740173	FALSE	Not singificant	ASV508- Mycobacterium
ASV513	-0.321696	0.205789	1.56323	0.117999	0.413744	FALSE	Not singificant	ASV513-
ASV514	-0.29432	0.159015	1.8509	0.064184	0.309334	FALSE	Not singificant	ASV514- Rhodothermaceae
ASV516	-0.409186	0.167244	2.44664	0.0144197	0.163079	FALSE	Not singificant	ASV516-
ASV517	0.0315516	0.193151	-0.163353	0.870241	0.958548	FALSE	Not singificant	ASV517- Haemophilus
ASV522	-0.301177	0.215884	1.39509	0.16299	0.465445	FALSE	Not singificant	ASV522-
ASV523	-0.364086	0.219539	1.65841	0.0972347	0.368959	FALSE	Not singificant	ASV523- Asticcacaulis
ASV528	-0.103227	0.137089	0.752994	0.451453	0.710093	FALSE	Not singificant	ASV528- Nocardioides
ASV545	-0.149068	0.144331	1.03282	0.301689	0.564648	FALSE	Not singificant	ASV545- Corynebacterium
ASV559	-0.0694382	0.154457	0.449562	0.653026	0.829762	FALSE	Not singificant	ASV559-
ASV564	-0.0218049	0.114479	0.190471	0.84894	0.958548	FALSE	Not singificant	ASV564- Haemophilus
ASV600	0.0686121	0.0878744	-0.780797	0.434922	0.703895	FALSE	Not singificant	ASV600- Ciceribacter
ASV615	-0.0919641	0.15355	0.598918	0.549228	0.776205	FALSE	Not singificant	ASV615- Corynebacterium
ASV624	-0.00345427	0.201834	0.0171144	0.986345	0.987565	FALSE	Not singificant	ASV624- Staphylococcus
ASV642	0.10712	0.121732	-0.879971	0.378875	0.642362	FALSE	Not singificant	ASV642- Kaistia
ASV648	-0.177107	0.174305	1.01608	0.309594	0.57108	FALSE	Not singificant	ASV648-
ASV649	0.158025	0.142288	-1.1106	0.266741	0.543598	FALSE	Not singificant	ASV649- Sphingomonas
ASV660	-0.356802	0.145625	2.45013	0.0142803	0.163079	FALSE	Not singificant	ASV660- Microbacteriaceae
ASV662	-0.509517	0.211076	2.4139	0.0157826	0.163079	FALSE	Not singificant	ASV662- Methylobacterium
ASV681	-0.303759	0.211782	1.4343	0.151487	0.455264	FALSE	Not singificant	ASV681- Pigmentiphaga
ASV685	0.0235605	0.0704086	-0.334625	0.737908	0.896494	FALSE	Not singificant	ASV685- alphaI_cluster
ASV722	-0.433159	0.185186	2.33905	0.0193329	0.178507	FALSE	Not singificant	ASV722- Pseudolabrys
ASV756	-0.153738	0.216936	0.708682	0.478522	0.732324	FALSE	Not singificant	ASV756- Blastococcus
ASV896	-0.141735	0.14712	0.963397	0.335348	0.587921	FALSE	Not singificant	ASV896- Ensifer
ASV897	0.0845945	0.100467	-0.842012	0.399781	0.659569	FALSE	Not singificant	ASV897- Novosphingobium
ASV1025	-0.20211	0.187187	1.07972	0.280265	0.550591	FALSE	Not singificant	ASV1025- uncultured
ASV1111	-0.256601	0.152609	1.68143	0.09268	0.356561	FALSE	Not singificant	ASV1111- Microbacterium
ASV1146	0.0686121	0.0929075	-0.7385	0.460211	0.716171	FALSE	Not singificant	ASV1146- Phenylobacterium
ASV1471	-0.0501841	0.1045	0.480232	0.631063	0.825046	FALSE	Not singificant	ASV1471- Paeniglutamicibacter

## Sheet: bac_ND_NSP
ASVId	lfc	se	W	p_val	q_value	Diff_ab	group	name
ASV1	-0.0894356	0.801477	0.111588	0.91115	0.954702	FALSE	Not singificant	ASV1- Acinetobacter
ASV2	-0.568522	0.308302	1.84404	0.0651772	0.513327	FALSE	Not singificant	ASV2-
ASV3	-0.187523	0.175761	1.06692	0.286007	0.62744	FALSE	Not singificant	ASV3- Sphingomonas
ASV4	-1.01539	0.808704	1.25557	0.209271	0.579517	FALSE	Not singificant	ASV4- Methylobacterium
ASV5	-0.545263	0.570528	0.955716	0.339216	0.678432	FALSE	Not singificant	ASV5- Methylobacterium
ASV6	0.541233	0.622856	-0.868954	0.384873	0.727567	FALSE	Not singificant	ASV6- Rhodococcus
ASV7	0.0472496	0.426428	-0.110803	0.911772	0.954702	FALSE	Not singificant	ASV7- Pseudomonas
ASV8	-0.177738	0.142473	1.24752	0.212206	0.579517	FALSE	Not singificant	ASV8- Serratia
ASV9	-0.728382	0.686539	1.06095	0.288713	0.62744	FALSE	Not singificant	ASV9-
ASV10	-0.393484	0.353838	1.11205	0.266118	0.62744	FALSE	Not singificant	ASV10- Sphingomonas
ASV11	0.50017	0.711551	-0.702929	0.4821	0.756021	FALSE	Not singificant	ASV11-
ASV12	0.67279	0.53875	-1.2488	0.211739	0.579517	FALSE	Not singificant	ASV12- Chryseobacterium
ASV13	0.833435	0.594668	-1.40151	0.161061	0.569908	FALSE	Not singificant	ASV13- Chryseobacterium
ASV14	-0.135722	0.642096	0.211374	0.832596	0.914811	FALSE	Not singificant	ASV14- Methylobacterium
ASV15	-0.0398446	0.287617	0.138534	0.889819	0.951899	FALSE	Not singificant	ASV15- Sphingomonas
ASV16	0.181371	0.686631	-0.264146	0.791668	0.902894	FALSE	Not singificant	ASV16- Pseudomonas
ASV17	0.34926	0.47959	-0.728247	0.466463	0.736979	FALSE	Not singificant	ASV17- Arthrobacter
ASV18	0.321407	0.505756	-0.635498	0.525104	0.775019	FALSE	Not singificant	ASV18- Cutibacterium
ASV19	-0.245086	0.279428	0.877101	0.380432	0.727567	FALSE	Not singificant	ASV19- Serratia
ASV20	-0.0738444	0.654773	0.112779	0.910206	0.954702	FALSE	Not singificant	ASV20- Cutibacterium
ASV21	-0.255938	0.505678	0.506128	0.612767	0.801534	FALSE	Not singificant	ASV21- Sphingomonas
ASV22	1.02095	0.609037	-1.67633	0.0936729	0.521862	FALSE	Not singificant	ASV22- Alkanindiges
ASV23	-0.0917601	0.569345	0.161168	0.871961	0.94377	FALSE	Not singificant	ASV23- Methylobacterium
ASV25	-1.1932	0.685982	1.73941	0.0819626	0.521862	FALSE	Not singificant	ASV25-
ASV26	-0.387933	0.471513	0.822742	0.410655	0.736979	FALSE	Not singificant	ASV26- Pedobacter
ASV27	-0.402664	0.590497	0.681907	0.495298	0.761808	FALSE	Not singificant	ASV27- Hymenobacter
ASV28	-1.36301	0.474311	2.87366	0.00405751	0.279968	FALSE	Not singificant	ASV28- Bacillus
ASV29	0.464018	0.615592	-0.753776	0.450984	0.736979	FALSE	Not singificant	ASV29- Brevundimonas
ASV30	-0.97216	0.616967	1.57571	0.115093	0.547683	FALSE	Not singificant	ASV30- Massilia
ASV31	0.29478	0.359447	-0.820094	0.412162	0.736979	FALSE	Not singificant	ASV31-
ASV32	-0.504756	0.523599	0.964013	0.335039	0.678432	FALSE	Not singificant	ASV32- Pseudomonas
ASV34	-0.264687	0.493027	0.536861	0.591364	0.800992	FALSE	Not singificant	ASV34- Tardiphaga
ASV35	0.789028	0.477318	-1.65304	0.0983217	0.521862	FALSE	Not singificant	ASV35- Brevundimonas
ASV36	0.536776	0.468598	-1.14549	0.252005	0.62083	FALSE	Not singificant	ASV36- Rhodococcus
ASV37	-0.21705	0.496851	0.436851	0.66222	0.8282	FALSE	Not singificant	ASV37- Pedococcus-Phycicoccus
ASV38	-0.420236	0.55093	0.762775	0.445598	0.736979	FALSE	Not singificant	ASV38- Massilia
ASV39	0.235123	0.438783	-0.535852	0.592061	0.800992	FALSE	Not singificant	ASV39- Massilia
ASV40	0.153976	0.44102	-0.349136	0.726987	0.839533	FALSE	Not singificant	ASV40- Klenkia
ASV41	0.544975	0.445914	-1.22215	0.22165	0.582623	FALSE	Not singificant	ASV41- Longimicrobium
ASV42	0.0537991	0.406728	-0.132273	0.894769	0.953499	FALSE	Not singificant	ASV42- Escherichia-Shigella
ASV43	-0.277121	0.486399	0.569741	0.568853	0.800992	FALSE	Not singificant	ASV43-
ASV44	-0.82806	0.698807	1.18496	0.236033	0.608553	FALSE	Not singificant	ASV44- Cloacibacterium
ASV45	-0.498912	0.383389	1.30132	0.193149	0.575586	FALSE	Not singificant	ASV45- Nakamurella
ASV46	-0.679105	0.504663	1.34566	0.178413	0.575586	FALSE	Not singificant	ASV46- Dyadobacter
ASV47	-1.0807	0.474349	2.27828	0.02271	0.298475	FALSE	Not singificant	ASV47- Microbacterium
ASV48	-0.669699	0.457034	1.46532	0.142834	0.569908	FALSE	Not singificant	ASV48- Sphingomonas
ASV50	-0.251354	0.475698	0.528389	0.597229	0.800992	FALSE	Not singificant	ASV50- Staphylococcus
ASV51	-0.161373	0.443671	0.363723	0.716065	0.839533	FALSE	Not singificant	ASV51- Rhodococcus
ASV52	-0.0392121	0.365403	0.107312	0.914542	0.954702	FALSE	Not singificant	ASV52- Friedmanniella
ASV53	-0.155126	0.479283	0.323662	0.746194	0.858123	FALSE	Not singificant	ASV53- Paracoccus
ASV54	0.307077	0.419458	-0.73208	0.46412	0.736979	FALSE	Not singificant	ASV54- Noviherbaspirillum
ASV55	-0.718949	0.56016	1.28347	0.199328	0.575586	FALSE	Not singificant	ASV55- Nocardioides
ASV56	-0.607457	0.476416	1.27506	0.202289	0.575586	FALSE	Not singificant	ASV56- Chryseobacterium
ASV57	-1.29336	0.567104	2.28063	0.0225701	0.298475	FALSE	Not singificant	ASV57- Janibacter
ASV58	-0.21124	0.512782	0.411949	0.680377	0.831865	FALSE	Not singificant	ASV58- Pseudomonas
ASV59	0.405346	0.279434	-1.4506	0.146892	0.569908	FALSE	Not singificant	ASV59-
ASV61	-0.541439	0.421392	1.28488	0.198833	0.575586	FALSE	Not singificant	ASV61- Roseomonas
ASV62	-0.931374	0.391019	2.38191	0.0172229	0.293032	FALSE	Not singificant	ASV62- Polaromonas
ASV63	-0.816255	0.525912	1.55208	0.120644	0.564369	FALSE	Not singificant	ASV63- Streptococcus
ASV64	-0.611562	0.569027	1.07475	0.282486	0.62744	FALSE	Not singificant	ASV64-
ASV65	-0.971367	0.404035	2.40417	0.0162094	0.293032	FALSE	Not singificant	ASV65- Massilia
ASV66	0.205468	0.178858	-1.14878	0.250648	0.62083	FALSE	Not singificant	ASV66- Nakamurella
ASV67	0.042001	0.377802	-0.111172	0.91148	0.954702	FALSE	Not singificant	ASV67- Cutibacterium
ASV68	-0.563528	0.416403	1.35333	0.175952	0.575586	FALSE	Not singificant	ASV68- Spirosoma
ASV69	-0.521381	0.533754	0.97682	0.328658	0.67421	FALSE	Not singificant	ASV69- Acinetobacter
ASV70	0.558269	0.235342	-2.37216	0.0176846	0.293032	FALSE	Not singificant	ASV70- Streptococcus
ASV71	-0.259995	0.493471	0.526871	0.598283	0.800992	FALSE	Not singificant	ASV71- Streptococcus
ASV72	-0.100031	0.275813	0.362677	0.716846	0.839533	FALSE	Not singificant	ASV72- Novosphingobium
ASV73	0.143415	0.402918	-0.35594	0.721885	0.839533	FALSE	Not singificant	ASV73-
ASV74	-1.01935	0.421218	2.42001	0.0155199	0.293032	FALSE	Not singificant	ASV74- Dyadobacter
ASV75	-0.802546	0.646078	1.24218	0.214169	0.579517	FALSE	Not singificant	ASV75- Microbacterium
ASV76	-0.763662	0.385888	1.97897	0.0478194	0.43747	FALSE	Not singificant	ASV76- Devosia
ASV77	-0.00928777	0.398994	0.023278	0.981429	0.988487	FALSE	Not singificant	ASV77- Spirosoma
ASV78	0.108275	0.290409	-0.372835	0.709271	0.839533	FALSE	Not singificant	ASV78- Corynebacterium
ASV81	-0.500676	0.361131	1.38641	0.165621	0.575586	FALSE	Not singificant	ASV81- Pedobacter
ASV82	-0.38111	0.347053	1.09813	0.272146	0.62744	FALSE	Not singificant	ASV82- Roseomonas
ASV83	-0.219831	0.194624	1.12952	0.258679	0.62083	FALSE	Not singificant	ASV83- Methylobacterium
ASV84	-0.106575	0.292647	0.364175	0.715727	0.839533	FALSE	Not singificant	ASV84- Aureimonas
ASV85	-0.513186	0.391337	1.31137	0.189734	0.575586	FALSE	Not singificant	ASV85- Pseudomonas
ASV86	-0.0829361	0.324128	0.255874	0.798048	0.903227	FALSE	Not singificant	ASV86- Massilia
ASV87	-0.0252701	0.241468	0.104652	0.916652	0.954702	FALSE	Not singificant	ASV87- Bdellovibrio
ASV88	-0.164898	0.254093	0.648967	0.51636	0.770353	FALSE	Not singificant	ASV88-
ASV89	0.281636	0.237732	-1.18468	0.236144	0.608553	FALSE	Not singificant	ASV89- Rudanella
ASV90	-0.793257	0.573825	1.3824	0.166848	0.575586	FALSE	Not singificant	ASV90- Cloacibacterium
ASV91	-0.0833592	0.377446	0.220851	0.825208	0.91103	FALSE	Not singificant	ASV91- Hymenobacter
ASV92	0.733217	0.281041	-2.60893	0.00908259	0.28022	FALSE	Not singificant	ASV92- Corynebacterium
ASV94	0.451384	0.235388	-1.91762	0.0551598	0.461337	FALSE	Not singificant	ASV94- Staphylococcus
ASV95	-0.152069	0.373807	0.406812	0.684146	0.831865	FALSE	Not singificant	ASV95- Microbacterium
ASV96	-0.0834491	0.345333	0.241648	0.809053	0.907266	FALSE	Not singificant	ASV96- Staphylococcus
ASV97	-0.606024	0.424352	1.42812	0.153258	0.569908	FALSE	Not singificant	ASV97- Rubellimicrobium
ASV98	0.37763	0.286115	-1.31985	0.186884	0.575586	FALSE	Not singificant	ASV98-
ASV99	-0.630893	0.474757	1.32888	0.183889	0.575586	FALSE	Not singificant	ASV99-
ASV100	0.523368	0.362882	-1.44225	0.149231	0.569908	FALSE	Not singificant	ASV100-
ASV101	-0.0599453	0.251948	0.237928	0.811937	0.907266	FALSE	Not singificant	ASV101- Pedobacter
ASV102	-0.070754	0.317175	0.223076	0.823476	0.91103	FALSE	Not singificant	ASV102- Staphylococcus
ASV103	-0.675904	0.296159	2.28223	0.0224757	0.298475	FALSE	Not singificant	ASV103- Pedobacter
ASV104	-0.628832	0.418466	1.50271	0.132915	0.569908	FALSE	Not singificant	ASV104- Massilia
ASV105	0.19432	0.373983	-0.519596	0.603345	0.800992	FALSE	Not singificant	ASV105- Lawsonella
ASV106	-0.254754	0.175421	1.45225	0.146433	0.569908	FALSE	Not singificant	ASV106- Methylobacterium
ASV107	-0.354752	0.349903	1.01386	0.31065	0.659499	FALSE	Not singificant	ASV107-
ASV109	-0.00545483	0.26659	0.0204615	0.983675	0.988487	FALSE	Not singificant	ASV109- Pigmentiphaga
ASV110	-0.111043	0.434981	0.255282	0.798505	0.903227	FALSE	Not singificant	ASV110-
ASV111	0.169429	0.245291	-0.690729	0.489736	0.759366	FALSE	Not singificant	ASV111- Micrococcus
ASV112	-0.163776	0.24103	0.679484	0.496832	0.761808	FALSE	Not singificant	ASV112- Sphingomonas
ASV115	-0.978611	0.45194	2.16535	0.0303606	0.33518	FALSE	Not singificant	ASV115-
ASV116	-0.960443	0.355288	2.70328	0.00686588	0.28022	FALSE	Not singificant	ASV116- Pedobacter
ASV119	-0.469821	0.202513	2.31995	0.0203435	0.298475	FALSE	Not singificant	ASV119- Bacillus
ASV120	-0.115581	0.251746	0.459119	0.646149	0.814353	FALSE	Not singificant	ASV120- Massilia
ASV121	-0.030876	0.33421	0.0923851	0.926392	0.957619	FALSE	Not singificant	ASV121- Gemella
ASV122	-0.348443	0.20367	1.71082	0.0871142	0.521862	FALSE	Not singificant	ASV122-
ASV123	-0.879889	0.30229	2.91074	0.00360571	0.279968	FALSE	Not singificant	ASV123- Noviherbaspirillum
ASV124	-0.0664888	0.299334	0.222123	0.824218	0.91103	FALSE	Not singificant	ASV124- Massilia
ASV125	-0.249817	0.335904	0.743716	0.457048	0.736979	FALSE	Not singificant	ASV125- Roseomonas
ASV126	-0.10814	0.160668	0.673065	0.500906	0.763813	FALSE	Not singificant	ASV126-
ASV130	-0.238772	0.469201	0.50889	0.610829	0.801534	FALSE	Not singificant	ASV130-
ASV131	-0.184829	0.446829	0.413646	0.679133	0.831865	FALSE	Not singificant	ASV131- Paenibacillus
ASV133	0.139139	0.175725	-0.791798	0.428478	0.736979	FALSE	Not singificant	ASV133- Cellulomonas
ASV134	-0.0187266	0.270611	0.0692012	0.944829	0.973033	FALSE	Not singificant	ASV134- Nocardioides
ASV135	0.149268	0.165033	-0.904474	0.365744	0.721039	FALSE	Not singificant	ASV135- Noviherbaspirillum
ASV137	-0.398658	0.457185	0.871984	0.383217	0.727567	FALSE	Not singificant	ASV137-
ASV140	-0.126833	0.266151	0.476545	0.633686	0.814353	FALSE	Not singificant	ASV140- Mucilaginibacter
ASV141	-0.173291	0.228957	0.75687	0.449128	0.736979	FALSE	Not singificant	ASV141- Hymenobacter
ASV143	0.126742	0.243491	-0.520521	0.6027	0.800992	FALSE	Not singificant	ASV143-
ASV144	-0.140104	0.264854	0.528988	0.596814	0.800992	FALSE	Not singificant	ASV144- Neisseria
ASV145	-0.322097	0.402391	0.800457	0.423446	0.736979	FALSE	Not singificant	ASV145- Exiguobacterium
ASV146	0.260598	0.336486	-0.774469	0.438653	0.736979	FALSE	Not singificant	ASV146- Streptococcus
ASV147	-0.0883245	0.252373	0.349976	0.726357	0.839533	FALSE	Not singificant	ASV147- Stenotrophomonas
ASV149	-0.134954	0.175164	0.770445	0.441036	0.736979	FALSE	Not singificant	ASV149-
ASV151	0.256876	0.295252	-0.870022	0.384289	0.727567	FALSE	Not singificant	ASV151- Streptococcus
ASV152	0.28192	0.21925	-1.28584	0.1985	0.575586	FALSE	Not singificant	ASV152- Brevundimonas
ASV153	-0.225057	0.265672	0.847124	0.396926	0.736979	FALSE	Not singificant	ASV153- Granulicatella
ASV155	-0.0123757	0.350885	0.0352699	0.971865	0.988487	FALSE	Not singificant	ASV155- Deinococcus
ASV156	-0.271197	0.367274	0.738406	0.460268	0.736979	FALSE	Not singificant	ASV156-
ASV157	-0.202106	0.46776	0.432071	0.66569	0.8282	FALSE	Not singificant	ASV157- Novosphingobium
ASV158	0.0316201	0.208877	-0.151381	0.879675	0.9484	FALSE	Not singificant	ASV158- Sphingomonas
ASV159	0.132411	0.325519	-0.406768	0.684178	0.831865	FALSE	Not singificant	ASV159- Rathayibacter
ASV162	-0.768447	0.358809	2.14166	0.0322209	0.337929	FALSE	Not singificant	ASV162- Lactobacillus
ASV164	-0.687155	0.231261	2.97135	0.00296498	0.279968	FALSE	Not singificant	ASV164- Oligoflexus
ASV165	-0.209829	0.379806	0.552463	0.580631	0.800992	FALSE	Not singificant	ASV165- Paenibacillus
ASV167	-0.133832	0.244704	0.546912	0.584439	0.800992	FALSE	Not singificant	ASV167- Aeromicrobium
ASV168	0.116055	0.242887	-0.477815	0.632782	0.814353	FALSE	Not singificant	ASV168-
ASV169	-0.299806	0.166932	1.79597	0.0724992	0.513327	FALSE	Not singificant	ASV169-
ASV171	-0.585345	0.175315	3.33881	0.000841369	0.232218	FALSE	Not singificant	ASV171- Aeromicrobium
ASV172	-0.977571	0.413417	2.36461	0.0180491	0.293032	FALSE	Not singificant	ASV172- Curtobacterium
ASV173	-0.322063	0.363466	0.886088	0.37557	0.727567	FALSE	Not singificant	ASV173- Stenotrophomonas
ASV174	0.294881	0.199474	-1.47829	0.13933	0.569908	FALSE	Not singificant	ASV174- Noviherbaspirillum
ASV176	0.107174	0.187707	-0.570967	0.568022	0.800992	FALSE	Not singificant	ASV176- Staphylococcus
ASV179	0.197905	0.223495	-0.885501	0.375887	0.727567	FALSE	Not singificant	ASV179- Kocuria
ASV183	-1.12219	0.503741	2.22772	0.0258992	0.324917	FALSE	Not singificant	ASV183- Chryseobacterium
ASV184	-0.832666	0.319413	2.60686	0.0091376	0.28022	FALSE	Not singificant	ASV184- Sphingomonas
ASV185	-0.437166	0.257513	1.69764	0.0895751	0.521862	FALSE	Not singificant	ASV185- Hymenobacter
ASV186	-0.150924	0.284805	0.529919	0.596168	0.800992	FALSE	Not singificant	ASV186- Dyadobacter
ASV190	-0.0921575	0.160655	0.573635	0.566215	0.800992	FALSE	Not singificant	ASV190- Sphingobium
ASV191	0.0648333	0.259554	-0.249787	0.802752	0.904325	FALSE	Not singificant	ASV191- Sphingomonas
ASV192	-0.609017	0.433971	1.40336	0.16051	0.569908	FALSE	Not singificant	ASV192-
ASV193	-0.158387	0.274693	0.576598	0.564211	0.800992	FALSE	Not singificant	ASV193- 67-14
ASV194	-0.260607	0.339807	0.766928	0.443124	0.736979	FALSE	Not singificant	ASV194-
ASV196	-0.232228	0.172746	1.34433	0.178842	0.575586	FALSE	Not singificant	ASV196- Sphingomonas
ASV197	0.328537	0.175561	-1.87136	0.0612954	0.497574	FALSE	Not singificant	ASV197-
ASV199	-0.411137	0.355771	1.15562	0.247835	0.62083	FALSE	Not singificant	ASV199- Chryseobacterium
ASV204	-0.311513	0.287714	1.08271	0.278935	0.62744	FALSE	Not singificant	ASV204- Methylobacterium
ASV206	-0.465568	0.262562	1.77317	0.0762	0.513327	FALSE	Not singificant	ASV206- Streptococcus
ASV208	0.103341	0.139606	-0.740238	0.459155	0.736979	FALSE	Not singificant	ASV208- Bacillus
ASV209	-0.413472	0.337195	1.22621	0.220119	0.582623	FALSE	Not singificant	ASV209- Hymenobacter
ASV211	-0.0513941	0.370087	0.13887	0.889553	0.951899	FALSE	Not singificant	ASV211- Microvirga
ASV215	-0.427037	0.204984	2.08327	0.0372265	0.366947	FALSE	Not singificant	ASV215- Mucilaginibacter
ASV216	0.412972	0.248998	-1.65853	0.0972097	0.521862	FALSE	Not singificant	ASV216- uncultured
ASV217	-0.815077	0.296046	2.75321	0.0059014	0.28022	FALSE	Not singificant	ASV217- Afipia
ASV220	-0.264883	0.163706	1.61804	0.105653	0.541643	FALSE	Not singificant	ASV220- Streptococcus
ASV221	-0.36319	0.283663	1.28036	0.200419	0.575586	FALSE	Not singificant	ASV221-
ASV222	-0.182469	0.216796	0.841661	0.399978	0.736979	FALSE	Not singificant	ASV222- Noviherbaspirillum
ASV223	-0.616435	0.406969	1.5147	0.129849	0.569908	FALSE	Not singificant	ASV223- Chryseobacterium
ASV224	0.285195	0.242895	-1.17415	0.240334	0.608553	FALSE	Not singificant	ASV224- Cloacibacterium
ASV225	-0.130666	0.144359	0.905146	0.365388	0.721039	FALSE	Not singificant	ASV225- Massilia
ASV227	0.181923	0.170387	-1.0677	0.285656	0.62744	FALSE	Not singificant	ASV227- Azohydromonas
ASV228	0.135144	0.313252	-0.431423	0.666161	0.8282	FALSE	Not singificant	ASV228- Microbacterium
ASV229	-0.444171	0.276305	1.60754	0.107936	0.541643	FALSE	Not singificant	ASV229-
ASV230	-0.472089	0.245062	1.9264	0.0540538	0.461337	FALSE	Not singificant	ASV230- Microbacterium
ASV234	-0.131558	0.344865	0.381478	0.702849	0.839533	FALSE	Not singificant	ASV234- Schlegelella
ASV235	0.218866	0.186295	-1.17484	0.24006	0.608553	FALSE	Not singificant	ASV235- Acidibacter
ASV236	-0.372547	0.174792	2.13137	0.0330583	0.337929	FALSE	Not singificant	ASV236- Sphingomonas
ASV238	0.294476	0.19581	-1.50388	0.132611	0.569908	FALSE	Not singificant	ASV238- Devosia
ASV239	-0.171194	0.169684	1.0089	0.313023	0.659499	FALSE	Not singificant	ASV239- P3OB-42
ASV241	0.324262	0.216473	-1.49793	0.134152	0.569908	FALSE	Not singificant	ASV241-
ASV247	-0.605863	0.249367	2.4296	0.0151154	0.293032	FALSE	Not singificant	ASV247-
ASV249	0.103341	0.138248	-0.747506	0.454758	0.736979	FALSE	Not singificant	ASV249- Mycobacterium
ASV250	-0.177738	0.135017	1.31641	0.188038	0.575586	FALSE	Not singificant	ASV250- Streptococcus
ASV253	-0.234496	0.171747	1.36536	0.172141	0.575586	FALSE	Not singificant	ASV253- Aureimonas
ASV254	-0.640981	0.290122	2.20935	0.0271503	0.325804	FALSE	Not singificant	ASV254- Gemella
ASV256	-0.177738	0.214842	0.827295	0.40807	0.736979	FALSE	Not singificant	ASV256-
ASV257	-0.603163	0.351627	1.71535	0.0862807	0.521862	FALSE	Not singificant	ASV257- Aeromicrobium
ASV258	-0.287864	0.292061	0.985631	0.324314	0.673013	FALSE	Not singificant	ASV258- Dyadobacter
ASV259	-0.248211	0.233505	1.06298	0.287793	0.62744	FALSE	Not singificant	ASV259- Lachnoclostridium
ASV261	-0.373864	0.223659	1.67158	0.0946069	0.521862	FALSE	Not singificant	ASV261-
ASV263	0.0497258	0.118228	-0.420594	0.674052	0.831865	FALSE	Not singificant	ASV263- Enhydrobacter
ASV265	-0.494615	0.289138	1.71065	0.0871456	0.521862	FALSE	Not singificant	ASV265- Sediminibacterium
ASV267	-0.31039	0.311597	0.996126	0.319189	0.667395	FALSE	Not singificant	ASV267-
ASV268	-0.524311	0.361979	1.44846	0.14749	0.569908	FALSE	Not singificant	ASV268-
ASV272	-0.165341	0.291146	0.567896	0.570105	0.800992	FALSE	Not singificant	ASV272- Streptococcus
ASV275	-0.0352406	0.192509	0.183059	0.854751	0.928785	FALSE	Not singificant	ASV275-
ASV278	0.0112176	0.117573	-0.0954101	0.923989	0.957619	FALSE	Not singificant	ASV278-
ASV280	0.133286	0.166516	-0.800438	0.423457	0.736979	FALSE	Not singificant	ASV280- Brevundimonas
ASV283	0.205468	0.189038	-1.08691	0.277075	0.62744	FALSE	Not singificant	ASV283- Lachnoclostridium
ASV285	-0.230049	0.291828	0.788303	0.430519	0.736979	FALSE	Not singificant	ASV285- Blastococcus
ASV289	0.177647	0.141193	-1.25818	0.208325	0.579517	FALSE	Not singificant	ASV289- uncultured
ASV293	-0.104768	0.292692	0.357946	0.720384	0.839533	FALSE	Not singificant	ASV293- Abditibacterium
ASV300	0.202884	0.208179	-0.974564	0.329777	0.67421	FALSE	Not singificant	ASV300- Bosea
ASV301	-0.138084	0.188148	0.733912	0.463002	0.736979	FALSE	Not singificant	ASV301- Actinomyces
ASV308	-0.111306	0.239603	0.464542	0.642259	0.814353	FALSE	Not singificant	ASV308- Nocardioides
ASV309	0.140239	0.168937	-0.830127	0.406467	0.736979	FALSE	Not singificant	ASV309- Staphylococcus
ASV310	-0.166486	0.229036	0.7269	0.467287	0.736979	FALSE	Not singificant	ASV310-
ASV312	0.267503	0.151841	-1.76173	0.078115	0.513327	FALSE	Not singificant	ASV312- Plantibacter
ASV315	-0.347753	0.142826	2.43481	0.0148998	0.293032	FALSE	Not singificant	ASV315- Chryseobacterium
ASV316	-0.426479	0.328367	1.29879	0.194018	0.575586	FALSE	Not singificant	ASV316- Marmoricola
ASV317	-0.655191	0.333022	1.96741	0.0491362	0.43747	FALSE	Not singificant	ASV317- Chryseobacterium
ASV320	-0.498661	0.282126	1.76751	0.0771423	0.513327	FALSE	Not singificant	ASV320- Staphylococcus
ASV323	0.176241	0.183879	-0.958459	0.337831	0.678432	FALSE	Not singificant	ASV323- Cutibacterium
ASV328	-0.495489	0.348337	1.42244	0.154897	0.569908	FALSE	Not singificant	ASV328-
ASV344	-0.486264	0.301982	1.61024	0.107345	0.541643	FALSE	Not singificant	ASV344-
ASV346	0.0598548	0.127367	-0.469938	0.638399	0.814353	FALSE	Not singificant	ASV346- Staphylococcus
ASV347	-0.279548	0.197619	1.41458	0.157192	0.569908	FALSE	Not singificant	ASV347- Nocardioides
ASV348	-0.257022	0.17231	1.49162	0.135798	0.569908	FALSE	Not singificant	ASV348- Finegoldia
ASV350	0.0909446	0.131646	-0.690829	0.489673	0.759366	FALSE	Not singificant	ASV350- Actinomyces
ASV353	-0.494615	0.245118	2.01787	0.0436053	0.415002	FALSE	Not singificant	ASV353- Bradyrhizobium
ASV355	-0.380408	0.35558	1.06982	0.284699	0.62744	FALSE	Not singificant	ASV355- Azohydromonas
ASV356	0.19634	0.180071	-1.09035	0.275559	0.62744	FALSE	Not singificant	ASV356- Corynebacterium
ASV357	-0.0883245	0.186564	0.473428	0.635908	0.814353	FALSE	Not singificant	ASV357- Cellulomonas
ASV358	0.167961	0.196643	-0.854141	0.393027	0.736979	FALSE	Not singificant	ASV358- Pedobacter
ASV363	0.0722517	0.139169	-0.519164	0.603646	0.800992	FALSE	Not singificant	ASV363- Lactococcus
ASV367	-0.344167	0.316871	1.08614	0.277416	0.62744	FALSE	Not singificant	ASV367- Nocardiopsis
ASV372	-0.104307	0.195331	0.534002	0.59334	0.800992	FALSE	Not singificant	ASV372- Neisseria
ASV377	-0.146648	0.224929	0.651975	0.514417	0.770353	FALSE	Not singificant	ASV377- Sphingobium
ASV378	0.0684187	0.133195	-0.513672	0.607482	0.801534	FALSE	Not singificant	ASV378- Nocardioides
ASV379	-0.348214	0.33685	1.03374	0.30126	0.649592	FALSE	Not singificant	ASV379- uncultured
ASV381	-0.194181	0.303043	0.640771	0.521671	0.774093	FALSE	Not singificant	ASV381- Frondihabitans
ASV390	-0.486949	0.271185	1.79563	0.0725533	0.513327	FALSE	Not singificant	ASV390- Mycobacterium
ASV392	0.0873591	0.233984	-0.373355	0.708884	0.839533	FALSE	Not singificant	ASV392- Chryseobacterium
ASV396	-0.226375	0.184146	1.22932	0.21895	0.582623	FALSE	Not singificant	ASV396- Arthrobacter
ASV401	-0.161755	0.143034	1.13089	0.258103	0.62083	FALSE	Not singificant	ASV401- Rhodopseudomonas
ASV402	-0.402243	0.18413	2.18456	0.0289211	0.332593	FALSE	Not singificant	ASV402- Rothia
ASV406	0.00379924	0.20081	-0.0189196	0.984905	0.988487	FALSE	Not singificant	ASV406- Massilia
ASV407	-0.19372	0.146402	1.3232	0.185768	0.575586	FALSE	Not singificant	ASV407- Sphingopyxis
ASV411	-0.508329	0.192257	2.64401	0.00819309	0.28022	FALSE	Not singificant	ASV411-
ASV416	-0.234496	0.159571	1.46954	0.141687	0.569908	FALSE	Not singificant	ASV416- Pedobacter
ASV420	0.0663983	0.142908	-0.464621	0.642203	0.814353	FALSE	Not singificant	ASV420- Rothia
ASV422	-0.155212	0.0983382	1.57835	0.114486	0.547683	FALSE	Not singificant	ASV422- Corynebacterium
ASV423	-0.370279	0.233505	1.58574	0.112799	0.547683	FALSE	Not singificant	ASV423- uncultured
ASV430	0.00536429	0.188707	-0.0284265	0.977322	0.988487	FALSE	Not singificant	ASV430- Corynebacterium
ASV451	-0.177738	0.214088	0.83021	0.40642	0.736979	FALSE	Not singificant	ASV451- Pedobacter
ASV452	0.0722517	0.128411	-0.56266	0.573666	0.800992	FALSE	Not singificant	ASV452-
ASV455	0.0337435	0.111419	-0.302851	0.762003	0.872668	FALSE	Not singificant	ASV455- Ferruginibacter
ASV456	-0.270736	0.193158	1.40163	0.161025	0.569908	FALSE	Not singificant	ASV456- Rathayibacter
ASV462	-0.0840489	0.227895	0.368805	0.712273	0.839533	FALSE	Not singificant	ASV462- Cutibacterium
ASV464	0.114345	0.151059	-0.756957	0.449075	0.736979	FALSE	Not singificant	ASV464- Chryseobacterium
ASV484	-0.0964458	0.210082	0.459087	0.646172	0.814353	FALSE	Not singificant	ASV484- Pedobacter
ASV487	-0.449563	0.185874	2.41864	0.0155787	0.293032	FALSE	Not singificant	ASV487- Fusobacterium
ASV495	0.0846485	0.141849	-0.596749	0.550675	0.800992	FALSE	Not singificant	ASV495- Pedobacter
ASV503	-0.181323	0.176406	1.02787	0.30401	0.65044	FALSE	Not singificant	ASV503- 67-14
ASV505	0.11076	0.175536	-0.63098	0.528054	0.775228	FALSE	Not singificant	ASV505- Aureimonas
ASV513	-0.00117922	0.111155	0.0106087	0.991536	0.991536	FALSE	Not singificant	ASV513-
ASV521	-0.219831	0.273627	0.803397	0.421745	0.736979	FALSE	Not singificant	ASV521-
ASV542	-0.372547	0.205981	1.80865	0.0705059	0.513327	FALSE	Not singificant	ASV542-
ASV600	0.00536429	0.0894063	-0.059999	0.952156	0.975899	FALSE	Not singificant	ASV600- Ciceribacter
ASV629	-0.22886	0.201707	1.13462	0.256536	0.62083	FALSE	Not singificant	ASV629- Abditibacterium
ASV642	0.0438725	0.123187	-0.356145	0.721732	0.839533	FALSE	Not singificant	ASV642- Kaistia
ASV649	0.0947775	0.144184	-0.657336	0.510965	0.770353	FALSE	Not singificant	ASV649- Sphingomonas
ASV656	-0.32975	0.221151	1.49106	0.135945	0.569908	FALSE	Not singificant	ASV656- Bosea
ASV665	-0.209702	0.162434	1.291	0.196703	0.575586	FALSE	Not singificant	ASV665- Staphylococcus
ASV685	-0.0396874	0.0728046	0.545122	0.585669	0.800992	FALSE	Not singificant	ASV685- alphaI_cluster
ASV689	-0.424769	0.23963	1.7726	0.0762944	0.513327	FALSE	Not singificant	ASV689- Lactobacillus
ASV702	-0.234496	0.289214	0.810805	0.417478	0.736979	FALSE	Not singificant	ASV702-
ASV703	-0.0363194	0.18766	0.193538	0.846537	0.923495	FALSE	Not singificant	ASV703- Lineage_IV
ASV897	0.0213466	0.102649	-0.207957	0.835262	0.914811	FALSE	Not singificant	ASV897- Novosphingobium
ASV1107	-0.13752	0.210263	0.65404	0.513086	0.770353	FALSE	Not singificant	ASV1107- Geminicoccus
ASV1146	0.00536429	0.0943982	-0.0568262	0.954684	0.975899	FALSE	Not singificant	ASV1146- Phenylobacterium
ASV1167	-0.431313	0.256109	1.6841	0.092163	0.521862	FALSE	Not singificant	ASV1167- Sphingomonas

## Sheet: bac_ND_NSP_Pi
ASVId	lfc	se	W	p_val	q_value	Diff_ab	group	name
ASV1	4.44137	1.01501	4.37571	1.21037e-05	0.000434171	TRUE	3_NSP_Pi	ASV1- Acinetobacter
ASV2	0.224299	0.458625	0.489069	0.624793	0.819803	FALSE	Not singificant	ASV2-
ASV3	-1.49284	0.246435	-6.05774	1.38049e-09	1.03536e-07	TRUE	0_ND	ASV3- Sphingomonas
ASV4	-0.122492	0.802668	-0.152606	0.878709	0.954935	FALSE	Not singificant	ASV4- Methylobacterium
ASV5	-0.391438	0.652801	-0.599629	0.548754	0.771685	FALSE	Not singificant	ASV5- Methylobacterium
ASV6	-2.48588	0.63079	-3.9409	8.11778e-05	0.00228313	TRUE	0_ND	ASV6- Rhodococcus
ASV7	-0.398466	0.524027	-0.760392	0.44702	0.71333	FALSE	Not singificant	ASV7- Pseudomonas
ASV8	4.60596	0.543502	8.4746	2.35882e-17	2.65367e-15	TRUE	3_NSP_Pi	ASV8- Serratia
ASV9	-0.066793	0.499797	-0.13364	0.893687	0.954935	FALSE	Not singificant	ASV9-
ASV10	-0.852904	0.376976	-2.26249	0.0236673	0.171778	FALSE	Not singificant	ASV10- Sphingomonas
ASV11	-2.79774	0.642904	-4.35172	1.35075e-05	0.000434171	TRUE	0_ND	ASV11-
ASV12	-2.4768	0.462124	-5.35959	8.34111e-08	4.69188e-06	TRUE	0_ND	ASV12- Chryseobacterium
ASV13	-1.90527	0.494356	-3.85405	0.000116182	0.0026141	TRUE	0_ND	ASV13- Chryseobacterium
ASV14	-0.863246	0.595408	-1.44984	0.147104	0.452911	FALSE	Not singificant	ASV14- Methylobacterium
ASV15	-1.59527	0.492575	-3.23864	0.00120101	0.019302	TRUE	0_ND	ASV15- Sphingomonas
ASV16	0.100791	0.704677	0.143031	0.886266	0.954935	FALSE	Not singificant	ASV16- Pseudomonas
ASV17	-1.26289	0.457825	-2.75847	0.0058073	0.0653321	FALSE	Not singificant	ASV17- Arthrobacter
ASV18	1.25172	0.605273	2.06803	0.038637	0.255686	FALSE	Not singificant	ASV18- Cutibacterium
ASV19	3.74709	0.149274	25.102	4.72538e-139	1.06321e-136	TRUE	3_NSP_Pi	ASV19- Serratia
ASV20	-1.42788	0.719627	-1.9842	0.0472338	0.287232	FALSE	Not singificant	ASV20- Cutibacterium
ASV21	2.02216	0.86933	2.32611	0.0200128	0.154897	FALSE	Not singificant	ASV21- Sphingomonas
ASV22	-1.72962	0.577716	-2.99389	0.00275443	0.0348298	TRUE	0_ND	ASV22- Alkanindiges
ASV23	-0.885797	0.556493	-1.59175	0.111441	0.421316	FALSE	Not singificant	ASV23- Methylobacterium
ASV25	-0.0419454	0.498414	-0.0841577	0.932931	0.98508	FALSE	Not singificant	ASV25-
ASV26	-1.06197	0.355129	-2.99037	0.00278638	0.0348298	TRUE	0_ND	ASV26- Pedobacter
ASV27	-0.517975	0.500836	-1.03422	0.301033	0.577465	FALSE	Not singificant	ASV27- Hymenobacter
ASV28	0.0338567	0.523863	0.064629	0.948469	0.99149	FALSE	Not singificant	ASV28- Bacillus
ASV29	-1.54371	0.455846	-3.38648	0.00070795	0.0132741	TRUE	0_ND	ASV29- Brevundimonas
ASV30	-0.154256	0.519102	-0.29716	0.766345	0.89806	FALSE	Not singificant	ASV30- Massilia
ASV31	-0.48547	0.317956	-1.52685	0.126798	0.422739	FALSE	Not singificant	ASV31-
ASV32	0.450558	0.632375	0.712485	0.476164	0.728823	FALSE	Not singificant	ASV32- Pseudomonas
ASV33	1.92317	0.710886	2.70532	0.00682396	0.0697905	FALSE	Not singificant	ASV33- Pseudomonas
ASV34	0.503021	0.392951	1.28011	0.200506	0.512336	FALSE	Not singificant	ASV34- Tardiphaga
ASV35	-1.27749	0.541406	-2.35957	0.018296	0.152466	FALSE	Not singificant	ASV35- Brevundimonas
ASV36	-1.62854	0.426488	-3.81848	0.000134275	0.00274654	TRUE	0_ND	ASV36- Rhodococcus
ASV37	-0.497918	0.309585	-1.60834	0.10776	0.418036	FALSE	Not singificant	ASV37- Pedococcus-Phycicoccus
ASV38	-0.241733	0.347411	-0.695814	0.486545	0.731379	FALSE	Not singificant	ASV38- Massilia
ASV39	-0.436403	0.3698	-1.18011	0.237958	0.530103	FALSE	Not singificant	ASV39- Massilia
ASV40	-0.439598	0.447492	-0.982359	0.325923	0.583243	FALSE	Not singificant	ASV40- Klenkia
ASV41	-1.02567	0.312117	-3.28618	0.00101555	0.0175768	TRUE	0_ND	ASV41- Longimicrobium
ASV42	-0.826905	0.258287	-3.2015	0.00136716	0.0205074	TRUE	0_ND	ASV42- Escherichia-Shigella
ASV43	-1.05989	0.243293	-4.35645	1.3219e-05	0.000434171	TRUE	0_ND	ASV43-
ASV44	-0.460015	0.49942	-0.921098	0.356999	0.622673	FALSE	Not singificant	ASV44- Cloacibacterium
ASV45	-0.0705326	0.376517	-0.187329	0.851402	0.939814	FALSE	Not singificant	ASV45- Nakamurella
ASV46	-0.00980951	0.299403	-0.0327636	0.973863	0.99149	FALSE	Not singificant	ASV46- Dyadobacter
ASV47	0.324973	0.408882	0.794783	0.42674	0.697606	FALSE	Not singificant	ASV47- Microbacterium
ASV48	-0.542974	0.344388	-1.57663	0.11488	0.422739	FALSE	Not singificant	ASV48- Sphingomonas
ASV50	0.22733	0.531606	0.427629	0.668921	0.845547	FALSE	Not singificant	ASV50- Staphylococcus
ASV51	-0.361617	0.425356	-0.850152	0.395241	0.678849	FALSE	Not singificant	ASV51- Rhodococcus
ASV52	-0.497424	0.250062	-1.9892	0.0466789	0.287232	FALSE	Not singificant	ASV52- Friedmanniella
ASV53	0.351095	0.448694	0.782483	0.433931	0.702406	FALSE	Not singificant	ASV53- Paracoccus
ASV54	-0.313087	0.437794	-0.715146	0.474519	0.728823	FALSE	Not singificant	ASV54- Noviherbaspirillum
ASV55	0.0902643	0.484002	0.186496	0.852056	0.939814	FALSE	Not singificant	ASV55- Nocardioides
ASV56	-0.125334	0.346822	-0.361379	0.717816	0.872257	FALSE	Not singificant	ASV56- Chryseobacterium
ASV57	0.932078	0.477447	1.95221	0.0509129	0.301458	FALSE	Not singificant	ASV57- Janibacter
ASV58	-0.405488	0.404867	-1.00153	0.316569	0.579089	FALSE	Not singificant	ASV58- Pseudomonas
ASV59	-0.340194	0.278082	-1.22336	0.221195	0.527763	FALSE	Not singificant	ASV59-
ASV60	1.61344	0.666486	2.42081	0.0154859	0.139373	FALSE	Not singificant	ASV60- Pseudomonas
ASV61	-0.0674428	0.255913	-0.263538	0.792136	0.90934	FALSE	Not singificant	ASV61- Roseomonas
ASV62	0.134537	0.279556	0.481252	0.630337	0.819803	FALSE	Not singificant	ASV62- Polaromonas
ASV63	-0.458193	0.255979	-1.78996	0.0734601	0.343328	FALSE	Not singificant	ASV63- Streptococcus
ASV64	-0.319142	0.292545	-1.09092	0.27531	0.563134	FALSE	Not singificant	ASV64-
ASV66	-0.140315	0.182203	-0.770104	0.441238	0.709133	FALSE	Not singificant	ASV66- Nakamurella
ASV67	0.282851	0.637395	0.44376	0.657216	0.841137	FALSE	Not singificant	ASV67- Cutibacterium
ASV68	0.316309	0.436327	0.724935	0.468492	0.728823	FALSE	Not singificant	ASV68- Spirosoma
ASV69	-0.677665	0.356597	-1.90037	0.0573852	0.312331	FALSE	Not singificant	ASV69- Acinetobacter
ASV70	1.10583	0.696494	1.58771	0.112351	0.421316	FALSE	Not singificant	ASV70- Streptococcus
ASV71	-0.0187817	0.543443	-0.0345605	0.97243	0.99149	FALSE	Not singificant	ASV71- Streptococcus
ASV72	-0.321708	0.182436	-1.7634	0.0778323	0.350245	FALSE	Not singificant	ASV72- Novosphingobium
ASV73	-0.617665	0.398703	-1.54919	0.121337	0.422739	FALSE	Not singificant	ASV73-
ASV74	0.376665	0.265963	1.41623	0.156708	0.457913	FALSE	Not singificant	ASV74- Dyadobacter
ASV75	-0.672579	0.35984	-1.86911	0.0616079	0.315041	FALSE	Not singificant	ASV75- Microbacterium
ASV76	0.0550806	0.31362	0.175628	0.860586	0.944545	FALSE	Not singificant	ASV76- Devosia
ASV77	-0.522813	0.225908	-2.31427	0.0206529	0.154897	FALSE	Not singificant	ASV77- Spirosoma
ASV78	0.514306	0.337695	1.52299	0.127761	0.422739	FALSE	Not singificant	ASV78- Corynebacterium
ASV81	0.465957	0.367302	1.26859	0.204586	0.512336	FALSE	Not singificant	ASV81- Pedobacter
ASV82	-0.256841	0.165429	-1.55257	0.120526	0.422739	FALSE	Not singificant	ASV82- Roseomonas
ASV83	1.24375	0.555896	2.23737	0.0252619	0.177623	FALSE	Not singificant	ASV83- Methylobacterium
ASV84	-0.206183	0.202194	-1.01973	0.307856	0.577465	FALSE	Not singificant	ASV84- Aureimonas
ASV85	0.500005	0.492602	1.01503	0.310092	0.577465	FALSE	Not singificant	ASV85- Pseudomonas
ASV87	0.414471	0.400043	1.03607	0.300171	0.577465	FALSE	Not singificant	ASV87- Bdellovibrio
ASV88	0.414051	0.397945	1.04047	0.29812	0.577465	FALSE	Not singificant	ASV88-
ASV89	-0.2935	0.22838	-1.28514	0.198745	0.512336	FALSE	Not singificant	ASV89- Rudanella
ASV90	-0.428985	0.28623	-1.49874	0.133941	0.428266	FALSE	Not singificant	ASV90- Cloacibacterium
ASV91	-0.148189	0.369199	-0.40138	0.68814	0.850723	FALSE	Not singificant	ASV91- Hymenobacter
ASV92	-0.74508	0.273695	-2.72231	0.00648281	0.0694586	FALSE	Not singificant	ASV92- Corynebacterium
ASV94	-0.0200267	0.397451	-0.0503879	0.959813	0.99149	FALSE	Not singificant	ASV94- Staphylococcus
ASV95	-0.0678855	0.330102	-0.20565	0.837064	0.939814	FALSE	Not singificant	ASV95- Microbacterium
ASV96	-0.488477	0.341814	-1.42907	0.152983	0.452911	FALSE	Not singificant	ASV96- Staphylococcus
ASV98	-0.613371	0.242816	-2.52607	0.0115346	0.112839	FALSE	Not singificant	ASV98-
ASV99	-0.331255	0.236435	-1.40104	0.161202	0.465005	FALSE	Not singificant	ASV99-
ASV100	-0.801665	0.257452	-3.11384	0.00184671	0.0259694	TRUE	0_ND	ASV100-
ASV101	-0.196054	0.160022	-1.22517	0.220511	0.527763	FALSE	Not singificant	ASV101- Pedobacter
ASV102	0.00867548	0.501664	0.0172934	0.986203	0.993279	FALSE	Not singificant	ASV102- Staphylococcus
ASV103	-0.00709895	0.12131	-0.0585189	0.953335	0.99149	FALSE	Not singificant	ASV103- Pedobacter
ASV104	0.199404	0.318029	0.626999	0.53066	0.765375	FALSE	Not singificant	ASV104- Massilia
ASV105	-0.11433	0.373672	-0.305964	0.759632	0.894854	FALSE	Not singificant	ASV105- Lawsonella
ASV106	1.40593	0.806296	1.74369	0.0812128	0.358292	FALSE	Not singificant	ASV106- Methylobacterium
ASV107	-0.206183	0.193626	-1.06485	0.286942	0.576447	FALSE	Not singificant	ASV107-
ASV109	-0.13502	0.24345	-0.554611	0.579161	0.790545	FALSE	Not singificant	ASV109- Pigmentiphaga
ASV110	-0.114502	0.33655	-0.340223	0.733688	0.875123	FALSE	Not singificant	ASV110-
ASV111	0.846364	0.474984	1.78188	0.0747692	0.343328	FALSE	Not singificant	ASV111- Micrococcus
ASV120	-0.0354781	0.190291	-0.186442	0.852098	0.939814	FALSE	Not singificant	ASV120- Massilia
ASV121	0.777992	0.503647	1.54472	0.122415	0.422739	FALSE	Not singificant	ASV121- Gemella
ASV124	-0.112495	0.203556	-0.552647	0.580505	0.790545	FALSE	Not singificant	ASV124- Massilia
ASV125	0.368804	0.325766	1.13211	0.257587	0.560312	FALSE	Not singificant	ASV125- Roseomonas
ASV126	0.811949	0.426693	1.90289	0.0570551	0.312331	FALSE	Not singificant	ASV126-
ASV130	-0.202598	0.255531	-0.79285	0.427865	0.697606	FALSE	Not singificant	ASV130-
ASV131	-0.292552	0.273406	-1.07003	0.284608	0.576447	FALSE	Not singificant	ASV131- Paenibacillus
ASV133	-0.0739863	0.175903	-0.420609	0.67404	0.846812	FALSE	Not singificant	ASV133- Cellulomonas
ASV134	-0.115205	0.204493	-0.563369	0.573184	0.790545	FALSE	Not singificant	ASV134- Nocardioides
ASV135	0.240203	0.329605	0.72876	0.466148	0.728823	FALSE	Not singificant	ASV135- Noviherbaspirillum
ASV137	0.116547	0.32643	0.357035	0.721066	0.872257	FALSE	Not singificant	ASV137-
ASV140	-0.0841153	0.137126	-0.613417	0.5396	0.767504	FALSE	Not singificant	ASV140- Mucilaginibacter
ASV143	-0.260674	0.14357	-1.81566	0.0694227	0.339568	FALSE	Not singificant	ASV143-
ASV144	0.90912	0.56336	1.61375	0.106582	0.418036	FALSE	Not singificant	ASV144- Neisseria
ASV145	-0.238838	0.188415	-1.26762	0.204934	0.512336	FALSE	Not singificant	ASV145- Exiguobacterium
ASV146	-0.0220349	0.466691	-0.0472152	0.962342	0.99149	FALSE	Not singificant	ASV146- Streptococcus
ASV147	0.652669	0.381394	1.71127	0.0870306	0.376575	FALSE	Not singificant	ASV147- Stenotrophomonas
ASV149	0.636093	0.383807	1.65732	0.0974539	0.406058	FALSE	Not singificant	ASV149-
ASV151	-0.191723	0.297767	-0.643871	0.519659	0.754344	FALSE	Not singificant	ASV151- Streptococcus
ASV152	-0.300328	0.242182	-1.24009	0.214943	0.527763	FALSE	Not singificant	ASV152- Brevundimonas
ASV153	0.143348	0.231123	0.620226	0.535109	0.766876	FALSE	Not singificant	ASV153- Granulicatella
ASV155	-0.237273	0.195628	-1.21288	0.225177	0.527763	FALSE	Not singificant	ASV155- Deinococcus
ASV156	0.535664	0.386311	1.38661	0.165559	0.466834	FALSE	Not singificant	ASV156-
ASV157	-0.340772	0.262481	-1.29827	0.194193	0.508064	FALSE	Not singificant	ASV157- Novosphingobium
ASV158	-0.197516	0.179109	-1.10277	0.270126	0.563134	FALSE	Not singificant	ASV158- Sphingomonas
ASV159	-0.182783	0.258956	-0.705843	0.480286	0.730164	FALSE	Not singificant	ASV159- Rathayibacter
ASV162	0.0823143	0.100333	0.820409	0.411983	0.696964	FALSE	Not singificant	ASV162- Lactobacillus
ASV165	-0.217332	0.220878	-0.983944	0.325143	0.583243	FALSE	Not singificant	ASV165- Paenibacillus
ASV166	0.10484	0.244303	0.42914	0.667821	0.845547	FALSE	Not singificant	ASV166- Frigoribacterium
ASV167	0.173995	0.250658	0.694153	0.487586	0.731379	FALSE	Not singificant	ASV167- Aeromicrobium
ASV168	-0.229729	0.194565	-1.18073	0.237711	0.530103	FALSE	Not singificant	ASV168-
ASV169	0.572164	0.39058	1.46491	0.142946	0.446706	FALSE	Not singificant	ASV169-
ASV170	0.766185	0.402927	1.90155	0.0572301	0.312331	FALSE	Not singificant	ASV170- Paenibacillus
ASV174	-0.229729	0.203751	-1.12749	0.259534	0.560312	FALSE	Not singificant	ASV174- Noviherbaspirillum
ASV176	-0.119038	0.180467	-0.65961	0.509504	0.753921	FALSE	Not singificant	ASV176- Staphylococcus
ASV179	-0.132752	0.224215	-0.592077	0.553799	0.773942	FALSE	Not singificant	ASV179- Kocuria
ASV184	0.61199	0.329546	1.85707	0.0633012	0.316506	FALSE	Not singificant	ASV184- Sphingomonas
ASV186	-0.182092	0.186626	-0.975709	0.329209	0.583243	FALSE	Not singificant	ASV186- Dyadobacter
ASV187	0.596008	0.254702	2.34002	0.0192828	0.154897	FALSE	Not singificant	ASV187- Brevundimonas
ASV190	0.150767	0.185594	0.812347	0.416592	0.697606	FALSE	Not singificant	ASV190- Sphingobium
ASV191	-0.307746	0.214317	-1.43594	0.151019	0.452911	FALSE	Not singificant	ASV191- Sphingomonas
ASV193	0.255505	0.263323	0.970309	0.331893	0.583405	FALSE	Not singificant	ASV193- 67-14
ASV194	-0.0841153	0.219654	-0.382944	0.701761	0.862821	FALSE	Not singificant	ASV194-
ASV196	0.252329	0.246603	1.02322	0.306203	0.577465	FALSE	Not singificant	ASV196- Sphingomonas
ASV197	-0.263384	0.174494	-1.50942	0.131191	0.427797	FALSE	Not singificant	ASV197-
ASV204	0.274855	0.228812	1.20123	0.229664	0.527763	FALSE	Not singificant	ASV204- Methylobacterium
ASV206	0.675919	0.504886	1.33876	0.18065	0.478192	FALSE	Not singificant	ASV206- Streptococcus
ASV208	-0.0381887	0.141177	-0.270503	0.786773	0.907896	FALSE	Not singificant	ASV208- Bacillus
ASV211	-0.261364	0.257737	-1.01407	0.310548	0.577465	FALSE	Not singificant	ASV211- Microvirga
ASV216	-0.11677	0.337866	-0.345611	0.729635	0.875123	FALSE	Not singificant	ASV216- uncultured
ASV220	0.0539351	0.107194	0.503152	0.614858	0.813782	FALSE	Not singificant	ASV220- Streptococcus
ASV224	-0.220042	0.244686	-0.899283	0.368502	0.637792	FALSE	Not singificant	ASV224- Cloacibacterium
ASV227	-0.11677	0.171776	-0.67978	0.496644	0.740032	FALSE	Not singificant	ASV227- Azohydromonas
ASV228	-0.286203	0.236284	-1.21127	0.225792	0.527763	FALSE	Not singificant	ASV228- Microbacterium
ASV230	0.505904	0.237931	2.12627	0.0334811	0.228281	FALSE	Not singificant	ASV230- Microbacterium
ASV234	0.00285253	0.328212	0.00869112	0.993066	0.993279	FALSE	Not singificant	ASV234- Schlegelella
ASV235	-0.153713	0.191874	-0.801117	0.423064	0.697606	FALSE	Not singificant	ASV235- Acidibacter
ASV237	1.55609	0.399651	3.89361	9.87616e-05	0.00246904	TRUE	3_NSP_Pi	ASV237- Methylobacterium
ASV238	-0.229323	0.19692	-1.16455	0.244202	0.538681	FALSE	Not singificant	ASV238- Devosia
ASV241	-0.259109	0.215799	-1.20069	0.22987	0.527763	FALSE	Not singificant	ASV241-
ASV249	-0.0381887	0.138732	-0.27527	0.783109	0.907896	FALSE	Not singificant	ASV249- Mycobacterium
ASV250	0.351872	0.215609	1.63199	0.102682	0.41256	FALSE	Not singificant	ASV250- Streptococcus
ASV253	0.236347	0.171149	1.38095	0.167295	0.466834	FALSE	Not singificant	ASV253- Aureimonas
ASV256	0.0438061	0.0902581	0.485342	0.627434	0.819803	FALSE	Not singificant	ASV256-
ASV262	1.11624	0.389859	2.8632	0.00419385	0.049664	TRUE	3_NSP_Pi	ASV262- Bradyrhizobium
ASV263	0.558443	0.507945	1.09942	0.271586	0.563134	FALSE	Not singificant	ASV263- Enhydrobacter
ASV266	0.441975	0.21862	2.02166	0.0432117	0.27779	FALSE	Not singificant	ASV266- Rhodococcus
ASV270	0.804793	0.448572	1.79412	0.0727936	0.343328	FALSE	Not singificant	ASV270- Rickettsiella
ASV272	0.58126	0.562086	1.03411	0.301084	0.577465	FALSE	Not singificant	ASV272- Streptococcus
ASV278	0.0539351	0.121822	0.442737	0.657956	0.841137	FALSE	Not singificant	ASV278-
ASV280	-0.068133	0.168049	-0.405434	0.685159	0.850723	FALSE	Not singificant	ASV280- Brevundimonas
ASV283	-0.140315	0.188947	-0.742616	0.457714	0.725252	FALSE	Not singificant	ASV283- Lachnoclostridium
ASV285	0.307599	0.281284	1.09355	0.274151	0.563134	FALSE	Not singificant	ASV285- Blastococcus
ASV289	-0.112495	0.141399	-0.795584	0.426274	0.697606	FALSE	Not singificant	ASV289- uncultured
ASV293	-0.0965122	0.184193	-0.523974	0.600297	0.803969	FALSE	Not singificant	ASV293- Abditibacterium
ASV300	-0.137731	0.212058	-0.649498	0.516017	0.753921	FALSE	Not singificant	ASV300- Bosea
ASV301	0.71693	0.520713	1.37682	0.168567	0.466834	FALSE	Not singificant	ASV301- Actinomyces
ASV308	-0.0397538	0.117495	-0.338345	0.735103	0.875123	FALSE	Not singificant	ASV308- Nocardioides
ASV309	-0.0750865	0.169156	-0.44389	0.657122	0.841137	FALSE	Not singificant	ASV309- Staphylococcus
ASV310	0.0154269	0.116951	0.131909	0.895056	0.954935	FALSE	Not singificant	ASV310-
ASV312	-0.20235	0.151047	-1.33965	0.180359	0.478192	FALSE	Not singificant	ASV312- Plantibacter
ASV317	-0.0106844	0.135006	-0.0791404	0.936921	0.98508	FALSE	Not singificant	ASV317- Chryseobacterium
ASV323	0.187539	0.343662	0.545707	0.585267	0.790545	FALSE	Not singificant	ASV323- Cutibacterium
ASV331	0.266291	0.237145	1.1229	0.261479	0.560312	FALSE	Not singificant	ASV331- Bdellovibrio
ASV339	0.262458	0.236066	1.1118	0.266223	0.563134	FALSE	Not singificant	ASV339- Leucobacter
ASV346	0.00529792	0.129836	0.0408046	0.967452	0.99149	FALSE	Not singificant	ASV346- Staphylococcus
ASV347	0.342433	0.28453	1.2035	0.228782	0.527763	FALSE	Not singificant	ASV347- Nocardioides
ASV350	-0.0257919	0.134376	-0.191939	0.84779	0.939814	FALSE	Not singificant	ASV350- Actinomyces
ASV356	-0.131187	0.183374	-0.715409	0.474356	0.728823	FALSE	Not singificant	ASV356- Corynebacterium
ASV357	0.0314092	0.127066	0.247189	0.804762	0.914502	FALSE	Not singificant	ASV357- Cellulomonas
ASV358	-0.102808	0.202361	-0.508043	0.611423	0.813782	FALSE	Not singificant	ASV358- Pedobacter
ASV363	0.39255	0.389483	1.00788	0.313514	0.578202	FALSE	Not singificant	ASV363- Lactococcus
ASV369	0.865191	0.456946	1.89342	0.0583018	0.312331	FALSE	Not singificant	ASV369- Mycobacterium
ASV377	0.243765	0.249409	0.977371	0.328386	0.583243	FALSE	Not singificant	ASV377- Sphingobium
ASV378	-0.00326601	0.137726	-0.0237139	0.981081	0.993279	FALSE	Not singificant	ASV378- Nocardioides
ASV413	0.495148	0.417335	1.18645	0.235444	0.530103	FALSE	Not singificant	ASV413- Mycobacterium
ASV420	-0.00124559	0.147864	-0.00842389	0.993279	0.993279	FALSE	Not singificant	ASV420- Rothia
ASV423	0.380941	0.2777	1.37177	0.170135	0.466834	FALSE	Not singificant	ASV423- uncultured
ASV430	0.345599	0.416286	0.830194	0.406429	0.692777	FALSE	Not singificant	ASV430- Corynebacterium
ASV451	0.0438061	0.116065	0.377426	0.705857	0.863141	FALSE	Not singificant	ASV451- Pedobacter
ASV452	0.317219	0.309234	1.02582	0.304975	0.577465	FALSE	Not singificant	ASV452-
ASV455	0.0314092	0.116153	0.270412	0.786843	0.907896	FALSE	Not singificant	ASV455- Ferruginibacter
ASV456	0.0597884	0.109999	0.543537	0.58676	0.790545	FALSE	Not singificant	ASV456- Rathayibacter
ASV462	0.635206	0.386205	1.64474	0.100024	0.409188	FALSE	Not singificant	ASV462- Cutibacterium
ASV464	-0.0491926	0.151527	-0.324645	0.74545	0.882769	FALSE	Not singificant	ASV464- Chryseobacterium
ASV484	-0.0172279	0.137014	-0.125738	0.899939	0.955124	FALSE	Not singificant	ASV484- Pedobacter
ASV495	-0.0194958	0.148453	-0.131327	0.895517	0.954935	FALSE	Not singificant	ASV495- Pedobacter
ASV505	-0.0456071	0.18017	-0.253134	0.800165	0.913893	FALSE	Not singificant	ASV505- Aureimonas
ASV513	0.0663319	0.115647	0.573572	0.566258	0.786469	FALSE	Not singificant	ASV513-
ASV564	0.439017	0.305269	1.43813	0.150397	0.452911	FALSE	Not singificant	ASV564- Haemophilus
ASV600	0.0597884	0.0920419	0.649578	0.515965	0.753921	FALSE	Not singificant	ASV600- Ciceribacter
ASV616	0.509552	0.330974	1.53955	0.12367	0.422739	FALSE	Not singificant	ASV616- Pseudolabrys
ASV642	0.0212803	0.125646	0.169366	0.865508	0.945337	FALSE	Not singificant	ASV642- Kaistia
ASV648	0.527112	0.344562	1.52981	0.126065	0.422739	FALSE	Not singificant	ASV648-
ASV649	-0.0296248	0.147158	-0.201313	0.840454	0.939814	FALSE	Not singificant	ASV649- Sphingomonas
ASV685	0.10484	0.0776109	1.35084	0.176746	0.478192	FALSE	Not singificant	ASV685- alphaI_cluster
ASV744	0.411588	0.244752	1.68166	0.0926355	0.393264	FALSE	Not singificant	ASV744-
ASV897	0.0438061	0.105317	0.415946	0.67745	0.846812	FALSE	Not singificant	ASV897- Novosphingobium
ASV907	0.633198	0.257539	2.45865	0.013946	0.130744	FALSE	Not singificant	ASV907- Rhodococcus
ASV926	0.32645	0.174417	1.87167	0.0612523	0.315041	FALSE	Not singificant	ASV926-
ASV966	0.281399	0.188336	1.49413	0.135142	0.428266	FALSE	Not singificant	ASV966- Xanthomonas
ASV1037	0.374397	0.15841	2.36347	0.0181046	0.152466	FALSE	Not singificant	ASV1037- Sphingomonas
ASV1146	0.0597884	0.098137	0.609234	0.542369	0.767504	FALSE	Not singificant	ASV1146- Phenylobacterium

## Sheet: bac_ND_dsRNA
ASVId	lfc	se	W	p_val	q_value	Diff_ab	group	name
ASV167	-0.0590728	0.178594	0.330766	0.740821	0.874572	FALSE	Not singificant	ASV167- Aeromicrobium
ASV338	-0.286536	0.196052	1.46153	0.143869	0.366212	FALSE	Not singificant	ASV338- Pseudoxanthomonas
ASV168	-0.318627	0.281933	1.13015	0.258411	0.512753	FALSE	Not singificant	ASV168-
ASV63	-0.517567	0.350483	1.47673	0.139749	0.359355	FALSE	Not singificant	ASV63- Streptococcus
ASV58	-0.48847	0.440212	1.10962	0.267161	0.51837	FALSE	Not singificant	ASV58- Pseudomonas
ASV121	-0.21609	0.331705	0.651453	0.514754	0.728753	FALSE	Not singificant	ASV121- Gemella
ASV15	-0.0484259	0.327232	0.147987	0.882353	0.949048	FALSE	Not singificant	ASV15- Sphingomonas
ASV225	-0.243176	0.173287	1.40331	0.160524	0.382203	FALSE	Not singificant	ASV225- Massilia
ASV27	0.0676267	0.513503	-0.131697	0.895224	0.949048	FALSE	Not singificant	ASV27- Hymenobacter
ASV227	0.0887193	0.183625	-0.483154	0.628986	0.821267	FALSE	Not singificant	ASV227- Azohydromonas
ASV90	0.124417	0.378986	-0.328291	0.742692	0.874572	FALSE	Not singificant	ASV90- Cloacibacterium
ASV5	-0.731524	0.509482	1.43582	0.151054	0.373183	FALSE	Not singificant	ASV5- Methylobacterium
ASV39	0.32317	0.395101	-0.817942	0.413391	0.643052	FALSE	Not singificant	ASV39- Massilia
ASV6	1.94447	0.613668	-3.16861	0.00153171	0.0428878	TRUE	4_dsRNA	ASV6- Rhodococcus
ASV109	-0.741319	0.345176	2.14766	0.0317412	0.172726	FALSE	Not singificant	ASV109- Pigmentiphaga
ASV545	-0.112544	0.125654	0.895665	0.370432	0.606161	FALSE	Not singificant	ASV545- Corynebacterium
ASV285	-0.313896	0.233986	1.34152	0.179753	0.411798	FALSE	Not singificant	ASV285- Blastococcus
ASV108	-0.268551	0.312902	0.858261	0.390748	0.629138	FALSE	Not singificant	ASV108- Sphingomonas
ASV85	-0.146447	0.382467	0.382902	0.701793	0.87374	FALSE	Not singificant	ASV85- Pseudomonas
ASV147	-0.460827	0.286062	1.61093	0.107194	0.317781	FALSE	Not singificant	ASV147- Stenotrophomonas
ASV316	0.0441993	0.156593	-0.282256	0.777747	0.882927	FALSE	Not singificant	ASV316- Marmoricola
ASV363	-0.342275	0.208291	1.64325	0.10033	0.312139	FALSE	Not singificant	ASV363- Lactococcus
ASV72	-0.507453	0.415114	1.22244	0.221541	0.480018	FALSE	Not singificant	ASV72- Novosphingobium
ASV158	-0.245299	0.290263	0.845094	0.398058	0.629839	FALSE	Not singificant	ASV158- Sphingomonas
ASV372	0.0467838	0.186411	-0.250971	0.801836	0.902066	FALSE	Not singificant	ASV372- Neisseria
ASV21	-0.603989	0.401634	1.50383	0.132625	0.348141	FALSE	Not singificant	ASV21- Sphingomonas
ASV51	-0.151586	0.414909	0.365347	0.714852	0.87374	FALSE	Not singificant	ASV51- Rhodococcus
ASV71	0.142454	0.371075	-0.383894	0.701057	0.87374	FALSE	Not singificant	ASV71- Streptococcus
ASV25	-1.0125	0.49661	2.03881	0.0414687	0.200963	FALSE	Not singificant	ASV25-
ASV145	0.281792	0.159952	-1.76172	0.078116	0.273406	FALSE	Not singificant	ASV145- Exiguobacterium
ASV30	0.457366	0.435076	-1.05123	0.293152	0.547217	FALSE	Not singificant	ASV30- Massilia
ASV241	0.156432	0.219538	-0.712547	0.476126	0.699969	FALSE	Not singificant	ASV241-
ASV234	-0.00754408	0.284084	0.0265558	0.978814	0.982714	FALSE	Not singificant	ASV234- Schlegelella
ASV152	0.242841	0.247187	-0.982417	0.325894	0.582106	FALSE	Not singificant	ASV152- Brevundimonas
ASV89	0.212194	0.25207	-0.841804	0.399898	0.629839	FALSE	Not singificant	ASV89- Rudanella
ASV236	-0.242733	0.162362	1.49501	0.134911	0.35049	FALSE	Not singificant	ASV236- Sphingomonas
ASV81	-0.642252	0.262985	2.44216	0.0145997	0.126867	FALSE	Not singificant	ASV81- Pedobacter
ASV206	-0.278974	0.210604	1.32464	0.185292	0.413217	FALSE	Not singificant	ASV206- Streptococcus
ASV84	-0.550023	0.328533	1.67418	0.0940958	0.300264	FALSE	Not singificant	ASV84- Aureimonas
ASV194	-0.106658	0.307566	0.34678	0.728756	0.874508	FALSE	Not singificant	ASV194-
ASV201	-0.490455	0.160512	3.05556	0.0022464	0.0514629	FALSE	Not singificant	ASV201- Aureimonas
ASV47	-0.600793	0.304344	1.97406	0.0483752	0.217688	FALSE	Not singificant	ASV47- Microbacterium
ASV97	-0.0440482	0.242527	0.181621	0.85588	0.933687	FALSE	Not singificant	ASV97- Rubellimicrobium
ASV45	-0.389024	0.372105	1.04547	0.295807	0.548113	FALSE	Not singificant	ASV45- Nakamurella
ASV33	-0.690559	0.251818	2.7423	0.00610114	0.0854159	FALSE	Not singificant	ASV33- Pseudomonas
ASV186	0.298022	0.206498	-1.44322	0.148959	0.371661	FALSE	Not singificant	ASV186- Dyadobacter
ASV204	-0.144509	0.213735	0.67611	0.498971	0.714435	FALSE	Not singificant	ASV204- Methylobacterium
ASV62	-0.441215	0.314593	1.40249	0.160768	0.382203	FALSE	Not singificant	ASV62- Polaromonas
ASV224	0.115252	0.326518	-0.352974	0.724108	0.87374	FALSE	Not singificant	ASV224- Cloacibacterium
ASV263	-0.140923	0.187856	0.750167	0.453154	0.68792	FALSE	Not singificant	ASV263- Enhydrobacter
ASV68	-0.0864327	0.285758	0.302468	0.762295	0.881064	FALSE	Not singificant	ASV68- Spirosoma
ASV298	-0.467464	0.234566	1.99289	0.0462737	0.217688	FALSE	Not singificant	ASV298- Staphylococcus
ASV32	-1.18827	0.442168	2.68737	0.00720169	0.0885807	FALSE	Not singificant	ASV32- Pseudomonas
ASV29	1.25817	0.446002	-2.821	0.00478737	0.0854159	FALSE	Not singificant	ASV29- Brevundimonas
ASV229	-0.368387	0.190167	1.93717	0.0527242	0.229077	FALSE	Not singificant	ASV229-
ASV213	-0.47064	0.186858	2.5187	0.0117788	0.114164	FALSE	Not singificant	ASV213- Streptococcus
ASV11	1.7508	0.664892	-2.6332	0.0084584	0.0926747	FALSE	Not singificant	ASV11-
ASV135	0.202065	0.171399	-1.17892	0.23843	0.484837	FALSE	Not singificant	ASV135- Noviherbaspirillum
ASV293	0.0865404	0.209957	-0.412181	0.680207	0.868941	FALSE	Not singificant	ASV293- Abditibacterium
ASV13	2.17347	0.454003	-4.78735	1.69001e-06	0.000212941	TRUE	4_dsRNA	ASV13- Chryseobacterium
ASV233	-0.921905	0.342007	2.69558	0.00702669	0.0885807	FALSE	Not singificant	ASV233- Xanthomonas
ASV348	-0.159173	0.171478	0.928243	0.353282	0.594953	FALSE	Not singificant	ASV348- Finegoldia
ASV37	0.531749	0.309852	-1.71614	0.0861363	0.28561	FALSE	Not singificant	ASV37- Pedococcus-Phycicoccus
ASV366	-0.260895	0.190822	1.36721	0.171558	0.398928	FALSE	Not singificant	ASV366- Corynebacterium
ASV140	-0.042946	0.198092	0.216798	0.828366	0.922558	FALSE	Not singificant	ASV140- Mucilaginibacter
ASV367	-0.158615	0.164503	0.964208	0.334942	0.582106	FALSE	Not singificant	ASV367- Nocardiopsis
ASV174	0.324133	0.202303	-1.60222	0.109107	0.317781	FALSE	Not singificant	ASV174- Noviherbaspirillum
ASV102	-0.339231	0.32609	1.0403	0.298201	0.548516	FALSE	Not singificant	ASV102- Staphylococcus
ASV52	-0.302154	0.333912	0.904891	0.365523	0.605999	FALSE	Not singificant	ASV52- Friedmanniella
ASV53	-0.317093	0.446663	0.709915	0.477757	0.699969	FALSE	Not singificant	ASV53- Paracoccus
ASV159	0.243941	0.205	-1.18996	0.234063	0.484837	FALSE	Not singificant	ASV159- Rathayibacter
ASV125	-0.162759	0.25821	0.630335	0.528475	0.735778	FALSE	Not singificant	ASV125- Roseomonas
ASV10	-0.188313	0.315079	0.59767	0.55006	0.753344	FALSE	Not singificant	ASV10- Sphingomonas
ASV100	0.840248	0.293739	-2.86053	0.00422933	0.0854159	FALSE	Not singificant	ASV100-
ASV31	0.50962	0.365163	-1.3956	0.162836	0.383503	FALSE	Not singificant	ASV31-
ASV488	-0.0449664	0.136485	0.329461	0.741807	0.874572	FALSE	Not singificant	ASV488- Agromyces
ASV300	0.0534207	0.229208	-0.233066	0.81571	0.913595	FALSE	Not singificant	ASV300- Bosea
ASV26	0.0206548	0.422479	-0.0488895	0.961007	0.976507	FALSE	Not singificant	ASV26- Pedobacter
ASV484	0.0255064	0.123717	-0.206167	0.836661	0.922558	FALSE	Not singificant	ASV484- Pedobacter
ASV262	-0.573938	0.237952	2.412	0.0158655	0.128971	FALSE	Not singificant	ASV262- Bradyrhizobium
ASV215	-0.317482	0.160116	1.98282	0.0473874	0.217688	FALSE	Not singificant	ASV215- Mucilaginibacter
ASV103	-0.594602	0.287274	2.06981	0.0384701	0.190087	FALSE	Not singificant	ASV103- Pedobacter
ASV101	-0.22087	0.285518	0.773577	0.439181	0.674839	FALSE	Not singificant	ASV101- Pedobacter
ASV308	0.0516177	0.0937921	-0.550342	0.582085	0.777209	FALSE	Not singificant	ASV308- Nocardioides
ASV166	-0.0211464	0.26137	0.0809061	0.935517	0.966189	FALSE	Not singificant	ASV166- Frigoribacterium
ASV99	0.406128	0.25481	-1.59384	0.110971	0.317781	FALSE	Not singificant	ASV99-
ASV69	0.129696	0.457001	-0.283798	0.776565	0.882927	FALSE	Not singificant	ASV69- Acinetobacter
ASV310	0.184834	0.152027	-1.2158	0.224062	0.480018	FALSE	Not singificant	ASV310-
ASV55	-0.171342	0.312017	0.549144	0.582907	0.777209	FALSE	Not singificant	ASV55- Nocardioides
ASV2	-0.732223	0.28955	2.52883	0.0114442	0.114164	FALSE	Not singificant	ASV2-
ASV18	0.0155998	0.505157	-0.0308811	0.975364	0.982714	FALSE	Not singificant	ASV18- Cutibacterium
ASV9	-1.19258	0.559449	2.1317	0.0330312	0.172726	FALSE	Not singificant	ASV9-
ASV197	0.0966694	0.212155	-0.455654	0.648639	0.838241	FALSE	Not singificant	ASV197-
ASV143	-0.278174	0.32218	0.863412	0.387911	0.629138	FALSE	Not singificant	ASV143-
ASV495	-0.0130018	0.186617	0.0696708	0.944456	0.97144	FALSE	Not singificant	ASV495- Pedobacter
ASV115	0.0270715	0.197845	-0.136832	0.891164	0.949048	FALSE	Not singificant	ASV115-
ASV247	-0.396208	0.164068	2.4149	0.0157395	0.128971	FALSE	Not singificant	ASV247-
ASV70	-0.137627	0.357653	0.384805	0.700382	0.87374	FALSE	Not singificant	ASV70- Streptococcus
ASV312	0.135178	0.111354	-1.21394	0.22477	0.480018	FALSE	Not singificant	ASV312- Plantibacter
ASV265	-0.366822	0.195582	1.87553	0.0607192	0.235577	FALSE	Not singificant	ASV265- Sediminibacterium
ASV420	0.0516177	0.152632	-0.338185	0.735224	0.874572	FALSE	Not singificant	ASV420- Rothia
ASV462	0.0255064	0.183904	-0.138694	0.889692	0.949048	FALSE	Not singificant	ASV462- Cutibacterium
ASV161	-0.620644	0.280936	2.2092	0.0271609	0.172726	FALSE	Not singificant	ASV161- Pseudomonas
ASV82	-0.207886	0.296652	0.700774	0.483444	0.703871	FALSE	Not singificant	ASV82- Roseomonas
ASV228	0.0878477	0.29477	-0.298021	0.765687	0.881064	FALSE	Not singificant	ASV228- Microbacterium
ASV79	-0.832875	0.310877	2.67911	0.00738173	0.0885807	FALSE	Not singificant	ASV79- Pedobacter
ASV129	-0.775449	0.28266	2.7434	0.00608065	0.0854159	FALSE	Not singificant	ASV129- Rhizobium
ASV356	-0.0393606	0.229758	0.171313	0.863978	0.938459	FALSE	Not singificant	ASV356- Corynebacterium
ASV122	-0.958359	0.360031	2.66187	0.00777069	0.0890097	FALSE	Not singificant	ASV122-
ASV235	-0.24702	0.343935	0.718216	0.472624	0.699969	FALSE	Not singificant	ASV235- Acidibacter
ASV350	-0.210078	0.220782	0.951521	0.34134	0.585155	FALSE	Not singificant	ASV350- Actinomyces
ASV146	0.563993	0.295844	-1.90639	0.0566002	0.232517	FALSE	Not singificant	ASV146- Streptococcus
ASV3	0.41203	0.211427	-1.94881	0.0513186	0.226882	FALSE	Not singificant	ASV3- Sphingomonas
ASV56	-0.214842	0.357864	0.600345	0.548277	0.753344	FALSE	Not singificant	ASV56- Chryseobacterium
ASV157	0.129732	0.326505	-0.397337	0.691119	0.87374	FALSE	Not singificant	ASV157- Novosphingobium
ASV110	0.223227	0.260761	-0.856063	0.391963	0.629138	FALSE	Not singificant	ASV110-
ASV193	-0.158154	0.25077	0.630674	0.528254	0.735778	FALSE	Not singificant	ASV193- 67-14
ASV1048	-0.340008	0.137015	2.48153	0.0130821	0.117739	FALSE	Not singificant	ASV1048- Rhodococcus
ASV416	-0.0130018	0.148549	0.087525	0.930254	0.964708	FALSE	Not singificant	ASV416- Pedobacter
ASV59	0.46226	0.286733	-1.61216	0.106926	0.317781	FALSE	Not singificant	ASV59-
ASV14	-0.459762	0.552136	0.832698	0.405015	0.633937	FALSE	Not singificant	ASV14- Methylobacterium
ASV230	-0.424055	0.231529	1.83154	0.0670199	0.244768	FALSE	Not singificant	ASV230- Microbacterium
ASV323	0.257246	0.236293	-1.08867	0.276298	0.527479	FALSE	Not singificant	ASV323- Cutibacterium
ASV464	-0.0231307	0.17751	0.130307	0.896324	0.949048	FALSE	Not singificant	ASV464- Chryseobacterium
ASV528	0.0741436	0.0977697	-0.758349	0.448242	0.684588	FALSE	Not singificant	ASV528- Nocardioides
ASV43	-0.294833	0.4232	0.696676	0.486006	0.703871	FALSE	Not singificant	ASV43-
ASV149	-0.506334	0.229062	2.21047	0.0270728	0.172726	FALSE	Not singificant	ASV149-
ASV153	-0.284688	0.286256	0.994523	0.319968	0.582106	FALSE	Not singificant	ASV153- Granulicatella
ASV360	-0.109833	0.163675	0.671047	0.502191	0.714983	FALSE	Not singificant	ASV360- Streptococcus
ASV54	0.222123	0.401324	-0.553475	0.579938	0.777209	FALSE	Not singificant	ASV54- Noviherbaspirillum
ASV137	-0.0094163	0.305738	0.0307986	0.97543	0.982714	FALSE	Not singificant	ASV137-
ASV211	0.139466	0.282733	-0.493278	0.621816	0.816133	FALSE	Not singificant	ASV211- Microvirga
ASV176	-0.689676	0.331737	2.07898	0.0376188	0.189599	FALSE	Not singificant	ASV176- Staphylococcus
ASV286	-0.345861	0.158017	2.18876	0.0286142	0.172726	FALSE	Not singificant	ASV286- Micrococcus
ASV162	-0.46287	0.287245	1.61141	0.10709	0.317781	FALSE	Not singificant	ASV162- Lactobacillus
ASV48	-0.290739	0.373168	0.77911	0.435915	0.67393	FALSE	Not singificant	ASV48- Sphingomonas
ASV40	0.183165	0.387694	-0.472447	0.636608	0.826934	FALSE	Not singificant	ASV40- Klenkia
ASV107	-0.233174	0.312969	0.745039	0.456248	0.68847	FALSE	Not singificant	ASV107-
ASV98	0.556725	0.318634	-1.74722	0.0805986	0.274471	FALSE	Not singificant	ASV98-
ASV92	0.4984	0.32396	-1.53846	0.123935	0.339422	FALSE	Not singificant	ASV92- Corynebacterium
ASV432	-0.551489	0.179523	3.07197	0.0021265	0.0514629	FALSE	Not singificant	ASV432- Abiotrophia
ASV50	-0.0308006	0.487585	0.0631697	0.949631	0.972793	FALSE	Not singificant	ASV50- Staphylococcus
ASV216	0.275551	0.289576	-0.951567	0.341317	0.585155	FALSE	Not singificant	ASV216- uncultured
ASV217	-0.124941	0.108812	1.14823	0.250874	0.501747	FALSE	Not singificant	ASV217- Afipia
ASV599	-0.315917	0.14605	2.16307	0.0305354	0.172726	FALSE	Not singificant	ASV599- Corynebacterium
ASV74	-0.6441	0.292513	2.20195	0.0276686	0.172726	FALSE	Not singificant	ASV74- Dyadobacter
ASV119	-1.38355	0.334198	4.13991	3.47435e-05	0.00291845	TRUE	0_ND	ASV119- Bacillus
ASV294	-0.337643	0.27459	1.22962	0.218838	0.480018	FALSE	Not singificant	ASV294-
ASV446	-0.542822	0.25496	2.12905	0.0332505	0.172726	FALSE	Not singificant	ASV446- Corynebacterium
ASV144	-0.635603	0.342607	1.8552	0.0635683	0.235577	FALSE	Not singificant	ASV144- Neisseria
ASV199	-0.292219	0.263488	1.10904	0.267413	0.51837	FALSE	Not singificant	ASV199- Chryseobacterium
ASV396	-0.041381	0.132547	0.312198	0.75489	0.877567	FALSE	Not singificant	ASV396- Arthrobacter
ASV315	-0.268845	0.125226	2.14688	0.0318028	0.172726	FALSE	Not singificant	ASV315- Chryseobacterium
ASV256	-0.420392	0.262909	1.599	0.10982	0.317781	FALSE	Not singificant	ASV256-
ASV1	-0.519555	0.611705	0.849354	0.395684	0.629839	FALSE	Not singificant	ASV1- Acinetobacter
ASV133	0.0269495	0.250165	-0.107727	0.914212	0.957935	FALSE	Not singificant	ASV133- Cellulomonas
ASV28	-0.762597	0.410993	1.8555	0.0635247	0.235577	FALSE	Not singificant	ASV28- Bacillus
ASV638	0.0732686	0.17926	-0.408728	0.68274	0.868941	FALSE	Not singificant	ASV638- Shinella
ASV353	-0.362533	0.153635	2.35971	0.0182891	0.142067	FALSE	Not singificant	ASV353- Bradyrhizobium
ASV104	-0.493413	0.314544	1.56866	0.116727	0.323244	FALSE	Not singificant	ASV104- Massilia
ASV169	-0.390913	0.176213	2.21841	0.026527	0.172726	FALSE	Not singificant	ASV169-
ASV134	0.202065	0.189788	-1.06469	0.287017	0.539763	FALSE	Not singificant	ASV134- Nocardioides
ASV64	-0.436308	0.448433	0.97296	0.330573	0.582106	FALSE	Not singificant	ASV64-
ASV377	-0.299934	0.225106	1.33241	0.182724	0.411831	FALSE	Not singificant	ASV377- Sphingobium
ASV91	-0.027522	0.277402	0.0992135	0.920969	0.959025	FALSE	Not singificant	ASV91- Hymenobacter
ASV278	-0.296665	0.156123	1.90021	0.0574062	0.232517	FALSE	Not singificant	ASV278-
ASV272	0.157703	0.161181	-0.978422	0.327865	0.582106	FALSE	Not singificant	ASV272- Streptococcus
ASV239	-0.198124	0.168106	1.17857	0.23857	0.484837	FALSE	Not singificant	ASV239- P3OB-42
ASV131	-0.0674591	0.369785	0.182428	0.855247	0.933687	FALSE	Not singificant	ASV131- Paenibacillus
ASV16	0.692002	0.483698	-1.43065	0.152531	0.373183	FALSE	Not singificant	ASV16- Pseudomonas
ASV597	0.000712675	0.144897	-0.0049185	0.996076	0.996076	FALSE	Not singificant	ASV597- Edaphobaculum
ASV49	-0.539476	0.252949	2.13275	0.0329456	0.172726	FALSE	Not singificant	ASV49-
ASV302	-0.556778	0.236587	2.35337	0.0186041	0.142067	FALSE	Not singificant	ASV302- DSSD61
ASV259	-0.425145	0.242669	1.75195	0.0797816	0.274471	FALSE	Not singificant	ASV259- Lachnoclostridium
ASV61	-0.529666	0.33156	1.5975	0.110155	0.317781	FALSE	Not singificant	ASV61- Roseomonas
ASV430	0.028217	0.134079	-0.21045	0.833317	0.922558	FALSE	Not singificant	ASV430- Corynebacterium
ASV379	-0.347323	0.186617	1.86116	0.0627221	0.235577	FALSE	Not singificant	ASV379- uncultured
ASV78	-0.777376	0.393605	1.97501	0.0482666	0.217688	FALSE	Not singificant	ASV78- Corynebacterium
ASV185	-0.110979	0.151336	0.733326	0.46336	0.690927	FALSE	Not singificant	ASV185- Hymenobacter
ASV35	1.51848	0.435451	-3.48714	0.000488212	0.0205049	TRUE	4_dsRNA	ASV35- Brevundimonas
ASV87	-0.414313	0.303738	1.36405	0.172552	0.398928	FALSE	Not singificant	ASV87- Bdellovibrio
ASV179	0.119195	0.22524	-0.529193	0.596672	0.787232	FALSE	Not singificant	ASV179- Kocuria
ASV362	-0.118397	0.0842788	1.40483	0.160072	0.382203	FALSE	Not singificant	ASV362- Sphingomonas
ASV309	-0.093287	0.218322	0.427291	0.669167	0.860358	FALSE	Not singificant	ASV309- Staphylococcus
ASV319	-0.429831	0.223611	1.92222	0.0545775	0.229226	FALSE	Not singificant	ASV319- Bacillus
ASV165	-0.117228	0.323598	0.362263	0.717155	0.87374	FALSE	Not singificant	ASV165- Paenibacillus
ASV505	0.117099	0.190625	-0.614287	0.539026	0.746343	FALSE	Not singificant	ASV505- Aureimonas
ASV481	-0.312648	0.144706	2.16057	0.0307286	0.172726	FALSE	Not singificant	ASV481- Actinomyces
ASV96	0.117765	0.334321	-0.352252	0.724649	0.87374	FALSE	Not singificant	ASV96- Staphylococcus
ASV67	-0.448889	0.461447	0.972786	0.33066	0.582106	FALSE	Not singificant	ASV67- Cutibacterium
ASV75	0.254749	0.44092	-0.577767	0.563421	0.763345	FALSE	Not singificant	ASV75- Microbacterium
ASV46	-0.204136	0.350475	0.582456	0.56026	0.763165	FALSE	Not singificant	ASV46- Dyadobacter
ASV258	-0.036086	0.176895	0.203996	0.838356	0.922558	FALSE	Not singificant	ASV258- Dyadobacter
ASV42	-0.482519	0.450075	1.07208	0.283682	0.537503	FALSE	Not singificant	ASV42- Escherichia-Shigella
ASV120	-0.0774196	0.274377	0.282165	0.777817	0.882927	FALSE	Not singificant	ASV120- Massilia
ASV331	-0.169302	0.182715	0.926591	0.354139	0.594953	FALSE	Not singificant	ASV331- Bdellovibrio
ASV384	-0.429034	0.253654	1.69141	0.0907577	0.297025	FALSE	Not singificant	ASV384-
ASV148	0.0370419	0.25235	-0.146788	0.883299	0.949048	FALSE	Not singificant	ASV148-
ASV12	2.41081	0.494166	-4.87854	1.06875e-06	0.000212941	TRUE	4_dsRNA	ASV12- Chryseobacterium
ASV7	1.67219	0.492599	-3.39463	0.000687221	0.02474	TRUE	4_dsRNA	ASV7- Pseudomonas
ASV41	0.433543	0.439457	-0.986542	0.323867	0.582106	FALSE	Not singificant	ASV41- Longimicrobium
ASV156	-0.399406	0.27636	1.44523	0.148392	0.371661	FALSE	Not singificant	ASV156-
ASV130	0.310501	0.254513	-1.21998	0.222472	0.480018	FALSE	Not singificant	ASV130-
ASV23	-0.543821	0.499449	1.08884	0.276224	0.527479	FALSE	Not singificant	ASV23- Methylobacterium
ASV190	-0.299934	0.260016	1.15352	0.248696	0.501372	FALSE	Not singificant	ASV190- Sphingobium
ASV57	-0.911731	0.245859	3.70834	0.000208619	0.013143	TRUE	0_ND	ASV57- Janibacter
ASV94	-0.29925	0.332643	0.899613	0.368326	0.606161	FALSE	Not singificant	ASV94- Staphylococcus
ASV123	-0.548476	0.258105	2.12501	0.0335856	0.172726	FALSE	Not singificant	ASV123- Noviherbaspirillum
ASV473	-0.27414	0.172649	1.58785	0.112321	0.317817	FALSE	Not singificant	ASV473-
ASV346	-0.0672748	0.21621	0.311155	0.755683	0.877567	FALSE	Not singificant	ASV346- Staphylococcus
ASV95	-1.07832	0.391999	2.75083	0.00594443	0.0854159	FALSE	Not singificant	ASV95- Microbacterium
ASV111	-0.354183	0.2959	1.19697	0.231318	0.484837	FALSE	Not singificant	ASV111- Micrococcus
ASV253	-0.30352	0.18197	1.66797	0.0953221	0.300264	FALSE	Not singificant	ASV253- Aureimonas
ASV38	0.137171	0.388824	-0.352785	0.724249	0.87374	FALSE	Not singificant	ASV38- Massilia
ASV307	-0.71667	0.257444	2.78378	0.00537288	0.0854159	FALSE	Not singificant	ASV307- Staphylococcus
ASV105	0.0838299	0.31062	-0.269879	0.787253	0.889632	FALSE	Not singificant	ASV105- Lawsonella
ASV196	-0.0713252	0.131244	0.543456	0.586816	0.778303	FALSE	Not singificant	ASV196- Sphingomonas
ASV232	-0.400351	0.207897	1.92572	0.0541397	0.229226	FALSE	Not singificant	ASV232- Pedobacter
ASV333	-0.262991	0.147861	1.77864	0.0752994	0.26726	FALSE	Not singificant	ASV333- Rhizorhapis
ASV172	-0.836153	0.304907	2.74232	0.00610064	0.0854159	FALSE	Not singificant	ASV172- Curtobacterium
ASV347	-0.156906	0.104266	1.50486	0.132359	0.348141	FALSE	Not singificant	ASV347- Nocardioides
ASV112	-0.408915	0.266733	1.53305	0.125263	0.339422	FALSE	Not singificant	ASV112- Sphingomonas
ASV452	0.0131095	0.124471	-0.105322	0.91612	0.957935	FALSE	Not singificant	ASV452-
ASV330	-0.516566	0.159734	3.2339	0.0012211	0.0384647	TRUE	0_ND	ASV330- Polymorphobacter
ASV17	1.47787	0.420962	-3.5107	0.000446934	0.0205049	TRUE	4_dsRNA	ASV17- Arthrobacter
ASV66	0.214462	0.226846	-0.945407	0.344451	0.586498	FALSE	Not singificant	ASV66- Nakamurella
ASV220	-0.344097	0.258435	1.33146	0.183036	0.411831	FALSE	Not singificant	ASV220- Streptococcus
ASV22	1.30829	0.513104	-2.54975	0.0107799	0.113189	FALSE	Not singificant	ASV22- Alkanindiges
ASV126	-0.395644	0.236999	1.66939	0.0950406	0.300264	FALSE	Not singificant	ASV126-
ASV83	-0.55276	0.243584	2.26928	0.0232512	0.167408	FALSE	Not singificant	ASV83- Methylobacterium
ASV36	0.53584	0.454363	-1.17932	0.238271	0.484837	FALSE	Not singificant	ASV36- Rhodococcus
ASV76	-0.568683	0.31189	1.82335	0.0682509	0.245703	FALSE	Not singificant	ASV76- Devosia
ASV19	-0.219537	0.239888	0.915162	0.360107	0.600973	FALSE	Not singificant	ASV19- Serratia
ASV422	-0.4578	0.24495	1.86895	0.0616291	0.235577	FALSE	Not singificant	ASV422- Corynebacterium
ASV317	-0.0693048	0.194308	0.356675	0.721335	0.87374	FALSE	Not singificant	ASV317- Chryseobacterium
ASV261	-0.562073	0.24722	2.27357	0.0229918	0.167408	FALSE	Not singificant	ASV261-
ASV77	0.101503	0.283287	-0.358306	0.720114	0.87374	FALSE	Not singificant	ASV77- Spirosoma
ASV320	-0.13709	0.14156	0.968423	0.332833	0.582106	FALSE	Not singificant	ASV320- Staphylococcus
ASV20	0.0668445	0.575602	-0.11613	0.90755	0.956914	FALSE	Not singificant	ASV20- Cutibacterium
ASV44	-0.0262375	0.513832	0.0510624	0.959276	0.976507	FALSE	Not singificant	ASV44- Cloacibacterium
ASV191	0.377375	0.247997	-1.52169	0.128087	0.343382	FALSE	Not singificant	ASV191- Sphingomonas
ASV155	0.133613	0.208656	-0.640347	0.521947	0.734808	FALSE	Not singificant	ASV155- Deinococcus
ASV295	-0.401042	0.211662	1.89472	0.0581292	0.232517	FALSE	Not singificant	ASV295- Corynebacterium
ASV4	-1.00604	0.635678	1.58263	0.113506	0.317817	FALSE	Not singificant	ASV4- Methylobacterium
ASV357	-0.464343	0.185569	2.50227	0.0123399	0.115172	FALSE	Not singificant	ASV357- Cellulomonas
ASV34	-0.304636	0.445171	0.684312	0.493778	0.711041	FALSE	Not singificant	ASV34- Tardiphaga
ASV238	0.322568	0.187943	-1.7163	0.0861063	0.28561	FALSE	Not singificant	ASV238- Devosia
ASV88	-0.749008	0.33566	2.23145	0.0256515	0.172726	FALSE	Not singificant	ASV88-
ASV283	0.128634	0.175049	-0.734848	0.462432	0.690927	FALSE	Not singificant	ASV283- Lachnoclostridium
ASV73	0.102928	0.325132	-0.316574	0.751567	0.877567	FALSE	Not singificant	ASV73-
ASV208	-0.318302	0.286843	1.10967	0.267139	0.51837	FALSE	Not singificant	ASV208- Bacillus
ASV151	0.347001	0.293122	-1.18381	0.236488	0.484837	FALSE	Not singificant	ASV151- Streptococcus

## Sheet: bac_ND_dsRNA_Pi
ASVId	lfc	se	W	p_val	q_value	Diff_ab	group	name
ASV305	-0.632295	0.272389	2.32129	0.0202711	0.234807	FALSE	Not singificant	ASV305- Marmoricola
ASV167	-0.0592565	0.197674	0.299769	0.764353	0.89987	FALSE	Not singificant	ASV167- Aeromicrobium
ASV373	-0.280327	0.280763	0.998447	0.318062	0.637992	FALSE	Not singificant	ASV373- Nocardioides
ASV189	-0.172303	0.165353	1.04203	0.297397	0.621719	FALSE	Not singificant	ASV189- Acinetobacter
ASV168	0.217319	0.14659	-1.4825	0.138208	0.441031	FALSE	Not singificant	ASV168-
ASV63	-0.750288	0.361769	2.07394	0.0380845	0.316363	FALSE	Not singificant	ASV63- Streptococcus
ASV702	-0.0857129	0.123638	0.693256	0.488149	0.741867	FALSE	Not singificant	ASV702-
ASV58	0.270771	0.427899	-0.632793	0.526869	0.750243	FALSE	Not singificant	ASV58- Pseudomonas
ASV559	0.00583816	0.0681129	-0.0857129	0.931695	0.966459	FALSE	Not singificant	ASV559-
ASV121	0.102681	0.302579	-0.339354	0.734343	0.883755	FALSE	Not singificant	ASV121- Gemella
ASV15	0.52978	0.278049	-1.90534	0.0567354	0.350499	FALSE	Not singificant	ASV15- Sphingomonas
ASV225	-0.412823	0.282558	1.46102	0.14401	0.441031	FALSE	Not singificant	ASV225- Massilia
ASV27	-0.366528	0.565165	0.648532	0.516641	0.74892	FALSE	Not singificant	ASV27- Hymenobacter
ASV227	0.0262673	0.246984	-0.106352	0.915303	0.965242	FALSE	Not singificant	ASV227- Azohydromonas
ASV90	0.573595	0.290635	-1.9736	0.0484278	0.344043	FALSE	Not singificant	ASV90- Cloacibacterium
ASV5	0.0326546	0.530191	-0.0615901	0.950889	0.973828	FALSE	Not singificant	ASV5- Methylobacterium
ASV571	-0.412374	0.241856	1.70503	0.0881879	0.371405	FALSE	Not singificant	ASV571-
ASV39	-0.423391	0.552632	0.766136	0.443595	0.713896	FALSE	Not singificant	ASV39- Massilia
ASV378	0.132353	0.144457	-0.916212	0.359556	0.657545	FALSE	Not singificant	ASV378- Nocardioides
ASV6	2.10934	0.488672	-4.31647	1.58541e-05	0.000629636	TRUE	5_dsRNA_Pi	ASV6- Rhodococcus
ASV109	0.132885	0.304548	-0.436334	0.662595	0.829355	FALSE	Not singificant	ASV109- Pigmentiphaga
ASV108	-0.125937	0.283824	0.443715	0.657249	0.826765	FALSE	Not singificant	ASV108- Sphingomonas
ASV85	-0.249857	0.375623	0.665182	0.505934	0.748137	FALSE	Not singificant	ASV85- Pseudomonas
ASV147	-0.012282	0.207544	0.0591779	0.95281	0.973828	FALSE	Not singificant	ASV147- Stenotrophomonas
ASV316	-0.00158025	0.182862	0.00864179	0.993105	0.996445	FALSE	Not singificant	ASV316- Marmoricola
ASV363	-0.0293983	0.108545	0.270838	0.786515	0.903518	FALSE	Not singificant	ASV363- Lactococcus
ASV1088	-0.425036	0.192475	2.20827	0.0272256	0.25229	FALSE	Not singificant	ASV1088- Corynebacterium
ASV72	0.512113	0.199118	-2.57191	0.0101139	0.133888	FALSE	Not singificant	ASV72- Novosphingobium
ASV158	0.277105	0.212698	-1.30281	0.192639	0.495867	FALSE	Not singificant	ASV158- Sphingomonas
ASV372	-0.06077	0.265173	0.229172	0.818735	0.919152	FALSE	Not singificant	ASV372- Neisseria
ASV21	-1.8264	0.366914	4.97772	6.43367e-07	3.57712e-05	TRUE	0_ND	ASV21- Sphingomonas
ASV51	0.508601	0.359584	-1.41441	0.157241	0.455343	FALSE	Not singificant	ASV51- Rhodococcus
ASV71	0.479304	0.325675	-1.47172	0.141096	0.441031	FALSE	Not singificant	ASV71- Streptococcus
ASV25	0.358929	0.432215	-0.830439	0.40629	0.685289	FALSE	Not singificant	ASV25-
ASV145	0.0769276	0.27144	-0.283406	0.776866	0.89987	FALSE	Not singificant	ASV145- Exiguobacterium
ASV897	0.0668722	0.094657	-0.706469	0.479897	0.737079	FALSE	Not singificant	ASV897- Novosphingobium
ASV200	0.201337	0.222709	-0.904037	0.365976	0.657545	FALSE	Not singificant	ASV200- Ochrobactrum
ASV649	0.111924	0.136643	-0.819099	0.41273	0.691198	FALSE	Not singificant	ASV649- Sphingomonas
ASV30	0.0499431	0.497926	-0.100302	0.920104	0.965242	FALSE	Not singificant	ASV30- Massilia
ASV241	0.309736	0.188489	-1.64326	0.100329	0.387382	FALSE	Not singificant	ASV241-
ASV234	0.291486	0.209216	-1.39323	0.16355	0.460282	FALSE	Not singificant	ASV234- Schlegelella
ASV152	0.578558	0.191717	-3.01777	0.00254645	0.0471942	TRUE	5_dsRNA_Pi	ASV152- Brevundimonas
ASV270	-0.454154	0.344978	1.31647	0.188016	0.495867	FALSE	Not singificant	ASV270- Rickettsiella
ASV89	0.351537	0.233362	-1.5064	0.131964	0.441031	FALSE	Not singificant	ASV89- Rudanella
ASV390	-0.37431	0.235715	1.58798	0.112291	0.410748	FALSE	Not singificant	ASV390- Mycobacterium
ASV81	-0.421844	0.234395	1.79972	0.0719055	0.371405	FALSE	Not singificant	ASV81- Pedobacter
ASV84	0.156383	0.231956	-0.674192	0.500189	0.743597	FALSE	Not singificant	ASV84- Aureimonas
ASV194	0.22003	0.219385	-1.00294	0.315889	0.637992	FALSE	Not singificant	ASV194-
ASV201	-0.569629	0.254234	2.24057	0.025054	0.25229	FALSE	Not singificant	ASV201- Aureimonas
ASV47	0.0466142	0.234597	-0.198699	0.842498	0.922167	FALSE	Not singificant	ASV47- Microbacterium
ASV97	0.0304162	0.262723	-0.115773	0.907833	0.964386	FALSE	Not singificant	ASV97- Rubellimicrobium
ASV45	0.0828665	0.344556	-0.240503	0.809941	0.919035	FALSE	Not singificant	ASV45- Nakamurella
ASV186	0.195139	0.246898	-0.790361	0.429317	0.703959	FALSE	Not singificant	ASV186- Dyadobacter
ASV204	-0.012282	0.143267	0.0857282	0.931683	0.966459	FALSE	Not singificant	ASV204- Methylobacterium
ASV62	0.0144021	0.218018	-0.0660592	0.947331	0.973828	FALSE	Not singificant	ASV62- Polaromonas
ASV480	-0.186703	0.0830751	2.2474	0.0246146	0.25229	FALSE	Not singificant	ASV480- Methylobacterium
ASV65	-0.649345	0.44078	1.47317	0.140705	0.441031	FALSE	Not singificant	ASV65- Massilia
ASV224	0.443019	0.261344	-1.69516	0.0900457	0.371405	FALSE	Not singificant	ASV224- Cloacibacterium
ASV691	-0.288069	0.240036	1.20011	0.230097	0.537682	FALSE	Not singificant	ASV691- Kocuria
ASV263	-0.0218561	0.211287	0.103443	0.917612	0.965242	FALSE	Not singificant	ASV263- Enhydrobacter
ASV68	-0.20072	0.381848	0.525655	0.599128	0.789512	FALSE	Not singificant	ASV68- Spirosoma
ASV266	-0.268574	0.18611	1.44309	0.148995	0.442193	FALSE	Not singificant	ASV266- Rhodococcus
ASV485	-0.410636	0.233797	1.75638	0.0790239	0.371405	FALSE	Not singificant	ASV485-
ASV32	-0.473924	0.547195	0.866098	0.386436	0.675656	FALSE	Not singificant	ASV32- Pseudomonas
ASV29	1.46973	0.441786	-3.32679	0.000878511	0.0271362	TRUE	5_dsRNA_Pi	ASV29- Brevundimonas
ASV370	-0.183431	0.148721	1.23339	0.21743	0.530224	FALSE	Not singificant	ASV370- Novosphingobium
ASV213	-0.316103	0.191742	1.64859	0.0992324	0.387382	FALSE	Not singificant	ASV213- Streptococcus
ASV195	-0.323432	0.246542	1.31187	0.189562	0.495867	FALSE	Not singificant	ASV195- Glutamicibacter
ASV11	1.73052	0.641375	-2.69814	0.00697274	0.0969255	FALSE	Not singificant	ASV11-
ASV135	-0.077328	0.291451	0.265321	0.790762	0.904658	FALSE	Not singificant	ASV135- Noviherbaspirillum
ASV293	0.0247785	0.288185	-0.0859814	0.931481	0.966459	FALSE	Not singificant	ASV293- Abditibacterium
ASV13	1.5684	0.478552	-3.27739	0.00104773	0.0291269	TRUE	5_dsRNA_Pi	ASV13- Chryseobacterium
ASV348	0.0316357	0.100024	-0.316282	0.751789	0.898648	FALSE	Not singificant	ASV348- Finegoldia
ASV37	0.601494	0.310082	-1.93979	0.0524051	0.344043	FALSE	Not singificant	ASV37- Pedococcus-Phycicoccus
ASV400	-0.212949	0.189775	1.12212	0.261812	0.57765	FALSE	Not singificant	ASV400-
ASV140	-0.153606	0.285161	0.538665	0.590118	0.784942	FALSE	Not singificant	ASV140- Mucilaginibacter
ASV367	0.0443463	0.0909082	-0.487815	0.625681	0.803229	FALSE	Not singificant	ASV367- Nocardiopsis
ASV404	-0.00687243	0.139529	0.0492545	0.960716	0.977533	FALSE	Not singificant	ASV404- Micropepsis
ASV174	-0.0534031	0.278946	0.191446	0.848176	0.924678	FALSE	Not singificant	ASV174- Noviherbaspirillum
ASV102	0.374748	0.270267	-1.38658	0.165569	0.460282	FALSE	Not singificant	ASV102- Staphylococcus
ASV502	-0.427567	0.249949	1.71062	0.0871516	0.371405	FALSE	Not singificant	ASV502- Jatrophihabitans
ASV52	-0.149812	0.417584	0.358759	0.719775	0.872765	FALSE	Not singificant	ASV52- Friedmanniella
ASV53	0.242632	0.461715	-0.525502	0.599234	0.789512	FALSE	Not singificant	ASV53- Paracoccus
ASV159	0.294432	0.197427	-1.49135	0.13587	0.441031	FALSE	Not singificant	ASV159- Rathayibacter
ASV125	0.311008	0.165432	-1.87998	0.0601106	0.362545	FALSE	Not singificant	ASV125- Roseomonas
ASV10	-0.447063	0.342234	1.30631	0.191448	0.495867	FALSE	Not singificant	ASV10- Sphingomonas
ASV371	-0.365874	0.216118	1.69294	0.0904668	0.371405	FALSE	Not singificant	ASV371-
ASV100	0.995001	0.252442	-3.9415	8.09744e-05	0.00281386	TRUE	5_dsRNA_Pi	ASV100-
ASV31	0.694889	0.338062	-2.05551	0.0398299	0.316363	FALSE	Not singificant	ASV31-
ASV488	0.101795	0.110136	-0.924263	0.355349	0.65422	FALSE	Not singificant	ASV488- Agromyces
ASV300	0.245234	0.201093	-1.21951	0.222652	0.537682	FALSE	Not singificant	ASV300- Bosea
ASV26	0.252081	0.421087	-0.598642	0.549411	0.759882	FALSE	Not singificant	ASV26- Pedobacter
ASV484	0.0374891	0.122536	-0.305943	0.759648	0.898648	FALSE	Not singificant	ASV484- Pedobacter
ASV262	-0.39779	0.228699	1.73936	0.0819716	0.371405	FALSE	Not singificant	ASV262- Bradyrhizobium
ASV358	0.17013	0.226132	-0.752347	0.451842	0.717783	FALSE	Not singificant	ASV358- Pedobacter
ASV215	-0.344142	0.202866	1.6964	0.0898104	0.371405	FALSE	Not singificant	ASV215- Mucilaginibacter
ASV103	0.0408585	0.19773	-0.206637	0.836293	0.922167	FALSE	Not singificant	ASV103- Pedobacter
ASV646	-0.197966	0.111472	1.77592	0.0757463	0.371405	FALSE	Not singificant	ASV646- Kineococcus
ASV101	0.00910991	0.246478	-0.0369604	0.970517	0.981104	FALSE	Not singificant	ASV101- Pedobacter
ASV308	0.0828545	0.0918387	-0.902174	0.366964	0.657545	FALSE	Not singificant	ASV308- Nocardioides
ASV166	-0.00128708	0.288839	0.00445605	0.996445	0.996445	FALSE	Not singificant	ASV166- Frigoribacterium
ASV184	-0.324046	0.214692	1.50935	0.13121	0.441031	FALSE	Not singificant	ASV184- Sphingomonas
ASV99	-0.0884672	0.375432	0.235641	0.813711	0.919152	FALSE	Not singificant	ASV99-
ASV69	0.784735	0.352086	-2.22881	0.0258262	0.25229	FALSE	Not singificant	ASV69- Acinetobacter
ASV280	-0.0655409	0.22444	0.292019	0.770272	0.89987	FALSE	Not singificant	ASV280- Brevundimonas
ASV289	-0.00542476	0.194797	0.0278483	0.977783	0.984869	FALSE	Not singificant	ASV289- uncultured
ASV310	0.216071	0.151326	-1.42785	0.153336	0.448709	FALSE	Not singificant	ASV310-
ASV55	-0.297721	0.380959	0.781504	0.434506	0.70639	FALSE	Not singificant	ASV55- Nocardioides
ASV2	-0.503098	0.308685	1.62981	0.103142	0.392787	FALSE	Not singificant	ASV2-
ASV18	0.196934	0.455187	-0.432644	0.665274	0.829355	FALSE	Not singificant	ASV18- Cutibacterium
ASV9	-0.424287	0.522685	0.811745	0.416938	0.694064	FALSE	Not singificant	ASV9-
ASV197	0.294336	0.150787	-1.952	0.050938	0.344043	FALSE	Not singificant	ASV197-
ASV143	0.379916	0.167009	-2.27483	0.0229163	0.25229	FALSE	Not singificant	ASV143-
ASV495	0.13376	0.148361	-0.901584	0.367278	0.657545	FALSE	Not singificant	ASV495- Pedobacter
ASV115	-0.315057	0.334645	0.941466	0.346466	0.642117	FALSE	Not singificant	ASV115-
ASV247	-0.440413	0.238363	1.84766	0.0646517	0.370879	FALSE	Not singificant	ASV247-
ASV223	-0.350718	0.241148	1.45437	0.145844	0.441031	FALSE	Not singificant	ASV223- Chryseobacterium
ASV70	-0.148615	0.403763	0.368074	0.712818	0.871505	FALSE	Not singificant	ASV70- Streptococcus
ASV124	-0.178268	0.288218	0.618517	0.536235	0.750243	FALSE	Not singificant	ASV124- Massilia
ASV419	-0.393778	0.229321	1.71715	0.0859522	0.371405	FALSE	Not singificant	ASV419- uncultured
ASV312	0.0322945	0.16259	-0.198626	0.842556	0.922167	FALSE	Not singificant	ASV312- Plantibacter
ASV265	0.0508898	0.0904094	-0.562882	0.573515	0.779221	FALSE	Not singificant	ASV265- Sediminibacterium
ASV420	0.143889	0.144391	-0.996523	0.318996	0.637992	FALSE	Not singificant	ASV420- Rothia
ASV462	0.156285	0.161823	-0.96578	0.334154	0.640836	FALSE	Not singificant	ASV462- Cutibacterium
ASV267	-0.102144	0.20304	0.503075	0.614911	0.798092	FALSE	Not singificant	ASV267-
ASV82	0.341981	0.194332	-1.75978	0.0784454	0.371405	FALSE	Not singificant	ASV82- Roseomonas
ASV228	0.426275	0.240117	-1.77528	0.0758514	0.371405	FALSE	Not singificant	ASV228- Microbacterium
ASV296	-0.0169038	0.244048	0.0692641	0.944779	0.973828	FALSE	Not singificant	ASV296- Methylobacterium
ASV192	-0.268052	0.264867	1.01202	0.311526	0.636796	FALSE	Not singificant	ASV192-
ASV129	-0.472513	0.245457	1.92503	0.0542257	0.344043	FALSE	Not singificant	ASV129- Rhizobium
ASV356	0.117875	0.200368	-0.588292	0.556336	0.761879	FALSE	Not singificant	ASV356- Corynebacterium
ASV122	-0.105756	0.161	0.65687	0.511264	0.74892	FALSE	Not singificant	ASV122-
ASV235	0.281064	0.191968	-1.46412	0.14316	0.441031	FALSE	Not singificant	ASV235- Acidibacter
ASV350	0.166414	0.125793	-1.32292	0.18586	0.495867	FALSE	Not singificant	ASV350- Actinomyces
ASV146	0.480364	0.333301	-1.44123	0.149518	0.442193	FALSE	Not singificant	ASV146- Streptococcus
ASV3	0.44016	0.198657	-2.21568	0.0267132	0.25229	FALSE	Not singificant	ASV3- Sphingomonas
ASV56	-0.0905244	0.423878	0.213562	0.830888	0.922167	FALSE	Not singificant	ASV56- Chryseobacterium
ASV269	-0.235026	0.187973	1.25032	0.211182	0.522541	FALSE	Not singificant	ASV269- Massilia
ASV157	0.498104	0.27031	-1.84271	0.0653708	0.370879	FALSE	Not singificant	ASV157- Novosphingobium
ASV110	-0.051736	0.344617	0.150126	0.880665	0.94527	FALSE	Not singificant	ASV110-
ASV193	-0.145486	0.282107	0.515713	0.606055	0.791001	FALSE	Not singificant	ASV193- 67-14
ASV416	0.107648	0.121875	-0.88327	0.377091	0.663489	FALSE	Not singificant	ASV416- Pedobacter
ASV59	0.493497	0.287199	-1.71831	0.0857399	0.371405	FALSE	Not singificant	ASV59-
ASV14	-0.300732	0.554445	0.542402	0.587542	0.784942	FALSE	Not singificant	ASV14- Methylobacterium
ASV323	0.124634	0.262634	-0.474555	0.635104	0.806205	FALSE	Not singificant	ASV323- Cutibacterium
ASV464	0.130174	0.118803	-1.09571	0.273204	0.585739	FALSE	Not singificant	ASV464- Chryseobacterium
ASV528	0.10538	0.0963161	-1.09411	0.273907	0.585739	FALSE	Not singificant	ASV528- Nocardioides
ASV273	-0.592944	0.294499	2.0134	0.0440726	0.340225	FALSE	Not singificant	ASV273- Exiguobacterium
ASV43	0.456925	0.406594	-1.12379	0.261104	0.57765	FALSE	Not singificant	ASV43-
ASV149	-0.407364	0.290529	1.40215	0.160871	0.460282	FALSE	Not singificant	ASV149-
ASV153	-0.393704	0.325812	1.20838	0.226902	0.537682	FALSE	Not singificant	ASV153- Granulicatella
ASV360	-0.0586837	0.188411	0.311467	0.755446	0.898648	FALSE	Not singificant	ASV360- Streptococcus
ASV54	0.245923	0.444539	-0.55321	0.58012	0.782082	FALSE	Not singificant	ASV54- Noviherbaspirillum
ASV335	-0.21722	0.174195	1.24699	0.2124	0.522541	FALSE	Not singificant	ASV335-
ASV137	0.165851	0.268676	-0.617288	0.537044	0.750243	FALSE	Not singificant	ASV137-
ASV211	0.369787	0.253942	-1.45619	0.14534	0.441031	FALSE	Not singificant	ASV211- Microvirga
ASV176	-0.0959686	0.243361	0.394347	0.693325	0.859281	FALSE	Not singificant	ASV176- Staphylococcus
ASV286	-0.316103	0.184164	1.71642	0.0860851	0.371405	FALSE	Not singificant	ASV286- Micrococcus
ASV162	-0.111269	0.188547	0.590142	0.555096	0.761879	FALSE	Not singificant	ASV162- Lactobacillus
ASV48	0.254071	0.316675	-0.80231	0.422374	0.698928	FALSE	Not singificant	ASV48- Sphingomonas
ASV40	0.711489	0.363772	-1.95586	0.0504811	0.344043	FALSE	Not singificant	ASV40- Klenkia
ASV107	-0.0569755	0.334437	0.170362	0.864725	0.931758	FALSE	Not singificant	ASV107-
ASV98	0.84808	0.269085	-3.15172	0.0016231	0.0352083	TRUE	5_dsRNA_Pi	ASV98-
ASV455	0.120488	0.122255	-0.985548	0.324355	0.640836	FALSE	Not singificant	ASV455- Ferruginibacter
ASV92	0.199831	0.411191	-0.485981	0.626981	0.803229	FALSE	Not singificant	ASV92- Corynebacterium
ASV503	-0.0587813	0.160662	0.365869	0.714463	0.871505	FALSE	Not singificant	ASV503- 67-14
ASV329	-0.155052	0.16134	0.961023	0.336541	0.640836	FALSE	Not singificant	ASV329- Arthrobacter
ASV50	0.328267	0.50551	-0.649377	0.516095	0.74892	FALSE	Not singificant	ASV50- Staphylococcus
ASV216	0.0163677	0.357352	-0.0458028	0.963467	0.977533	FALSE	Not singificant	ASV216- uncultured
ASV217	-0.0519241	0.109187	0.475551	0.634395	0.806205	FALSE	Not singificant	ASV217- Afipia
ASV74	-0.120949	0.176282	0.686112	0.492643	0.741867	FALSE	Not singificant	ASV74- Dyadobacter
ASV119	-0.197307	0.178329	1.10642	0.268545	0.585739	FALSE	Not singificant	ASV119- Bacillus
ASV144	0.204923	0.160965	-1.27309	0.202987	0.517709	FALSE	Not singificant	ASV144- Neisseria
ASV396	0.079269	0.104947	-0.755321	0.450056	0.717783	FALSE	Not singificant	ASV396- Arthrobacter
ASV521	-0.020232	0.166817	0.121283	0.903467	0.964386	FALSE	Not singificant	ASV521-
ASV436	-0.188841	0.210237	0.898227	0.369065	0.657545	FALSE	Not singificant	ASV436- Bradyrhizobium
ASV113	-0.36203	0.321416	1.12636	0.260014	0.57765	FALSE	Not singificant	ASV113- Massilia
ASV1	-3.70055	0.658795	5.61715	1.94134e-08	1.34923e-06	TRUE	0_ND	ASV1- Acinetobacter
ASV133	0.221766	0.189171	-1.1723	0.241075	0.55849	FALSE	Not singificant	ASV133- Cellulomonas
ASV28	-0.37058	0.391183	0.947332	0.343469	0.640836	FALSE	Not singificant	ASV28- Bacillus
ASV638	0.181522	0.160796	-1.12889	0.258942	0.57765	FALSE	Not singificant	ASV638- Shinella
ASV173	-0.150119	0.289569	0.51842	0.604165	0.791001	FALSE	Not singificant	ASV173- Stenotrophomonas
ASV104	-0.22197	0.342755	0.647606	0.51724	0.74892	FALSE	Not singificant	ASV104- Massilia
ASV249	-0.216086	0.282457	0.765021	0.444259	0.713896	FALSE	Not singificant	ASV249- Mycobacterium
ASV719	-0.175575	0.196403	0.893952	0.371348	0.657545	FALSE	Not singificant	ASV719- Corynebacterium
ASV134	0.117777	0.214153	-0.549967	0.582342	0.782082	FALSE	Not singificant	ASV134- Nocardioides
ASV64	0.0749934	0.350419	-0.214011	0.830539	0.922167	FALSE	Not singificant	ASV64-
ASV564	-0.17072	0.199573	0.855427	0.392315	0.681647	FALSE	Not singificant	ASV564- Haemophilus
ASV91	-0.0756869	0.332553	0.227593	0.819963	0.919152	FALSE	Not singificant	ASV91- Hymenobacter
ASV237	-0.938205	0.298075	3.14755	0.00164643	0.0352083	TRUE	0_ND	ASV237- Methylobacterium
ASV278	-0.252591	0.16779	1.5054	0.132221	0.441031	FALSE	Not singificant	ASV278-
ASV551	-0.302227	0.1615	1.87137	0.0612936	0.362545	FALSE	Not singificant	ASV551- Methylobacterium
ASV272	0.18894	0.15628	-1.20898	0.226669	0.537682	FALSE	Not singificant	ASV272- Streptococcus
ASV239	-0.142341	0.192483	0.7395	0.459604	0.721863	FALSE	Not singificant	ASV239- P3OB-42
ASV210	-0.149778	0.17903	0.836606	0.402814	0.685289	FALSE	Not singificant	ASV210- Methylophilus
ASV131	0.430655	0.269237	-1.59954	0.109701	0.410748	FALSE	Not singificant	ASV131- Paenibacillus
ASV16	-1.01436	0.491769	2.06268	0.0391428	0.316363	FALSE	Not singificant	ASV16- Pseudomonas
ASV1146	0.0668722	0.0968569	-0.690423	0.489928	0.741867	FALSE	Not singificant	ASV1146- Phenylobacterium
ASV597	0.121363	0.11073	-1.09603	0.273067	0.585739	FALSE	Not singificant	ASV597- Edaphobaculum
ASV8	-3.94323	0.645752	6.10641	1.01896e-09	1.41636e-07	TRUE	0_ND	ASV8- Serratia
ASV259	-0.202026	0.189313	1.06716	0.285902	0.606723	FALSE	Not singificant	ASV259- Lachnoclostridium
ASV61	-0.292056	0.352023	0.829651	0.406736	0.685289	FALSE	Not singificant	ASV61- Roseomonas
ASV430	0.0401997	0.140614	-0.285886	0.774965	0.89987	FALSE	Not singificant	ASV430- Corynebacterium
ASV78	-1.13439	0.381839	2.97086	0.00296969	0.0515983	FALSE	Not singificant	ASV78- Corynebacterium
ASV185	-0.25913	0.225044	1.15146	0.249542	0.573329	FALSE	Not singificant	ASV185- Hymenobacter
ASV526	-0.547811	0.188197	2.91084	0.0036046	0.0589458	FALSE	Not singificant	ASV526- Reyranella
ASV35	0.775085	0.520433	-1.48931	0.136407	0.441031	FALSE	Not singificant	ASV35- Brevundimonas
ASV170	-0.618796	0.365947	1.69094	0.0908474	0.371405	FALSE	Not singificant	ASV170- Paenibacillus
ASV87	-0.541337	0.372314	1.45398	0.145953	0.441031	FALSE	Not singificant	ASV87- Bdellovibrio
ASV179	0.211466	0.220198	-0.960343	0.336882	0.640836	FALSE	Not singificant	ASV179- Kocuria
ASV86	-0.242367	0.396851	0.610725	0.541381	0.75252	FALSE	Not singificant	ASV86- Massilia
ASV309	0.145598	0.14027	-1.03798	0.299278	0.621719	FALSE	Not singificant	ASV309- Staphylococcus
ASV221	-0.581386	0.340043	1.70974	0.0873133	0.371405	FALSE	Not singificant	ASV221-
ASV165	0.281939	0.213155	-1.32269	0.185937	0.495867	FALSE	Not singificant	ASV165- Paenibacillus
ASV505	0.186844	0.180155	-1.03713	0.299677	0.621719	FALSE	Not singificant	ASV505- Aureimonas
ASV96	0.195711	0.305269	-0.641111	0.521451	0.750243	FALSE	Not singificant	ASV96- Staphylococcus
ASV67	-0.32151	0.506744	0.634462	0.525779	0.750243	FALSE	Not singificant	ASV67- Cutibacterium
ASV75	0.728939	0.3641	-2.00203	0.0452817	0.340225	FALSE	Not singificant	ASV75- Microbacterium
ASV46	-0.124307	0.34948	0.355691	0.722072	0.872765	FALSE	Not singificant	ASV46- Dyadobacter
ASV258	-0.184334	0.24683	0.746806	0.45518	0.718978	FALSE	Not singificant	ASV258- Dyadobacter
ASV42	0.703591	0.33203	-2.11906	0.0340855	0.296118	FALSE	Not singificant	ASV42- Escherichia-Shigella
ASV120	-0.208635	0.294202	0.709157	0.478227	0.737079	FALSE	Not singificant	ASV120- Massilia
ASV148	-0.360771	0.367858	0.980735	0.326723	0.640836	FALSE	Not singificant	ASV148-
ASV364	-0.285111	0.191617	1.48792	0.136772	0.441031	FALSE	Not singificant	ASV364- Massilia
ASV12	1.07079	0.396866	-2.69813	0.00697306	0.0969255	FALSE	Not singificant	ASV12- Chryseobacterium
ASV7	-0.398042	0.286497	1.38934	0.16473	0.460282	FALSE	Not singificant	ASV7- Pseudomonas
ASV41	0.985502	0.358874	-2.7461	0.00603093	0.0931443	FALSE	Not singificant	ASV41- Longimicrobium
ASV156	0.152452	0.148398	-1.02732	0.304268	0.626567	FALSE	Not singificant	ASV156-
ASV130	-0.0370713	0.323911	0.114449	0.908882	0.964386	FALSE	Not singificant	ASV130-
ASV23	-0.767606	0.449463	1.70783	0.0876682	0.371405	FALSE	Not singificant	ASV23- Methylobacterium
ASV190	0.0349075	0.188016	-0.185663	0.852709	0.925989	FALSE	Not singificant	ASV190- Sphingobium
ASV57	-0.0679064	0.0954816	0.711199	0.476961	0.737079	FALSE	Not singificant	ASV57- Janibacter
ASV94	0.168219	0.299705	-0.561282	0.574606	0.779221	FALSE	Not singificant	ASV94- Staphylococcus
ASV346	0.182397	0.145094	-1.25709	0.208721	0.522541	FALSE	Not singificant	ASV346- Staphylococcus
ASV397	-0.274982	0.216943	1.26753	0.204965	0.518002	FALSE	Not singificant	ASV397- Aureimonas
ASV95	0.10297	0.354437	-0.290517	0.771421	0.89987	FALSE	Not singificant	ASV95- Microbacterium
ASV111	-0.550162	0.364594	1.50897	0.131306	0.441031	FALSE	Not singificant	ASV111- Micrococcus
ASV38	-0.296042	0.470675	0.628974	0.529366	0.750243	FALSE	Not singificant	ASV38- Massilia
ASV105	0.104819	0.339008	-0.309194	0.757174	0.898648	FALSE	Not singificant	ASV105- Lawsonella
ASV534	-0.265198	0.221008	1.19995	0.230159	0.537682	FALSE	Not singificant	ASV534- Delftia
ASV196	-0.35731	0.211251	1.6914	0.0907598	0.371405	FALSE	Not singificant	ASV196- Sphingomonas
ASV172	-0.302227	0.157147	1.92322	0.0544529	0.344043	FALSE	Not singificant	ASV172- Curtobacterium
ASV347	-0.101695	0.122358	0.831127	0.405902	0.685289	FALSE	Not singificant	ASV347- Nocardioides
ASV112	-0.0879008	0.240513	0.365471	0.71476	0.871505	FALSE	Not singificant	ASV112- Sphingomonas
ASV449	-0.0679064	0.0861349	0.788373	0.430479	0.703959	FALSE	Not singificant	ASV449- Nocardioides
ASV452	0.10538	0.110143	-0.95676	0.338689	0.640836	FALSE	Not singificant	ASV452-
ASV17	0.162356	0.353109	-0.459789	0.645668	0.815889	FALSE	Not singificant	ASV17- Arthrobacter
ASV66	-0.157325	0.401899	0.391454	0.695462	0.859281	FALSE	Not singificant	ASV66- Nakamurella
ASV220	-0.0246788	0.13853	0.178149	0.858606	0.928765	FALSE	Not singificant	ASV220- Streptococcus
ASV22	1.62257	0.507824	-3.19514	0.00139765	0.0352083	TRUE	5_dsRNA_Pi	ASV22- Alkanindiges
ASV126	-0.254594	0.224153	1.1358	0.256039	0.57765	FALSE	Not singificant	ASV126-
ASV83	-1.6141	0.358624	4.50082	6.76908e-06	0.000313634	TRUE	0_ND	ASV83- Methylobacterium
ASV36	1.81099	0.319893	-5.66126	1.50267e-08	1.34923e-06	TRUE	5_dsRNA_Pi	ASV36- Rhodococcus
ASV76	-0.758245	0.390802	1.94023	0.052352	0.344043	FALSE	Not singificant	ASV76- Devosia
ASV19	-3.19648	0.44772	7.13946	9.37008e-13	2.60488e-10	TRUE	0_ND	ASV19- Serratia
ASV260	-0.058341	0.238925	0.244182	0.80709	0.919035	FALSE	Not singificant	ASV260- Brevundimonas
ASV422	0.0668722	0.0977924	-0.683817	0.49409	0.741867	FALSE	Not singificant	ASV422- Corynebacterium
ASV1230	-0.0857129	0.126005	0.680233	0.496357	0.741867	FALSE	Not singificant	ASV1230- Acinetobacter
ASV317	0.145034	0.152349	-0.951987	0.341104	0.640836	FALSE	Not singificant	ASV317- Chryseobacterium
ASV392	0.132449	0.213544	-0.620242	0.535098	0.750243	FALSE	Not singificant	ASV392- Chryseobacterium
ASV261	-0.202685	0.206966	0.979317	0.327423	0.640836	FALSE	Not singificant	ASV261-
ASV77	0.156204	0.312545	-0.49978	0.61723	0.798092	FALSE	Not singificant	ASV77- Spirosoma
ASV479	-0.587195	0.230323	2.54944	0.0107896	0.136342	FALSE	Not singificant	ASV479- Quadrisphaera
ASV320	-0.132526	0.18643	0.710863	0.477169	0.737079	FALSE	Not singificant	ASV320- Staphylococcus
ASV20	1.42731	0.564932	-2.52651	0.0115201	0.139243	FALSE	Not singificant	ASV20- Cutibacterium
ASV44	0.656578	0.418968	-1.56713	0.117084	0.422719	FALSE	Not singificant	ASV44- Cloacibacterium
ASV685	-0.0293983	0.105949	0.277475	0.781415	0.901384	FALSE	Not singificant	ASV685- alphaI_cluster
ASV191	0.412542	0.259403	-1.59035	0.111755	0.410748	FALSE	Not singificant	ASV191- Sphingomonas
ASV155	0.292771	0.174244	-1.68023	0.0929124	0.374343	FALSE	Not singificant	ASV155- Deinococcus
ASV4	-0.609923	0.717077	0.850569	0.395009	0.682065	FALSE	Not singificant	ASV4- Methylobacterium
ASV34	-0.76325	0.432462	1.76489	0.0775815	0.371405	FALSE	Not singificant	ASV34- Tardiphaga
ASV238	0.392313	0.184296	-2.12871	0.0332783	0.296118	FALSE	Not singificant	ASV238- Devosia
ASV690	-0.348862	0.209584	1.66455	0.0960033	0.38127	FALSE	Not singificant	ASV690- Caulobacter
ASV88	0.0407609	0.195908	-0.208061	0.835181	0.922167	FALSE	Not singificant	ASV88-
ASV283	0.220905	0.166678	-1.32534	0.18506	0.495867	FALSE	Not singificant	ASV283- Lachnoclostridium
ASV324	-0.160905	0.169513	0.949222	0.342508	0.640836	FALSE	Not singificant	ASV324- Massilia
ASV73	0.875622	0.283832	-3.085	0.00203551	0.0404195	TRUE	5_dsRNA_Pi	ASV73-
ASV151	0.378237	0.288568	-1.31074	0.189946	0.495867	FALSE	Not singificant	ASV151- Streptococcus

## Sheet: fun_ND_ND_Pi
ASVId	lfc	se	W	p_val	q_value	Diff_ab	group	name
ASV1	-0.606208	0.236324	2.56516	0.010313	0.0891865	FALSE	Not singificant	ASV1-Fungi_gen
ASV2	-0.42616	0.242063	1.76053	0.0783178	0.315719	FALSE	Not singificant	ASV2-Fungi_gen
ASV3	-1.01585	0.764376	1.32899	0.183851	0.4941	FALSE	Not singificant	ASV3-Cystobasidium
ASV4	-0.825267	0.222267	3.71295	0.000204858	0.0132134	TRUE	0_ND	ASV4-
ASV5	-0.521038	0.215177	2.42144	0.0154591	0.124639	FALSE	Not singificant	ASV5-Fungi_gen
ASV6	-0.70008	0.457404	1.53055	0.12588	0.426064	FALSE	Not singificant	ASV6-
ASV7	2.36375	0.755357	-3.12932	0.00175213	0.0355635	TRUE	1_ND_Pi	ASV7-Cladosporium
ASV8	0.744069	0.720856	-1.0322	0.301978	0.548664	FALSE	Not singificant	ASV8-Cladosporium
ASV9	2.02753	0.689805	-2.93927	0.00328982	0.047154	TRUE	1_ND_Pi	ASV9-Cladosporium
ASV10	-0.504183	0.227458	2.2166	0.0266504	0.156268	FALSE	Not singificant	ASV10-Fungi_gen
ASV11	-1.15995	0.733275	1.58188	0.113677	0.407342	FALSE	Not singificant	ASV11-Apiospora
ASV12	-0.0657366	0.871857	0.0753983	0.939898	0.954699	FALSE	Not singificant	ASV12-Apiospora
ASV13	-0.799767	0.615702	1.29895	0.193961	0.500419	FALSE	Not singificant	ASV13-Penicillium
ASV14	0.829555	0.656731	-1.26316	0.206532	0.50839	FALSE	Not singificant	ASV14-Malassezia
ASV15	0.433084	0.831539	-0.520822	0.602491	0.777213	FALSE	Not singificant	ASV15-Dioszegia
ASV16	1.8421	0.601283	-3.06362	0.00218676	0.0355635	TRUE	1_ND_Pi	ASV16-Cladosporium
ASV17	-0.332982	0.562489	0.591979	0.553865	0.755207	FALSE	Not singificant	ASV17-Tulasnellaceae_gen
ASV18	0.0748834	0.287314	-0.260633	0.794376	0.891082	FALSE	Not singificant	ASV18-Sarocladium
ASV19	1.83681	0.600054	-3.06107	0.00220549	0.0355635	TRUE	1_ND_Pi	ASV19-Phaeoacremonium
ASV20	-0.104819	0.784534	0.133607	0.893713	0.943049	FALSE	Not singificant	ASV20-Dioszegia
ASV21	-0.395859	0.201765	1.96198	0.0497648	0.213989	FALSE	Not singificant	ASV21-Fungi_gen
ASV22	-0.660403	0.702869	0.939582	0.347432	0.58972	FALSE	Not singificant	ASV22-Filobasidium
ASV23	0.566435	0.441352	-1.28341	0.199349	0.504236	FALSE	Not singificant	ASV23-Helicoma
ASV24	-0.207231	0.717785	0.288709	0.772804	0.882228	FALSE	Not singificant	ASV24-Periconia
ASV25	-0.385935	0.627437	0.615097	0.538491	0.755057	FALSE	Not singificant	ASV25-Vishniacozyma
ASV26	-0.391367	0.766252	0.510754	0.609523	0.7785	FALSE	Not singificant	ASV26-Vishniacozyma
ASV27	-0.866943	0.801912	1.08109	0.279655	0.539217	FALSE	Not singificant	ASV27-Cladosporium
ASV28	0.235827	0.611804	-0.385461	0.699896	0.85176	FALSE	Not singificant	ASV28-Penicillium
ASV29	-0.774764	0.727867	1.06443	0.287133	0.539217	FALSE	Not singificant	ASV29-Dioszegia
ASV30	-0.549439	0.334022	1.64492	0.0999867	0.379361	FALSE	Not singificant	ASV30-
ASV31	0.495327	0.649884	-0.762178	0.445954	0.66893	FALSE	Not singificant	ASV31-Malassezia
ASV32	-0.839403	0.32748	2.56322	0.0103705	0.0891865	FALSE	Not singificant	ASV32-Fungi_gen
ASV33	-0.996676	0.305775	3.25951	0.00111607	0.03267	TRUE	0_ND	ASV33-
ASV34	-0.351735	0.496353	0.708639	0.478549	0.709572	FALSE	Not singificant	ASV34-Fungi_gen
ASV35	-0.307996	0.590016	0.522013	0.601661	0.777213	FALSE	Not singificant	ASV35-Aureobasidium
ASV36	0.750072	0.572881	-1.3093	0.190434	0.500419	FALSE	Not singificant	ASV36-Alternaria
ASV37	0.836566	0.595785	-1.40414	0.160277	0.48083	FALSE	Not singificant	ASV37-Cladosporium
ASV38	-1.20193	0.371899	3.23186	0.00122987	0.03267	TRUE	0_ND	ASV38-
ASV39	0.459718	0.54235	-0.847642	0.396637	0.63839	FALSE	Not singificant	ASV39-Penicillium
ASV40	-0.625807	0.29829	2.09798	0.0359068	0.178153	FALSE	Not singificant	ASV40-
ASV41	0.764939	0.497441	-1.53775	0.12411	0.426064	FALSE	Not singificant	ASV41-Malassezia
ASV43	1.24888	0.531738	-2.34868	0.0188402	0.127915	FALSE	Not singificant	ASV43-Alternaria
ASV44	-0.950882	0.508244	1.87092	0.0613568	0.255323	FALSE	Not singificant	ASV44-Fungi_gen
ASV45	-0.675192	0.603304	1.11916	0.263073	0.539217	FALSE	Not singificant	ASV45-Fungi_gen
ASV46	-0.851656	0.43043	1.97862	0.0478592	0.212891	FALSE	Not singificant	ASV46-Fungi_gen
ASV47	0.0103743	0.52303	-0.019835	0.984175	0.991864	FALSE	Not singificant	ASV47-Pseudopithomyces
ASV51	-0.393271	0.684185	0.574802	0.565425	0.755207	FALSE	Not singificant	ASV51-Cystobasidium
ASV52	-0.620692	0.551048	1.12638	0.260003	0.539217	FALSE	Not singificant	ASV52-Phialemonium
ASV54	-0.358786	0.54351	0.660128	0.509172	0.721793	FALSE	Not singificant	ASV54-Fungi_gen
ASV55	-0.883942	0.383152	2.30702	0.0210535	0.135795	FALSE	Not singificant	ASV55-Fungi_gen
ASV56	-0.347443	0.440696	0.788398	0.430464	0.66107	FALSE	Not singificant	ASV56-Fusarium
ASV57	0.926383	0.45437	-2.03883	0.0414673	0.191046	FALSE	Not singificant	ASV57-Pseudozyma
ASV58	0.959772	0.43842	-2.18916	0.028585	0.158053	FALSE	Not singificant	ASV58-Malassezia
ASV59	-0.499906	0.45531	1.09795	0.272228	0.539217	FALSE	Not singificant	ASV59-Fusarium
ASV61	0.447779	0.514207	-0.870814	0.383856	0.630469	FALSE	Not singificant	ASV61-Penicillium
ASV64	0.166794	0.509817	-0.327165	0.743543	0.861497	FALSE	Not singificant	ASV64-Fusarium
ASV65	1.00103	0.419565	-2.38588	0.0170385	0.127915	FALSE	Not singificant	ASV65-Sporobolomyces
ASV66	0.0661459	0.522112	-0.126689	0.899187	0.943049	FALSE	Not singificant	ASV66-Naganishia
ASV67	0.400294	0.377067	-1.0616	0.288419	0.539217	FALSE	Not singificant	ASV67-Fusarium
ASV69	-1.31102	0.467174	2.80629	0.00501162	0.0555865	FALSE	Not singificant	ASV69-Penicillium
ASV70	-0.1776	0.51784	0.342964	0.731626	0.861497	FALSE	Not singificant	ASV70-Malasseziales_gen
ASV71	0.129648	0.492765	-0.263102	0.792472	0.891082	FALSE	Not singificant	ASV71-Penicillium
ASV72	-0.495323	0.446558	1.1092	0.267344	0.539217	FALSE	Not singificant	ASV72-Phialemonium
ASV73	-0.52331	0.451927	1.15795	0.246883	0.539217	FALSE	Not singificant	ASV73-Phaeocytostroma
ASV74	-1.22942	0.471464	2.60767	0.00911611	0.0891865	FALSE	Not singificant	ASV74-Penicillium
ASV76	0.336675	0.253117	-1.33012	0.18348	0.4941	FALSE	Not singificant	ASV76-Cladosporium
ASV77	-0.340342	0.4445	0.765673	0.443871	0.66893	FALSE	Not singificant	ASV77-Rhodosporidiobolus
ASV78	-1.14074	0.394804	2.8894	0.00385983	0.0497918	TRUE	0_ND	ASV78-Cystobasidium
ASV82	-0.50739	0.51532	0.984612	0.324815	0.573988	FALSE	Not singificant	ASV82-Penicillium
ASV84	0.233747	0.243036	-0.961779	0.336161	0.58601	FALSE	Not singificant	ASV84-Pseudozyma
ASV85	-1.08521	0.523885	2.07146	0.0383154	0.183063	FALSE	Not singificant	ASV85-Fusarium
ASV86	-0.0340956	0.339486	0.100433	0.920001	0.954699	FALSE	Not singificant	ASV86-Malassezia
ASV87	0.103696	0.309048	-0.335534	0.737222	0.861497	FALSE	Not singificant	ASV87-Sarocladium
ASV91	0.33402	0.495604	-0.673966	0.500333	0.717144	FALSE	Not singificant	ASV91-Cladosporium
ASV93	-0.502249	0.35277	1.42373	0.154525	0.48083	FALSE	Not singificant	ASV93-Malassezia
ASV94	-0.186579	0.341753	0.545946	0.585103	0.770187	FALSE	Not singificant	ASV94-Moesziomyces
ASV95	0.521023	0.327769	-1.5896	0.111925	0.407342	FALSE	Not singificant	ASV95-Penicillium
ASV97	-0.580454	0.418821	1.38592	0.16577	0.486008	FALSE	Not singificant	ASV97-Fungi_gen
ASV99	-0.460291	0.547897	0.840105	0.400849	0.63839	FALSE	Not singificant	ASV99-
ASV100	0.424478	0.29267	-1.45036	0.146957	0.473936	FALSE	Not singificant	ASV100-Penicillium
ASV101	-0.133287	0.405176	0.328961	0.742185	0.861497	FALSE	Not singificant	ASV101-Sarocladium
ASV102	-0.344321	0.314954	1.09324	0.274288	0.539217	FALSE	Not singificant	ASV102-Penicillium
ASV103	0.194835	0.245232	-0.794495	0.426907	0.66107	FALSE	Not singificant	ASV103-Pseudozyma
ASV104	-0.589389	0.479022	1.2304	0.218547	0.522085	FALSE	Not singificant	ASV104-Debaryomyces
ASV106	-0.405895	0.322993	1.25667	0.208874	0.50839	FALSE	Not singificant	ASV106-Malassezia
ASV108	-0.197409	0.345608	0.571192	0.567869	0.755207	FALSE	Not singificant	ASV108-Vishniacozyma
ASV109	-0.578296	0.380756	1.51881	0.12881	0.426064	FALSE	Not singificant	ASV109-Achroiostachys
ASV111	-0.427497	0.377899	1.13125	0.257951	0.539217	FALSE	Not singificant	ASV111-Ramularia
ASV113	-0.493726	0.423645	1.16542	0.243848	0.539217	FALSE	Not singificant	ASV113-
ASV114	0.112568	0.248225	-0.45349	0.650196	0.814323	FALSE	Not singificant	ASV114-Malassezia
ASV116	-0.512759	0.438887	1.16832	0.242679	0.539217	FALSE	Not singificant	ASV116-Fungi_gen
ASV122	0.250721	0.249136	-1.00636	0.314241	0.563016	FALSE	Not singificant	ASV122-Cladosporium
ASV129	-0.166954	0.345607	0.483075	0.629042	0.795554	FALSE	Not singificant	ASV129-Meira
ASV132	-0.275825	0.33666	0.819299	0.412616	0.649115	FALSE	Not singificant	ASV132-
ASV133	0.143668	0.366324	-0.392187	0.69492	0.85176	FALSE	Not singificant	ASV133-Penicillium
ASV135	-0.0321633	0.206952	0.155414	0.876495	0.934445	FALSE	Not singificant	ASV135-Vishniacozyma
ASV139	-0.232496	0.268251	0.86671	0.386101	0.630469	FALSE	Not singificant	ASV139-Penicillium
ASV141	-0.224136	0.379385	0.590787	0.554663	0.755207	FALSE	Not singificant	ASV141-Fusarium
ASV143	-0.904816	0.415432	2.17801	0.0294051	0.158053	FALSE	Not singificant	ASV143-
ASV146	-0.2642	0.245175	1.0776	0.281214	0.539217	FALSE	Not singificant	ASV146-Vishniacozyma
ASV148	-0.124848	0.218226	0.572105	0.567251	0.755207	FALSE	Not singificant	ASV148-Penicillium
ASV151	0.0296065	0.18251	-0.162219	0.871134	0.934445	FALSE	Not singificant	ASV151-
ASV153	-0.337209	0.313917	1.0742	0.282734	0.539217	FALSE	Not singificant	ASV153-Malassezia
ASV156	-0.810074	0.362037	2.23754	0.0252509	0.155113	FALSE	Not singificant	ASV156-Trichoderma
ASV163	0.0855401	0.266213	-0.321322	0.747966	0.861497	FALSE	Not singificant	ASV163-Filobasidium
ASV165	-0.741214	0.31324	2.36628	0.0179676	0.127915	FALSE	Not singificant	ASV165-Fungi_gen
ASV166	-0.408109	0.392719	1.03919	0.298717	0.548664	FALSE	Not singificant	ASV166-Malassezia
ASV167	-0.442623	0.315191	1.4043	0.160229	0.48083	FALSE	Not singificant	ASV167-Fungi_gen
ASV168	-0.327993	0.37602	0.872276	0.383058	0.630469	FALSE	Not singificant	ASV168-Apiospora
ASV169	-0.21881	0.31351	0.697935	0.485218	0.711285	FALSE	Not singificant	ASV169-Naganishia
ASV170	0.309922	0.228146	-1.35844	0.174325	0.4941	FALSE	Not singificant	ASV170-Penicillium
ASV171	0.252501	0.265261	-0.9519	0.341148	0.586774	FALSE	Not singificant	ASV171-Malassezia
ASV181	-0.281148	0.2464	1.14102	0.25386	0.539217	FALSE	Not singificant	ASV181-Periconia
ASV185	0.0688409	0.177603	-0.387611	0.698304	0.85176	FALSE	Not singificant	ASV185-Penicillium
ASV193	-0.0321633	0.153391	0.209682	0.833916	0.919446	FALSE	Not singificant	ASV193-Malassezia
ASV204	-0.0518697	0.26473	0.195934	0.844662	0.923401	FALSE	Not singificant	ASV204-Penicillium
ASV207	-0.578642	0.150361	3.84835	0.000118915	0.0132134	TRUE	0_ND	ASV207-Fungi_gen
ASV208	0.0787289	0.210894	-0.373311	0.708917	0.854676	FALSE	Not singificant	ASV208-Penicillium
ASV227	-0.0173034	0.212586	0.0813945	0.935128	0.954699	FALSE	Not singificant	ASV227-Phialemonium
ASV233	-0.0134704	0.158086	0.0852094	0.932095	0.954699	FALSE	Not singificant	ASV233-Golovinomyces
ASV261	0.036903	0.232262	-0.158885	0.87376	0.934445	FALSE	Not singificant	ASV261-Phialemonium
ASV271	-0.430911	0.254974	1.69002	0.0910235	0.355819	FALSE	Not singificant	ASV271-Penicillium
ASV282	-0.0532271	0.223039	0.238645	0.811381	0.902312	FALSE	Not singificant	ASV282-Fungi_gen
ASV286	-0.102009	0.149648	0.681656	0.495456	0.717144	FALSE	Not singificant	ASV286-
ASV289	0.000147499	0.217177	-0.000679166	0.999458	0.999458	FALSE	Not singificant	ASV289-Cadophora
ASV316	-0.270576	0.202149	1.3385	0.180735	0.4941	FALSE	Not singificant	ASV316-
ASV329	-0.589904	0.279642	2.1095	0.0349015	0.178153	FALSE	Not singificant	ASV329-Penicillium
ASV461	-0.562789	0.20127	2.79619	0.00517083	0.0555865	FALSE	Not singificant	ASV461-
ASV552	-0.483819	0.15009	3.22351	0.00126628	0.03267	TRUE	0_ND	ASV552-Fusarium

## Sheet: fun_ND_NSP
ASVId	lfc	se	W	p_val	q_value	Diff_ab	group	name
ASV1	-0.0300635	0.213723	0.140666	0.888134	0.985804	FALSE	Not singificant	ASV1-Fungi_gen
ASV2	0.00389713	0.219032	-0.0177925	0.985804	0.985804	FALSE	Not singificant	ASV2-Fungi_gen
ASV3	0.148977	1.1861	-0.125603	0.900047	0.985804	FALSE	Not singificant	ASV3-Cystobasidium
ASV4	-0.0328034	0.271409	0.120863	0.903799	0.985804	FALSE	Not singificant	ASV4-
ASV5	-0.0954907	0.20078	0.475598	0.634361	0.985804	FALSE	Not singificant	ASV5-Fungi_gen
ASV6	0.708962	0.538226	-1.31722	0.187765	0.836738	FALSE	Not singificant	ASV6-
ASV7	0.290752	1.16831	-0.248866	0.803464	0.985804	FALSE	Not singificant	ASV7-Cladosporium
ASV8	-0.296284	0.666621	0.444457	0.656712	0.985804	FALSE	Not singificant	ASV8-Cladosporium
ASV9	0.781737	0.914912	-0.854439	0.392862	0.849828	FALSE	Not singificant	ASV9-Cladosporium
ASV10	-0.197844	0.212065	0.932943	0.35085	0.842884	FALSE	Not singificant	ASV10-Fungi_gen
ASV11	0.164238	0.868379	-0.189132	0.84999	0.985804	FALSE	Not singificant	ASV11-Apiospora
ASV12	-0.916312	1.12432	0.814994	0.415076	0.868467	FALSE	Not singificant	ASV12-Apiospora
ASV13	-0.339127	0.35092	0.966395	0.333846	0.842884	FALSE	Not singificant	ASV13-Penicillium
ASV14	0.816807	0.71205	-1.14712	0.251332	0.836738	FALSE	Not singificant	ASV14-Malassezia
ASV15	0.838474	0.928574	-0.90297	0.366542	0.842884	FALSE	Not singificant	ASV15-Dioszegia
ASV16	0.0122297	0.584684	-0.0209167	0.983312	0.985804	FALSE	Not singificant	ASV16-Cladosporium
ASV17	1.51735	0.587203	-2.58403	0.00976523	0.625542	FALSE	Not singificant	ASV17-Tulasnellaceae_gen
ASV18	-0.0377667	0.279872	0.134943	0.892657	0.985804	FALSE	Not singificant	ASV18-Sarocladium
ASV19	1.30557	0.747978	-1.74546	0.0809046	0.836738	FALSE	Not singificant	ASV19-Phaeoacremonium
ASV20	-0.707431	0.896759	0.788875	0.430185	0.873211	FALSE	Not singificant	ASV20-Dioszegia
ASV21	-0.203905	0.220593	0.92435	0.355304	0.842884	FALSE	Not singificant	ASV21-Fungi_gen
ASV22	0.157172	0.731006	-0.215008	0.829761	0.985804	FALSE	Not singificant	ASV22-Filobasidium
ASV23	0.516511	0.577966	-0.893669	0.371499	0.842884	FALSE	Not singificant	ASV23-Helicoma
ASV24	-0.977256	0.738652	1.32303	0.185827	0.836738	FALSE	Not singificant	ASV24-Periconia
ASV25	-0.0588729	0.781475	0.0753356	0.939948	0.985804	FALSE	Not singificant	ASV25-Vishniacozyma
ASV26	0.418771	0.666543	-0.628273	0.529825	0.973732	FALSE	Not singificant	ASV26-Vishniacozyma
ASV27	-1.79317	0.794615	2.25665	0.0240297	0.625542	FALSE	Not singificant	ASV27-Cladosporium
ASV28	1.03008	0.616396	-1.67113	0.0946957	0.836738	FALSE	Not singificant	ASV28-Penicillium
ASV29	-0.593179	0.849262	0.698465	0.484887	0.942066	FALSE	Not singificant	ASV29-Dioszegia
ASV30	-0.0923394	0.246456	0.374669	0.707907	0.985804	FALSE	Not singificant	ASV30-
ASV31	0.432323	0.74093	-0.583487	0.559566	0.985804	FALSE	Not singificant	ASV31-Malassezia
ASV32	-0.376274	0.334341	1.12542	0.26041	0.836738	FALSE	Not singificant	ASV32-Fungi_gen
ASV33	-0.26493	0.300552	0.881479	0.378058	0.842884	FALSE	Not singificant	ASV33-
ASV34	0.0618923	0.600999	-0.102982	0.917977	0.985804	FALSE	Not singificant	ASV34-Fungi_gen
ASV35	0.563929	0.408613	-1.3801	0.167555	0.836738	FALSE	Not singificant	ASV35-Aureobasidium
ASV36	0.119691	0.717416	-0.166837	0.867499	0.985804	FALSE	Not singificant	ASV36-Alternaria
ASV37	0.65071	0.838105	-0.776406	0.437509	0.875018	FALSE	Not singificant	ASV37-Cladosporium
ASV38	-0.152049	0.449538	0.338235	0.735186	0.985804	FALSE	Not singificant	ASV38-
ASV39	0.953884	0.572867	-1.66511	0.0958917	0.836738	FALSE	Not singificant	ASV39-Penicillium
ASV40	0.149454	0.427361	-0.349714	0.726554	0.985804	FALSE	Not singificant	ASV40-
ASV41	0.315009	0.763974	-0.412329	0.680098	0.985804	FALSE	Not singificant	ASV41-Malassezia
ASV43	0.795198	0.712744	-1.11569	0.264557	0.836738	FALSE	Not singificant	ASV43-Alternaria
ASV44	-0.481239	0.50916	0.945162	0.344576	0.842884	FALSE	Not singificant	ASV44-Fungi_gen
ASV45	-0.42144	0.532308	0.791722	0.428523	0.873211	FALSE	Not singificant	ASV45-Fungi_gen
ASV46	0.536535	0.509459	-1.05315	0.292274	0.842884	FALSE	Not singificant	ASV46-Fungi_gen
ASV47	-0.233004	0.735418	0.316832	0.751371	0.985804	FALSE	Not singificant	ASV47-Pseudopithomyces
ASV51	-0.33193	0.737973	0.449787	0.652864	0.985804	FALSE	Not singificant	ASV51-Cystobasidium
ASV52	0.183979	0.463057	-0.397315	0.691135	0.985804	FALSE	Not singificant	ASV52-Phialemonium
ASV54	0.314562	0.55619	-0.565566	0.571689	0.985804	FALSE	Not singificant	ASV54-Fungi_gen
ASV55	0.158554	0.412498	-0.384374	0.700701	0.985804	FALSE	Not singificant	ASV55-Fungi_gen
ASV56	-0.506607	0.524719	0.965482	0.334303	0.842884	FALSE	Not singificant	ASV56-Fusarium
ASV57	0.441174	0.67456	-0.654018	0.5131	0.969189	FALSE	Not singificant	ASV57-Pseudozyma
ASV58	0.763362	0.563567	-1.35452	0.175571	0.836738	FALSE	Not singificant	ASV58-Malassezia
ASV59	-0.572454	0.625543	0.915132	0.360122	0.842884	FALSE	Not singificant	ASV59-Fusarium
ASV61	0.572915	0.586254	-0.977248	0.328446	0.842884	FALSE	Not singificant	ASV61-Penicillium
ASV62	-0.670011	0.524124	1.27834	0.201128	0.836738	FALSE	Not singificant	ASV62-Filobasidium
ASV63	0.139486	0.539038	-0.258769	0.795813	0.985804	FALSE	Not singificant	ASV63-Cystobasidium
ASV64	-0.326638	0.579741	0.563421	0.573149	0.985804	FALSE	Not singificant	ASV64-Fusarium
ASV65	0.322274	0.656911	-0.490589	0.623717	0.985804	FALSE	Not singificant	ASV65-Sporobolomyces
ASV66	0.462966	0.549994	-0.841766	0.399919	0.849828	FALSE	Not singificant	ASV66-Naganishia
ASV67	0.134157	0.527982	-0.254094	0.799423	0.985804	FALSE	Not singificant	ASV67-Fusarium
ASV69	-0.32443	0.384461	0.843855	0.398751	0.849828	FALSE	Not singificant	ASV69-Penicillium
ASV70	0.640837	0.453489	-1.41313	0.157619	0.836738	FALSE	Not singificant	ASV70-Malasseziales_gen
ASV71	0.268597	0.491994	-0.545934	0.585111	0.985804	FALSE	Not singificant	ASV71-Penicillium
ASV72	0.0676799	0.447749	-0.151156	0.879853	0.985804	FALSE	Not singificant	ASV72-Phialemonium
ASV73	-0.528195	0.52966	0.997235	0.318651	0.842884	FALSE	Not singificant	ASV73-Phaeocytostroma
ASV74	0.0777053	0.375232	-0.207086	0.835943	0.985804	FALSE	Not singificant	ASV74-Penicillium
ASV76	-0.510356	0.534603	0.954644	0.339758	0.842884	FALSE	Not singificant	ASV76-Cladosporium
ASV77	-0.320221	0.508559	0.629664	0.528915	0.973732	FALSE	Not singificant	ASV77-Rhodosporidiobolus
ASV82	0.250683	0.370431	-0.676733	0.498575	0.955018	FALSE	Not singificant	ASV82-Penicillium
ASV84	-0.845217	0.602583	1.40266	0.16072	0.836738	FALSE	Not singificant	ASV84-Pseudozyma
ASV85	-0.0377392	0.456553	0.0826612	0.934121	0.985804	FALSE	Not singificant	ASV85-Fusarium
ASV86	0.0262861	0.482135	-0.0545202	0.956521	0.985804	FALSE	Not singificant	ASV86-Malassezia
ASV87	0.0197371	0.482768	-0.0408832	0.967389	0.985804	FALSE	Not singificant	ASV87-Sarocladium
ASV91	0.656015	0.490139	-1.33842	0.180758	0.836738	FALSE	Not singificant	ASV91-Cladosporium
ASV93	-0.265031	0.352877	0.751057	0.452618	0.892117	FALSE	Not singificant	ASV93-Malassezia
ASV94	-0.213455	0.455824	0.468285	0.639581	0.985804	FALSE	Not singificant	ASV94-Moesziomyces
ASV95	0.747199	0.34884	-2.14196	0.032197	0.625542	FALSE	Not singificant	ASV95-Penicillium
ASV97	0.542347	0.395947	-1.36975	0.170766	0.836738	FALSE	Not singificant	ASV97-Fungi_gen
ASV99	0.605054	0.313292	-1.93128	0.0534485	0.660818	FALSE	Not singificant	ASV99-
ASV100	0.496622	0.415461	-1.19535	0.23195	0.836738	FALSE	Not singificant	ASV100-Penicillium
ASV101	-0.0592156	0.544525	0.108747	0.913403	0.985804	FALSE	Not singificant	ASV101-Sarocladium
ASV103	-1.10041	0.455553	2.41555	0.0157115	0.625542	FALSE	Not singificant	ASV103-Pseudozyma
ASV104	-0.0927666	0.357148	0.259743	0.795062	0.985804	FALSE	Not singificant	ASV104-Debaryomyces
ASV106	-0.0106498	0.274735	0.038764	0.969079	0.985804	FALSE	Not singificant	ASV106-Malassezia
ASV108	0.0085035	0.362206	-0.023477	0.98127	0.985804	FALSE	Not singificant	ASV108-Vishniacozyma
ASV109	-0.574452	0.566537	1.01397	0.310596	0.842884	FALSE	Not singificant	ASV109-Achroiostachys
ASV111	-0.542676	0.519448	1.04472	0.296154	0.842884	FALSE	Not singificant	ASV111-Ramularia
ASV113	-0.248517	0.423321	0.587065	0.55716	0.985804	FALSE	Not singificant	ASV113-
ASV114	-0.197439	0.463063	0.426376	0.669834	0.985804	FALSE	Not singificant	ASV114-Malassezia
ASV115	-0.0837232	0.511356	0.163728	0.869945	0.985804	FALSE	Not singificant	ASV115-Botrytis
ASV116	-0.174016	0.456332	0.381337	0.702953	0.985804	FALSE	Not singificant	ASV116-Fungi_gen
ASV117	-0.508138	0.439622	1.15585	0.247741	0.836738	FALSE	Not singificant	ASV117-Malassezia
ASV118	0.100528	0.419836	-0.239447	0.810759	0.985804	FALSE	Not singificant	ASV118-Leucosporidium
ASV121	-0.604324	0.464713	1.30042	0.193456	0.836738	FALSE	Not singificant	ASV121-Ustilago
ASV122	0.0965447	0.562843	-0.171531	0.863807	0.985804	FALSE	Not singificant	ASV122-Cladosporium
ASV125	0.0204973	0.387741	-0.0528634	0.957841	0.985804	FALSE	Not singificant	ASV125-Alternaria
ASV129	-0.149542	0.47534	0.3146	0.753066	0.985804	FALSE	Not singificant	ASV129-Meira
ASV132	0.0908728	0.36017	-0.252305	0.800805	0.985804	FALSE	Not singificant	ASV132-
ASV133	-0.602532	0.504897	1.19338	0.232722	0.836738	FALSE	Not singificant	ASV133-Penicillium
ASV135	0.316081	0.211334	-1.49565	0.134745	0.836738	FALSE	Not singificant	ASV135-Vishniacozyma
ASV139	-0.116446	0.372718	0.312424	0.754718	0.985804	FALSE	Not singificant	ASV139-Penicillium
ASV141	0.427241	0.259999	-1.64324	0.100332	0.836738	FALSE	Not singificant	ASV141-Fusarium
ASV143	-0.390648	0.361381	1.08099	0.279703	0.842884	FALSE	Not singificant	ASV143-
ASV144	0.127898	0.32983	-0.387768	0.698187	0.985804	FALSE	Not singificant	ASV144-Malassezia
ASV146	-0.0544113	0.340552	0.159774	0.873059	0.985804	FALSE	Not singificant	ASV146-Vishniacozyma
ASV147	-0.428226	0.421372	1.01627	0.309502	0.842884	FALSE	Not singificant	ASV147-Vishniacozyma
ASV148	0.127126	0.244379	-0.520199	0.602925	0.985804	FALSE	Not singificant	ASV148-Penicillium
ASV151	0.377851	0.187846	-2.01149	0.0442739	0.660818	FALSE	Not singificant	ASV151-
ASV154	-0.58935	0.481655	1.22359	0.221106	0.836738	FALSE	Not singificant	ASV154-Cystobasidium
ASV159	-0.177684	0.405338	0.438359	0.661126	0.985804	FALSE	Not singificant	ASV159-Golubevia
ASV163	-0.176556	0.474431	0.372142	0.709787	0.985804	FALSE	Not singificant	ASV163-Filobasidium
ASV165	-0.116568	0.203383	0.573142	0.566548	0.985804	FALSE	Not singificant	ASV165-Fungi_gen
ASV166	0.238817	0.270846	-0.881747	0.377914	0.842884	FALSE	Not singificant	ASV166-Malassezia
ASV167	-0.37377	0.332172	1.12523	0.260492	0.836738	FALSE	Not singificant	ASV167-Fungi_gen
ASV170	0.441955	0.301664	-1.46506	0.142905	0.836738	FALSE	Not singificant	ASV170-Penicillium
ASV171	0.600746	0.269703	-2.22744	0.0259181	0.625542	FALSE	Not singificant	ASV171-Malassezia
ASV179	-0.529596	0.447012	1.18475	0.236117	0.836738	FALSE	Not singificant	ASV179-Simplicillium
ASV181	-0.00745405	0.316628	0.023542	0.981218	0.985804	FALSE	Not singificant	ASV181-Periconia
ASV183	-0.831366	0.383715	2.16662	0.0302635	0.625542	FALSE	Not singificant	ASV183-Malassezia
ASV185	0.417085	0.184772	-2.2573	0.0239895	0.625542	FALSE	Not singificant	ASV185-Penicillium
ASV193	-0.481535	0.421356	1.14282	0.253113	0.836738	FALSE	Not singificant	ASV193-Malassezia
ASV204	0.387926	0.248012	-1.56414	0.117785	0.836738	FALSE	Not singificant	ASV204-Penicillium
ASV208	0.426973	0.2179	-1.95949	0.0500552	0.660818	FALSE	Not singificant	ASV208-Penicillium
ASV212	-0.106881	0.256272	0.417062	0.676633	0.985804	FALSE	Not singificant	ASV212-
ASV227	0.330941	0.218413	-1.51521	0.12972	0.836738	FALSE	Not singificant	ASV227-Phialemonium
ASV233	0.334774	0.169483	-1.97527	0.0482374	0.660818	FALSE	Not singificant	ASV233-Golovinomyces
ASV260	-0.0193441	0.369711	0.0523221	0.958272	0.985804	FALSE	Not singificant	ASV260-Setophoma
ASV261	0.385147	0.236273	-1.6301	0.103081	0.836738	FALSE	Not singificant	ASV261-Phialemonium
ASV271	-0.0618297	0.222616	0.277741	0.781211	0.985804	FALSE	Not singificant	ASV271-Penicillium
ASV282	0.295017	0.227796	-1.29509	0.195288	0.836738	FALSE	Not singificant	ASV282-Fungi_gen
ASV286	-0.0546587	0.245091	0.223014	0.823524	0.985804	FALSE	Not singificant	ASV286-
ASV289	0.348392	0.219507	-1.58715	0.112478	0.836738	FALSE	Not singificant	ASV289-Cadophora
ASV316	-0.00960704	0.236576	0.0406087	0.967608	0.985804	FALSE	Not singificant	ASV316-
ASV329	0.0377125	0.142269	-0.26508	0.790948	0.985804	FALSE	Not singificant	ASV329-Penicillium
ASV355	-0.30169	0.253423	1.19046	0.233865	0.836738	FALSE	Not singificant	ASV355-Aspergillus

## Sheet: fun_ND_NSP_Pi
ASVId	lfc	se	W	p_val	q_value	Diff_ab	group	name
ASV1	-0.0300635	0.213723	0.140666	0.888134	0.985804	FALSE	Not singificant	ASV1-Fungi_gen
ASV2	0.00389713	0.219032	-0.0177925	0.985804	0.985804	FALSE	Not singificant	ASV2-Fungi_gen
ASV3	0.148977	1.1861	-0.125603	0.900047	0.985804	FALSE	Not singificant	ASV3-Cystobasidium
ASV4	-0.0328034	0.271409	0.120863	0.903799	0.985804	FALSE	Not singificant	ASV4-
ASV5	-0.0954907	0.20078	0.475598	0.634361	0.985804	FALSE	Not singificant	ASV5-Fungi_gen
ASV6	0.708962	0.538226	-1.31722	0.187765	0.836738	FALSE	Not singificant	ASV6-
ASV7	0.290752	1.16831	-0.248866	0.803464	0.985804	FALSE	Not singificant	ASV7-Cladosporium
ASV8	-0.296284	0.666621	0.444457	0.656712	0.985804	FALSE	Not singificant	ASV8-Cladosporium
ASV9	0.781737	0.914912	-0.854439	0.392862	0.849828	FALSE	Not singificant	ASV9-Cladosporium
ASV10	-0.197844	0.212065	0.932943	0.35085	0.842884	FALSE	Not singificant	ASV10-Fungi_gen
ASV11	0.164238	0.868379	-0.189132	0.84999	0.985804	FALSE	Not singificant	ASV11-Apiospora
ASV12	-0.916312	1.12432	0.814994	0.415076	0.868467	FALSE	Not singificant	ASV12-Apiospora
ASV13	-0.339127	0.35092	0.966395	0.333846	0.842884	FALSE	Not singificant	ASV13-Penicillium
ASV14	0.816807	0.71205	-1.14712	0.251332	0.836738	FALSE	Not singificant	ASV14-Malassezia
ASV15	0.838474	0.928574	-0.90297	0.366542	0.842884	FALSE	Not singificant	ASV15-Dioszegia
ASV16	0.0122297	0.584684	-0.0209167	0.983312	0.985804	FALSE	Not singificant	ASV16-Cladosporium
ASV17	1.51735	0.587203	-2.58403	0.00976523	0.625542	FALSE	Not singificant	ASV17-Tulasnellaceae_gen
ASV18	-0.0377667	0.279872	0.134943	0.892657	0.985804	FALSE	Not singificant	ASV18-Sarocladium
ASV19	1.30557	0.747978	-1.74546	0.0809046	0.836738	FALSE	Not singificant	ASV19-Phaeoacremonium
ASV20	-0.707431	0.896759	0.788875	0.430185	0.873211	FALSE	Not singificant	ASV20-Dioszegia
ASV21	-0.203905	0.220593	0.92435	0.355304	0.842884	FALSE	Not singificant	ASV21-Fungi_gen
ASV22	0.157172	0.731006	-0.215008	0.829761	0.985804	FALSE	Not singificant	ASV22-Filobasidium
ASV23	0.516511	0.577966	-0.893669	0.371499	0.842884	FALSE	Not singificant	ASV23-Helicoma
ASV24	-0.977256	0.738652	1.32303	0.185827	0.836738	FALSE	Not singificant	ASV24-Periconia
ASV25	-0.0588729	0.781475	0.0753356	0.939948	0.985804	FALSE	Not singificant	ASV25-Vishniacozyma
ASV26	0.418771	0.666543	-0.628273	0.529825	0.973732	FALSE	Not singificant	ASV26-Vishniacozyma
ASV27	-1.79317	0.794615	2.25665	0.0240297	0.625542	FALSE	Not singificant	ASV27-Cladosporium
ASV28	1.03008	0.616396	-1.67113	0.0946957	0.836738	FALSE	Not singificant	ASV28-Penicillium
ASV29	-0.593179	0.849262	0.698465	0.484887	0.942066	FALSE	Not singificant	ASV29-Dioszegia
ASV30	-0.0923394	0.246456	0.374669	0.707907	0.985804	FALSE	Not singificant	ASV30-
ASV31	0.432323	0.74093	-0.583487	0.559566	0.985804	FALSE	Not singificant	ASV31-Malassezia
ASV32	-0.376274	0.334341	1.12542	0.26041	0.836738	FALSE	Not singificant	ASV32-Fungi_gen
ASV33	-0.26493	0.300552	0.881479	0.378058	0.842884	FALSE	Not singificant	ASV33-
ASV34	0.0618923	0.600999	-0.102982	0.917977	0.985804	FALSE	Not singificant	ASV34-Fungi_gen
ASV35	0.563929	0.408613	-1.3801	0.167555	0.836738	FALSE	Not singificant	ASV35-Aureobasidium
ASV36	0.119691	0.717416	-0.166837	0.867499	0.985804	FALSE	Not singificant	ASV36-Alternaria
ASV37	0.65071	0.838105	-0.776406	0.437509	0.875018	FALSE	Not singificant	ASV37-Cladosporium
ASV38	-0.15205	0.449538	0.338235	0.735186	0.985804	FALSE	Not singificant	ASV38-
ASV39	0.953884	0.572867	-1.66511	0.0958917	0.836738	FALSE	Not singificant	ASV39-Penicillium
ASV40	0.149454	0.427361	-0.349714	0.726554	0.985804	FALSE	Not singificant	ASV40-
ASV41	0.315009	0.763974	-0.412329	0.680098	0.985804	FALSE	Not singificant	ASV41-Malassezia
ASV43	0.795198	0.712744	-1.11569	0.264557	0.836738	FALSE	Not singificant	ASV43-Alternaria
ASV44	-0.481239	0.50916	0.945162	0.344576	0.842884	FALSE	Not singificant	ASV44-Fungi_gen
ASV45	-0.42144	0.532308	0.791722	0.428523	0.873211	FALSE	Not singificant	ASV45-Fungi_gen
ASV46	0.536535	0.509459	-1.05315	0.292274	0.842884	FALSE	Not singificant	ASV46-Fungi_gen
ASV47	-0.233004	0.735418	0.316832	0.751371	0.985804	FALSE	Not singificant	ASV47-Pseudopithomyces
ASV51	-0.33193	0.737973	0.449787	0.652864	0.985804	FALSE	Not singificant	ASV51-Cystobasidium
ASV52	0.183979	0.463057	-0.397315	0.691135	0.985804	FALSE	Not singificant	ASV52-Phialemonium
ASV54	0.314562	0.55619	-0.565566	0.571689	0.985804	FALSE	Not singificant	ASV54-Fungi_gen
ASV55	0.158554	0.412498	-0.384374	0.700701	0.985804	FALSE	Not singificant	ASV55-Fungi_gen
ASV56	-0.506607	0.524719	0.965482	0.334303	0.842884	FALSE	Not singificant	ASV56-Fusarium
ASV57	0.441174	0.67456	-0.654018	0.5131	0.969189	FALSE	Not singificant	ASV57-Pseudozyma
ASV58	0.763362	0.563567	-1.35452	0.175571	0.836738	FALSE	Not singificant	ASV58-Malassezia
ASV59	-0.572454	0.625543	0.915132	0.360122	0.842884	FALSE	Not singificant	ASV59-Fusarium
ASV61	0.572915	0.586254	-0.977248	0.328446	0.842884	FALSE	Not singificant	ASV61-Penicillium
ASV62	-0.670011	0.524124	1.27834	0.201128	0.836738	FALSE	Not singificant	ASV62-Filobasidium
ASV63	0.139486	0.539038	-0.258769	0.795813	0.985804	FALSE	Not singificant	ASV63-Cystobasidium
ASV64	-0.326638	0.579741	0.563421	0.573149	0.985804	FALSE	Not singificant	ASV64-Fusarium
ASV65	0.322274	0.656911	-0.490589	0.623717	0.985804	FALSE	Not singificant	ASV65-Sporobolomyces
ASV66	0.462966	0.549994	-0.841766	0.399919	0.849828	FALSE	Not singificant	ASV66-Naganishia
ASV67	0.134157	0.527982	-0.254094	0.799423	0.985804	FALSE	Not singificant	ASV67-Fusarium
ASV69	-0.324429	0.384461	0.843855	0.398751	0.849828	FALSE	Not singificant	ASV69-Penicillium
ASV70	0.640837	0.453489	-1.41313	0.157619	0.836738	FALSE	Not singificant	ASV70-Malasseziales_gen
ASV71	0.268597	0.491994	-0.545934	0.585111	0.985804	FALSE	Not singificant	ASV71-Penicillium
ASV72	0.0676799	0.447749	-0.151156	0.879853	0.985804	FALSE	Not singificant	ASV72-Phialemonium
ASV73	-0.528195	0.52966	0.997235	0.318651	0.842884	FALSE	Not singificant	ASV73-Phaeocytostroma
ASV74	0.0777053	0.375232	-0.207086	0.835943	0.985804	FALSE	Not singificant	ASV74-Penicillium
ASV76	-0.510356	0.534603	0.954644	0.339758	0.842884	FALSE	Not singificant	ASV76-Cladosporium
ASV77	-0.320221	0.508559	0.629664	0.528915	0.973732	FALSE	Not singificant	ASV77-Rhodosporidiobolus
ASV82	0.250683	0.370431	-0.676733	0.498575	0.955018	FALSE	Not singificant	ASV82-Penicillium
ASV84	-0.845217	0.602583	1.40266	0.16072	0.836738	FALSE	Not singificant	ASV84-Pseudozyma
ASV85	-0.0377392	0.456553	0.0826612	0.934121	0.985804	FALSE	Not singificant	ASV85-Fusarium
ASV86	0.0262861	0.482135	-0.0545202	0.956521	0.985804	FALSE	Not singificant	ASV86-Malassezia
ASV87	0.0197371	0.482768	-0.0408832	0.967389	0.985804	FALSE	Not singificant	ASV87-Sarocladium
ASV91	0.656015	0.490139	-1.33842	0.180758	0.836738	FALSE	Not singificant	ASV91-Cladosporium
ASV93	-0.265031	0.352877	0.751057	0.452618	0.892117	FALSE	Not singificant	ASV93-Malassezia
ASV94	-0.213455	0.455824	0.468285	0.639581	0.985804	FALSE	Not singificant	ASV94-Moesziomyces
ASV95	0.747199	0.34884	-2.14196	0.032197	0.625542	FALSE	Not singificant	ASV95-Penicillium
ASV97	0.542347	0.395947	-1.36975	0.170766	0.836738	FALSE	Not singificant	ASV97-Fungi_gen
ASV99	0.605054	0.313292	-1.93128	0.0534485	0.660818	FALSE	Not singificant	ASV99-
ASV100	0.496622	0.415461	-1.19535	0.23195	0.836738	FALSE	Not singificant	ASV100-Penicillium
ASV101	-0.0592156	0.544525	0.108747	0.913403	0.985804	FALSE	Not singificant	ASV101-Sarocladium
ASV103	-1.10041	0.455553	2.41555	0.0157115	0.625542	FALSE	Not singificant	ASV103-Pseudozyma
ASV104	-0.0927666	0.357148	0.259743	0.795062	0.985804	FALSE	Not singificant	ASV104-Debaryomyces
ASV106	-0.0106498	0.274735	0.038764	0.969079	0.985804	FALSE	Not singificant	ASV106-Malassezia
ASV108	0.0085035	0.362206	-0.023477	0.98127	0.985804	FALSE	Not singificant	ASV108-Vishniacozyma
ASV109	-0.574452	0.566537	1.01397	0.310596	0.842884	FALSE	Not singificant	ASV109-Achroiostachys
ASV111	-0.542676	0.519448	1.04472	0.296154	0.842884	FALSE	Not singificant	ASV111-Ramularia
ASV113	-0.248517	0.423321	0.587065	0.55716	0.985804	FALSE	Not singificant	ASV113-
ASV114	-0.197439	0.463063	0.426376	0.669834	0.985804	FALSE	Not singificant	ASV114-Malassezia
ASV115	-0.0837232	0.511356	0.163728	0.869945	0.985804	FALSE	Not singificant	ASV115-Botrytis
ASV116	-0.174016	0.456332	0.381337	0.702953	0.985804	FALSE	Not singificant	ASV116-Fungi_gen
ASV117	-0.508138	0.439622	1.15585	0.247741	0.836738	FALSE	Not singificant	ASV117-Malassezia
ASV118	0.100528	0.419836	-0.239447	0.810759	0.985804	FALSE	Not singificant	ASV118-Leucosporidium
ASV121	-0.604324	0.464713	1.30042	0.193456	0.836738	FALSE	Not singificant	ASV121-Ustilago
ASV122	0.0965447	0.562843	-0.171531	0.863807	0.985804	FALSE	Not singificant	ASV122-Cladosporium
ASV125	0.0204973	0.387741	-0.0528634	0.957841	0.985804	FALSE	Not singificant	ASV125-Alternaria
ASV129	-0.149542	0.47534	0.3146	0.753066	0.985804	FALSE	Not singificant	ASV129-Meira
ASV132	0.0908728	0.36017	-0.252305	0.800805	0.985804	FALSE	Not singificant	ASV132-
ASV133	-0.602532	0.504897	1.19338	0.232722	0.836738	FALSE	Not singificant	ASV133-Penicillium
ASV135	0.316081	0.211334	-1.49565	0.134745	0.836738	FALSE	Not singificant	ASV135-Vishniacozyma
ASV139	-0.116446	0.372718	0.312424	0.754718	0.985804	FALSE	Not singificant	ASV139-Penicillium
ASV141	0.427241	0.259999	-1.64324	0.100332	0.836738	FALSE	Not singificant	ASV141-Fusarium
ASV143	-0.390648	0.361381	1.08099	0.279703	0.842884	FALSE	Not singificant	ASV143-
ASV144	0.127898	0.32983	-0.387768	0.698187	0.985804	FALSE	Not singificant	ASV144-Malassezia
ASV146	-0.0544113	0.340552	0.159774	0.873059	0.985804	FALSE	Not singificant	ASV146-Vishniacozyma
ASV147	-0.428226	0.421372	1.01627	0.309502	0.842884	FALSE	Not singificant	ASV147-Vishniacozyma
ASV148	0.127126	0.244379	-0.520199	0.602925	0.985804	FALSE	Not singificant	ASV148-Penicillium
ASV151	0.377851	0.187846	-2.01149	0.0442739	0.660818	FALSE	Not singificant	ASV151-
ASV154	-0.589349	0.481655	1.22359	0.221106	0.836738	FALSE	Not singificant	ASV154-Cystobasidium
ASV159	-0.177684	0.405338	0.438359	0.661126	0.985804	FALSE	Not singificant	ASV159-Golubevia
ASV163	-0.176556	0.474431	0.372142	0.709787	0.985804	FALSE	Not singificant	ASV163-Filobasidium
ASV165	-0.116568	0.203383	0.573142	0.566548	0.985804	FALSE	Not singificant	ASV165-Fungi_gen
ASV166	0.238817	0.270846	-0.881747	0.377914	0.842884	FALSE	Not singificant	ASV166-Malassezia
ASV167	-0.373769	0.332172	1.12523	0.260492	0.836738	FALSE	Not singificant	ASV167-Fungi_gen
ASV170	0.441955	0.301664	-1.46506	0.142905	0.836738	FALSE	Not singificant	ASV170-Penicillium
ASV171	0.600746	0.269703	-2.22744	0.0259181	0.625542	FALSE	Not singificant	ASV171-Malassezia
ASV179	-0.529596	0.447012	1.18475	0.236117	0.836738	FALSE	Not singificant	ASV179-Simplicillium
ASV181	-0.0074541	0.316628	0.023542	0.981218	0.985804	FALSE	Not singificant	ASV181-Periconia
ASV183	-0.831366	0.383715	2.16662	0.0302635	0.625542	FALSE	Not singificant	ASV183-Malassezia
ASV185	0.417085	0.184772	-2.2573	0.0239895	0.625542	FALSE	Not singificant	ASV185-Penicillium
ASV193	-0.481535	0.421356	1.14282	0.253113	0.836738	FALSE	Not singificant	ASV193-Malassezia
ASV204	0.387926	0.248012	-1.56414	0.117785	0.836738	FALSE	Not singificant	ASV204-Penicillium
ASV208	0.426973	0.2179	-1.95949	0.0500552	0.660818	FALSE	Not singificant	ASV208-Penicillium
ASV212	-0.106881	0.256272	0.417062	0.676633	0.985804	FALSE	Not singificant	ASV212-
ASV227	0.330941	0.218413	-1.51521	0.12972	0.836738	FALSE	Not singificant	ASV227-Phialemonium
ASV233	0.334774	0.169483	-1.97527	0.0482374	0.660818	FALSE	Not singificant	ASV233-Golovinomyces
ASV260	-0.0193441	0.369711	0.0523221	0.958272	0.985804	FALSE	Not singificant	ASV260-Setophoma
ASV261	0.385147	0.236273	-1.6301	0.103081	0.836738	FALSE	Not singificant	ASV261-Phialemonium
ASV271	-0.0618297	0.222616	0.277741	0.781211	0.985804	FALSE	Not singificant	ASV271-Penicillium
ASV282	0.295017	0.227796	-1.29509	0.195288	0.836738	FALSE	Not singificant	ASV282-Fungi_gen
ASV286	-0.0546587	0.245091	0.223014	0.823524	0.985804	FALSE	Not singificant	ASV286-
ASV289	0.348392	0.219507	-1.58715	0.112478	0.836738	FALSE	Not singificant	ASV289-Cadophora
ASV316	-0.009607	0.236576	0.0406087	0.967608	0.985804	FALSE	Not singificant	ASV316-
ASV329	0.0377125	0.142269	-0.26508	0.790948	0.985804	FALSE	Not singificant	ASV329-Penicillium
ASV355	-0.30169	0.253423	1.19046	0.233865	0.836738	FALSE	Not singificant	ASV355-Aspergillus

## Sheet: fun_ND_dsRNA
ASVId	lfc	se	W	p_val	q_value	Diff_ab	group	name
ASV108	0.0198598	0.339947	-0.0584203	0.953414	0.975935	FALSE	Not singificant	ASV108-Vishniacozyma
ASV15	0.565959	0.812332	-0.69671	0.485985	0.90506	FALSE	Not singificant	ASV15-Dioszegia
ASV133	0.534666	0.285316	-1.87394	0.0609381	0.785499	FALSE	Not singificant	ASV133-Penicillium
ASV85	-0.277852	0.437392	0.635248	0.525266	0.90506	FALSE	Not singificant	ASV85-Fusarium
ASV87	-0.533975	0.46122	1.15775	0.246968	0.895547	FALSE	Not singificant	ASV87-Sarocladium
ASV2	-0.0540794	0.221617	0.244022	0.807214	0.945386	FALSE	Not singificant	ASV2-Fungi_gen
ASV34	-0.274052	0.483703	0.566571	0.571006	0.90506	FALSE	Not singificant	ASV34-Fungi_gen
ASV73	-0.402235	0.450089	0.893679	0.371494	0.90506	FALSE	Not singificant	ASV73-Phaeocytostroma
ASV32	-0.270739	0.405275	0.668036	0.504111	0.90506	FALSE	Not singificant	ASV32-Fungi_gen
ASV167	0.175006	0.253989	-0.689028	0.490806	0.90506	FALSE	Not singificant	ASV167-Fungi_gen
ASV94	-0.458562	0.430636	1.06485	0.286944	0.90506	FALSE	Not singificant	ASV94-Moesziomyces
ASV212	0.0696102	0.203318	-0.342371	0.732072	0.935764	FALSE	Not singificant	ASV212-
ASV170	0.462642	0.259448	-1.78318	0.0745574	0.785499	FALSE	Not singificant	ASV170-Penicillium
ASV26	-0.79754	0.690376	1.15523	0.247998	0.895547	FALSE	Not singificant	ASV26-Vishniacozyma
ASV93	-0.194928	0.249745	0.780511	0.43509	0.90506	FALSE	Not singificant	ASV93-Malassezia
ASV51	0.232631	0.622045	-0.373978	0.70842	0.935764	FALSE	Not singificant	ASV51-Cystobasidium
ASV63	-0.106904	0.563977	0.189554	0.849658	0.960483	FALSE	Not singificant	ASV63-Cystobasidium
ASV129	0.202577	0.341072	-0.593941	0.552552	0.90506	FALSE	Not singificant	ASV129-Meira
ASV135	0.0849787	0.266855	-0.318445	0.750147	0.939469	FALSE	Not singificant	ASV135-Vishniacozyma
ASV11	-0.350141	0.517659	0.676394	0.498791	0.90506	FALSE	Not singificant	ASV11-Apiospora
ASV150	-0.0850697	0.295842	0.287552	0.77369	0.942164	FALSE	Not singificant	ASV150-Malassezia
ASV40	0.832461	0.423922	-1.96371	0.0495634	0.785499	FALSE	Not singificant	ASV40-
ASV82	0.111225	0.367281	-0.302834	0.762016	0.942164	FALSE	Not singificant	ASV82-Penicillium
ASV66	-0.0397481	0.544648	0.0729794	0.941822	0.975935	FALSE	Not singificant	ASV66-Naganishia
ASV147	-0.200073	0.271401	0.737186	0.461009	0.90506	FALSE	Not singificant	ASV147-Vishniacozyma
ASV74	-0.368333	0.34804	1.05831	0.289915	0.90506	FALSE	Not singificant	ASV74-Penicillium
ASV125	-0.0985962	0.383714	0.256952	0.797215	0.942164	FALSE	Not singificant	ASV125-Alternaria
ASV286	-0.0835476	0.190736	0.438027	0.661367	0.924491	FALSE	Not singificant	ASV286-
ASV171	0.177461	0.357101	-0.496951	0.619224	0.914763	FALSE	Not singificant	ASV171-Malassezia
ASV289	0.332871	0.214366	-1.55282	0.120466	0.785499	FALSE	Not singificant	ASV289-Cadophora
ASV143	0.0684647	0.201649	-0.339524	0.734215	0.935764	FALSE	Not singificant	ASV143-
ASV31	0.727155	0.572558	-1.27001	0.20408	0.81069	FALSE	Not singificant	ASV31-Malassezia
ASV36	0.229071	0.651488	-0.351612	0.725129	0.935764	FALSE	Not singificant	ASV36-Alternaria
ASV95	0.692677	0.350477	-1.97638	0.0481117	0.785499	FALSE	Not singificant	ASV95-Penicillium
ASV27	-0.020621	0.686913	0.0300199	0.976051	0.983617	FALSE	Not singificant	ASV27-Cladosporium
ASV151	-0.148899	0.332575	0.447714	0.654359	0.924491	FALSE	Not singificant	ASV151-
ASV185	0.205951	0.232815	-0.884612	0.376366	0.90506	FALSE	Not singificant	ASV185-Penicillium
ASV59	-0.0138181	0.424258	0.0325701	0.974017	0.983617	FALSE	Not singificant	ASV59-Fusarium
ASV10	-0.568588	0.313717	1.81242	0.0699214	0.785499	FALSE	Not singificant	ASV10-Fungi_gen
ASV20	-0.419767	0.754253	0.556534	0.577846	0.90506	FALSE	Not singificant	ASV20-Dioszegia
ASV39	0.339576	0.535209	-0.634474	0.525772	0.90506	FALSE	Not singificant	ASV39-Penicillium
ASV43	0.85806	0.617621	-1.3893	0.164742	0.802378	FALSE	Not singificant	ASV43-Alternaria
ASV65	0.540187	0.528456	-1.0222	0.306687	0.90506	FALSE	Not singificant	ASV65-Sporobolomyces
ASV114	-0.346306	0.415395	0.833677	0.404463	0.90506	FALSE	Not singificant	ASV114-Malassezia
ASV52	-0.661972	0.510143	1.29762	0.194418	0.81069	FALSE	Not singificant	ASV52-Phialemonium
ASV22	-0.101985	0.697677	0.146178	0.883781	0.975935	FALSE	Not singificant	ASV22-Filobasidium
ASV104	0.0462573	0.243817	-0.189721	0.849528	0.960483	FALSE	Not singificant	ASV104-Debaryomyces
ASV21	-0.220787	0.224982	0.981355	0.326417	0.90506	FALSE	Not singificant	ASV21-Fungi_gen
ASV233	0.130113	0.258476	-0.503384	0.614694	0.914763	FALSE	Not singificant	ASV233-Golovinomyces
ASV12	0.112755	0.743055	-0.151746	0.879388	0.975935	FALSE	Not singificant	ASV12-Apiospora
ASV172	-0.442518	0.306124	1.44555	0.148303	0.795031	FALSE	Not singificant	ASV172-Malassezia
ASV25	-0.046212	0.752414	0.0614183	0.951026	0.975935	FALSE	Not singificant	ASV25-Vishniacozyma
ASV237	-0.36887	0.233196	1.5818	0.113694	0.785499	FALSE	Not singificant	ASV237-Pseudogymnoascus
ASV261	0.144764	0.253702	-0.570607	0.568266	0.90506	FALSE	Not singificant	ASV261-Phialemonium
ASV62	-0.474174	0.342845	1.38306	0.166648	0.802378	FALSE	Not singificant	ASV62-Filobasidium
ASV282	0.343	0.217004	-1.58062	0.113966	0.785499	FALSE	Not singificant	ASV282-Fungi_gen
ASV120	-0.23758	0.346626	0.685408	0.493086	0.90506	FALSE	Not singificant	ASV120-Alternaria
ASV1	-0.191557	0.210986	0.907913	0.363924	0.90506	FALSE	Not singificant	ASV1-Fungi_gen
ASV41	-0.518044	0.629217	0.823315	0.410329	0.90506	FALSE	Not singificant	ASV41-Malassezia
ASV91	0.651243	0.430543	-1.51261	0.130379	0.785499	FALSE	Not singificant	ASV91-Cladosporium
ASV16	0.428025	0.629363	-0.680093	0.496445	0.90506	FALSE	Not singificant	ASV16-Cladosporium
ASV24	0.371471	0.551511	-0.67355	0.500597	0.90506	FALSE	Not singificant	ASV24-Periconia
ASV46	0.765318	0.460244	-1.66285	0.096342	0.785499	FALSE	Not singificant	ASV46-Fungi_gen
ASV100	0.630328	0.352898	-1.78615	0.0740754	0.785499	FALSE	Not singificant	ASV100-Penicillium
ASV77	-0.243364	0.422335	0.576234	0.564457	0.90506	FALSE	Not singificant	ASV77-Rhodosporidiobolus
ASV86	-0.619732	0.496575	1.24801	0.212027	0.81069	FALSE	Not singificant	ASV86-Malassezia
ASV30	0.365286	0.241731	-1.51113	0.130755	0.785499	FALSE	Not singificant	ASV30-
ASV33	-0.0220569	0.35298	0.0624876	0.950175	0.975935	FALSE	Not singificant	ASV33-
ASV6	-0.194999	0.423803	0.460116	0.645433	0.924491	FALSE	Not singificant	ASV6-
ASV57	0.187686	0.592886	-0.316563	0.751575	0.939469	FALSE	Not singificant	ASV57-Pseudozyma
ASV5	-0.0908084	0.206899	0.438902	0.660733	0.924491	FALSE	Not singificant	ASV5-Fungi_gen
ASV47	0.121363	0.458207	-0.264866	0.791113	0.942164	FALSE	Not singificant	ASV47-Pseudopithomyces
ASV54	0.396098	0.472705	-0.837939	0.402065	0.90506	FALSE	Not singificant	ASV54-Fungi_gen
ASV61	0.73885	0.491699	-1.50265	0.132931	0.785499	FALSE	Not singificant	ASV61-Penicillium
ASV67	0.370065	0.464275	-0.797083	0.425403	0.90506	FALSE	Not singificant	ASV67-Fusarium
ASV19	0.620565	0.549718	-1.12888	0.258949	0.90506	FALSE	Not singificant	ASV19-Phaeoacremonium
ASV71	-0.539544	0.533708	1.01093	0.312048	0.90506	FALSE	Not singificant	ASV71-Penicillium
ASV132	0.150212	0.259321	-0.579251	0.56242	0.90506	FALSE	Not singificant	ASV132-
ASV146	-0.132026	0.258175	0.511382	0.609084	0.914763	FALSE	Not singificant	ASV146-Vishniacozyma
ASV208	0.204151	0.226734	-0.900396	0.367909	0.90506	FALSE	Not singificant	ASV208-Penicillium
ASV64	-0.0679209	0.559731	0.121346	0.903417	0.975935	FALSE	Not singificant	ASV64-Fusarium
ASV14	-0.228265	0.5953	0.383445	0.70139	0.935764	FALSE	Not singificant	ASV14-Malassezia
ASV163	0.279843	0.276669	-1.01147	0.311791	0.90506	FALSE	Not singificant	ASV163-Filobasidium
ASV84	-1.09994	0.440752	2.4956	0.0125745	0.785499	FALSE	Not singificant	ASV84-Pseudozyma
ASV106	-0.200081	0.256923	0.778759	0.436122	0.90506	FALSE	Not singificant	ASV106-Malassezia
ASV28	-0.232893	0.587917	0.396132	0.692007	0.935764	FALSE	Not singificant	ASV28-Penicillium
ASV111	-0.322242	0.401081	0.803434	0.421724	0.90506	FALSE	Not singificant	ASV111-Ramularia
ASV58	0.143369	0.515801	-0.277954	0.781047	0.942164	FALSE	Not singificant	ASV58-Malassezia
ASV4	0.1105	0.232379	-0.475518	0.634418	0.924491	FALSE	Not singificant	ASV4-
ASV55	0.232599	0.379709	-0.612573	0.540159	0.90506	FALSE	Not singificant	ASV55-Fungi_gen
ASV76	-0.342128	0.414493	0.825413	0.409137	0.90506	FALSE	Not singificant	ASV76-Cladosporium
ASV18	-0.16212	0.287314	0.564262	0.572576	0.90506	FALSE	Not singificant	ASV18-Sarocladium
ASV8	-0.0586035	0.479051	0.122333	0.902636	0.975935	FALSE	Not singificant	ASV8-Cladosporium
ASV144	0.0632554	0.296636	-0.213242	0.831138	0.956176	FALSE	Not singificant	ASV144-Malassezia
ASV45	0.0567143	0.516016	-0.109908	0.912482	0.975935	FALSE	Not singificant	ASV45-Fungi_gen
ASV9	0.129368	0.348876	-0.370814	0.710776	0.935764	FALSE	Not singificant	ASV9-Cladosporium
ASV44	-0.678123	0.412458	1.6441	0.100155	0.785499	FALSE	Not singificant	ASV44-Fungi_gen
ASV69	-0.595085	0.39549	1.50468	0.132407	0.785499	FALSE	Not singificant	ASV69-Penicillium
ASV101	-0.104261	0.39495	0.263985	0.791791	0.942164	FALSE	Not singificant	ASV101-Sarocladium
ASV38	-0.15917	0.466298	0.341348	0.732842	0.935764	FALSE	Not singificant	ASV38-
ASV23	-0.494605	0.663948	0.744946	0.456305	0.90506	FALSE	Not singificant	ASV23-Helicoma
ASV56	-0.342455	0.453832	0.754584	0.450498	0.90506	FALSE	Not singificant	ASV56-Fusarium
ASV117	-0.404129	0.321695	1.25625	0.209025	0.81069	FALSE	Not singificant	ASV117-Malassezia
ASV209	-0.265401	0.300675	0.882684	0.377407	0.90506	FALSE	Not singificant	ASV209-Penicillium
ASV159	-0.147757	0.295584	0.499881	0.617159	0.914763	FALSE	Not singificant	ASV159-Golubevia
ASV109	-0.901541	0.449433	2.00595	0.0448615	0.785499	FALSE	Not singificant	ASV109-Achroiostachys
ASV148	-0.455898	0.34063	1.3384	0.180767	0.81069	FALSE	Not singificant	ASV148-Penicillium
ASV103	-0.177811	0.418987	0.424384	0.671286	0.928374	FALSE	Not singificant	ASV103-Pseudozyma
ASV13	-7.39007e-05	0.529869	0.00013947	0.999889	0.999889	FALSE	Not singificant	ASV13-Penicillium
ASV72	-0.473709	0.491504	0.963795	0.335149	0.90506	FALSE	Not singificant	ASV72-Phialemonium
ASV428	-0.199072	0.149733	1.32951	0.183679	0.81069	FALSE	Not singificant	ASV428-
ASV122	0.394348	0.299601	-1.31624	0.188092	0.81069	FALSE	Not singificant	ASV122-Cladosporium
ASV113	-0.0268019	0.336677	0.079607	0.93655	0.975935	FALSE	Not singificant	ASV113-
ASV139	-0.214701	0.334441	0.641971	0.520892	0.90506	FALSE	Not singificant	ASV139-Penicillium
ASV166	0.143536	0.266139	-0.539327	0.589661	0.912571	FALSE	Not singificant	ASV166-Malassezia
ASV7	1.38868	0.971516	-1.4294	0.15289	0.795031	FALSE	Not singificant	ASV7-Cladosporium
ASV204	0.228998	0.241676	-0.947542	0.343363	0.90506	FALSE	Not singificant	ASV204-Penicillium
ASV99	-0.343953	0.420341	0.818272	0.413202	0.90506	FALSE	Not singificant	ASV99-
ASV70	0.64228	0.415078	-1.54737	0.121774	0.785499	FALSE	Not singificant	ASV70-Malasseziales_gen
ASV141	0.187258	0.305334	-0.613289	0.539685	0.90506	FALSE	Not singificant	ASV141-Fusarium
ASV197	-0.50273	0.332826	1.51049	0.130919	0.785499	FALSE	Not singificant	ASV197-Papiliotrema
ASV37	0.996114	0.596272	-1.67057	0.0948066	0.785499	FALSE	Not singificant	ASV37-Cladosporium
ASV165	-0.0123846	0.172558	0.0717706	0.942784	0.975935	FALSE	Not singificant	ASV165-Fungi_gen
ASV17	0.622436	0.377957	-1.64684	0.09959	0.785499	FALSE	Not singificant	ASV17-Tulasnellaceae_gen
ASV29	-1.07654	0.74885	1.43759	0.150551	0.795031	FALSE	Not singificant	ASV29-Dioszegia
ASV97	0.591286	0.36021	-1.6415	0.100693	0.785499	FALSE	Not singificant	ASV97-Fungi_gen
ASV116	0.0522785	0.382554	-0.136656	0.891302	0.975935	FALSE	Not singificant	ASV116-Fungi_gen
ASV35	0.116052	0.522229	-0.222224	0.824139	0.956176	FALSE	Not singificant	ASV35-Aureobasidium
ASV193	0.148363	0.183006	-0.810701	0.417537	0.90506	FALSE	Not singificant	ASV193-Malassezia
ASV3	-0.622962	0.873898	0.712855	0.475936	0.90506	FALSE	Not singificant	ASV3-Cystobasidium

## Sheet: fun_ND_dsRNA_Pi
ASVId	lfc	se	W	p_val	q_value	Diff_ab	group	name
ASV108	-0.147656	0.380672	0.387883	0.698103	0.876755	FALSE	Not singificant	ASV108-Vishniacozyma
ASV15	-0.194701	0.691342	0.281628	0.778228	0.906805	FALSE	Not singificant	ASV15-Dioszegia
ASV156	-0.841929	0.277987	3.02867	0.00245635	0.0646576	FALSE	Not singificant	ASV156-Trichoderma
ASV133	0.294649	0.277807	-1.06062	0.288861	0.560977	FALSE	Not singificant	ASV133-Penicillium
ASV85	-0.649663	0.515066	1.26132	0.207193	0.471671	FALSE	Not singificant	ASV85-Fusarium
ASV87	-0.561227	0.445857	1.25876	0.208117	0.471671	FALSE	Not singificant	ASV87-Sarocladium
ASV2	-0.491204	0.270119	1.81847	0.0689918	0.332722	FALSE	Not singificant	ASV2-Fungi_gen
ASV34	-0.0152341	0.552257	0.0275852	0.977993	0.997698	FALSE	Not singificant	ASV34-Fungi_gen
ASV73	-0.787891	0.504975	1.56026	0.118699	0.361493	FALSE	Not singificant	ASV73-Phaeocytostroma
ASV190	-0.588494	0.338734	1.73733	0.0823285	0.332722	FALSE	Not singificant	ASV190-Trichoderma
ASV102	-0.535444	0.399301	1.34095	0.179936	0.454932	FALSE	Not singificant	ASV102-Penicillium
ASV32	-0.634324	0.445629	1.42344	0.15461	0.430159	FALSE	Not singificant	ASV32-Fungi_gen
ASV167	-0.430954	0.271988	1.58446	0.113089	0.361493	FALSE	Not singificant	ASV167-Fungi_gen
ASV188	-0.634184	0.291883	2.17273	0.0298005	0.234898	FALSE	Not singificant	ASV188-Phaeocytostroma
ASV94	-0.16596	0.260798	0.636356	0.524545	0.802328	FALSE	Not singificant	ASV94-Moesziomyces
ASV212	-0.468245	0.253428	1.84764	0.064654	0.332722	FALSE	Not singificant	ASV212-
ASV170	0.341937	0.227003	-1.50631	0.131988	0.39303	FALSE	Not singificant	ASV170-Penicillium
ASV53	-1.30921	0.67779	1.93158	0.0534112	0.332722	FALSE	Not singificant	ASV53-Lepidosphaeria
ASV26	-0.691086	0.741146	0.932456	0.351101	0.61348	FALSE	Not singificant	ASV26-Vishniacozyma
ASV93	-0.716011	0.378457	1.89192	0.0585016	0.332722	FALSE	Not singificant	ASV93-Malassezia
ASV51	0.483422	0.569626	-0.848667	0.396067	0.667458	FALSE	Not singificant	ASV51-Cystobasidium
ASV63	-0.126061	0.50518	0.249537	0.802945	0.923344	FALSE	Not singificant	ASV63-Cystobasidium
ASV129	-0.391645	0.373587	1.04834	0.294484	0.563727	FALSE	Not singificant	ASV129-Meira
ASV135	-0.655913	0.466397	1.40634	0.159624	0.430159	FALSE	Not singificant	ASV135-Vishniacozyma
ASV11	-0.295057	0.710057	0.41554	0.677746	0.876755	FALSE	Not singificant	ASV11-Apiospora
ASV40	-0.907448	0.309593	2.9311	0.00337764	0.0646576	FALSE	Not singificant	ASV40-
ASV82	0.424915	0.287478	-1.47808	0.139386	0.406038	FALSE	Not singificant	ASV82-Penicillium
ASV66	0.677706	0.420956	-1.60992	0.107415	0.361493	FALSE	Not singificant	ASV66-Naganishia
ASV147	-0.324377	0.315835	1.02705	0.304399	0.568515	FALSE	Not singificant	ASV147-Vishniacozyma
ASV74	-0.536832	0.407653	1.31688	0.187877	0.457737	FALSE	Not singificant	ASV74-Penicillium
ASV286	-0.339547	0.168186	2.01888	0.0434998	0.306788	FALSE	Not singificant	ASV286-
ASV171	0.284006	0.259319	-1.0952	0.273429	0.538815	FALSE	Not singificant	ASV171-Malassezia
ASV289	-0.0924898	0.259496	0.356421	0.721525	0.876755	FALSE	Not singificant	ASV289-Cadophora
ASV143	-0.102614	0.167282	0.613418	0.5396	0.802328	FALSE	Not singificant	ASV143-
ASV31	0.981094	0.62645	-1.56612	0.117321	0.361493	FALSE	Not singificant	ASV31-Malassezia
ASV36	0.252404	0.688381	-0.366664	0.71387	0.876755	FALSE	Not singificant	ASV36-Alternaria
ASV95	0.461784	0.358541	-1.28795	0.197763	0.471671	FALSE	Not singificant	ASV95-Penicillium
ASV27	-1.1457	0.709813	1.61408	0.106509	0.361493	FALSE	Not singificant	ASV27-Cladosporium
ASV151	-0.114731	0.25474	0.450386	0.652432	0.876755	FALSE	Not singificant	ASV151-
ASV185	-0.116576	0.297021	0.392482	0.694702	0.876755	FALSE	Not singificant	ASV185-Penicillium
ASV59	-1.1117	0.594233	1.87082	0.06137	0.332722	FALSE	Not singificant	ASV59-Fusarium
ASV10	-0.375173	0.330455	1.13532	0.25624	0.512583	FALSE	Not singificant	ASV10-Fungi_gen
ASV20	-0.0817472	0.769684	0.106209	0.915417	0.951447	FALSE	Not singificant	ASV20-Dioszegia
ASV39	-0.728703	0.550777	1.32304	0.18582	0.457737	FALSE	Not singificant	ASV39-Penicillium
ASV43	1.34897	0.523088	-2.57887	0.00991252	0.11069	FALSE	Not singificant	ASV43-Alternaria
ASV65	0.251315	0.568773	-0.441855	0.658594	0.876755	FALSE	Not singificant	ASV65-Sporobolomyces
ASV114	-0.136664	0.346645	0.394249	0.693398	0.876755	FALSE	Not singificant	ASV114-Malassezia
ASV52	-0.0785601	0.43919	0.178875	0.858036	0.939978	FALSE	Not singificant	ASV52-Phialemonium
ASV22	0.393207	0.734299	-0.535487	0.592313	0.844362	FALSE	Not singificant	ASV22-Filobasidium
ASV104	-0.20316	0.21852	0.929709	0.352522	0.61348	FALSE	Not singificant	ASV104-Debaryomyces
ASV21	-0.428374	0.248249	1.72559	0.084422	0.332722	FALSE	Not singificant	ASV21-Fungi_gen
ASV233	0.0558659	0.171736	-0.325301	0.744953	0.891283	FALSE	Not singificant	ASV233-Golovinomyces
ASV312	-0.930916	0.201449	4.62111	3.81692e-06	0.000511468	TRUE	0_ND	ASV312-Fungi_gen
ASV207	-0.848521	0.32625	2.60083	0.00929981	0.11069	FALSE	Not singificant	ASV207-Fungi_gen
ASV12	-0.180091	0.899663	0.200176	0.841343	0.939978	FALSE	Not singificant	ASV12-Apiospora
ASV25	-0.103808	0.707182	0.146791	0.883297	0.951447	FALSE	Not singificant	ASV25-Vishniacozyma
ASV261	0.0240593	0.207231	-0.116099	0.907574	0.951447	FALSE	Not singificant	ASV261-Phialemonium
ASV62	-0.688652	0.499673	1.3782	0.16814	0.44178	FALSE	Not singificant	ASV62-Filobasidium
ASV282	0.0797983	0.217141	-0.367495	0.71325	0.876755	FALSE	Not singificant	ASV282-Fungi_gen
ASV1	-0.474098	0.266213	1.7809	0.0749291	0.332722	FALSE	Not singificant	ASV1-Fungi_gen
ASV41	0.642745	0.549881	-1.16888	0.242452	0.511255	FALSE	Not singificant	ASV41-Malassezia
ASV91	0.408739	0.484096	-0.844335	0.398482	0.667458	FALSE	Not singificant	ASV91-Cladosporium
ASV181	-0.433895	0.345696	1.25514	0.20943	0.471671	FALSE	Not singificant	ASV181-Periconia
ASV16	1.4305	0.759682	-1.88303	0.059697	0.332722	FALSE	Not singificant	ASV16-Cladosporium
ASV24	-1.35784	0.805279	1.68618	0.0917619	0.351317	FALSE	Not singificant	ASV24-Periconia
ASV46	-0.975027	0.447444	2.1791	0.0293241	0.234898	FALSE	Not singificant	ASV46-Fungi_gen
ASV100	0.521159	0.317787	-1.63997	0.101012	0.361493	FALSE	Not singificant	ASV100-Penicillium
ASV77	-0.441563	0.446974	0.987895	0.323204	0.585262	FALSE	Not singificant	ASV77-Rhodosporidiobolus
ASV86	0.086374	0.352078	-0.245326	0.806204	0.923344	FALSE	Not singificant	ASV86-Malassezia
ASV30	-0.772851	0.277687	2.78317	0.00538305	0.0801476	FALSE	Not singificant	ASV30-
ASV33	-1.04257	0.339007	3.07536	0.00210248	0.0646576	FALSE	Not singificant	ASV33-
ASV6	-0.249297	0.417945	0.596484	0.550852	0.802328	FALSE	Not singificant	ASV6-
ASV57	0.777514	0.533738	-1.45673	0.14519	0.413946	FALSE	Not singificant	ASV57-Pseudozyma
ASV5	-0.421214	0.239024	1.76223	0.0780312	0.332722	FALSE	Not singificant	ASV5-Fungi_gen
ASV47	0.139279	0.396532	-0.351244	0.725405	0.876755	FALSE	Not singificant	ASV47-Pseudopithomyces
ASV54	-0.307554	0.51214	0.600527	0.548155	0.802328	FALSE	Not singificant	ASV54-Fungi_gen
ASV61	0.269365	0.580408	-0.464095	0.642579	0.876755	FALSE	Not singificant	ASV61-Penicillium
ASV67	0.470254	0.389566	-1.20712	0.227385	0.499502	FALSE	Not singificant	ASV67-Fusarium
ASV316	-0.354741	0.203826	1.74041	0.0817868	0.332722	FALSE	Not singificant	ASV316-
ASV19	1.94236	0.591798	-3.28214	0.00103022	0.0460165	TRUE	5_dsRNA_Pi	ASV19-Phaeoacremonium
ASV71	0.129897	0.435757	-0.298094	0.765631	0.899953	FALSE	Not singificant	ASV71-Penicillium
ASV132	-0.536909	0.302557	1.77457	0.0759692	0.332722	FALSE	Not singificant	ASV132-
ASV146	-0.116422	0.23961	0.485882	0.627051	0.876755	FALSE	Not singificant	ASV146-Vishniacozyma
ASV208	0.138468	0.218005	-0.635158	0.525325	0.802328	FALSE	Not singificant	ASV208-Penicillium
ASV64	0.198407	0.517049	-0.383729	0.701179	0.876755	FALSE	Not singificant	ASV64-Fusarium
ASV14	1.13826	0.633117	-1.79787	0.072198	0.332722	FALSE	Not singificant	ASV14-Malassezia
ASV163	0.144562	0.263489	-0.548646	0.583248	0.840379	FALSE	Not singificant	ASV163-Filobasidium
ASV84	0.0546856	0.316484	-0.172791	0.862816	0.939978	FALSE	Not singificant	ASV84-Pseudozyma
ASV106	-0.43355	0.264219	1.64087	0.100823	0.361493	FALSE	Not singificant	ASV106-Malassezia
ASV28	0.247864	0.549019	-0.451467	0.651653	0.876755	FALSE	Not singificant	ASV28-Penicillium
ASV111	-0.200239	0.314936	0.635807	0.524902	0.802328	FALSE	Not singificant	ASV111-Ramularia
ASV58	-0.0719166	0.583596	0.12323	0.901925	0.951447	FALSE	Not singificant	ASV58-Malassezia
ASV4	-0.954369	0.282777	3.37499	0.000738182	0.0460165	TRUE	0_ND	ASV4-
ASV118	-0.505225	0.502746	1.00493	0.31493	0.578092	FALSE	Not singificant	ASV118-Leucosporidium
ASV55	-1.03652	0.350904	2.95385	0.00313837	0.0646576	FALSE	Not singificant	ASV55-Fungi_gen
ASV76	-0.813356	0.467306	1.74052	0.0817673	0.332722	FALSE	Not singificant	ASV76-Cladosporium
ASV260	-0.244218	0.318365	0.7671	0.443022	0.732901	FALSE	Not singificant	ASV260-Setophoma
ASV18	0.176623	0.295228	-0.598259	0.549667	0.802328	FALSE	Not singificant	ASV18-Sarocladium
ASV8	0.00265745	0.468164	-0.00567633	0.995471	0.998624	FALSE	Not singificant	ASV8-Cladosporium
ASV144	-0.104551	0.294113	0.355479	0.722231	0.876755	FALSE	Not singificant	ASV144-Malassezia
ASV45	-1.30247	0.51609	2.52374	0.0116115	0.119688	FALSE	Not singificant	ASV45-Fungi_gen
ASV9	1.23722	0.770747	-1.60523	0.108444	0.361493	FALSE	Not singificant	ASV9-Cladosporium
ASV44	-0.733266	0.46354	1.58188	0.113676	0.361493	FALSE	Not singificant	ASV44-Fungi_gen
ASV69	-1.08038	0.522737	2.06678	0.0387552	0.288511	FALSE	Not singificant	ASV69-Penicillium
ASV101	0.000644154	0.373401	-0.0017251	0.998624	0.998624	FALSE	Not singificant	ASV101-Sarocladium
ASV38	-1.07087	0.482727	2.21837	0.0265296	0.234898	FALSE	Not singificant	ASV38-
ASV23	0.485754	0.474012	-1.02477	0.305471	0.568515	FALSE	Not singificant	ASV23-Helicoma
ASV56	0.07508	0.32201	-0.23316	0.815637	0.926232	FALSE	Not singificant	ASV56-Fusarium
ASV159	-0.354645	0.312407	1.1352	0.256292	0.512583	FALSE	Not singificant	ASV159-Golubevia
ASV109	-0.33307	0.285995	1.1646	0.244182	0.511255	FALSE	Not singificant	ASV109-Achroiostachys
ASV148	-0.413628	0.294739	1.40337	0.160507	0.430159	FALSE	Not singificant	ASV148-Penicillium
ASV103	-0.278551	0.437592	0.636554	0.524415	0.802328	FALSE	Not singificant	ASV103-Pseudozyma
ASV13	-0.150644	0.430294	0.350095	0.726267	0.876755	FALSE	Not singificant	ASV13-Penicillium
ASV72	-0.544389	0.477824	1.13931	0.254575	0.512583	FALSE	Not singificant	ASV72-Phialemonium
ASV83	-1.14418	0.498113	2.29703	0.0216171	0.206907	FALSE	Not singificant	ASV83-Stemphylium
ASV122	0.297576	0.2511	-1.18509	0.235983	0.510028	FALSE	Not singificant	ASV122-Cladosporium
ASV113	-1.2068	0.426791	2.82761	0.00468963	0.0785512	FALSE	Not singificant	ASV113-
ASV166	0.146767	0.22599	-0.649438	0.516055	0.802328	FALSE	Not singificant	ASV166-Malassezia
ASV7	0.0226054	1.04899	-0.0215496	0.982807	0.997698	FALSE	Not singificant	ASV7-Cladosporium
ASV204	-0.0839751	0.281347	0.298475	0.765341	0.899953	FALSE	Not singificant	ASV204-Penicillium
ASV99	0.25031	0.289211	-0.865494	0.386767	0.664447	FALSE	Not singificant	ASV99-
ASV70	0.0969746	0.486746	-0.199231	0.842082	0.939978	FALSE	Not singificant	ASV70-Malasseziales_gen
ASV141	-0.145084	0.335584	0.432333	0.6655	0.876755	FALSE	Not singificant	ASV141-Fusarium
ASV37	0.796894	0.637371	-1.25028	0.211196	0.471671	FALSE	Not singificant	ASV37-Cladosporium
ASV476	-0.397968	0.206833	1.9241	0.0543418	0.332722	FALSE	Not singificant	ASV476-
ASV165	-0.385572	0.282808	1.36337	0.172766	0.445206	FALSE	Not singificant	ASV165-Fungi_gen
ASV17	-0.0878007	0.483174	0.181717	0.855805	0.939978	FALSE	Not singificant	ASV17-Tulasnellaceae_gen
ASV29	-0.692771	0.71036	0.97524	0.329441	0.588602	FALSE	Not singificant	ASV29-Dioszegia
ASV97	-0.237309	0.394352	0.601769	0.547328	0.802328	FALSE	Not singificant	ASV97-Fungi_gen
ASV116	-0.311812	0.437405	0.712869	0.475927	0.777734	FALSE	Not singificant	ASV116-Fungi_gen
ASV35	-0.0395921	0.485768	0.0815041	0.935041	0.963812	FALSE	Not singificant	ASV35-Aureobasidium
ASV193	-0.0152971	0.144937	0.105543	0.915945	0.951447	FALSE	Not singificant	ASV193-Malassezia
ASV234	-0.963348	0.373085	2.58212	0.00981962	0.11069	FALSE	Not singificant	ASV234-Chaetomium
ASV3	-0.111918	0.883813	0.126631	0.899232	0.951447	FALSE	Not singificant	ASV3-Cystobasidium
