# Supplementary material for: Phyllosphere microbiome responses to spray-induced gene silencing targeting Phytophthora infestans in potato
Source: NPJ Biofilms Microbiomes. 2026 Jun 15;12:118. doi: 10.1038/s41522-026-01040-5 (PMC13270030; doi:10.1038/s41522-026-01040-5)
Supplement: Supplementary file 10 — Supplementary data S9 [file 41522_2026_1040_MOESM10_ESM.xlsx]

## Sheet: all
Table S8 | Composition (relative abundance) analysis of fungal communities across timepoint, treatment and treatment group.
ASVId	Kingdom	Phylum	Class	Order	Family	Genus	Species	Sample	TimePoint	Treatment	TreatmentGroup	Abundance
ASV1	Fungi	Fungi_phy	Fungi_cls	Fungi_ord	Fungi_fam	Fungi_gen	Fungi_sp	fungi_P50_3_Water_Pi_48	3_WT_Pi_48	3_WT_Pi	1_ND_Pi	40.1081
ASV1	Fungi	Fungi_phy	Fungi_cls	Fungi_ord	Fungi_fam	Fungi_gen	Fungi_sp	fungi_P74_9_Cut3_Pi_72	9_CUT3_Pi_72	9_CUT3_Pi	5_dsRNA_Pi	39.6743
ASV1	Fungi	Fungi_phy	Fungi_cls	Fungi_ord	Fungi_fam	Fungi_gen	Fungi_sp	fungi_P63_1_No_Treatment_Pi_72	1_NT_Pi_72	1_NT_Pi	1_ND_Pi	38.3729
ASV1	Fungi	Fungi_phy	Fungi_cls	Fungi_ord	Fungi_fam	Fungi_gen	Fungi_sp	fungi_P20_2_Water_48	2_WT_48	2_WT	0_ND	36.2751
ASV1	Fungi	Fungi_phy	Fungi_cls	Fungi_ord	Fungi_fam	Fungi_gen	Fungi_sp	fungi_P2_0_No_Treatment_24	0_NT_24	0_NT	0_ND	35.0732
ASV1	Fungi	Fungi_phy	Fungi_cls	Fungi_ord	Fungi_fam	Fungi_gen	Fungi_sp	fungi_P29_8_Cut3_48	8_CUT3_48	8_CUT3	4_dsRNA	35.0021
ASV1	Fungi	Fungi_phy	Fungi_cls	Fungi_ord	Fungi_fam	Fungi_gen	Fungi_sp	fungi_P65_3_Water_Pi_72	3_WT_Pi_72	3_WT_Pi	1_ND_Pi	34.6679
ASV1	Fungi	Fungi_phy	Fungi_cls	Fungi_ord	Fungi_fam	Fungi_gen	Fungi_sp	fungi_P32_0_No_Treatment_72	0_NT_72	0_NT	0_ND	33.6154
ASV1	Fungi	Fungi_phy	Fungi_cls	Fungi_ord	Fungi_fam	Fungi_gen	Fungi_sp	fungi_P72_7_GPB1_Pi_72	7_GPB1_Pi_72	7_GPB1_Pi	5_dsRNA_Pi	33.5159
ASV1	Fungi	Fungi_phy	Fungi_cls	Fungi_ord	Fungi_fam	Fungi_gen	Fungi_sp	fungi_P48_1_No_Treatment_Pi_48	1_NT_Pi_48	1_NT_Pi	1_ND_Pi	32.0936
ASV1	Fungi	Fungi_phy	Fungi_cls	Fungi_ord	Fungi_fam	Fungi_gen	Fungi_sp	fungi_P68_5_Non_Specific_Pi_72	5_NSP_Pi_72	5_NSP_Pi	3_NSP_Pi	31.4251
ASV1	Fungi	Fungi_phy	Fungi_cls	Fungi_ord	Fungi_fam	Fungi_gen	Fungi_sp	fungi_P14_8_Cut3_24	8_CUT3_24	8_CUT3	4_dsRNA	30.8349
ASV1	Fungi	Fungi_phy	Fungi_cls	Fungi_ord	Fungi_fam	Fungi_gen	Fungi_sp	fungi_P59_9_Cut3_Pi_48	9_CUT3_Pi_48	9_CUT3_Pi	5_dsRNA_Pi	30.4509
ASV1	Fungi	Fungi_phy	Fungi_cls	Fungi_ord	Fungi_fam	Fungi_gen	Fungi_sp	fungi_P35_2_Water_72	2_WT_72	2_WT	0_ND	29.6188
ASV1	Fungi	Fungi_phy	Fungi_cls	Fungi_ord	Fungi_fam	Fungi_gen	Fungi_sp	fungi_P15_8_Cut3_24	8_CUT3_24	8_CUT3	4_dsRNA	28.7441
ASV1	Fungi	Fungi_phy	Fungi_cls	Fungi_ord	Fungi_fam	Fungi_gen	Fungi_sp	fungi_P44_8_Cut3_72	8_CUT3_72	8_CUT3	4_dsRNA	28.0117
ASV1	Fungi	Fungi_phy	Fungi_cls	Fungi_ord	Fungi_fam	Fungi_gen	Fungi_sp	fungi_P13_8_Cut3_24	8_CUT3_24	8_CUT3	4_dsRNA	27.5068
ASV1	Fungi	Fungi_phy	Fungi_cls	Fungi_ord	Fungi_fam	Fungi_gen	Fungi_sp	fungi_P17_0_No_Treatment_48	0_NT_48	0_NT	0_ND	27.1299
ASV1	Fungi	Fungi_phy	Fungi_cls	Fungi_ord	Fungi_fam	Fungi_gen	Fungi_sp	fungi_P56_7_GPB1_Pi_48	7_GPB1_Pi_48	7_GPB1_Pi	5_dsRNA_Pi	27.0872
ASV1	Fungi	Fungi_phy	Fungi_cls	Fungi_ord	Fungi_fam	Fungi_gen	Fungi_sp	fungi_P25_6_GPB1_48	6_GPB1_48	6_GPB1	4_dsRNA	27.073
ASV1	Fungi	Fungi_phy	Fungi_cls	Fungi_ord	Fungi_fam	Fungi_gen	Fungi_sp	fungi_P54_5_Non_Specific_Pi_48	5_NSP_Pi_48	5_NSP_Pi	3_NSP_Pi	26.8881
ASV1	Fungi	Fungi_phy	Fungi_cls	Fungi_ord	Fungi_fam	Fungi_gen	Fungi_sp	fungi_P62_1_No_Treatment_Pi_72	1_NT_Pi_72	1_NT_Pi	1_ND_Pi	26.753
ASV1	Fungi	Fungi_phy	Fungi_cls	Fungi_ord	Fungi_fam	Fungi_gen	Fungi_sp	fungi_P61_1_No_Treatment_Pi_72	1_NT_Pi_72	1_NT_Pi	1_ND_Pi	26.5823
ASV1	Fungi	Fungi_phy	Fungi_cls	Fungi_ord	Fungi_fam	Fungi_gen	Fungi_sp	fungi_P10_6_GPB1_24	6_GPB1_24	6_GPB1	4_dsRNA	26.5396
ASV1	Fungi	Fungi_phy	Fungi_cls	Fungi_ord	Fungi_fam	Fungi_gen	Fungi_sp	fungi_P55_7_GPB1_Pi_48	7_GPB1_Pi_48	7_GPB1_Pi	5_dsRNA_Pi	26.2765
ASV1	Fungi	Fungi_phy	Fungi_cls	Fungi_ord	Fungi_fam	Fungi_gen	Fungi_sp	fungi_P33_0_No_Treatment_72	0_NT_72	0_NT	0_ND	25.9209
ASV1	Fungi	Fungi_phy	Fungi_cls	Fungi_ord	Fungi_fam	Fungi_gen	Fungi_sp	fungi_P53_5_Non_Specific_Pi_48	5_NSP_Pi_48	5_NSP_Pi	3_NSP_Pi	25.8071
ASV1	Fungi	Fungi_phy	Fungi_cls	Fungi_ord	Fungi_fam	Fungi_gen	Fungi_sp	fungi_P43_8_Cut3_72	8_CUT3_72	8_CUT3	4_dsRNA	25.416
ASV1	Fungi	Fungi_phy	Fungi_cls	Fungi_ord	Fungi_fam	Fungi_gen	Fungi_sp	fungi_P11_6_GPB1_24	6_GPB1_24	6_GPB1	4_dsRNA	25.1956
ASV1	Fungi	Fungi_phy	Fungi_cls	Fungi_ord	Fungi_fam	Fungi_gen	Fungi_sp	fungi_P9_4_Non_Specific_24	4_NSP_24	4_NSP	2_NSP	24.4062
ASV1	Fungi	Fungi_phy	Fungi_cls	Fungi_ord	Fungi_fam	Fungi_gen	Fungi_sp	fungi_P75_9_Cut3_Pi_72	9_CUT3_Pi_72	9_CUT3_Pi	5_dsRNA_Pi	24.1929
ASV1	Fungi	Fungi_phy	Fungi_cls	Fungi_ord	Fungi_fam	Fungi_gen	Fungi_sp	fungi_P7_4_Non_Specific_24	4_NSP_24	4_NSP	2_NSP	24.0933
ASV1	Fungi	Fungi_phy	Fungi_cls	Fungi_ord	Fungi_fam	Fungi_gen	Fungi_sp	fungi_P70_7_GPB1_Pi_72	7_GPB1_Pi_72	7_GPB1_Pi	5_dsRNA_Pi	23.8088
ASV1	Fungi	Fungi_phy	Fungi_cls	Fungi_ord	Fungi_fam	Fungi_gen	Fungi_sp	fungi_P69_5_Non_Specific_Pi_72	5_NSP_Pi_72	5_NSP_Pi	3_NSP_Pi	23.624
ASV1	Fungi	Fungi_phy	Fungi_cls	Fungi_ord	Fungi_fam	Fungi_gen	Fungi_sp	fungi_P46_1_No_Treatment_Pi_48	1_NT_Pi_48	1_NT_Pi	1_ND_Pi	23.247
ASV1	Fungi	Fungi_phy	Fungi_cls	Fungi_ord	Fungi_fam	Fungi_gen	Fungi_sp	fungi_P73_9_Cut3_Pi_72	9_CUT3_Pi_72	9_CUT3_Pi	5_dsRNA_Pi	23.1973
ASV1	Fungi	Fungi_phy	Fungi_cls	Fungi_ord	Fungi_fam	Fungi_gen	Fungi_sp	fungi_P30_8_Cut3_48	8_CUT3_48	8_CUT3	4_dsRNA	22.8133
ASV1	Fungi	Fungi_phy	Fungi_cls	Fungi_ord	Fungi_fam	Fungi_gen	Fungi_sp	fungi_P57_7_GPB1_Pi_48	7_GPB1_Pi_48	7_GPB1_Pi	5_dsRNA_Pi	22.5644
ASV1	Fungi	Fungi_phy	Fungi_cls	Fungi_ord	Fungi_fam	Fungi_gen	Fungi_sp	fungi_P22_4_Non_Specific_48	4_NSP_48	4_NSP	2_NSP	22.3652
ASV1	Fungi	Fungi_phy	Fungi_cls	Fungi_ord	Fungi_fam	Fungi_gen	Fungi_sp	fungi_P34_2_Water_72	2_WT_72	2_WT	0_ND	21.5759
ASV1	Fungi	Fungi_phy	Fungi_cls	Fungi_ord	Fungi_fam	Fungi_gen	Fungi_sp	fungi_P66_3_Water_Pi_72	3_WT_Pi_72	3_WT_Pi	1_ND_Pi	21.2772
ASV1	Fungi	Fungi_phy	Fungi_cls	Fungi_ord	Fungi_fam	Fungi_gen	Fungi_sp	fungi_P31_0_No_Treatment_72	0_NT_72	0_NT	0_ND	21.1421
ASV1	Fungi	Fungi_phy	Fungi_cls	Fungi_ord	Fungi_fam	Fungi_gen	Fungi_sp	fungi_P8_4_Non_Specific_24	4_NSP_24	4_NSP	2_NSP	21.135
ASV1	Fungi	Fungi_phy	Fungi_cls	Fungi_ord	Fungi_fam	Fungi_gen	Fungi_sp	fungi_P71_7_GPB1_Pi_72	7_GPB1_Pi_72	7_GPB1_Pi	5_dsRNA_Pi	20.6016
ASV1	Fungi	Fungi_phy	Fungi_cls	Fungi_ord	Fungi_fam	Fungi_gen	Fungi_sp	fungi_P41_6_GPB1_72	6_GPB1_72	6_GPB1	4_dsRNA	20.5945
ASV1	Fungi	Fungi_phy	Fungi_cls	Fungi_ord	Fungi_fam	Fungi_gen	Fungi_sp	fungi_P47_1_No_Treatment_Pi_48	1_NT_Pi_48	1_NT_Pi	1_ND_Pi	20.5305
ASV1	Fungi	Fungi_phy	Fungi_cls	Fungi_ord	Fungi_fam	Fungi_gen	Fungi_sp	fungi_P28_8_Cut3_48	8_CUT3_48	8_CUT3	4_dsRNA	20.0683
ASV1	Fungi	Fungi_phy	Fungi_cls	Fungi_ord	Fungi_fam	Fungi_gen	Fungi_sp	fungi_P21_2_Water_48	2_WT_48	2_WT	0_ND	19.4851
ASV1	Fungi	Fungi_phy	Fungi_cls	Fungi_ord	Fungi_fam	Fungi_gen	Fungi_sp	fungi_P39_4_Non_Specific_72	4_NSP_72	4_NSP	2_NSP	19.478
ASV1	Fungi	Fungi_phy	Fungi_cls	Fungi_ord	Fungi_fam	Fungi_gen	Fungi_sp	fungi_P42_6_GPB1_72	6_GPB1_72	6_GPB1	4_dsRNA	19.286
ASV1	Fungi	Fungi_phy	Fungi_cls	Fungi_ord	Fungi_fam	Fungi_gen	Fungi_sp	fungi_P37_4_Non_Specific_72	4_NSP_72	4_NSP	2_NSP	17.558
ASV1	Fungi	Fungi_phy	Fungi_cls	Fungi_ord	Fungi_fam	Fungi_gen	Fungi_sp	fungi_P58_9_Cut3_Pi_48	9_CUT3_Pi_48	9_CUT3_Pi	5_dsRNA_Pi	17.3588
ASV1	Fungi	Fungi_phy	Fungi_cls	Fungi_ord	Fungi_fam	Fungi_gen	Fungi_sp	fungi_P24_4_Non_Specific_48	4_NSP_48	4_NSP	2_NSP	17.1597
ASV1	Fungi	Fungi_phy	Fungi_cls	Fungi_ord	Fungi_fam	Fungi_gen	Fungi_sp	fungi_P12_6_GPB1_24	6_GPB1_24	6_GPB1	4_dsRNA	16.669
ASV1	Fungi	Fungi_phy	Fungi_cls	Fungi_ord	Fungi_fam	Fungi_gen	Fungi_sp	fungi_P38_4_Non_Specific_72	4_NSP_72	4_NSP	2_NSP	16.1428
ASV1	Fungi	Fungi_phy	Fungi_cls	Fungi_ord	Fungi_fam	Fungi_gen	Fungi_sp	fungi_P19_2_Water_48	2_WT_48	2_WT	0_ND	15.9935
ASV1	Fungi	Fungi_phy	Fungi_cls	Fungi_ord	Fungi_fam	Fungi_gen	Fungi_sp	fungi_P67_5_Non_Specific_Pi_72	5_NSP_Pi_72	5_NSP_Pi	3_NSP_Pi	15.4814
ASV1	Fungi	Fungi_phy	Fungi_cls	Fungi_ord	Fungi_fam	Fungi_gen	Fungi_sp	fungi_P40_6_GPB1_72	6_GPB1_72	6_GPB1	4_dsRNA	15.4743
ASV1	Fungi	Fungi_phy	Fungi_cls	Fungi_ord	Fungi_fam	Fungi_gen	Fungi_sp	fungi_P6_2_Water_24	2_WT_24	2_WT	0_ND	15.3108
ASV1	Fungi	Fungi_phy	Fungi_cls	Fungi_ord	Fungi_fam	Fungi_gen	Fungi_sp	fungi_P18_0_No_Treatment_48	0_NT_48	0_NT	0_ND	14.6352
ASV1	Fungi	Fungi_phy	Fungi_cls	Fungi_ord	Fungi_fam	Fungi_gen	Fungi_sp	fungi_P1_0_No_Treatment_24	0_NT_24	0_NT	0_ND	14.621
ASV1	Fungi	Fungi_phy	Fungi_cls	Fungi_ord	Fungi_fam	Fungi_gen	Fungi_sp	fungi_P5_2_Water_24	2_WT_24	2_WT	0_ND	14.5499
ASV1	Fungi	Fungi_phy	Fungi_cls	Fungi_ord	Fungi_fam	Fungi_gen	Fungi_sp	fungi_P51_3_Water_Pi_48	3_WT_Pi_48	3_WT_Pi	1_ND_Pi	14.2583
ASV1	Fungi	Fungi_phy	Fungi_cls	Fungi_ord	Fungi_fam	Fungi_gen	Fungi_sp	fungi_P52_5_Non_Specific_Pi_48	5_NSP_Pi_48	5_NSP_Pi	3_NSP_Pi	13.4049
ASV1	Fungi	Fungi_phy	Fungi_cls	Fungi_ord	Fungi_fam	Fungi_gen	Fungi_sp	fungi_P49_3_Water_Pi_48	3_WT_Pi_48	3_WT_Pi	1_ND_Pi	13.0351
ASV1	Fungi	Fungi_phy	Fungi_cls	Fungi_ord	Fungi_fam	Fungi_gen	Fungi_sp	fungi_P26_6_GPB1_48	6_GPB1_48	6_GPB1	4_dsRNA	12.8431
ASV1	Fungi	Fungi_phy	Fungi_cls	Fungi_ord	Fungi_fam	Fungi_gen	Fungi_sp	fungi_P3_0_No_Treatment_24	0_NT_24	0_NT	0_ND	12.0822
ASV1	Fungi	Fungi_phy	Fungi_cls	Fungi_ord	Fungi_fam	Fungi_gen	Fungi_sp	fungi_P16_0_No_Treatment_48	0_NT_48	0_NT	0_ND	11.1151
ASV1	Fungi	Fungi_phy	Fungi_cls	Fungi_ord	Fungi_fam	Fungi_gen	Fungi_sp	fungi_P4_2_Water_24	2_WT_24	2_WT	0_ND	11.108
ASV1	Fungi	Fungi_phy	Fungi_cls	Fungi_ord	Fungi_fam	Fungi_gen	Fungi_sp	fungi_P45_8_Cut3_72	8_CUT3_72	8_CUT3	4_dsRNA	10.2973
ASV1	Fungi	Fungi_phy	Fungi_cls	Fungi_ord	Fungi_fam	Fungi_gen	Fungi_sp	fungi_P64_3_Water_Pi_72	3_WT_Pi_72	3_WT_Pi	1_ND_Pi	7.85806
ASV1	Fungi	Fungi_phy	Fungi_cls	Fungi_ord	Fungi_fam	Fungi_gen	Fungi_sp	fungi_P23_4_Non_Specific_48	4_NSP_48	4_NSP	2_NSP	7.58783
ASV1	Fungi	Fungi_phy	Fungi_cls	Fungi_ord	Fungi_fam	Fungi_gen	Fungi_sp	fungi_P27_6_GPB1_48	6_GPB1_48	6_GPB1	4_dsRNA	7.13981
ASV1	Fungi	Fungi_phy	Fungi_cls	Fungi_ord	Fungi_fam	Fungi_gen	Fungi_sp	fungi_P36_2_Water_72	2_WT_72	2_WT	0_ND	4.79306
ASV1	Fungi	Fungi_phy	Fungi_cls	Fungi_ord	Fungi_fam	Fungi_gen	Fungi_sp	fungi_P60_9_Cut3_Pi_48	9_CUT3_Pi_48	9_CUT3_Pi	5_dsRNA_Pi	2.70943
ASV10	Fungi	Fungi_phy	Fungi_cls	Fungi_ord	Fungi_fam	Fungi_gen	Fungi_sp	fungi_P75_9_Cut3_Pi_72	9_CUT3_Pi_72	9_CUT3_Pi	5_dsRNA_Pi	21.263
ASV10	Fungi	Fungi_phy	Fungi_cls	Fungi_ord	Fungi_fam	Fungi_gen	Fungi_sp	fungi_P14_8_Cut3_24	8_CUT3_24	8_CUT3	4_dsRNA	14.1587
ASV10	Fungi	Fungi_phy	Fungi_cls	Fungi_ord	Fungi_fam	Fungi_gen	Fungi_sp	fungi_P11_6_GPB1_24	6_GPB1_24	6_GPB1	4_dsRNA	13.092
ASV10	Fungi	Fungi_phy	Fungi_cls	Fungi_ord	Fungi_fam	Fungi_gen	Fungi_sp	fungi_P13_8_Cut3_24	8_CUT3_24	8_CUT3	4_dsRNA	10.8377
ASV10	Fungi	Fungi_phy	Fungi_cls	Fungi_ord	Fungi_fam	Fungi_gen	Fungi_sp	fungi_P12_6_GPB1_24	6_GPB1_24	6_GPB1	4_dsRNA	10.8306
ASV10	Fungi	Fungi_phy	Fungi_cls	Fungi_ord	Fungi_fam	Fungi_gen	Fungi_sp	fungi_P20_2_Water_48	2_WT_48	2_WT	0_ND	8.40563
ASV10	Fungi	Fungi_phy	Fungi_cls	Fungi_ord	Fungi_fam	Fungi_gen	Fungi_sp	fungi_P29_8_Cut3_48	8_CUT3_48	8_CUT3	4_dsRNA	5.48997
ASV10	Fungi	Fungi_phy	Fungi_cls	Fungi_ord	Fungi_fam	Fungi_gen	Fungi_sp	fungi_P68_5_Non_Specific_Pi_72	5_NSP_Pi_72	5_NSP_Pi	3_NSP_Pi	5.12729
ASV10	Fungi	Fungi_phy	Fungi_cls	Fungi_ord	Fungi_fam	Fungi_gen	Fungi_sp	fungi_P53_5_Non_Specific_Pi_48	5_NSP_Pi_48	5_NSP_Pi	3_NSP_Pi	3.22145
ASV10	Fungi	Fungi_phy	Fungi_cls	Fungi_ord	Fungi_fam	Fungi_gen	Fungi_sp	fungi_P54_5_Non_Specific_Pi_48	5_NSP_Pi_48	5_NSP_Pi	3_NSP_Pi	3.193
ASV10	Fungi	Fungi_phy	Fungi_cls	Fungi_ord	Fungi_fam	Fungi_gen	Fungi_sp	fungi_P50_3_Water_Pi_48	3_WT_Pi_48	3_WT_Pi	1_ND_Pi	2.8161
ASV10	Fungi	Fungi_phy	Fungi_cls	Fungi_ord	Fungi_fam	Fungi_gen	Fungi_sp	fungi_P15_8_Cut3_24	8_CUT3_24	8_CUT3	4_dsRNA	2.80899
ASV10	Fungi	Fungi_phy	Fungi_cls	Fungi_ord	Fungi_fam	Fungi_gen	Fungi_sp	fungi_P10_6_GPB1_24	6_GPB1_24	6_GPB1	4_dsRNA	2.71654
ASV10	Fungi	Fungi_phy	Fungi_cls	Fungi_ord	Fungi_fam	Fungi_gen	Fungi_sp	fungi_P22_4_Non_Specific_48	4_NSP_48	4_NSP	2_NSP	2.66676
ASV10	Fungi	Fungi_phy	Fungi_cls	Fungi_ord	Fungi_fam	Fungi_gen	Fungi_sp	fungi_P21_2_Water_48	2_WT_48	2_WT	0_ND	2.51031
ASV10	Fungi	Fungi_phy	Fungi_cls	Fungi_ord	Fungi_fam	Fungi_gen	Fungi_sp	fungi_P48_1_No_Treatment_Pi_48	1_NT_Pi_48	1_NT_Pi	1_ND_Pi	2.40364
ASV10	Fungi	Fungi_phy	Fungi_cls	Fungi_ord	Fungi_fam	Fungi_gen	Fungi_sp	fungi_P7_4_Non_Specific_24	4_NSP_24	4_NSP	2_NSP	2.3752
ASV10	Fungi	Fungi_phy	Fungi_cls	Fungi_ord	Fungi_fam	Fungi_gen	Fungi_sp	fungi_P47_1_No_Treatment_Pi_48	1_NT_Pi_48	1_NT_Pi	1_ND_Pi	2.28986
ASV10	Fungi	Fungi_phy	Fungi_cls	Fungi_ord	Fungi_fam	Fungi_gen	Fungi_sp	fungi_P46_1_No_Treatment_Pi_48	1_NT_Pi_48	1_NT_Pi	1_ND_Pi	2.26141
ASV10	Fungi	Fungi_phy	Fungi_cls	Fungi_ord	Fungi_fam	Fungi_gen	Fungi_sp	fungi_P6_2_Water_24	2_WT_24	2_WT	0_ND	2.24719
ASV10	Fungi	Fungi_phy	Fungi_cls	Fungi_ord	Fungi_fam	Fungi_gen	Fungi_sp	fungi_P63_1_No_Treatment_Pi_72	1_NT_Pi_72	1_NT_Pi	1_ND_Pi	2.21875
ASV10	Fungi	Fungi_phy	Fungi_cls	Fungi_ord	Fungi_fam	Fungi_gen	Fungi_sp	fungi_P35_2_Water_72	2_WT_72	2_WT	0_ND	2.16897
ASV10	Fungi	Fungi_phy	Fungi_cls	Fungi_ord	Fungi_fam	Fungi_gen	Fungi_sp	fungi_P19_2_Water_48	2_WT_48	2_WT	0_ND	2.08363
ASV10	Fungi	Fungi_phy	Fungi_cls	Fungi_ord	Fungi_fam	Fungi_gen	Fungi_sp	fungi_P34_2_Water_72	2_WT_72	2_WT	0_ND	2.04807
ASV10	Fungi	Fungi_phy	Fungi_cls	Fungi_ord	Fungi_fam	Fungi_gen	Fungi_sp	fungi_P8_4_Non_Specific_24	4_NSP_24	4_NSP	2_NSP	1.96985
ASV10	Fungi	Fungi_phy	Fungi_cls	Fungi_ord	Fungi_fam	Fungi_gen	Fungi_sp	fungi_P44_8_Cut3_72	8_CUT3_72	8_CUT3	4_dsRNA	1.96985
ASV10	Fungi	Fungi_phy	Fungi_cls	Fungi_ord	Fungi_fam	Fungi_gen	Fungi_sp	fungi_P30_8_Cut3_48	8_CUT3_48	8_CUT3	4_dsRNA	1.95563
ASV10	Fungi	Fungi_phy	Fungi_cls	Fungi_ord	Fungi_fam	Fungi_gen	Fungi_sp	fungi_P37_4_Non_Specific_72	4_NSP_72	4_NSP	2_NSP	1.95563
ASV10	Fungi	Fungi_phy	Fungi_cls	Fungi_ord	Fungi_fam	Fungi_gen	Fungi_sp	fungi_P43_8_Cut3_72	8_CUT3_72	8_CUT3	4_dsRNA	1.94851
ASV10	Fungi	Fungi_phy	Fungi_cls	Fungi_ord	Fungi_fam	Fungi_gen	Fungi_sp	fungi_P2_0_No_Treatment_24	0_NT_24	0_NT	0_ND	1.9414
ASV10	Fungi	Fungi_phy	Fungi_cls	Fungi_ord	Fungi_fam	Fungi_gen	Fungi_sp	fungi_P25_6_GPB1_48	6_GPB1_48	6_GPB1	4_dsRNA	1.86318
ASV10	Fungi	Fungi_phy	Fungi_cls	Fungi_ord	Fungi_fam	Fungi_gen	Fungi_sp	fungi_P32_0_No_Treatment_72	0_NT_72	0_NT	0_ND	1.84895
ASV10	Fungi	Fungi_phy	Fungi_cls	Fungi_ord	Fungi_fam	Fungi_gen	Fungi_sp	fungi_P55_7_GPB1_Pi_48	7_GPB1_Pi_48	7_GPB1_Pi	5_dsRNA_Pi	1.79918
ASV10	Fungi	Fungi_phy	Fungi_cls	Fungi_ord	Fungi_fam	Fungi_gen	Fungi_sp	fungi_P71_7_GPB1_Pi_72	7_GPB1_Pi_72	7_GPB1_Pi	5_dsRNA_Pi	1.79206
ASV10	Fungi	Fungi_phy	Fungi_cls	Fungi_ord	Fungi_fam	Fungi_gen	Fungi_sp	fungi_P69_5_Non_Specific_Pi_72	5_NSP_Pi_72	5_NSP_Pi	3_NSP_Pi	1.79206
ASV10	Fungi	Fungi_phy	Fungi_cls	Fungi_ord	Fungi_fam	Fungi_gen	Fungi_sp	fungi_P42_6_GPB1_72	6_GPB1_72	6_GPB1	4_dsRNA	1.78495
ASV10	Fungi	Fungi_phy	Fungi_cls	Fungi_ord	Fungi_fam	Fungi_gen	Fungi_sp	fungi_P39_4_Non_Specific_72	4_NSP_72	4_NSP	2_NSP	1.74228
ASV10	Fungi	Fungi_phy	Fungi_cls	Fungi_ord	Fungi_fam	Fungi_gen	Fungi_sp	fungi_P61_1_No_Treatment_Pi_72	1_NT_Pi_72	1_NT_Pi	1_ND_Pi	1.73517
ASV10	Fungi	Fungi_phy	Fungi_cls	Fungi_ord	Fungi_fam	Fungi_gen	Fungi_sp	fungi_P70_7_GPB1_Pi_72	7_GPB1_Pi_72	7_GPB1_Pi	5_dsRNA_Pi	1.71384
ASV10	Fungi	Fungi_phy	Fungi_cls	Fungi_ord	Fungi_fam	Fungi_gen	Fungi_sp	fungi_P72_7_GPB1_Pi_72	7_GPB1_Pi_72	7_GPB1_Pi	5_dsRNA_Pi	1.69962
ASV10	Fungi	Fungi_phy	Fungi_cls	Fungi_ord	Fungi_fam	Fungi_gen	Fungi_sp	fungi_P5_2_Water_24	2_WT_24	2_WT	0_ND	1.67828
ASV10	Fungi	Fungi_phy	Fungi_cls	Fungi_ord	Fungi_fam	Fungi_gen	Fungi_sp	fungi_P31_0_No_Treatment_72	0_NT_72	0_NT	0_ND	1.65695
ASV10	Fungi	Fungi_phy	Fungi_cls	Fungi_ord	Fungi_fam	Fungi_gen	Fungi_sp	fungi_P38_4_Non_Specific_72	4_NSP_72	4_NSP	2_NSP	1.63561
ASV10	Fungi	Fungi_phy	Fungi_cls	Fungi_ord	Fungi_fam	Fungi_gen	Fungi_sp	fungi_P62_1_No_Treatment_Pi_72	1_NT_Pi_72	1_NT_Pi	1_ND_Pi	1.55739
ASV10	Fungi	Fungi_phy	Fungi_cls	Fungi_ord	Fungi_fam	Fungi_gen	Fungi_sp	fungi_P74_9_Cut3_Pi_72	9_CUT3_Pi_72	9_CUT3_Pi	5_dsRNA_Pi	1.55739
ASV10	Fungi	Fungi_phy	Fungi_cls	Fungi_ord	Fungi_fam	Fungi_gen	Fungi_sp	fungi_P66_3_Water_Pi_72	3_WT_Pi_72	3_WT_Pi	1_ND_Pi	1.52183
ASV10	Fungi	Fungi_phy	Fungi_cls	Fungi_ord	Fungi_fam	Fungi_gen	Fungi_sp	fungi_P56_7_GPB1_Pi_48	7_GPB1_Pi_48	7_GPB1_Pi	5_dsRNA_Pi	1.48628
ASV10	Fungi	Fungi_phy	Fungi_cls	Fungi_ord	Fungi_fam	Fungi_gen	Fungi_sp	fungi_P23_4_Non_Specific_48	4_NSP_48	4_NSP	2_NSP	1.47916
ASV10	Fungi	Fungi_phy	Fungi_cls	Fungi_ord	Fungi_fam	Fungi_gen	Fungi_sp	fungi_P49_3_Water_Pi_48	3_WT_Pi_48	3_WT_Pi	1_ND_Pi	1.47205
ASV10	Fungi	Fungi_phy	Fungi_cls	Fungi_ord	Fungi_fam	Fungi_gen	Fungi_sp	fungi_P59_9_Cut3_Pi_48	9_CUT3_Pi_48	9_CUT3_Pi	5_dsRNA_Pi	1.45783
ASV10	Fungi	Fungi_phy	Fungi_cls	Fungi_ord	Fungi_fam	Fungi_gen	Fungi_sp	fungi_P28_8_Cut3_48	8_CUT3_48	8_CUT3	4_dsRNA	1.45072
ASV10	Fungi	Fungi_phy	Fungi_cls	Fungi_ord	Fungi_fam	Fungi_gen	Fungi_sp	fungi_P65_3_Water_Pi_72	3_WT_Pi_72	3_WT_Pi	1_ND_Pi	1.4365
ASV10	Fungi	Fungi_phy	Fungi_cls	Fungi_ord	Fungi_fam	Fungi_gen	Fungi_sp	fungi_P52_5_Non_Specific_Pi_48	5_NSP_Pi_48	5_NSP_Pi	3_NSP_Pi	1.40094
ASV10	Fungi	Fungi_phy	Fungi_cls	Fungi_ord	Fungi_fam	Fungi_gen	Fungi_sp	fungi_P16_0_No_Treatment_48	0_NT_48	0_NT	0_ND	1.29427
ASV10	Fungi	Fungi_phy	Fungi_cls	Fungi_ord	Fungi_fam	Fungi_gen	Fungi_sp	fungi_P4_2_Water_24	2_WT_24	2_WT	0_ND	1.26582
ASV10	Fungi	Fungi_phy	Fungi_cls	Fungi_ord	Fungi_fam	Fungi_gen	Fungi_sp	fungi_P9_4_Non_Specific_24	4_NSP_24	4_NSP	2_NSP	1.23738
ASV10	Fungi	Fungi_phy	Fungi_cls	Fungi_ord	Fungi_fam	Fungi_gen	Fungi_sp	fungi_P24_4_Non_Specific_48	4_NSP_48	4_NSP	2_NSP	1.20182
ASV10	Fungi	Fungi_phy	Fungi_cls	Fungi_ord	Fungi_fam	Fungi_gen	Fungi_sp	fungi_P67_5_Non_Specific_Pi_72	5_NSP_Pi_72	5_NSP_Pi	3_NSP_Pi	1.15204
ASV10	Fungi	Fungi_phy	Fungi_cls	Fungi_ord	Fungi_fam	Fungi_gen	Fungi_sp	fungi_P17_0_No_Treatment_48	0_NT_48	0_NT	0_ND	1.14493
ASV10	Fungi	Fungi_phy	Fungi_cls	Fungi_ord	Fungi_fam	Fungi_gen	Fungi_sp	fungi_P51_3_Water_Pi_48	3_WT_Pi_48	3_WT_Pi	1_ND_Pi	1.13782
ASV10	Fungi	Fungi_phy	Fungi_cls	Fungi_ord	Fungi_fam	Fungi_gen	Fungi_sp	fungi_P18_0_No_Treatment_48	0_NT_48	0_NT	0_ND	1.08804
ASV10	Fungi	Fungi_phy	Fungi_cls	Fungi_ord	Fungi_fam	Fungi_gen	Fungi_sp	fungi_P40_6_GPB1_72	6_GPB1_72	6_GPB1	4_dsRNA	1.0667
ASV10	Fungi	Fungi_phy	Fungi_cls	Fungi_ord	Fungi_fam	Fungi_gen	Fungi_sp	fungi_P58_9_Cut3_Pi_48	9_CUT3_Pi_48	9_CUT3_Pi	5_dsRNA_Pi	1.03826
ASV10	Fungi	Fungi_phy	Fungi_cls	Fungi_ord	Fungi_fam	Fungi_gen	Fungi_sp	fungi_P26_6_GPB1_48	6_GPB1_48	6_GPB1	4_dsRNA	0.945811
ASV10	Fungi	Fungi_phy	Fungi_cls	Fungi_ord	Fungi_fam	Fungi_gen	Fungi_sp	fungi_P73_9_Cut3_Pi_72	9_CUT3_Pi_72	9_CUT3_Pi	5_dsRNA_Pi	0.881809
ASV10	Fungi	Fungi_phy	Fungi_cls	Fungi_ord	Fungi_fam	Fungi_gen	Fungi_sp	fungi_P3_0_No_Treatment_24	0_NT_24	0_NT	0_ND	0.874698
ASV10	Fungi	Fungi_phy	Fungi_cls	Fungi_ord	Fungi_fam	Fungi_gen	Fungi_sp	fungi_P27_6_GPB1_48	6_GPB1_48	6_GPB1	4_dsRNA	0.867586
ASV10	Fungi	Fungi_phy	Fungi_cls	Fungi_ord	Fungi_fam	Fungi_gen	Fungi_sp	fungi_P33_0_No_Treatment_72	0_NT_72	0_NT	0_ND	0.817807
ASV10	Fungi	Fungi_phy	Fungi_cls	Fungi_ord	Fungi_fam	Fungi_gen	Fungi_sp	fungi_P45_8_Cut3_72	8_CUT3_72	8_CUT3	4_dsRNA	0.746693
ASV10	Fungi	Fungi_phy	Fungi_cls	Fungi_ord	Fungi_fam	Fungi_gen	Fungi_sp	fungi_P41_6_GPB1_72	6_GPB1_72	6_GPB1	4_dsRNA	0.654245
ASV10	Fungi	Fungi_phy	Fungi_cls	Fungi_ord	Fungi_fam	Fungi_gen	Fungi_sp	fungi_P1_0_No_Treatment_24	0_NT_24	0_NT	0_ND	0.640023
ASV10	Fungi	Fungi_phy	Fungi_cls	Fungi_ord	Fungi_fam	Fungi_gen	Fungi_sp	fungi_P57_7_GPB1_Pi_48	7_GPB1_Pi_48	7_GPB1_Pi	5_dsRNA_Pi	0.640023
ASV10	Fungi	Fungi_phy	Fungi_cls	Fungi_ord	Fungi_fam	Fungi_gen	Fungi_sp	fungi_P64_3_Water_Pi_72	3_WT_Pi_72	3_WT_Pi	1_ND_Pi	0.583132
ASV10	Fungi	Fungi_phy	Fungi_cls	Fungi_ord	Fungi_fam	Fungi_gen	Fungi_sp	fungi_P36_2_Water_72	2_WT_72	2_WT	0_ND	0.305789
ASV10	Fungi	Fungi_phy	Fungi_cls	Fungi_ord	Fungi_fam	Fungi_gen	Fungi_sp	fungi_P60_9_Cut3_Pi_48	9_CUT3_Pi_48	9_CUT3_Pi	5_dsRNA_Pi	0.163561
ASV100	Fungi	Ascomycota	Eurotiomycetes	Eurotiales	Aspergillaceae	Penicillium		fungi_P6_2_Water_24	2_WT_24	2_WT	0_ND	0.51913
ASV100	Fungi	Ascomycota	Eurotiomycetes	Eurotiales	Aspergillaceae	Penicillium		fungi_P5_2_Water_24	2_WT_24	2_WT	0_ND	0.440905
ASV100	Fungi	Ascomycota	Eurotiomycetes	Eurotiales	Aspergillaceae	Penicillium		fungi_P4_2_Water_24	2_WT_24	2_WT	0_ND	0.213341
ASV100	Fungi	Ascomycota	Eurotiomycetes	Eurotiales	Aspergillaceae	Penicillium		fungi_P43_8_Cut3_72	8_CUT3_72	8_CUT3	4_dsRNA	0.170673
ASV100	Fungi	Ascomycota	Eurotiomycetes	Eurotiales	Aspergillaceae	Penicillium		fungi_P19_2_Water_48	2_WT_48	2_WT	0_ND	0.078225
ASV100	Fungi	Ascomycota	Eurotiomycetes	Eurotiales	Aspergillaceae	Penicillium		fungi_P22_4_Non_Specific_48	4_NSP_48	4_NSP	2_NSP	0.0640023
ASV100	Fungi	Ascomycota	Eurotiomycetes	Eurotiales	Aspergillaceae	Penicillium		fungi_P14_8_Cut3_24	8_CUT3_24	8_CUT3	4_dsRNA	0
ASV100	Fungi	Ascomycota	Eurotiomycetes	Eurotiales	Aspergillaceae	Penicillium		fungi_P73_9_Cut3_Pi_72	9_CUT3_Pi_72	9_CUT3_Pi	5_dsRNA_Pi	0
ASV100	Fungi	Ascomycota	Eurotiomycetes	Eurotiales	Aspergillaceae	Penicillium		fungi_P29_8_Cut3_48	8_CUT3_48	8_CUT3	4_dsRNA	0
ASV100	Fungi	Ascomycota	Eurotiomycetes	Eurotiales	Aspergillaceae	Penicillium		fungi_P56_7_GPB1_Pi_48	7_GPB1_Pi_48	7_GPB1_Pi	5_dsRNA_Pi	0
ASV100	Fungi	Ascomycota	Eurotiomycetes	Eurotiales	Aspergillaceae	Penicillium		fungi_P18_0_No_Treatment_48	0_NT_48	0_NT	0_ND	0
ASV100	Fungi	Ascomycota	Eurotiomycetes	Eurotiales	Aspergillaceae	Penicillium		fungi_P34_2_Water_72	2_WT_72	2_WT	0_ND	0
ASV100	Fungi	Ascomycota	Eurotiomycetes	Eurotiales	Aspergillaceae	Penicillium		fungi_P23_4_Non_Specific_48	4_NSP_48	4_NSP	2_NSP	0
ASV100	Fungi	Ascomycota	Eurotiomycetes	Eurotiales	Aspergillaceae	Penicillium		fungi_P24_4_Non_Specific_48	4_NSP_48	4_NSP	2_NSP	0
ASV100	Fungi	Ascomycota	Eurotiomycetes	Eurotiales	Aspergillaceae	Penicillium		fungi_P32_0_No_Treatment_72	0_NT_72	0_NT	0_ND	0
ASV100	Fungi	Ascomycota	Eurotiomycetes	Eurotiales	Aspergillaceae	Penicillium		fungi_P38_4_Non_Specific_72	4_NSP_72	4_NSP	2_NSP	0
ASV100	Fungi	Ascomycota	Eurotiomycetes	Eurotiales	Aspergillaceae	Penicillium		fungi_P10_6_GPB1_24	6_GPB1_24	6_GPB1	4_dsRNA	0
ASV100	Fungi	Ascomycota	Eurotiomycetes	Eurotiales	Aspergillaceae	Penicillium		fungi_P13_8_Cut3_24	8_CUT3_24	8_CUT3	4_dsRNA	0
ASV100	Fungi	Ascomycota	Eurotiomycetes	Eurotiales	Aspergillaceae	Penicillium		fungi_P69_5_Non_Specific_Pi_72	5_NSP_Pi_72	5_NSP_Pi	3_NSP_Pi	0
ASV100	Fungi	Ascomycota	Eurotiomycetes	Eurotiales	Aspergillaceae	Penicillium		fungi_P28_8_Cut3_48	8_CUT3_48	8_CUT3	4_dsRNA	0
ASV100	Fungi	Ascomycota	Eurotiomycetes	Eurotiales	Aspergillaceae	Penicillium		fungi_P20_2_Water_48	2_WT_48	2_WT	0_ND	0
ASV100	Fungi	Ascomycota	Eurotiomycetes	Eurotiales	Aspergillaceae	Penicillium		fungi_P21_2_Water_48	2_WT_48	2_WT	0_ND	0
ASV100	Fungi	Ascomycota	Eurotiomycetes	Eurotiales	Aspergillaceae	Penicillium		fungi_P54_5_Non_Specific_Pi_48	5_NSP_Pi_48	5_NSP_Pi	3_NSP_Pi	0
ASV100	Fungi	Ascomycota	Eurotiomycetes	Eurotiales	Aspergillaceae	Penicillium		fungi_P68_5_Non_Specific_Pi_72	5_NSP_Pi_72	5_NSP_Pi	3_NSP_Pi	0
ASV100	Fungi	Ascomycota	Eurotiomycetes	Eurotiales	Aspergillaceae	Penicillium		fungi_P39_4_Non_Specific_72	4_NSP_72	4_NSP	2_NSP	0
ASV100	Fungi	Ascomycota	Eurotiomycetes	Eurotiales	Aspergillaceae	Penicillium		fungi_P16_0_No_Treatment_48	0_NT_48	0_NT	0_ND	0
ASV100	Fungi	Ascomycota	Eurotiomycetes	Eurotiales	Aspergillaceae	Penicillium		fungi_P11_6_GPB1_24	6_GPB1_24	6_GPB1	4_dsRNA	0
ASV100	Fungi	Ascomycota	Eurotiomycetes	Eurotiales	Aspergillaceae	Penicillium		fungi_P33_0_No_Treatment_72	0_NT_72	0_NT	0_ND	0
ASV100	Fungi	Ascomycota	Eurotiomycetes	Eurotiales	Aspergillaceae	Penicillium		fungi_P27_6_GPB1_48	6_GPB1_48	6_GPB1	4_dsRNA	0
ASV100	Fungi	Ascomycota	Eurotiomycetes	Eurotiales	Aspergillaceae	Penicillium		fungi_P40_6_GPB1_72	6_GPB1_72	6_GPB1	4_dsRNA	0
ASV100	Fungi	Ascomycota	Eurotiomycetes	Eurotiales	Aspergillaceae	Penicillium		fungi_P44_8_Cut3_72	8_CUT3_72	8_CUT3	4_dsRNA	0
ASV100	Fungi	Ascomycota	Eurotiomycetes	Eurotiales	Aspergillaceae	Penicillium		fungi_P48_1_No_Treatment_Pi_48	1_NT_Pi_48	1_NT_Pi	1_ND_Pi	0
ASV100	Fungi	Ascomycota	Eurotiomycetes	Eurotiales	Aspergillaceae	Penicillium		fungi_P74_9_Cut3_Pi_72	9_CUT3_Pi_72	9_CUT3_Pi	5_dsRNA_Pi	0
ASV100	Fungi	Ascomycota	Eurotiomycetes	Eurotiales	Aspergillaceae	Penicillium		fungi_P58_9_Cut3_Pi_48	9_CUT3_Pi_48	9_CUT3_Pi	5_dsRNA_Pi	0
ASV100	Fungi	Ascomycota	Eurotiomycetes	Eurotiales	Aspergillaceae	Penicillium		fungi_P52_5_Non_Specific_Pi_48	5_NSP_Pi_48	5_NSP_Pi	3_NSP_Pi	0
ASV100	Fungi	Ascomycota	Eurotiomycetes	Eurotiales	Aspergillaceae	Penicillium		fungi_P66_3_Water_Pi_72	3_WT_Pi_72	3_WT_Pi	1_ND_Pi	0
ASV100	Fungi	Ascomycota	Eurotiomycetes	Eurotiales	Aspergillaceae	Penicillium		fungi_P59_9_Cut3_Pi_48	9_CUT3_Pi_48	9_CUT3_Pi	5_dsRNA_Pi	0
ASV100	Fungi	Ascomycota	Eurotiomycetes	Eurotiales	Aspergillaceae	Penicillium		fungi_P51_3_Water_Pi_48	3_WT_Pi_48	3_WT_Pi	1_ND_Pi	0
ASV100	Fungi	Ascomycota	Eurotiomycetes	Eurotiales	Aspergillaceae	Penicillium		fungi_P53_5_Non_Specific_Pi_48	5_NSP_Pi_48	5_NSP_Pi	3_NSP_Pi	0
ASV100	Fungi	Ascomycota	Eurotiomycetes	Eurotiales	Aspergillaceae	Penicillium		fungi_P3_0_No_Treatment_24	0_NT_24	0_NT	0_ND	0
ASV100	Fungi	Ascomycota	Eurotiomycetes	Eurotiales	Aspergillaceae	Penicillium		fungi_P15_8_Cut3_24	8_CUT3_24	8_CUT3	4_dsRNA	0
ASV100	Fungi	Ascomycota	Eurotiomycetes	Eurotiales	Aspergillaceae	Penicillium		fungi_P37_4_Non_Specific_72	4_NSP_72	4_NSP	2_NSP	0
ASV100	Fungi	Ascomycota	Eurotiomycetes	Eurotiales	Aspergillaceae	Penicillium		fungi_P1_0_No_Treatment_24	0_NT_24	0_NT	0_ND	0
ASV100	Fungi	Ascomycota	Eurotiomycetes	Eurotiales	Aspergillaceae	Penicillium		fungi_P7_4_Non_Specific_24	4_NSP_24	4_NSP	2_NSP	0
ASV100	Fungi	Ascomycota	Eurotiomycetes	Eurotiales	Aspergillaceae	Penicillium		fungi_P12_6_GPB1_24	6_GPB1_24	6_GPB1	4_dsRNA	0
ASV100	Fungi	Ascomycota	Eurotiomycetes	Eurotiales	Aspergillaceae	Penicillium		fungi_P42_6_GPB1_72	6_GPB1_72	6_GPB1	4_dsRNA	0
ASV100	Fungi	Ascomycota	Eurotiomycetes	Eurotiales	Aspergillaceae	Penicillium		fungi_P46_1_No_Treatment_Pi_48	1_NT_Pi_48	1_NT_Pi	1_ND_Pi	0
ASV100	Fungi	Ascomycota	Eurotiomycetes	Eurotiales	Aspergillaceae	Penicillium		fungi_P26_6_GPB1_48	6_GPB1_48	6_GPB1	4_dsRNA	0
ASV100	Fungi	Ascomycota	Eurotiomycetes	Eurotiales	Aspergillaceae	Penicillium		fungi_P41_6_GPB1_72	6_GPB1_72	6_GPB1	4_dsRNA	0
ASV100	Fungi	Ascomycota	Eurotiomycetes	Eurotiales	Aspergillaceae	Penicillium		fungi_P31_0_No_Treatment_72	0_NT_72	0_NT	0_ND	0
ASV100	Fungi	Ascomycota	Eurotiomycetes	Eurotiales	Aspergillaceae	Penicillium		fungi_P49_3_Water_Pi_48	3_WT_Pi_48	3_WT_Pi	1_ND_Pi	0
ASV100	Fungi	Ascomycota	Eurotiomycetes	Eurotiales	Aspergillaceae	Penicillium		fungi_P63_1_No_Treatment_Pi_72	1_NT_Pi_72	1_NT_Pi	1_ND_Pi	0
ASV100	Fungi	Ascomycota	Eurotiomycetes	Eurotiales	Aspergillaceae	Penicillium		fungi_P30_8_Cut3_48	8_CUT3_48	8_CUT3	4_dsRNA	0
ASV100	Fungi	Ascomycota	Eurotiomycetes	Eurotiales	Aspergillaceae	Penicillium		fungi_P47_1_No_Treatment_Pi_48	1_NT_Pi_48	1_NT_Pi	1_ND_Pi	0
ASV100	Fungi	Ascomycota	Eurotiomycetes	Eurotiales	Aspergillaceae	Penicillium		fungi_P60_9_Cut3_Pi_48	9_CUT3_Pi_48	9_CUT3_Pi	5_dsRNA_Pi	0
ASV100	Fungi	Ascomycota	Eurotiomycetes	Eurotiales	Aspergillaceae	Penicillium		fungi_P2_0_No_Treatment_24	0_NT_24	0_NT	0_ND	0
ASV100	Fungi	Ascomycota	Eurotiomycetes	Eurotiales	Aspergillaceae	Penicillium		fungi_P64_3_Water_Pi_72	3_WT_Pi_72	3_WT_Pi	1_ND_Pi	0
ASV100	Fungi	Ascomycota	Eurotiomycetes	Eurotiales	Aspergillaceae	Penicillium		fungi_P72_7_GPB1_Pi_72	7_GPB1_Pi_72	7_GPB1_Pi	5_dsRNA_Pi	0
ASV100	Fungi	Ascomycota	Eurotiomycetes	Eurotiales	Aspergillaceae	Penicillium		fungi_P62_1_No_Treatment_Pi_72	1_NT_Pi_72	1_NT_Pi	1_ND_Pi	0
ASV100	Fungi	Ascomycota	Eurotiomycetes	Eurotiales	Aspergillaceae	Penicillium		fungi_P70_7_GPB1_Pi_72	7_GPB1_Pi_72	7_GPB1_Pi	5_dsRNA_Pi	0
ASV100	Fungi	Ascomycota	Eurotiomycetes	Eurotiales	Aspergillaceae	Penicillium		fungi_P8_4_Non_Specific_24	4_NSP_24	4_NSP	2_NSP	0
ASV100	Fungi	Ascomycota	Eurotiomycetes	Eurotiales	Aspergillaceae	Penicillium		fungi_P36_2_Water_72	2_WT_72	2_WT	0_ND	0
ASV100	Fungi	Ascomycota	Eurotiomycetes	Eurotiales	Aspergillaceae	Penicillium		fungi_P61_1_No_Treatment_Pi_72	1_NT_Pi_72	1_NT_Pi	1_ND_Pi	0
ASV100	Fungi	Ascomycota	Eurotiomycetes	Eurotiales	Aspergillaceae	Penicillium		fungi_P17_0_No_Treatment_48	0_NT_48	0_NT	0_ND	0
ASV100	Fungi	Ascomycota	Eurotiomycetes	Eurotiales	Aspergillaceae	Penicillium		fungi_P35_2_Water_72	2_WT_72	2_WT	0_ND	0
ASV100	Fungi	Ascomycota	Eurotiomycetes	Eurotiales	Aspergillaceae	Penicillium		fungi_P57_7_GPB1_Pi_48	7_GPB1_Pi_48	7_GPB1_Pi	5_dsRNA_Pi	0
ASV100	Fungi	Ascomycota	Eurotiomycetes	Eurotiales	Aspergillaceae	Penicillium		fungi_P71_7_GPB1_Pi_72	7_GPB1_Pi_72	7_GPB1_Pi	5_dsRNA_Pi	0
ASV100	Fungi	Ascomycota	Eurotiomycetes	Eurotiales	Aspergillaceae	Penicillium		fungi_P50_3_Water_Pi_48	3_WT_Pi_48	3_WT_Pi	1_ND_Pi	0
ASV100	Fungi	Ascomycota	Eurotiomycetes	Eurotiales	Aspergillaceae	Penicillium		fungi_P55_7_GPB1_Pi_48	7_GPB1_Pi_48	7_GPB1_Pi	5_dsRNA_Pi	0
ASV100	Fungi	Ascomycota	Eurotiomycetes	Eurotiales	Aspergillaceae	Penicillium		fungi_P75_9_Cut3_Pi_72	9_CUT3_Pi_72	9_CUT3_Pi	5_dsRNA_Pi	0
ASV100	Fungi	Ascomycota	Eurotiomycetes	Eurotiales	Aspergillaceae	Penicillium		fungi_P45_8_Cut3_72	8_CUT3_72	8_CUT3	4_dsRNA	0
ASV100	Fungi	Ascomycota	Eurotiomycetes	Eurotiales	Aspergillaceae	Penicillium		fungi_P67_5_Non_Specific_Pi_72	5_NSP_Pi_72	5_NSP_Pi	3_NSP_Pi	0
ASV100	Fungi	Ascomycota	Eurotiomycetes	Eurotiales	Aspergillaceae	Penicillium		fungi_P25_6_GPB1_48	6_GPB1_48	6_GPB1	4_dsRNA	0
ASV100	Fungi	Ascomycota	Eurotiomycetes	Eurotiales	Aspergillaceae	Penicillium		fungi_P9_4_Non_Specific_24	4_NSP_24	4_NSP	2_NSP	0
ASV100	Fungi	Ascomycota	Eurotiomycetes	Eurotiales	Aspergillaceae	Penicillium		fungi_P65_3_Water_Pi_72	3_WT_Pi_72	3_WT_Pi	1_ND_Pi	0
ASV101	Fungi	Ascomycota	Sordariomycetes	Hypocreales	Hypocreales_fam	Sarocladium	Sarocladium_spinificis	fungi_P71_7_GPB1_Pi_72	7_GPB1_Pi_72	7_GPB1_Pi	5_dsRNA_Pi	0.298677
ASV101	Fungi	Ascomycota	Sordariomycetes	Hypocreales	Hypocreales_fam	Sarocladium	Sarocladium_spinificis	fungi_P23_4_Non_Specific_48	4_NSP_48	4_NSP	2_NSP	0.298677
ASV101	Fungi	Ascomycota	Sordariomycetes	Hypocreales	Hypocreales_fam	Sarocladium	Sarocladium_spinificis	fungi_P25_6_GPB1_48	6_GPB1_48	6_GPB1	4_dsRNA	0.248898
ASV101	Fungi	Ascomycota	Sordariomycetes	Hypocreales	Hypocreales_fam	Sarocladium	Sarocladium_spinificis	fungi_P10_6_GPB1_24	6_GPB1_24	6_GPB1	4_dsRNA	0.163561
ASV101	Fungi	Ascomycota	Sordariomycetes	Hypocreales	Hypocreales_fam	Sarocladium	Sarocladium_spinificis	fungi_P32_0_No_Treatment_72	0_NT_72	0_NT	0_ND	0.149339
ASV101	Fungi	Ascomycota	Sordariomycetes	Hypocreales	Hypocreales_fam	Sarocladium	Sarocladium_spinificis	fungi_P26_6_GPB1_48	6_GPB1_48	6_GPB1	4_dsRNA	0.142227
ASV101	Fungi	Ascomycota	Sordariomycetes	Hypocreales	Hypocreales_fam	Sarocladium	Sarocladium_spinificis	fungi_P35_2_Water_72	2_WT_72	2_WT	0_ND	0.135116
ASV101	Fungi	Ascomycota	Sordariomycetes	Hypocreales	Hypocreales_fam	Sarocladium	Sarocladium_spinificis	fungi_P68_5_Non_Specific_Pi_72	5_NSP_Pi_72	5_NSP_Pi	3_NSP_Pi	0.128005
ASV101	Fungi	Ascomycota	Sordariomycetes	Hypocreales	Hypocreales_fam	Sarocladium	Sarocladium_spinificis	fungi_P6_2_Water_24	2_WT_24	2_WT	0_ND	0.113782
ASV101	Fungi	Ascomycota	Sordariomycetes	Hypocreales	Hypocreales_fam	Sarocladium	Sarocladium_spinificis	fungi_P39_4_Non_Specific_72	4_NSP_72	4_NSP	2_NSP	0.10667
ASV101	Fungi	Ascomycota	Sordariomycetes	Hypocreales	Hypocreales_fam	Sarocladium	Sarocladium_spinificis	fungi_P65_3_Water_Pi_72	3_WT_Pi_72	3_WT_Pi	1_ND_Pi	0.0853364
ASV101	Fungi	Ascomycota	Sordariomycetes	Hypocreales	Hypocreales_fam	Sarocladium	Sarocladium_spinificis	fungi_P48_1_No_Treatment_Pi_48	1_NT_Pi_48	1_NT_Pi	1_ND_Pi	0.0497795
ASV101	Fungi	Ascomycota	Sordariomycetes	Hypocreales	Hypocreales_fam	Sarocladium	Sarocladium_spinificis	fungi_P42_6_GPB1_72	6_GPB1_72	6_GPB1	4_dsRNA	0.0426682
ASV101	Fungi	Ascomycota	Sordariomycetes	Hypocreales	Hypocreales_fam	Sarocladium	Sarocladium_spinificis	fungi_P5_2_Water_24	2_WT_24	2_WT	0_ND	0.0213341
ASV101	Fungi	Ascomycota	Sordariomycetes	Hypocreales	Hypocreales_fam	Sarocladium	Sarocladium_spinificis	fungi_P40_6_GPB1_72	6_GPB1_72	6_GPB1	4_dsRNA	0
ASV101	Fungi	Ascomycota	Sordariomycetes	Hypocreales	Hypocreales_fam	Sarocladium	Sarocladium_spinificis	fungi_P3_0_No_Treatment_24	0_NT_24	0_NT	0_ND	0
ASV101	Fungi	Ascomycota	Sordariomycetes	Hypocreales	Hypocreales_fam	Sarocladium	Sarocladium_spinificis	fungi_P50_3_Water_Pi_48	3_WT_Pi_48	3_WT_Pi	1_ND_Pi	0
ASV101	Fungi	Ascomycota	Sordariomycetes	Hypocreales	Hypocreales_fam	Sarocladium	Sarocladium_spinificis	fungi_P60_9_Cut3_Pi_48	9_CUT3_Pi_48	9_CUT3_Pi	5_dsRNA_Pi	0
ASV101	Fungi	Ascomycota	Sordariomycetes	Hypocreales	Hypocreales_fam	Sarocladium	Sarocladium_spinificis	fungi_P56_7_GPB1_Pi_48	7_GPB1_Pi_48	7_GPB1_Pi	5_dsRNA_Pi	0
ASV101	Fungi	Ascomycota	Sordariomycetes	Hypocreales	Hypocreales_fam	Sarocladium	Sarocladium_spinificis	fungi_P46_1_No_Treatment_Pi_48	1_NT_Pi_48	1_NT_Pi	1_ND_Pi	0
ASV101	Fungi	Ascomycota	Sordariomycetes	Hypocreales	Hypocreales_fam	Sarocladium	Sarocladium_spinificis	fungi_P4_2_Water_24	2_WT_24	2_WT	0_ND	0
ASV101	Fungi	Ascomycota	Sordariomycetes	Hypocreales	Hypocreales_fam	Sarocladium	Sarocladium_spinificis	fungi_P70_7_GPB1_Pi_72	7_GPB1_Pi_72	7_GPB1_Pi	5_dsRNA_Pi	0
ASV101	Fungi	Ascomycota	Sordariomycetes	Hypocreales	Hypocreales_fam	Sarocladium	Sarocladium_spinificis	fungi_P8_4_Non_Specific_24	4_NSP_24	4_NSP	2_NSP	0
ASV101	Fungi	Ascomycota	Sordariomycetes	Hypocreales	Hypocreales_fam	Sarocladium	Sarocladium_spinificis	fungi_P7_4_Non_Specific_24	4_NSP_24	4_NSP	2_NSP	0
ASV101	Fungi	Ascomycota	Sordariomycetes	Hypocreales	Hypocreales_fam	Sarocladium	Sarocladium_spinificis	fungi_P19_2_Water_48	2_WT_48	2_WT	0_ND	0
ASV101	Fungi	Ascomycota	Sordariomycetes	Hypocreales	Hypocreales_fam	Sarocladium	Sarocladium_spinificis	fungi_P59_9_Cut3_Pi_48	9_CUT3_Pi_48	9_CUT3_Pi	5_dsRNA_Pi	0
ASV101	Fungi	Ascomycota	Sordariomycetes	Hypocreales	Hypocreales_fam	Sarocladium	Sarocladium_spinificis	fungi_P34_2_Water_72	2_WT_72	2_WT	0_ND	0
ASV101	Fungi	Ascomycota	Sordariomycetes	Hypocreales	Hypocreales_fam	Sarocladium	Sarocladium_spinificis	fungi_P51_3_Water_Pi_48	3_WT_Pi_48	3_WT_Pi	1_ND_Pi	0
ASV101	Fungi	Ascomycota	Sordariomycetes	Hypocreales	Hypocreales_fam	Sarocladium	Sarocladium_spinificis	fungi_P2_0_No_Treatment_24	0_NT_24	0_NT	0_ND	0
ASV101	Fungi	Ascomycota	Sordariomycetes	Hypocreales	Hypocreales_fam	Sarocladium	Sarocladium_spinificis	fungi_P36_2_Water_72	2_WT_72	2_WT	0_ND	0
ASV101	Fungi	Ascomycota	Sordariomycetes	Hypocreales	Hypocreales_fam	Sarocladium	Sarocladium_spinificis	fungi_P55_7_GPB1_Pi_48	7_GPB1_Pi_48	7_GPB1_Pi	5_dsRNA_Pi	0
ASV101	Fungi	Ascomycota	Sordariomycetes	Hypocreales	Hypocreales_fam	Sarocladium	Sarocladium_spinificis	fungi_P38_4_Non_Specific_72	4_NSP_72	4_NSP	2_NSP	0
ASV101	Fungi	Ascomycota	Sordariomycetes	Hypocreales	Hypocreales_fam	Sarocladium	Sarocladium_spinificis	fungi_P58_9_Cut3_Pi_48	9_CUT3_Pi_48	9_CUT3_Pi	5_dsRNA_Pi	0
ASV101	Fungi	Ascomycota	Sordariomycetes	Hypocreales	Hypocreales_fam	Sarocladium	Sarocladium_spinificis	fungi_P30_8_Cut3_48	8_CUT3_48	8_CUT3	4_dsRNA	0
ASV101	Fungi	Ascomycota	Sordariomycetes	Hypocreales	Hypocreales_fam	Sarocladium	Sarocladium_spinificis	fungi_P44_8_Cut3_72	8_CUT3_72	8_CUT3	4_dsRNA	0
ASV101	Fungi	Ascomycota	Sordariomycetes	Hypocreales	Hypocreales_fam	Sarocladium	Sarocladium_spinificis	fungi_P47_1_No_Treatment_Pi_48	1_NT_Pi_48	1_NT_Pi	1_ND_Pi	0
ASV101	Fungi	Ascomycota	Sordariomycetes	Hypocreales	Hypocreales_fam	Sarocladium	Sarocladium_spinificis	fungi_P37_4_Non_Specific_72	4_NSP_72	4_NSP	2_NSP	0
ASV101	Fungi	Ascomycota	Sordariomycetes	Hypocreales	Hypocreales_fam	Sarocladium	Sarocladium_spinificis	fungi_P57_7_GPB1_Pi_48	7_GPB1_Pi_48	7_GPB1_Pi	5_dsRNA_Pi	0
ASV101	Fungi	Ascomycota	Sordariomycetes	Hypocreales	Hypocreales_fam	Sarocladium	Sarocladium_spinificis	fungi_P21_2_Water_48	2_WT_48	2_WT	0_ND	0
ASV101	Fungi	Ascomycota	Sordariomycetes	Hypocreales	Hypocreales_fam	Sarocladium	Sarocladium_spinificis	fungi_P31_0_No_Treatment_72	0_NT_72	0_NT	0_ND	0
ASV101	Fungi	Ascomycota	Sordariomycetes	Hypocreales	Hypocreales_fam	Sarocladium	Sarocladium_spinificis	fungi_P66_3_Water_Pi_72	3_WT_Pi_72	3_WT_Pi	1_ND_Pi	0
ASV101	Fungi	Ascomycota	Sordariomycetes	Hypocreales	Hypocreales_fam	Sarocladium	Sarocladium_spinificis	fungi_P45_8_Cut3_72	8_CUT3_72	8_CUT3	4_dsRNA	0
ASV101	Fungi	Ascomycota	Sordariomycetes	Hypocreales	Hypocreales_fam	Sarocladium	Sarocladium_spinificis	fungi_P75_9_Cut3_Pi_72	9_CUT3_Pi_72	9_CUT3_Pi	5_dsRNA_Pi	0
ASV101	Fungi	Ascomycota	Sordariomycetes	Hypocreales	Hypocreales_fam	Sarocladium	Sarocladium_spinificis	fungi_P20_2_Water_48	2_WT_48	2_WT	0_ND	0
ASV101	Fungi	Ascomycota	Sordariomycetes	Hypocreales	Hypocreales_fam	Sarocladium	Sarocladium_spinificis	fungi_P64_3_Water_Pi_72	3_WT_Pi_72	3_WT_Pi	1_ND_Pi	0
ASV101	Fungi	Ascomycota	Sordariomycetes	Hypocreales	Hypocreales_fam	Sarocladium	Sarocladium_spinificis	fungi_P41_6_GPB1_72	6_GPB1_72	6_GPB1	4_dsRNA	0
ASV101	Fungi	Ascomycota	Sordariomycetes	Hypocreales	Hypocreales_fam	Sarocladium	Sarocladium_spinificis	fungi_P67_5_Non_Specific_Pi_72	5_NSP_Pi_72	5_NSP_Pi	3_NSP_Pi	0
ASV101	Fungi	Ascomycota	Sordariomycetes	Hypocreales	Hypocreales_fam	Sarocladium	Sarocladium_spinificis	fungi_P61_1_No_Treatment_Pi_72	1_NT_Pi_72	1_NT_Pi	1_ND_Pi	0
ASV101	Fungi	Ascomycota	Sordariomycetes	Hypocreales	Hypocreales_fam	Sarocladium	Sarocladium_spinificis	fungi_P1_0_No_Treatment_24	0_NT_24	0_NT	0_ND	0
ASV101	Fungi	Ascomycota	Sordariomycetes	Hypocreales	Hypocreales_fam	Sarocladium	Sarocladium_spinificis	fungi_P62_1_No_Treatment_Pi_72	1_NT_Pi_72	1_NT_Pi	1_ND_Pi	0
ASV101	Fungi	Ascomycota	Sordariomycetes	Hypocreales	Hypocreales_fam	Sarocladium	Sarocladium_spinificis	fungi_P13_8_Cut3_24	8_CUT3_24	8_CUT3	4_dsRNA	0
ASV101	Fungi	Ascomycota	Sordariomycetes	Hypocreales	Hypocreales_fam	Sarocladium	Sarocladium_spinificis	fungi_P73_9_Cut3_Pi_72	9_CUT3_Pi_72	9_CUT3_Pi	5_dsRNA_Pi	0
ASV101	Fungi	Ascomycota	Sordariomycetes	Hypocreales	Hypocreales_fam	Sarocladium	Sarocladium_spinificis	fungi_P22_4_Non_Specific_48	4_NSP_48	4_NSP	2_NSP	0
ASV101	Fungi	Ascomycota	Sordariomycetes	Hypocreales	Hypocreales_fam	Sarocladium	Sarocladium_spinificis	fungi_P28_8_Cut3_48	8_CUT3_48	8_CUT3	4_dsRNA	0
ASV101	Fungi	Ascomycota	Sordariomycetes	Hypocreales	Hypocreales_fam	Sarocladium	Sarocladium_spinificis	fungi_P18_0_No_Treatment_48	0_NT_48	0_NT	0_ND	0
ASV101	Fungi	Ascomycota	Sordariomycetes	Hypocreales	Hypocreales_fam	Sarocladium	Sarocladium_spinificis	fungi_P69_5_Non_Specific_Pi_72	5_NSP_Pi_72	5_NSP_Pi	3_NSP_Pi	0
ASV101	Fungi	Ascomycota	Sordariomycetes	Hypocreales	Hypocreales_fam	Sarocladium	Sarocladium_spinificis	fungi_P43_8_Cut3_72	8_CUT3_72	8_CUT3	4_dsRNA	0
ASV101	Fungi	Ascomycota	Sordariomycetes	Hypocreales	Hypocreales_fam	Sarocladium	Sarocladium_spinificis	fungi_P24_4_Non_Specific_48	4_NSP_48	4_NSP	2_NSP	0
ASV101	Fungi	Ascomycota	Sordariomycetes	Hypocreales	Hypocreales_fam	Sarocladium	Sarocladium_spinificis	fungi_P27_6_GPB1_48	6_GPB1_48	6_GPB1	4_dsRNA	0
ASV101	Fungi	Ascomycota	Sordariomycetes	Hypocreales	Hypocreales_fam	Sarocladium	Sarocladium_spinificis	fungi_P11_6_GPB1_24	6_GPB1_24	6_GPB1	4_dsRNA	0
ASV101	Fungi	Ascomycota	Sordariomycetes	Hypocreales	Hypocreales_fam	Sarocladium	Sarocladium_spinificis	fungi_P54_5_Non_Specific_Pi_48	5_NSP_Pi_48	5_NSP_Pi	3_NSP_Pi	0
ASV101	Fungi	Ascomycota	Sordariomycetes	Hypocreales	Hypocreales_fam	Sarocladium	Sarocladium_spinificis	fungi_P15_8_Cut3_24	8_CUT3_24	8_CUT3	4_dsRNA	0
ASV101	Fungi	Ascomycota	Sordariomycetes	Hypocreales	Hypocreales_fam	Sarocladium	Sarocladium_spinificis	fungi_P16_0_No_Treatment_48	0_NT_48	0_NT	0_ND	0
ASV101	Fungi	Ascomycota	Sordariomycetes	Hypocreales	Hypocreales_fam	Sarocladium	Sarocladium_spinificis	fungi_P17_0_No_Treatment_48	0_NT_48	0_NT	0_ND	0
ASV101	Fungi	Ascomycota	Sordariomycetes	Hypocreales	Hypocreales_fam	Sarocladium	Sarocladium_spinificis	fungi_P29_8_Cut3_48	8_CUT3_48	8_CUT3	4_dsRNA	0
ASV101	Fungi	Ascomycota	Sordariomycetes	Hypocreales	Hypocreales_fam	Sarocladium	Sarocladium_spinificis	fungi_P63_1_No_Treatment_Pi_72	1_NT_Pi_72	1_NT_Pi	1_ND_Pi	0
ASV101	Fungi	Ascomycota	Sordariomycetes	Hypocreales	Hypocreales_fam	Sarocladium	Sarocladium_spinificis	fungi_P9_4_Non_Specific_24	4_NSP_24	4_NSP	2_NSP	0
ASV101	Fungi	Ascomycota	Sordariomycetes	Hypocreales	Hypocreales_fam	Sarocladium	Sarocladium_spinificis	fungi_P53_5_Non_Specific_Pi_48	5_NSP_Pi_48	5_NSP_Pi	3_NSP_Pi	0
ASV101	Fungi	Ascomycota	Sordariomycetes	Hypocreales	Hypocreales_fam	Sarocladium	Sarocladium_spinificis	fungi_P12_6_GPB1_24	6_GPB1_24	6_GPB1	4_dsRNA	0
ASV101	Fungi	Ascomycota	Sordariomycetes	Hypocreales	Hypocreales_fam	Sarocladium	Sarocladium_spinificis	fungi_P49_3_Water_Pi_48	3_WT_Pi_48	3_WT_Pi	1_ND_Pi	0
ASV101	Fungi	Ascomycota	Sordariomycetes	Hypocreales	Hypocreales_fam	Sarocladium	Sarocladium_spinificis	fungi_P74_9_Cut3_Pi_72	9_CUT3_Pi_72	9_CUT3_Pi	5_dsRNA_Pi	0
ASV101	Fungi	Ascomycota	Sordariomycetes	Hypocreales	Hypocreales_fam	Sarocladium	Sarocladium_spinificis	fungi_P72_7_GPB1_Pi_72	7_GPB1_Pi_72	7_GPB1_Pi	5_dsRNA_Pi	0
ASV101	Fungi	Ascomycota	Sordariomycetes	Hypocreales	Hypocreales_fam	Sarocladium	Sarocladium_spinificis	fungi_P14_8_Cut3_24	8_CUT3_24	8_CUT3	4_dsRNA	0
ASV101	Fungi	Ascomycota	Sordariomycetes	Hypocreales	Hypocreales_fam	Sarocladium	Sarocladium_spinificis	fungi_P33_0_No_Treatment_72	0_NT_72	0_NT	0_ND	0
ASV101	Fungi	Ascomycota	Sordariomycetes	Hypocreales	Hypocreales_fam	Sarocladium	Sarocladium_spinificis	fungi_P52_5_Non_Specific_Pi_48	5_NSP_Pi_48	5_NSP_Pi	3_NSP_Pi	0
ASV102	Fungi	Ascomycota	Eurotiomycetes	Eurotiales	Aspergillaceae	Penicillium	Penicillium_copticola	fungi_P5_2_Water_24	2_WT_24	2_WT	0_ND	1.23027
ASV102	Fungi	Ascomycota	Eurotiomycetes	Eurotiales	Aspergillaceae	Penicillium	Penicillium_copticola	fungi_P58_9_Cut3_Pi_48	9_CUT3_Pi_48	9_CUT3_Pi	5_dsRNA_Pi	0.15645
ASV102	Fungi	Ascomycota	Eurotiomycetes	Eurotiales	Aspergillaceae	Penicillium	Penicillium_copticola	fungi_P59_9_Cut3_Pi_48	9_CUT3_Pi_48	9_CUT3_Pi	5_dsRNA_Pi	0.120893
ASV102	Fungi	Ascomycota	Eurotiomycetes	Eurotiales	Aspergillaceae	Penicillium	Penicillium_copticola	fungi_P45_8_Cut3_72	8_CUT3_72	8_CUT3	4_dsRNA	0.10667
ASV102	Fungi	Ascomycota	Eurotiomycetes	Eurotiales	Aspergillaceae	Penicillium	Penicillium_copticola	fungi_P65_3_Water_Pi_72	3_WT_Pi_72	3_WT_Pi	1_ND_Pi	0.0640023
ASV102	Fungi	Ascomycota	Eurotiomycetes	Eurotiales	Aspergillaceae	Penicillium	Penicillium_copticola	fungi_P11_6_GPB1_24	6_GPB1_24	6_GPB1	4_dsRNA	0
ASV102	Fungi	Ascomycota	Eurotiomycetes	Eurotiales	Aspergillaceae	Penicillium	Penicillium_copticola	fungi_P2_0_No_Treatment_24	0_NT_24	0_NT	0_ND	0
ASV102	Fungi	Ascomycota	Eurotiomycetes	Eurotiales	Aspergillaceae	Penicillium	Penicillium_copticola	fungi_P31_0_No_Treatment_72	0_NT_72	0_NT	0_ND	0
ASV102	Fungi	Ascomycota	Eurotiomycetes	Eurotiales	Aspergillaceae	Penicillium	Penicillium_copticola	fungi_P41_6_GPB1_72	6_GPB1_72	6_GPB1	4_dsRNA	0
ASV102	Fungi	Ascomycota	Eurotiomycetes	Eurotiales	Aspergillaceae	Penicillium	Penicillium_copticola	fungi_P21_2_Water_48	2_WT_48	2_WT	0_ND	0
ASV102	Fungi	Ascomycota	Eurotiomycetes	Eurotiales	Aspergillaceae	Penicillium	Penicillium_copticola	fungi_P14_8_Cut3_24	8_CUT3_24	8_CUT3	4_dsRNA	0
ASV102	Fungi	Ascomycota	Eurotiomycetes	Eurotiales	Aspergillaceae	Penicillium	Penicillium_copticola	fungi_P29_8_Cut3_48	8_CUT3_48	8_CUT3	4_dsRNA	0
ASV102	Fungi	Ascomycota	Eurotiomycetes	Eurotiales	Aspergillaceae	Penicillium	Penicillium_copticola	fungi_P37_4_Non_Specific_72	4_NSP_72	4_NSP	2_NSP	0
ASV102	Fungi	Ascomycota	Eurotiomycetes	Eurotiales	Aspergillaceae	Penicillium	Penicillium_copticola	fungi_P61_1_No_Treatment_Pi_72	1_NT_Pi_72	1_NT_Pi	1_ND_Pi	0
ASV102	Fungi	Ascomycota	Eurotiomycetes	Eurotiales	Aspergillaceae	Penicillium	Penicillium_copticola	fungi_P57_7_GPB1_Pi_48	7_GPB1_Pi_48	7_GPB1_Pi	5_dsRNA_Pi	0
ASV102	Fungi	Ascomycota	Eurotiomycetes	Eurotiales	Aspergillaceae	Penicillium	Penicillium_copticola	fungi_P46_1_No_Treatment_Pi_48	1_NT_Pi_48	1_NT_Pi	1_ND_Pi	0
ASV102	Fungi	Ascomycota	Eurotiomycetes	Eurotiales	Aspergillaceae	Penicillium	Penicillium_copticola	fungi_P23_4_Non_Specific_48	4_NSP_48	4_NSP	2_NSP	0
ASV102	Fungi	Ascomycota	Eurotiomycetes	Eurotiales	Aspergillaceae	Penicillium	Penicillium_copticola	fungi_P7_4_Non_Specific_24	4_NSP_24	4_NSP	2_NSP	0
ASV102	Fungi	Ascomycota	Eurotiomycetes	Eurotiales	Aspergillaceae	Penicillium	Penicillium_copticola	fungi_P73_9_Cut3_Pi_72	9_CUT3_Pi_72	9_CUT3_Pi	5_dsRNA_Pi	0
ASV102	Fungi	Ascomycota	Eurotiomycetes	Eurotiales	Aspergillaceae	Penicillium	Penicillium_copticola	fungi_P68_5_Non_Specific_Pi_72	5_NSP_Pi_72	5_NSP_Pi	3_NSP_Pi	0
ASV102	Fungi	Ascomycota	Eurotiomycetes	Eurotiales	Aspergillaceae	Penicillium	Penicillium_copticola	fungi_P36_2_Water_72	2_WT_72	2_WT	0_ND	0
ASV102	Fungi	Ascomycota	Eurotiomycetes	Eurotiales	Aspergillaceae	Penicillium	Penicillium_copticola	fungi_P44_8_Cut3_72	8_CUT3_72	8_CUT3	4_dsRNA	0
ASV102	Fungi	Ascomycota	Eurotiomycetes	Eurotiales	Aspergillaceae	Penicillium	Penicillium_copticola	fungi_P24_4_Non_Specific_48	4_NSP_48	4_NSP	2_NSP	0
ASV102	Fungi	Ascomycota	Eurotiomycetes	Eurotiales	Aspergillaceae	Penicillium	Penicillium_copticola	fungi_P34_2_Water_72	2_WT_72	2_WT	0_ND	0
ASV102	Fungi	Ascomycota	Eurotiomycetes	Eurotiales	Aspergillaceae	Penicillium	Penicillium_copticola	fungi_P10_6_GPB1_24	6_GPB1_24	6_GPB1	4_dsRNA	0
ASV102	Fungi	Ascomycota	Eurotiomycetes	Eurotiales	Aspergillaceae	Penicillium	Penicillium_copticola	fungi_P3_0_No_Treatment_24	0_NT_24	0_NT	0_ND	0
ASV102	Fungi	Ascomycota	Eurotiomycetes	Eurotiales	Aspergillaceae	Penicillium	Penicillium_copticola	fungi_P12_6_GPB1_24	6_GPB1_24	6_GPB1	4_dsRNA	0
ASV102	Fungi	Ascomycota	Eurotiomycetes	Eurotiales	Aspergillaceae	Penicillium	Penicillium_copticola	fungi_P17_0_No_Treatment_48	0_NT_48	0_NT	0_ND	0
ASV102	Fungi	Ascomycota	Eurotiomycetes	Eurotiales	Aspergillaceae	Penicillium	Penicillium_copticola	fungi_P8_4_Non_Specific_24	4_NSP_24	4_NSP	2_NSP	0
ASV102	Fungi	Ascomycota	Eurotiomycetes	Eurotiales	Aspergillaceae	Penicillium	Penicillium_copticola	fungi_P27_6_GPB1_48	6_GPB1_48	6_GPB1	4_dsRNA	0
ASV102	Fungi	Ascomycota	Eurotiomycetes	Eurotiales	Aspergillaceae	Penicillium	Penicillium_copticola	fungi_P51_3_Water_Pi_48	3_WT_Pi_48	3_WT_Pi	1_ND_Pi	0
ASV102	Fungi	Ascomycota	Eurotiomycetes	Eurotiales	Aspergillaceae	Penicillium	Penicillium_copticola	fungi_P6_2_Water_24	2_WT_24	2_WT	0_ND	0
ASV102	Fungi	Ascomycota	Eurotiomycetes	Eurotiales	Aspergillaceae	Penicillium	Penicillium_copticola	fungi_P33_0_No_Treatment_72	0_NT_72	0_NT	0_ND	0
ASV102	Fungi	Ascomycota	Eurotiomycetes	Eurotiales	Aspergillaceae	Penicillium	Penicillium_copticola	fungi_P38_4_Non_Specific_72	4_NSP_72	4_NSP	2_NSP	0
ASV102	Fungi	Ascomycota	Eurotiomycetes	Eurotiales	Aspergillaceae	Penicillium	Penicillium_copticola	fungi_P25_6_GPB1_48	6_GPB1_48	6_GPB1	4_dsRNA	0
ASV102	Fungi	Ascomycota	Eurotiomycetes	Eurotiales	Aspergillaceae	Penicillium	Penicillium_copticola	fungi_P48_1_No_Treatment_Pi_48	1_NT_Pi_48	1_NT_Pi	1_ND_Pi	0
ASV102	Fungi	Ascomycota	Eurotiomycetes	Eurotiales	Aspergillaceae	Penicillium	Penicillium_copticola	fungi_P20_2_Water_48	2_WT_48	2_WT	0_ND	0
ASV102	Fungi	Ascomycota	Eurotiomycetes	Eurotiales	Aspergillaceae	Penicillium	Penicillium_copticola	fungi_P74_9_Cut3_Pi_72	9_CUT3_Pi_72	9_CUT3_Pi	5_dsRNA_Pi	0
ASV102	Fungi	Ascomycota	Eurotiomycetes	Eurotiales	Aspergillaceae	Penicillium	Penicillium_copticola	fungi_P54_5_Non_Specific_Pi_48	5_NSP_Pi_48	5_NSP_Pi	3_NSP_Pi	0
ASV102	Fungi	Ascomycota	Eurotiomycetes	Eurotiales	Aspergillaceae	Penicillium	Penicillium_copticola	fungi_P39_4_Non_Specific_72	4_NSP_72	4_NSP	2_NSP	0
ASV102	Fungi	Ascomycota	Eurotiomycetes	Eurotiales	Aspergillaceae	Penicillium	Penicillium_copticola	fungi_P19_2_Water_48	2_WT_48	2_WT	0_ND	0
ASV102	Fungi	Ascomycota	Eurotiomycetes	Eurotiales	Aspergillaceae	Penicillium	Penicillium_copticola	fungi_P22_4_Non_Specific_48	4_NSP_48	4_NSP	2_NSP	0
ASV102	Fungi	Ascomycota	Eurotiomycetes	Eurotiales	Aspergillaceae	Penicillium	Penicillium_copticola	fungi_P66_3_Water_Pi_72	3_WT_Pi_72	3_WT_Pi	1_ND_Pi	0
ASV102	Fungi	Ascomycota	Eurotiomycetes	Eurotiales	Aspergillaceae	Penicillium	Penicillium_copticola	fungi_P71_7_GPB1_Pi_72	7_GPB1_Pi_72	7_GPB1_Pi	5_dsRNA_Pi	0
ASV102	Fungi	Ascomycota	Eurotiomycetes	Eurotiales	Aspergillaceae	Penicillium	Penicillium_copticola	fungi_P26_6_GPB1_48	6_GPB1_48	6_GPB1	4_dsRNA	0
ASV102	Fungi	Ascomycota	Eurotiomycetes	Eurotiales	Aspergillaceae	Penicillium	Penicillium_copticola	fungi_P53_5_Non_Specific_Pi_48	5_NSP_Pi_48	5_NSP_Pi	3_NSP_Pi	0
ASV102	Fungi	Ascomycota	Eurotiomycetes	Eurotiales	Aspergillaceae	Penicillium	Penicillium_copticola	fungi_P43_8_Cut3_72	8_CUT3_72	8_CUT3	4_dsRNA	0
ASV102	Fungi	Ascomycota	Eurotiomycetes	Eurotiales	Aspergillaceae	Penicillium	Penicillium_copticola	fungi_P28_8_Cut3_48	8_CUT3_48	8_CUT3	4_dsRNA	0
ASV102	Fungi	Ascomycota	Eurotiomycetes	Eurotiales	Aspergillaceae	Penicillium	Penicillium_copticola	fungi_P35_2_Water_72	2_WT_72	2_WT	0_ND	0
ASV102	Fungi	Ascomycota	Eurotiomycetes	Eurotiales	Aspergillaceae	Penicillium	Penicillium_copticola	fungi_P50_3_Water_Pi_48	3_WT_Pi_48	3_WT_Pi	1_ND_Pi	0
ASV102	Fungi	Ascomycota	Eurotiomycetes	Eurotiales	Aspergillaceae	Penicillium	Penicillium_copticola	fungi_P30_8_Cut3_48	8_CUT3_48	8_CUT3	4_dsRNA	0
ASV102	Fungi	Ascomycota	Eurotiomycetes	Eurotiales	Aspergillaceae	Penicillium	Penicillium_copticola	fungi_P40_6_GPB1_72	6_GPB1_72	6_GPB1	4_dsRNA	0
ASV102	Fungi	Ascomycota	Eurotiomycetes	Eurotiales	Aspergillaceae	Penicillium	Penicillium_copticola	fungi_P32_0_No_Treatment_72	0_NT_72	0_NT	0_ND	0
ASV102	Fungi	Ascomycota	Eurotiomycetes	Eurotiales	Aspergillaceae	Penicillium	Penicillium_copticola	fungi_P47_1_No_Treatment_Pi_48	1_NT_Pi_48	1_NT_Pi	1_ND_Pi	0
ASV102	Fungi	Ascomycota	Eurotiomycetes	Eurotiales	Aspergillaceae	Penicillium	Penicillium_copticola	fungi_P42_6_GPB1_72	6_GPB1_72	6_GPB1	4_dsRNA	0
ASV102	Fungi	Ascomycota	Eurotiomycetes	Eurotiales	Aspergillaceae	Penicillium	Penicillium_copticola	fungi_P67_5_Non_Specific_Pi_72	5_NSP_Pi_72	5_NSP_Pi	3_NSP_Pi	0
ASV102	Fungi	Ascomycota	Eurotiomycetes	Eurotiales	Aspergillaceae	Penicillium	Penicillium_copticola	fungi_P52_5_Non_Specific_Pi_48	5_NSP_Pi_48	5_NSP_Pi	3_NSP_Pi	0
ASV102	Fungi	Ascomycota	Eurotiomycetes	Eurotiales	Aspergillaceae	Penicillium	Penicillium_copticola	fungi_P63_1_No_Treatment_Pi_72	1_NT_Pi_72	1_NT_Pi	1_ND_Pi	0
ASV102	Fungi	Ascomycota	Eurotiomycetes	Eurotiales	Aspergillaceae	Penicillium	Penicillium_copticola	fungi_P56_7_GPB1_Pi_48	7_GPB1_Pi_48	7_GPB1_Pi	5_dsRNA_Pi	0
ASV102	Fungi	Ascomycota	Eurotiomycetes	Eurotiales	Aspergillaceae	Penicillium	Penicillium_copticola	fungi_P13_8_Cut3_24	8_CUT3_24	8_CUT3	4_dsRNA	0
ASV102	Fungi	Ascomycota	Eurotiomycetes	Eurotiales	Aspergillaceae	Penicillium	Penicillium_copticola	fungi_P4_2_Water_24	2_WT_24	2_WT	0_ND	0
ASV102	Fungi	Ascomycota	Eurotiomycetes	Eurotiales	Aspergillaceae	Penicillium	Penicillium_copticola	fungi_P15_8_Cut3_24	8_CUT3_24	8_CUT3	4_dsRNA	0
ASV102	Fungi	Ascomycota	Eurotiomycetes	Eurotiales	Aspergillaceae	Penicillium	Penicillium_copticola	fungi_P49_3_Water_Pi_48	3_WT_Pi_48	3_WT_Pi	1_ND_Pi	0
ASV102	Fungi	Ascomycota	Eurotiomycetes	Eurotiales	Aspergillaceae	Penicillium	Penicillium_copticola	fungi_P1_0_No_Treatment_24	0_NT_24	0_NT	0_ND	0
ASV102	Fungi	Ascomycota	Eurotiomycetes	Eurotiales	Aspergillaceae	Penicillium	Penicillium_copticola	fungi_P64_3_Water_Pi_72	3_WT_Pi_72	3_WT_Pi	1_ND_Pi	0
ASV102	Fungi	Ascomycota	Eurotiomycetes	Eurotiales	Aspergillaceae	Penicillium	Penicillium_copticola	fungi_P69_5_Non_Specific_Pi_72	5_NSP_Pi_72	5_NSP_Pi	3_NSP_Pi	0
ASV102	Fungi	Ascomycota	Eurotiomycetes	Eurotiales	Aspergillaceae	Penicillium	Penicillium_copticola	fungi_P9_4_Non_Specific_24	4_NSP_24	4_NSP	2_NSP	0
ASV102	Fungi	Ascomycota	Eurotiomycetes	Eurotiales	Aspergillaceae	Penicillium	Penicillium_copticola	fungi_P70_7_GPB1_Pi_72	7_GPB1_Pi_72	7_GPB1_Pi	5_dsRNA_Pi	0
ASV102	Fungi	Ascomycota	Eurotiomycetes	Eurotiales	Aspergillaceae	Penicillium	Penicillium_copticola	fungi_P16_0_No_Treatment_48	0_NT_48	0_NT	0_ND	0
ASV102	Fungi	Ascomycota	Eurotiomycetes	Eurotiales	Aspergillaceae	Penicillium	Penicillium_copticola	fungi_P18_0_No_Treatment_48	0_NT_48	0_NT	0_ND	0
ASV102	Fungi	Ascomycota	Eurotiomycetes	Eurotiales	Aspergillaceae	Penicillium	Penicillium_copticola	fungi_P60_9_Cut3_Pi_48	9_CUT3_Pi_48	9_CUT3_Pi	5_dsRNA_Pi	0
ASV102	Fungi	Ascomycota	Eurotiomycetes	Eurotiales	Aspergillaceae	Penicillium	Penicillium_copticola	fungi_P55_7_GPB1_Pi_48	7_GPB1_Pi_48	7_GPB1_Pi	5_dsRNA_Pi	0
ASV102	Fungi	Ascomycota	Eurotiomycetes	Eurotiales	Aspergillaceae	Penicillium	Penicillium_copticola	fungi_P62_1_No_Treatment_Pi_72	1_NT_Pi_72	1_NT_Pi	1_ND_Pi	0
ASV102	Fungi	Ascomycota	Eurotiomycetes	Eurotiales	Aspergillaceae	Penicillium	Penicillium_copticola	fungi_P72_7_GPB1_Pi_72	7_GPB1_Pi_72	7_GPB1_Pi	5_dsRNA_Pi	0
ASV102	Fungi	Ascomycota	Eurotiomycetes	Eurotiales	Aspergillaceae	Penicillium	Penicillium_copticola	fungi_P75_9_Cut3_Pi_72	9_CUT3_Pi_72	9_CUT3_Pi	5_dsRNA_Pi	0
ASV103	Fungi	Basidiomycota	Ustilaginomycetes	Ustilaginales	Ustilaginaceae	Pseudozyma	Pseudozyma_hubeiensis	fungi_P15_8_Cut3_24	8_CUT3_24	8_CUT3	4_dsRNA	0.327123
ASV103	Fungi	Basidiomycota	Ustilaginomycetes	Ustilaginales	Ustilaginaceae	Pseudozyma	Pseudozyma_hubeiensis	fungi_P71_7_GPB1_Pi_72	7_GPB1_Pi_72	7_GPB1_Pi	5_dsRNA_Pi	0.284455
ASV103	Fungi	Basidiomycota	Ustilaginomycetes	Ustilaginales	Ustilaginaceae	Pseudozyma	Pseudozyma_hubeiensis	fungi_P10_6_GPB1_24	6_GPB1_24	6_GPB1	4_dsRNA	0.234675
ASV103	Fungi	Basidiomycota	Ustilaginomycetes	Ustilaginales	Ustilaginaceae	Pseudozyma	Pseudozyma_hubeiensis	fungi_P33_0_No_Treatment_72	0_NT_72	0_NT	0_ND	0.227564
ASV103	Fungi	Basidiomycota	Ustilaginomycetes	Ustilaginales	Ustilaginaceae	Pseudozyma	Pseudozyma_hubeiensis	fungi_P23_4_Non_Specific_48	4_NSP_48	4_NSP	2_NSP	0.184895
ASV103	Fungi	Basidiomycota	Ustilaginomycetes	Ustilaginales	Ustilaginaceae	Pseudozyma	Pseudozyma_hubeiensis	fungi_P8_4_Non_Specific_24	4_NSP_24	4_NSP	2_NSP	0.128005
ASV103	Fungi	Basidiomycota	Ustilaginomycetes	Ustilaginales	Ustilaginaceae	Pseudozyma	Pseudozyma_hubeiensis	fungi_P9_4_Non_Specific_24	4_NSP_24	4_NSP	2_NSP	0.120893
ASV103	Fungi	Basidiomycota	Ustilaginomycetes	Ustilaginales	Ustilaginaceae	Pseudozyma	Pseudozyma_hubeiensis	fungi_P27_6_GPB1_48	6_GPB1_48	6_GPB1	4_dsRNA	0.113782
ASV103	Fungi	Basidiomycota	Ustilaginomycetes	Ustilaginales	Ustilaginaceae	Pseudozyma	Pseudozyma_hubeiensis	fungi_P55_7_GPB1_Pi_48	7_GPB1_Pi_48	7_GPB1_Pi	5_dsRNA_Pi	0.10667
ASV103	Fungi	Basidiomycota	Ustilaginomycetes	Ustilaginales	Ustilaginaceae	Pseudozyma	Pseudozyma_hubeiensis	fungi_P4_2_Water_24	2_WT_24	2_WT	0_ND	0.10667
ASV103	Fungi	Basidiomycota	Ustilaginomycetes	Ustilaginales	Ustilaginaceae	Pseudozyma	Pseudozyma_hubeiensis	fungi_P26_6_GPB1_48	6_GPB1_48	6_GPB1	4_dsRNA	0.0853364
ASV103	Fungi	Basidiomycota	Ustilaginomycetes	Ustilaginales	Ustilaginaceae	Pseudozyma	Pseudozyma_hubeiensis	fungi_P6_2_Water_24	2_WT_24	2_WT	0_ND	0.078225
ASV103	Fungi	Basidiomycota	Ustilaginomycetes	Ustilaginales	Ustilaginaceae	Pseudozyma	Pseudozyma_hubeiensis	fungi_P17_0_No_Treatment_48	0_NT_48	0_NT	0_ND	0.0568909
ASV103	Fungi	Basidiomycota	Ustilaginomycetes	Ustilaginales	Ustilaginaceae	Pseudozyma	Pseudozyma_hubeiensis	fungi_P7_4_Non_Specific_24	4_NSP_24	4_NSP	2_NSP	0.0497795
ASV103	Fungi	Basidiomycota	Ustilaginomycetes	Ustilaginales	Ustilaginaceae	Pseudozyma	Pseudozyma_hubeiensis	fungi_P24_4_Non_Specific_48	4_NSP_48	4_NSP	2_NSP	0.0213341
ASV103	Fungi	Basidiomycota	Ustilaginomycetes	Ustilaginales	Ustilaginaceae	Pseudozyma	Pseudozyma_hubeiensis	fungi_P37_4_Non_Specific_72	4_NSP_72	4_NSP	2_NSP	0.0142227
ASV103	Fungi	Basidiomycota	Ustilaginomycetes	Ustilaginales	Ustilaginaceae	Pseudozyma	Pseudozyma_hubeiensis	fungi_P2_0_No_Treatment_24	0_NT_24	0_NT	0_ND	0
ASV103	Fungi	Basidiomycota	Ustilaginomycetes	Ustilaginales	Ustilaginaceae	Pseudozyma	Pseudozyma_hubeiensis	fungi_P44_8_Cut3_72	8_CUT3_72	8_CUT3	4_dsRNA	0
ASV103	Fungi	Basidiomycota	Ustilaginomycetes	Ustilaginales	Ustilaginaceae	Pseudozyma	Pseudozyma_hubeiensis	fungi_P25_6_GPB1_48	6_GPB1_48	6_GPB1	4_dsRNA	0
ASV103	Fungi	Basidiomycota	Ustilaginomycetes	Ustilaginales	Ustilaginaceae	Pseudozyma	Pseudozyma_hubeiensis	fungi_P1_0_No_Treatment_24	0_NT_24	0_NT	0_ND	0
ASV103	Fungi	Basidiomycota	Ustilaginomycetes	Ustilaginales	Ustilaginaceae	Pseudozyma	Pseudozyma_hubeiensis	fungi_P75_9_Cut3_Pi_72	9_CUT3_Pi_72	9_CUT3_Pi	5_dsRNA_Pi	0
ASV103	Fungi	Basidiomycota	Ustilaginomycetes	Ustilaginales	Ustilaginaceae	Pseudozyma	Pseudozyma_hubeiensis	fungi_P56_7_GPB1_Pi_48	7_GPB1_Pi_48	7_GPB1_Pi	5_dsRNA_Pi	0
ASV103	Fungi	Basidiomycota	Ustilaginomycetes	Ustilaginales	Ustilaginaceae	Pseudozyma	Pseudozyma_hubeiensis	fungi_P66_3_Water_Pi_72	3_WT_Pi_72	3_WT_Pi	1_ND_Pi	0
ASV103	Fungi	Basidiomycota	Ustilaginomycetes	Ustilaginales	Ustilaginaceae	Pseudozyma	Pseudozyma_hubeiensis	fungi_P35_2_Water_72	2_WT_72	2_WT	0_ND	0
ASV103	Fungi	Basidiomycota	Ustilaginomycetes	Ustilaginales	Ustilaginaceae	Pseudozyma	Pseudozyma_hubeiensis	fungi_P54_5_Non_Specific_Pi_48	5_NSP_Pi_48	5_NSP_Pi	3_NSP_Pi	0
ASV103	Fungi	Basidiomycota	Ustilaginomycetes	Ustilaginales	Ustilaginaceae	Pseudozyma	Pseudozyma_hubeiensis	fungi_P64_3_Water_Pi_72	3_WT_Pi_72	3_WT_Pi	1_ND_Pi	0
ASV103	Fungi	Basidiomycota	Ustilaginomycetes	Ustilaginales	Ustilaginaceae	Pseudozyma	Pseudozyma_hubeiensis	fungi_P74_9_Cut3_Pi_72	9_CUT3_Pi_72	9_CUT3_Pi	5_dsRNA_Pi	0
ASV103	Fungi	Basidiomycota	Ustilaginomycetes	Ustilaginales	Ustilaginaceae	Pseudozyma	Pseudozyma_hubeiensis	fungi_P48_1_No_Treatment_Pi_48	1_NT_Pi_48	1_NT_Pi	1_ND_Pi	0
ASV103	Fungi	Basidiomycota	Ustilaginomycetes	Ustilaginales	Ustilaginaceae	Pseudozyma	Pseudozyma_hubeiensis	fungi_P12_6_GPB1_24	6_GPB1_24	6_GPB1	4_dsRNA	0
ASV103	Fungi	Basidiomycota	Ustilaginomycetes	Ustilaginales	Ustilaginaceae	Pseudozyma	Pseudozyma_hubeiensis	fungi_P13_8_Cut3_24	8_CUT3_24	8_CUT3	4_dsRNA	0
ASV103	Fungi	Basidiomycota	Ustilaginomycetes	Ustilaginales	Ustilaginaceae	Pseudozyma	Pseudozyma_hubeiensis	fungi_P65_3_Water_Pi_72	3_WT_Pi_72	3_WT_Pi	1_ND_Pi	0
ASV103	Fungi	Basidiomycota	Ustilaginomycetes	Ustilaginales	Ustilaginaceae	Pseudozyma	Pseudozyma_hubeiensis	fungi_P67_5_Non_Specific_Pi_72	5_NSP_Pi_72	5_NSP_Pi	3_NSP_Pi	0
ASV103	Fungi	Basidiomycota	Ustilaginomycetes	Ustilaginales	Ustilaginaceae	Pseudozyma	Pseudozyma_hubeiensis	fungi_P53_5_Non_Specific_Pi_48	5_NSP_Pi_48	5_NSP_Pi	3_NSP_Pi	0
ASV103	Fungi	Basidiomycota	Ustilaginomycetes	Ustilaginales	Ustilaginaceae	Pseudozyma	Pseudozyma_hubeiensis	fungi_P45_8_Cut3_72	8_CUT3_72	8_CUT3	4_dsRNA	0
ASV103	Fungi	Basidiomycota	Ustilaginomycetes	Ustilaginales	Ustilaginaceae	Pseudozyma	Pseudozyma_hubeiensis	fungi_P46_1_No_Treatment_Pi_48	1_NT_Pi_48	1_NT_Pi	1_ND_Pi	0
ASV103	Fungi	Basidiomycota	Ustilaginomycetes	Ustilaginales	Ustilaginaceae	Pseudozyma	Pseudozyma_hubeiensis	fungi_P14_8_Cut3_24	8_CUT3_24	8_CUT3	4_dsRNA	0
ASV103	Fungi	Basidiomycota	Ustilaginomycetes	Ustilaginales	Ustilaginaceae	Pseudozyma	Pseudozyma_hubeiensis	fungi_P29_8_Cut3_48	8_CUT3_48	8_CUT3	4_dsRNA	0
ASV103	Fungi	Basidiomycota	Ustilaginomycetes	Ustilaginales	Ustilaginaceae	Pseudozyma	Pseudozyma_hubeiensis	fungi_P3_0_No_Treatment_24	0_NT_24	0_NT	0_ND	0
ASV103	Fungi	Basidiomycota	Ustilaginomycetes	Ustilaginales	Ustilaginaceae	Pseudozyma	Pseudozyma_hubeiensis	fungi_P63_1_No_Treatment_Pi_72	1_NT_Pi_72	1_NT_Pi	1_ND_Pi	0
ASV103	Fungi	Basidiomycota	Ustilaginomycetes	Ustilaginales	Ustilaginaceae	Pseudozyma	Pseudozyma_hubeiensis	fungi_P5_2_Water_24	2_WT_24	2_WT	0_ND	0
ASV103	Fungi	Basidiomycota	Ustilaginomycetes	Ustilaginales	Ustilaginaceae	Pseudozyma	Pseudozyma_hubeiensis	fungi_P73_9_Cut3_Pi_72	9_CUT3_Pi_72	9_CUT3_Pi	5_dsRNA_Pi	0
ASV103	Fungi	Basidiomycota	Ustilaginomycetes	Ustilaginales	Ustilaginaceae	Pseudozyma	Pseudozyma_hubeiensis	fungi_P39_4_Non_Specific_72	4_NSP_72	4_NSP	2_NSP	0
ASV103	Fungi	Basidiomycota	Ustilaginomycetes	Ustilaginales	Ustilaginaceae	Pseudozyma	Pseudozyma_hubeiensis	fungi_P70_7_GPB1_Pi_72	7_GPB1_Pi_72	7_GPB1_Pi	5_dsRNA_Pi	0
ASV103	Fungi	Basidiomycota	Ustilaginomycetes	Ustilaginales	Ustilaginaceae	Pseudozyma	Pseudozyma_hubeiensis	fungi_P69_5_Non_Specific_Pi_72	5_NSP_Pi_72	5_NSP_Pi	3_NSP_Pi	0
ASV103	Fungi	Basidiomycota	Ustilaginomycetes	Ustilaginales	Ustilaginaceae	Pseudozyma	Pseudozyma_hubeiensis	fungi_P47_1_No_Treatment_Pi_48	1_NT_Pi_48	1_NT_Pi	1_ND_Pi	0
ASV103	Fungi	Basidiomycota	Ustilaginomycetes	Ustilaginales	Ustilaginaceae	Pseudozyma	Pseudozyma_hubeiensis	fungi_P57_7_GPB1_Pi_48	7_GPB1_Pi_48	7_GPB1_Pi	5_dsRNA_Pi	0
ASV103	Fungi	Basidiomycota	Ustilaginomycetes	Ustilaginales	Ustilaginaceae	Pseudozyma	Pseudozyma_hubeiensis	fungi_P38_4_Non_Specific_72	4_NSP_72	4_NSP	2_NSP	0
ASV103	Fungi	Basidiomycota	Ustilaginomycetes	Ustilaginales	Ustilaginaceae	Pseudozyma	Pseudozyma_hubeiensis	fungi_P11_6_GPB1_24	6_GPB1_24	6_GPB1	4_dsRNA	0
ASV103	Fungi	Basidiomycota	Ustilaginomycetes	Ustilaginales	Ustilaginaceae	Pseudozyma	Pseudozyma_hubeiensis	fungi_P72_7_GPB1_Pi_72	7_GPB1_Pi_72	7_GPB1_Pi	5_dsRNA_Pi	0
ASV103	Fungi	Basidiomycota	Ustilaginomycetes	Ustilaginales	Ustilaginaceae	Pseudozyma	Pseudozyma_hubeiensis	fungi_P50_3_Water_Pi_48	3_WT_Pi_48	3_WT_Pi	1_ND_Pi	0
ASV103	Fungi	Basidiomycota	Ustilaginomycetes	Ustilaginales	Ustilaginaceae	Pseudozyma	Pseudozyma_hubeiensis	fungi_P49_3_Water_Pi_48	3_WT_Pi_48	3_WT_Pi	1_ND_Pi	0
ASV103	Fungi	Basidiomycota	Ustilaginomycetes	Ustilaginales	Ustilaginaceae	Pseudozyma	Pseudozyma_hubeiensis	fungi_P19_2_Water_48	2_WT_48	2_WT	0_ND	0
ASV103	Fungi	Basidiomycota	Ustilaginomycetes	Ustilaginales	Ustilaginaceae	Pseudozyma	Pseudozyma_hubeiensis	fungi_P51_3_Water_Pi_48	3_WT_Pi_48	3_WT_Pi	1_ND_Pi	0
ASV103	Fungi	Basidiomycota	Ustilaginomycetes	Ustilaginales	Ustilaginaceae	Pseudozyma	Pseudozyma_hubeiensis	fungi_P30_8_Cut3_48	8_CUT3_48	8_CUT3	4_dsRNA	0
ASV103	Fungi	Basidiomycota	Ustilaginomycetes	Ustilaginales	Ustilaginaceae	Pseudozyma	Pseudozyma_hubeiensis	fungi_P58_9_Cut3_Pi_48	9_CUT3_Pi_48	9_CUT3_Pi	5_dsRNA_Pi	0
ASV103	Fungi	Basidiomycota	Ustilaginomycetes	Ustilaginales	Ustilaginaceae	Pseudozyma	Pseudozyma_hubeiensis	fungi_P28_8_Cut3_48	8_CUT3_48	8_CUT3	4_dsRNA	0
ASV103	Fungi	Basidiomycota	Ustilaginomycetes	Ustilaginales	Ustilaginaceae	Pseudozyma	Pseudozyma_hubeiensis	fungi_P20_2_Water_48	2_WT_48	2_WT	0_ND	0
ASV103	Fungi	Basidiomycota	Ustilaginomycetes	Ustilaginales	Ustilaginaceae	Pseudozyma	Pseudozyma_hubeiensis	fungi_P34_2_Water_72	2_WT_72	2_WT	0_ND	0
ASV103	Fungi	Basidiomycota	Ustilaginomycetes	Ustilaginales	Ustilaginaceae	Pseudozyma	Pseudozyma_hubeiensis	fungi_P31_0_No_Treatment_72	0_NT_72	0_NT	0_ND	0
ASV103	Fungi	Basidiomycota	Ustilaginomycetes	Ustilaginales	Ustilaginaceae	Pseudozyma	Pseudozyma_hubeiensis	fungi_P59_9_Cut3_Pi_48	9_CUT3_Pi_48	9_CUT3_Pi	5_dsRNA_Pi	0
ASV103	Fungi	Basidiomycota	Ustilaginomycetes	Ustilaginales	Ustilaginaceae	Pseudozyma	Pseudozyma_hubeiensis	fungi_P68_5_Non_Specific_Pi_72	5_NSP_Pi_72	5_NSP_Pi	3_NSP_Pi	0
ASV103	Fungi	Basidiomycota	Ustilaginomycetes	Ustilaginales	Ustilaginaceae	Pseudozyma	Pseudozyma_hubeiensis	fungi_P61_1_No_Treatment_Pi_72	1_NT_Pi_72	1_NT_Pi	1_ND_Pi	0
ASV103	Fungi	Basidiomycota	Ustilaginomycetes	Ustilaginales	Ustilaginaceae	Pseudozyma	Pseudozyma_hubeiensis	fungi_P21_2_Water_48	2_WT_48	2_WT	0_ND	0
ASV103	Fungi	Basidiomycota	Ustilaginomycetes	Ustilaginales	Ustilaginaceae	Pseudozyma	Pseudozyma_hubeiensis	fungi_P22_4_Non_Specific_48	4_NSP_48	4_NSP	2_NSP	0
ASV103	Fungi	Basidiomycota	Ustilaginomycetes	Ustilaginales	Ustilaginaceae	Pseudozyma	Pseudozyma_hubeiensis	fungi_P60_9_Cut3_Pi_48	9_CUT3_Pi_48	9_CUT3_Pi	5_dsRNA_Pi	0
ASV103	Fungi	Basidiomycota	Ustilaginomycetes	Ustilaginales	Ustilaginaceae	Pseudozyma	Pseudozyma_hubeiensis	fungi_P40_6_GPB1_72	6_GPB1_72	6_GPB1	4_dsRNA	0
ASV103	Fungi	Basidiomycota	Ustilaginomycetes	Ustilaginales	Ustilaginaceae	Pseudozyma	Pseudozyma_hubeiensis	fungi_P36_2_Water_72	2_WT_72	2_WT	0_ND	0
ASV103	Fungi	Basidiomycota	Ustilaginomycetes	Ustilaginales	Ustilaginaceae	Pseudozyma	Pseudozyma_hubeiensis	fungi_P42_6_GPB1_72	6_GPB1_72	6_GPB1	4_dsRNA	0
ASV103	Fungi	Basidiomycota	Ustilaginomycetes	Ustilaginales	Ustilaginaceae	Pseudozyma	Pseudozyma_hubeiensis	fungi_P43_8_Cut3_72	8_CUT3_72	8_CUT3	4_dsRNA	0
ASV103	Fungi	Basidiomycota	Ustilaginomycetes	Ustilaginales	Ustilaginaceae	Pseudozyma	Pseudozyma_hubeiensis	fungi_P32_0_No_Treatment_72	0_NT_72	0_NT	0_ND	0
ASV103	Fungi	Basidiomycota	Ustilaginomycetes	Ustilaginales	Ustilaginaceae	Pseudozyma	Pseudozyma_hubeiensis	fungi_P18_0_No_Treatment_48	0_NT_48	0_NT	0_ND	0
ASV103	Fungi	Basidiomycota	Ustilaginomycetes	Ustilaginales	Ustilaginaceae	Pseudozyma	Pseudozyma_hubeiensis	fungi_P41_6_GPB1_72	6_GPB1_72	6_GPB1	4_dsRNA	0
ASV103	Fungi	Basidiomycota	Ustilaginomycetes	Ustilaginales	Ustilaginaceae	Pseudozyma	Pseudozyma_hubeiensis	fungi_P16_0_No_Treatment_48	0_NT_48	0_NT	0_ND	0
ASV103	Fungi	Basidiomycota	Ustilaginomycetes	Ustilaginales	Ustilaginaceae	Pseudozyma	Pseudozyma_hubeiensis	fungi_P52_5_Non_Specific_Pi_48	5_NSP_Pi_48	5_NSP_Pi	3_NSP_Pi	0
ASV103	Fungi	Basidiomycota	Ustilaginomycetes	Ustilaginales	Ustilaginaceae	Pseudozyma	Pseudozyma_hubeiensis	fungi_P62_1_No_Treatment_Pi_72	1_NT_Pi_72	1_NT_Pi	1_ND_Pi	0
ASV104	Fungi	Ascomycota	Saccharomycetes	Saccharomycetales	Debaryomycetaceae	Debaryomyces		fungi_P61_1_No_Treatment_Pi_72	1_NT_Pi_72	1_NT_Pi	1_ND_Pi	2.16897
ASV104	Fungi	Ascomycota	Saccharomycetes	Saccharomycetales	Debaryomycetaceae	Debaryomyces		fungi_P4_2_Water_24	2_WT_24	2_WT	0_ND	0.220452
ASV104	Fungi	Ascomycota	Saccharomycetes	Saccharomycetales	Debaryomycetaceae	Debaryomyces		fungi_P25_6_GPB1_48	6_GPB1_48	6_GPB1	4_dsRNA	0.184895
ASV104	Fungi	Ascomycota	Saccharomycetes	Saccharomycetales	Debaryomycetaceae	Debaryomyces		fungi_P67_5_Non_Specific_Pi_72	5_NSP_Pi_72	5_NSP_Pi	3_NSP_Pi	0.120893
ASV104	Fungi	Ascomycota	Saccharomycetes	Saccharomycetales	Debaryomycetaceae	Debaryomyces		fungi_P39_4_Non_Specific_72	4_NSP_72	4_NSP	2_NSP	0.0568909
ASV104	Fungi	Ascomycota	Saccharomycetes	Saccharomycetales	Debaryomycetaceae	Debaryomyces		fungi_P55_7_GPB1_Pi_48	7_GPB1_Pi_48	7_GPB1_Pi	5_dsRNA_Pi	0.0426682
ASV104	Fungi	Ascomycota	Saccharomycetes	Saccharomycetales	Debaryomycetaceae	Debaryomyces		fungi_P6_2_Water_24	2_WT_24	2_WT	0_ND	0.0142227
ASV104	Fungi	Ascomycota	Saccharomycetes	Saccharomycetales	Debaryomycetaceae	Debaryomyces		fungi_P33_0_No_Treatment_72	0_NT_72	0_NT	0_ND	0.00711136
ASV104	Fungi	Ascomycota	Saccharomycetes	Saccharomycetales	Debaryomycetaceae	Debaryomyces		fungi_P24_4_Non_Specific_48	4_NSP_48	4_NSP	2_NSP	0.00711136
ASV104	Fungi	Ascomycota	Saccharomycetes	Saccharomycetales	Debaryomycetaceae	Debaryomyces		fungi_P43_8_Cut3_72	8_CUT3_72	8_CUT3	4_dsRNA	0
ASV104	Fungi	Ascomycota	Saccharomycetes	Saccharomycetales	Debaryomycetaceae	Debaryomyces		fungi_P69_5_Non_Specific_Pi_72	5_NSP_Pi_72	5_NSP_Pi	3_NSP_Pi	0
ASV104	Fungi	Ascomycota	Saccharomycetes	Saccharomycetales	Debaryomycetaceae	Debaryomyces		fungi_P44_8_Cut3_72	8_CUT3_72	8_CUT3	4_dsRNA	0
ASV104	Fungi	Ascomycota	Saccharomycetes	Saccharomycetales	Debaryomycetaceae	Debaryomyces		fungi_P73_9_Cut3_Pi_72	9_CUT3_Pi_72	9_CUT3_Pi	5_dsRNA_Pi	0
ASV104	Fungi	Ascomycota	Saccharomycetes	Saccharomycetales	Debaryomycetaceae	Debaryomyces		fungi_P35_2_Water_72	2_WT_72	2_WT	0_ND	0
ASV104	Fungi	Ascomycota	Saccharomycetes	Saccharomycetales	Debaryomycetaceae	Debaryomyces		fungi_P15_8_Cut3_24	8_CUT3_24	8_CUT3	4_dsRNA	0
ASV104	Fungi	Ascomycota	Saccharomycetes	Saccharomycetales	Debaryomycetaceae	Debaryomyces		fungi_P45_8_Cut3_72	8_CUT3_72	8_CUT3	4_dsRNA	0
ASV104	Fungi	Ascomycota	Saccharomycetes	Saccharomycetales	Debaryomycetaceae	Debaryomyces		fungi_P34_2_Water_72	2_WT_72	2_WT	0_ND	0
ASV104	Fungi	Ascomycota	Saccharomycetes	Saccharomycetales	Debaryomycetaceae	Debaryomyces		fungi_P58_9_Cut3_Pi_48	9_CUT3_Pi_48	9_CUT3_Pi	5_dsRNA_Pi	0
ASV104	Fungi	Ascomycota	Saccharomycetes	Saccharomycetales	Debaryomycetaceae	Debaryomyces		fungi_P38_4_Non_Specific_72	4_NSP_72	4_NSP	2_NSP	0
ASV104	Fungi	Ascomycota	Saccharomycetes	Saccharomycetales	Debaryomycetaceae	Debaryomyces		fungi_P37_4_Non_Specific_72	4_NSP_72	4_NSP	2_NSP	0
ASV104	Fungi	Ascomycota	Saccharomycetes	Saccharomycetales	Debaryomycetaceae	Debaryomyces		fungi_P56_7_GPB1_Pi_48	7_GPB1_Pi_48	7_GPB1_Pi	5_dsRNA_Pi	0
ASV104	Fungi	Ascomycota	Saccharomycetes	Saccharomycetales	Debaryomycetaceae	Debaryomyces		fungi_P26_6_GPB1_48	6_GPB1_48	6_GPB1	4_dsRNA	0
ASV104	Fungi	Ascomycota	Saccharomycetes	Saccharomycetales	Debaryomycetaceae	Debaryomyces		fungi_P53_5_Non_Specific_Pi_48	5_NSP_Pi_48	5_NSP_Pi	3_NSP_Pi	0
ASV104	Fungi	Ascomycota	Saccharomycetes	Saccharomycetales	Debaryomycetaceae	Debaryomyces		fungi_P47_1_No_Treatment_Pi_48	1_NT_Pi_48	1_NT_Pi	1_ND_Pi	0
ASV104	Fungi	Ascomycota	Saccharomycetes	Saccharomycetales	Debaryomycetaceae	Debaryomyces		fungi_P36_2_Water_72	2_WT_72	2_WT	0_ND	0
ASV104	Fungi	Ascomycota	Saccharomycetes	Saccharomycetales	Debaryomycetaceae	Debaryomyces		fungi_P28_8_Cut3_48	8_CUT3_48	8_CUT3	4_dsRNA	0
ASV104	Fungi	Ascomycota	Saccharomycetes	Saccharomycetales	Debaryomycetaceae	Debaryomyces		fungi_P75_9_Cut3_Pi_72	9_CUT3_Pi_72	9_CUT3_Pi	5_dsRNA_Pi	0
ASV104	Fungi	Ascomycota	Saccharomycetes	Saccharomycetales	Debaryomycetaceae	Debaryomyces		fungi_P7_4_Non_Specific_24	4_NSP_24	4_NSP	2_NSP	0
ASV104	Fungi	Ascomycota	Saccharomycetes	Saccharomycetales	Debaryomycetaceae	Debaryomyces		fungi_P57_7_GPB1_Pi_48	7_GPB1_Pi_48	7_GPB1_Pi	5_dsRNA_Pi	0
ASV104	Fungi	Ascomycota	Saccharomycetes	Saccharomycetales	Debaryomycetaceae	Debaryomyces		fungi_P17_0_No_Treatment_48	0_NT_48	0_NT	0_ND	0
ASV104	Fungi	Ascomycota	Saccharomycetes	Saccharomycetales	Debaryomycetaceae	Debaryomyces		fungi_P71_7_GPB1_Pi_72	7_GPB1_Pi_72	7_GPB1_Pi	5_dsRNA_Pi	0
ASV104	Fungi	Ascomycota	Saccharomycetes	Saccharomycetales	Debaryomycetaceae	Debaryomyces		fungi_P18_0_No_Treatment_48	0_NT_48	0_NT	0_ND	0
ASV104	Fungi	Ascomycota	Saccharomycetes	Saccharomycetales	Debaryomycetaceae	Debaryomyces		fungi_P68_5_Non_Specific_Pi_72	5_NSP_Pi_72	5_NSP_Pi	3_NSP_Pi	0
ASV104	Fungi	Ascomycota	Saccharomycetes	Saccharomycetales	Debaryomycetaceae	Debaryomyces		fungi_P65_3_Water_Pi_72	3_WT_Pi_72	3_WT_Pi	1_ND_Pi	0
ASV104	Fungi	Ascomycota	Saccharomycetes	Saccharomycetales	Debaryomycetaceae	Debaryomyces		fungi_P29_8_Cut3_48	8_CUT3_48	8_CUT3	4_dsRNA	0
ASV104	Fungi	Ascomycota	Saccharomycetes	Saccharomycetales	Debaryomycetaceae	Debaryomyces		fungi_P49_3_Water_Pi_48	3_WT_Pi_48	3_WT_Pi	1_ND_Pi	0
ASV104	Fungi	Ascomycota	Saccharomycetes	Saccharomycetales	Debaryomycetaceae	Debaryomyces		fungi_P59_9_Cut3_Pi_48	9_CUT3_Pi_48	9_CUT3_Pi	5_dsRNA_Pi	0
ASV104	Fungi	Ascomycota	Saccharomycetes	Saccharomycetales	Debaryomycetaceae	Debaryomyces		fungi_P10_6_GPB1_24	6_GPB1_24	6_GPB1	4_dsRNA	0
ASV104	Fungi	Ascomycota	Saccharomycetes	Saccharomycetales	Debaryomycetaceae	Debaryomyces		fungi_P66_3_Water_Pi_72	3_WT_Pi_72	3_WT_Pi	1_ND_Pi	0
ASV104	Fungi	Ascomycota	Saccharomycetes	Saccharomycetales	Debaryomycetaceae	Debaryomyces		fungi_P12_6_GPB1_24	6_GPB1_24	6_GPB1	4_dsRNA	0
ASV104	Fungi	Ascomycota	Saccharomycetes	Saccharomycetales	Debaryomycetaceae	Debaryomyces		fungi_P27_6_GPB1_48	6_GPB1_48	6_GPB1	4_dsRNA	0
ASV104	Fungi	Ascomycota	Saccharomycetes	Saccharomycetales	Debaryomycetaceae	Debaryomyces		fungi_P8_4_Non_Specific_24	4_NSP_24	4_NSP	2_NSP	0
ASV104	Fungi	Ascomycota	Saccharomycetes	Saccharomycetales	Debaryomycetaceae	Debaryomyces		fungi_P13_8_Cut3_24	8_CUT3_24	8_CUT3	4_dsRNA	0
ASV104	Fungi	Ascomycota	Saccharomycetes	Saccharomycetales	Debaryomycetaceae	Debaryomyces		fungi_P46_1_No_Treatment_Pi_48	1_NT_Pi_48	1_NT_Pi	1_ND_Pi	0
ASV104	Fungi	Ascomycota	Saccharomycetes	Saccharomycetales	Debaryomycetaceae	Debaryomyces		fungi_P3_0_No_Treatment_24	0_NT_24	0_NT	0_ND	0
ASV104	Fungi	Ascomycota	Saccharomycetes	Saccharomycetales	Debaryomycetaceae	Debaryomyces		fungi_P74_9_Cut3_Pi_72	9_CUT3_Pi_72	9_CUT3_Pi	5_dsRNA_Pi	0
ASV104	Fungi	Ascomycota	Saccharomycetes	Saccharomycetales	Debaryomycetaceae	Debaryomyces		fungi_P40_6_GPB1_72	6_GPB1_72	6_GPB1	4_dsRNA	0
ASV104	Fungi	Ascomycota	Saccharomycetes	Saccharomycetales	Debaryomycetaceae	Debaryomyces		fungi_P19_2_Water_48	2_WT_48	2_WT	0_ND	0
ASV104	Fungi	Ascomycota	Saccharomycetes	Saccharomycetales	Debaryomycetaceae	Debaryomyces		fungi_P50_3_Water_Pi_48	3_WT_Pi_48	3_WT_Pi	1_ND_Pi	0
ASV104	Fungi	Ascomycota	Saccharomycetes	Saccharomycetales	Debaryomycetaceae	Debaryomyces		fungi_P22_4_Non_Specific_48	4_NSP_48	4_NSP	2_NSP	0
ASV104	Fungi	Ascomycota	Saccharomycetes	Saccharomycetales	Debaryomycetaceae	Debaryomyces		fungi_P41_6_GPB1_72	6_GPB1_72	6_GPB1	4_dsRNA	0
ASV104	Fungi	Ascomycota	Saccharomycetes	Saccharomycetales	Debaryomycetaceae	Debaryomyces		fungi_P14_8_Cut3_24	8_CUT3_24	8_CUT3	4_dsRNA	0
ASV104	Fungi	Ascomycota	Saccharomycetes	Saccharomycetales	Debaryomycetaceae	Debaryomyces		fungi_P16_0_No_Treatment_48	0_NT_48	0_NT	0_ND	0
ASV104	Fungi	Ascomycota	Saccharomycetes	Saccharomycetales	Debaryomycetaceae	Debaryomyces		fungi_P48_1_No_Treatment_Pi_48	1_NT_Pi_48	1_NT_Pi	1_ND_Pi	0
ASV104	Fungi	Ascomycota	Saccharomycetes	Saccharomycetales	Debaryomycetaceae	Debaryomyces		fungi_P60_9_Cut3_Pi_48	9_CUT3_Pi_48	9_CUT3_Pi	5_dsRNA_Pi	0
ASV104	Fungi	Ascomycota	Saccharomycetes	Saccharomycetales	Debaryomycetaceae	Debaryomyces		fungi_P5_2_Water_24	2_WT_24	2_WT	0_ND	0
ASV104	Fungi	Ascomycota	Saccharomycetes	Saccharomycetales	Debaryomycetaceae	Debaryomyces		fungi_P30_8_Cut3_48	8_CUT3_48	8_CUT3	4_dsRNA	0
ASV104	Fungi	Ascomycota	Saccharomycetes	Saccharomycetales	Debaryomycetaceae	Debaryomyces		fungi_P54_5_Non_Specific_Pi_48	5_NSP_Pi_48	5_NSP_Pi	3_NSP_Pi	0
ASV104	Fungi	Ascomycota	Saccharomycetes	Saccharomycetales	Debaryomycetaceae	Debaryomyces		fungi_P32_0_No_Treatment_72	0_NT_72	0_NT	0_ND	0
ASV104	Fungi	Ascomycota	Saccharomycetes	Saccharomycetales	Debaryomycetaceae	Debaryomyces		fungi_P20_2_Water_48	2_WT_48	2_WT	0_ND	0
ASV104	Fungi	Ascomycota	Saccharomycetes	Saccharomycetales	Debaryomycetaceae	Debaryomyces		fungi_P51_3_Water_Pi_48	3_WT_Pi_48	3_WT_Pi	1_ND_Pi	0
ASV104	Fungi	Ascomycota	Saccharomycetes	Saccharomycetales	Debaryomycetaceae	Debaryomyces		fungi_P1_0_No_Treatment_24	0_NT_24	0_NT	0_ND	0
ASV104	Fungi	Ascomycota	Saccharomycetes	Saccharomycetales	Debaryomycetaceae	Debaryomyces		fungi_P9_4_Non_Specific_24	4_NSP_24	4_NSP	2_NSP	0
ASV104	Fungi	Ascomycota	Saccharomycetes	Saccharomycetales	Debaryomycetaceae	Debaryomyces		fungi_P72_7_GPB1_Pi_72	7_GPB1_Pi_72	7_GPB1_Pi	5_dsRNA_Pi	0
ASV104	Fungi	Ascomycota	Saccharomycetes	Saccharomycetales	Debaryomycetaceae	Debaryomyces		fungi_P63_1_No_Treatment_Pi_72	1_NT_Pi_72	1_NT_Pi	1_ND_Pi	0
ASV104	Fungi	Ascomycota	Saccharomycetes	Saccharomycetales	Debaryomycetaceae	Debaryomyces		fungi_P62_1_No_Treatment_Pi_72	1_NT_Pi_72	1_NT_Pi	1_ND_Pi	0
ASV104	Fungi	Ascomycota	Saccharomycetes	Saccharomycetales	Debaryomycetaceae	Debaryomyces		fungi_P64_3_Water_Pi_72	3_WT_Pi_72	3_WT_Pi	1_ND_Pi	0
ASV104	Fungi	Ascomycota	Saccharomycetes	Saccharomycetales	Debaryomycetaceae	Debaryomyces		fungi_P70_7_GPB1_Pi_72	7_GPB1_Pi_72	7_GPB1_Pi	5_dsRNA_Pi	0
ASV104	Fungi	Ascomycota	Saccharomycetes	Saccharomycetales	Debaryomycetaceae	Debaryomyces		fungi_P52_5_Non_Specific_Pi_48	5_NSP_Pi_48	5_NSP_Pi	3_NSP_Pi	0
ASV104	Fungi	Ascomycota	Saccharomycetes	Saccharomycetales	Debaryomycetaceae	Debaryomyces		fungi_P2_0_No_Treatment_24	0_NT_24	0_NT	0_ND	0
ASV104	Fungi	Ascomycota	Saccharomycetes	Saccharomycetales	Debaryomycetaceae	Debaryomyces		fungi_P23_4_Non_Specific_48	4_NSP_48	4_NSP	2_NSP	0
ASV104	Fungi	Ascomycota	Saccharomycetes	Saccharomycetales	Debaryomycetaceae	Debaryomyces		fungi_P31_0_No_Treatment_72	0_NT_72	0_NT	0_ND	0
ASV104	Fungi	Ascomycota	Saccharomycetes	Saccharomycetales	Debaryomycetaceae	Debaryomyces		fungi_P11_6_GPB1_24	6_GPB1_24	6_GPB1	4_dsRNA	0
ASV104	Fungi	Ascomycota	Saccharomycetes	Saccharomycetales	Debaryomycetaceae	Debaryomyces		fungi_P42_6_GPB1_72	6_GPB1_72	6_GPB1	4_dsRNA	0
ASV104	Fungi	Ascomycota	Saccharomycetes	Saccharomycetales	Debaryomycetaceae	Debaryomyces		fungi_P21_2_Water_48	2_WT_48	2_WT	0_ND	0
ASV105	Fungi	Ascomycota	Leotiomycetes	Helotiales	Hyaloscyphaceae	Hyphodiscus	Hyphodiscus_sp	fungi_P30_8_Cut3_48	8_CUT3_48	8_CUT3	4_dsRNA	2.33964
ASV105	Fungi	Ascomycota	Leotiomycetes	Helotiales	Hyaloscyphaceae	Hyphodiscus	Hyphodiscus_sp	fungi_P7_4_Non_Specific_24	4_NSP_24	4_NSP	2_NSP	0
ASV105	Fungi	Ascomycota	Leotiomycetes	Helotiales	Hyaloscyphaceae	Hyphodiscus	Hyphodiscus_sp	fungi_P21_2_Water_48	2_WT_48	2_WT	0_ND	0
ASV105	Fungi	Ascomycota	Leotiomycetes	Helotiales	Hyaloscyphaceae	Hyphodiscus	Hyphodiscus_sp	fungi_P68_5_Non_Specific_Pi_72	5_NSP_Pi_72	5_NSP_Pi	3_NSP_Pi	0
ASV105	Fungi	Ascomycota	Leotiomycetes	Helotiales	Hyaloscyphaceae	Hyphodiscus	Hyphodiscus_sp	fungi_P19_2_Water_48	2_WT_48	2_WT	0_ND	0
ASV105	Fungi	Ascomycota	Leotiomycetes	Helotiales	Hyaloscyphaceae	Hyphodiscus	Hyphodiscus_sp	fungi_P29_8_Cut3_48	8_CUT3_48	8_CUT3	4_dsRNA	0
ASV105	Fungi	Ascomycota	Leotiomycetes	Helotiales	Hyaloscyphaceae	Hyphodiscus	Hyphodiscus_sp	fungi_P3_0_No_Treatment_24	0_NT_24	0_NT	0_ND	0
ASV105	Fungi	Ascomycota	Leotiomycetes	Helotiales	Hyaloscyphaceae	Hyphodiscus	Hyphodiscus_sp	fungi_P41_6_GPB1_72	6_GPB1_72	6_GPB1	4_dsRNA	0
ASV105	Fungi	Ascomycota	Leotiomycetes	Helotiales	Hyaloscyphaceae	Hyphodiscus	Hyphodiscus_sp	fungi_P62_1_No_Treatment_Pi_72	1_NT_Pi_72	1_NT_Pi	1_ND_Pi	0
ASV105	Fungi	Ascomycota	Leotiomycetes	Helotiales	Hyaloscyphaceae	Hyphodiscus	Hyphodiscus_sp	fungi_P73_9_Cut3_Pi_72	9_CUT3_Pi_72	9_CUT3_Pi	5_dsRNA_Pi	0
ASV105	Fungi	Ascomycota	Leotiomycetes	Helotiales	Hyaloscyphaceae	Hyphodiscus	Hyphodiscus_sp	fungi_P34_2_Water_72	2_WT_72	2_WT	0_ND	0
ASV105	Fungi	Ascomycota	Leotiomycetes	Helotiales	Hyaloscyphaceae	Hyphodiscus	Hyphodiscus_sp	fungi_P9_4_Non_Specific_24	4_NSP_24	4_NSP	2_NSP	0
ASV105	Fungi	Ascomycota	Leotiomycetes	Helotiales	Hyaloscyphaceae	Hyphodiscus	Hyphodiscus_sp	fungi_P39_4_Non_Specific_72	4_NSP_72	4_NSP	2_NSP	0
ASV105	Fungi	Ascomycota	Leotiomycetes	Helotiales	Hyaloscyphaceae	Hyphodiscus	Hyphodiscus_sp	fungi_P6_2_Water_24	2_WT_24	2_WT	0_ND	0
ASV105	Fungi	Ascomycota	Leotiomycetes	Helotiales	Hyaloscyphaceae	Hyphodiscus	Hyphodiscus_sp	fungi_P13_8_Cut3_24	8_CUT3_24	8_CUT3	4_dsRNA	0
ASV105	Fungi	Ascomycota	Leotiomycetes	Helotiales	Hyaloscyphaceae	Hyphodiscus	Hyphodiscus_sp	fungi_P43_8_Cut3_72	8_CUT3_72	8_CUT3	4_dsRNA	0
ASV105	Fungi	Ascomycota	Leotiomycetes	Helotiales	Hyaloscyphaceae	Hyphodiscus	Hyphodiscus_sp	fungi_P14_8_Cut3_24	8_CUT3_24	8_CUT3	4_dsRNA	0
ASV105	Fungi	Ascomycota	Leotiomycetes	Helotiales	Hyaloscyphaceae	Hyphodiscus	Hyphodiscus_sp	fungi_P45_8_Cut3_72	8_CUT3_72	8_CUT3	4_dsRNA	0
ASV105	Fungi	Ascomycota	Leotiomycetes	Helotiales	Hyaloscyphaceae	Hyphodiscus	Hyphodiscus_sp	fungi_P10_6_GPB1_24	6_GPB1_24	6_GPB1	4_dsRNA	0
ASV105	Fungi	Ascomycota	Leotiomycetes	Helotiales	Hyaloscyphaceae	Hyphodiscus	Hyphodiscus_sp	fungi_P2_0_No_Treatment_24	0_NT_24	0_NT	0_ND	0
ASV105	Fungi	Ascomycota	Leotiomycetes	Helotiales	Hyaloscyphaceae	Hyphodiscus	Hyphodiscus_sp	fungi_P54_5_Non_Specific_Pi_48	5_NSP_Pi_48	5_NSP_Pi	3_NSP_Pi	0
ASV105	Fungi	Ascomycota	Leotiomycetes	Helotiales	Hyaloscyphaceae	Hyphodiscus	Hyphodiscus_sp	fungi_P22_4_Non_Specific_48	4_NSP_48	4_NSP	2_NSP	0
ASV105	Fungi	Ascomycota	Leotiomycetes	Helotiales	Hyaloscyphaceae	Hyphodiscus	Hyphodiscus_sp	fungi_P38_4_Non_Specific_72	4_NSP_72	4_NSP	2_NSP	0
ASV105	Fungi	Ascomycota	Leotiomycetes	Helotiales	Hyaloscyphaceae	Hyphodiscus	Hyphodiscus_sp	fungi_P48_1_No_Treatment_Pi_48	1_NT_Pi_48	1_NT_Pi	1_ND_Pi	0
ASV105	Fungi	Ascomycota	Leotiomycetes	Helotiales	Hyaloscyphaceae	Hyphodiscus	Hyphodiscus_sp	fungi_P51_3_Water_Pi_48	3_WT_Pi_48	3_WT_Pi	1_ND_Pi	0
ASV105	Fungi	Ascomycota	Leotiomycetes	Helotiales	Hyaloscyphaceae	Hyphodiscus	Hyphodiscus_sp	fungi_P16_0_No_Treatment_48	0_NT_48	0_NT	0_ND	0
ASV105	Fungi	Ascomycota	Leotiomycetes	Helotiales	Hyaloscyphaceae	Hyphodiscus	Hyphodiscus_sp	fungi_P11_6_GPB1_24	6_GPB1_24	6_GPB1	4_dsRNA	0
ASV105	Fungi	Ascomycota	Leotiomycetes	Helotiales	Hyaloscyphaceae	Hyphodiscus	Hyphodiscus_sp	fungi_P61_1_No_Treatment_Pi_72	1_NT_Pi_72	1_NT_Pi	1_ND_Pi	0
ASV105	Fungi	Ascomycota	Leotiomycetes	Helotiales	Hyaloscyphaceae	Hyphodiscus	Hyphodiscus_sp	fungi_P23_4_Non_Specific_48	4_NSP_48	4_NSP	2_NSP	0
ASV105	Fungi	Ascomycota	Leotiomycetes	Helotiales	Hyaloscyphaceae	Hyphodiscus	Hyphodiscus_sp	fungi_P72_7_GPB1_Pi_72	7_GPB1_Pi_72	7_GPB1_Pi	5_dsRNA_Pi	0
ASV105	Fungi	Ascomycota	Leotiomycetes	Helotiales	Hyaloscyphaceae	Hyphodiscus	Hyphodiscus_sp	fungi_P53_5_Non_Specific_Pi_48	5_NSP_Pi_48	5_NSP_Pi	3_NSP_Pi	0
ASV105	Fungi	Ascomycota	Leotiomycetes	Helotiales	Hyaloscyphaceae	Hyphodiscus	Hyphodiscus_sp	fungi_P17_0_No_Treatment_48	0_NT_48	0_NT	0_ND	0
ASV105	Fungi	Ascomycota	Leotiomycetes	Helotiales	Hyaloscyphaceae	Hyphodiscus	Hyphodiscus_sp	fungi_P5_2_Water_24	2_WT_24	2_WT	0_ND	0
ASV105	Fungi	Ascomycota	Leotiomycetes	Helotiales	Hyaloscyphaceae	Hyphodiscus	Hyphodiscus_sp	fungi_P44_8_Cut3_72	8_CUT3_72	8_CUT3	4_dsRNA	0
ASV105	Fungi	Ascomycota	Leotiomycetes	Helotiales	Hyaloscyphaceae	Hyphodiscus	Hyphodiscus_sp	fungi_P1_0_No_Treatment_24	0_NT_24	0_NT	0_ND	0
ASV105	Fungi	Ascomycota	Leotiomycetes	Helotiales	Hyaloscyphaceae	Hyphodiscus	Hyphodiscus_sp	fungi_P24_4_Non_Specific_48	4_NSP_48	4_NSP	2_NSP	0
ASV105	Fungi	Ascomycota	Leotiomycetes	Helotiales	Hyaloscyphaceae	Hyphodiscus	Hyphodiscus_sp	fungi_P67_5_Non_Specific_Pi_72	5_NSP_Pi_72	5_NSP_Pi	3_NSP_Pi	0
ASV105	Fungi	Ascomycota	Leotiomycetes	Helotiales	Hyaloscyphaceae	Hyphodiscus	Hyphodiscus_sp	fungi_P18_0_No_Treatment_48	0_NT_48	0_NT	0_ND	0
ASV105	Fungi	Ascomycota	Leotiomycetes	Helotiales	Hyaloscyphaceae	Hyphodiscus	Hyphodiscus_sp	fungi_P26_6_GPB1_48	6_GPB1_48	6_GPB1	4_dsRNA	0
ASV105	Fungi	Ascomycota	Leotiomycetes	Helotiales	Hyaloscyphaceae	Hyphodiscus	Hyphodiscus_sp	fungi_P75_9_Cut3_Pi_72	9_CUT3_Pi_72	9_CUT3_Pi	5_dsRNA_Pi	0
ASV105	Fungi	Ascomycota	Leotiomycetes	Helotiales	Hyaloscyphaceae	Hyphodiscus	Hyphodiscus_sp	fungi_P58_9_Cut3_Pi_48	9_CUT3_Pi_48	9_CUT3_Pi	5_dsRNA_Pi	0
ASV105	Fungi	Ascomycota	Leotiomycetes	Helotiales	Hyaloscyphaceae	Hyphodiscus	Hyphodiscus_sp	fungi_P49_3_Water_Pi_48	3_WT_Pi_48	3_WT_Pi	1_ND_Pi	0
ASV105	Fungi	Ascomycota	Leotiomycetes	Helotiales	Hyaloscyphaceae	Hyphodiscus	Hyphodiscus_sp	fungi_P20_2_Water_48	2_WT_48	2_WT	0_ND	0
ASV105	Fungi	Ascomycota	Leotiomycetes	Helotiales	Hyaloscyphaceae	Hyphodiscus	Hyphodiscus_sp	fungi_P33_0_No_Treatment_72	0_NT_72	0_NT	0_ND	0
ASV105	Fungi	Ascomycota	Leotiomycetes	Helotiales	Hyaloscyphaceae	Hyphodiscus	Hyphodiscus_sp	fungi_P15_8_Cut3_24	8_CUT3_24	8_CUT3	4_dsRNA	0
ASV105	Fungi	Ascomycota	Leotiomycetes	Helotiales	Hyaloscyphaceae	Hyphodiscus	Hyphodiscus_sp	fungi_P69_5_Non_Specific_Pi_72	5_NSP_Pi_72	5_NSP_Pi	3_NSP_Pi	0
ASV105	Fungi	Ascomycota	Leotiomycetes	Helotiales	Hyaloscyphaceae	Hyphodiscus	Hyphodiscus_sp	fungi_P52_5_Non_Specific_Pi_48	5_NSP_Pi_48	5_NSP_Pi	3_NSP_Pi	0
ASV105	Fungi	Ascomycota	Leotiomycetes	Helotiales	Hyaloscyphaceae	Hyphodiscus	Hyphodiscus_sp	fungi_P47_1_No_Treatment_Pi_48	1_NT_Pi_48	1_NT_Pi	1_ND_Pi	0
ASV105	Fungi	Ascomycota	Leotiomycetes	Helotiales	Hyaloscyphaceae	Hyphodiscus	Hyphodiscus_sp	fungi_P32_0_No_Treatment_72	0_NT_72	0_NT	0_ND	0
ASV105	Fungi	Ascomycota	Leotiomycetes	Helotiales	Hyaloscyphaceae	Hyphodiscus	Hyphodiscus_sp	fungi_P60_9_Cut3_Pi_48	9_CUT3_Pi_48	9_CUT3_Pi	5_dsRNA_Pi	0
ASV105	Fungi	Ascomycota	Leotiomycetes	Helotiales	Hyaloscyphaceae	Hyphodiscus	Hyphodiscus_sp	fungi_P28_8_Cut3_48	8_CUT3_48	8_CUT3	4_dsRNA	0
ASV105	Fungi	Ascomycota	Leotiomycetes	Helotiales	Hyaloscyphaceae	Hyphodiscus	Hyphodiscus_sp	fungi_P65_3_Water_Pi_72	3_WT_Pi_72	3_WT_Pi	1_ND_Pi	0
ASV105	Fungi	Ascomycota	Leotiomycetes	Helotiales	Hyaloscyphaceae	Hyphodiscus	Hyphodiscus_sp	fungi_P31_0_No_Treatment_72	0_NT_72	0_NT	0_ND	0
ASV105	Fungi	Ascomycota	Leotiomycetes	Helotiales	Hyaloscyphaceae	Hyphodiscus	Hyphodiscus_sp	fungi_P64_3_Water_Pi_72	3_WT_Pi_72	3_WT_Pi	1_ND_Pi	0
ASV105	Fungi	Ascomycota	Leotiomycetes	Helotiales	Hyaloscyphaceae	Hyphodiscus	Hyphodiscus_sp	fungi_P56_7_GPB1_Pi_48	7_GPB1_Pi_48	7_GPB1_Pi	5_dsRNA_Pi	0
ASV105	Fungi	Ascomycota	Leotiomycetes	Helotiales	Hyaloscyphaceae	Hyphodiscus	Hyphodiscus_sp	fungi_P50_3_Water_Pi_48	3_WT_Pi_48	3_WT_Pi	1_ND_Pi	0
ASV105	Fungi	Ascomycota	Leotiomycetes	Helotiales	Hyaloscyphaceae	Hyphodiscus	Hyphodiscus_sp	fungi_P74_9_Cut3_Pi_72	9_CUT3_Pi_72	9_CUT3_Pi	5_dsRNA_Pi	0
ASV105	Fungi	Ascomycota	Leotiomycetes	Helotiales	Hyaloscyphaceae	Hyphodiscus	Hyphodiscus_sp	fungi_P8_4_Non_Specific_24	4_NSP_24	4_NSP	2_NSP	0
ASV105	Fungi	Ascomycota	Leotiomycetes	Helotiales	Hyaloscyphaceae	Hyphodiscus	Hyphodiscus_sp	fungi_P35_2_Water_72	2_WT_72	2_WT	0_ND	0
ASV105	Fungi	Ascomycota	Leotiomycetes	Helotiales	Hyaloscyphaceae	Hyphodiscus	Hyphodiscus_sp	fungi_P63_1_No_Treatment_Pi_72	1_NT_Pi_72	1_NT_Pi	1_ND_Pi	0
ASV105	Fungi	Ascomycota	Leotiomycetes	Helotiales	Hyaloscyphaceae	Hyphodiscus	Hyphodiscus_sp	fungi_P59_9_Cut3_Pi_48	9_CUT3_Pi_48	9_CUT3_Pi	5_dsRNA_Pi	0
ASV105	Fungi	Ascomycota	Leotiomycetes	Helotiales	Hyaloscyphaceae	Hyphodiscus	Hyphodiscus_sp	fungi_P4_2_Water_24	2_WT_24	2_WT	0_ND	0
ASV105	Fungi	Ascomycota	Leotiomycetes	Helotiales	Hyaloscyphaceae	Hyphodiscus	Hyphodiscus_sp	fungi_P12_6_GPB1_24	6_GPB1_24	6_GPB1	4_dsRNA	0
ASV105	Fungi	Ascomycota	Leotiomycetes	Helotiales	Hyaloscyphaceae	Hyphodiscus	Hyphodiscus_sp	fungi_P70_7_GPB1_Pi_72	7_GPB1_Pi_72	7_GPB1_Pi	5_dsRNA_Pi	0
ASV105	Fungi	Ascomycota	Leotiomycetes	Helotiales	Hyaloscyphaceae	Hyphodiscus	Hyphodiscus_sp	fungi_P55_7_GPB1_Pi_48	7_GPB1_Pi_48	7_GPB1_Pi	5_dsRNA_Pi	0
ASV105	Fungi	Ascomycota	Leotiomycetes	Helotiales	Hyaloscyphaceae	Hyphodiscus	Hyphodiscus_sp	fungi_P36_2_Water_72	2_WT_72	2_WT	0_ND	0
ASV105	Fungi	Ascomycota	Leotiomycetes	Helotiales	Hyaloscyphaceae	Hyphodiscus	Hyphodiscus_sp	fungi_P46_1_No_Treatment_Pi_48	1_NT_Pi_48	1_NT_Pi	1_ND_Pi	0
ASV105	Fungi	Ascomycota	Leotiomycetes	Helotiales	Hyaloscyphaceae	Hyphodiscus	Hyphodiscus_sp	fungi_P40_6_GPB1_72	6_GPB1_72	6_GPB1	4_dsRNA	0
ASV105	Fungi	Ascomycota	Leotiomycetes	Helotiales	Hyaloscyphaceae	Hyphodiscus	Hyphodiscus_sp	fungi_P37_4_Non_Specific_72	4_NSP_72	4_NSP	2_NSP	0
ASV105	Fungi	Ascomycota	Leotiomycetes	Helotiales	Hyaloscyphaceae	Hyphodiscus	Hyphodiscus_sp	fungi_P66_3_Water_Pi_72	3_WT_Pi_72	3_WT_Pi	1_ND_Pi	0
ASV105	Fungi	Ascomycota	Leotiomycetes	Helotiales	Hyaloscyphaceae	Hyphodiscus	Hyphodiscus_sp	fungi_P57_7_GPB1_Pi_48	7_GPB1_Pi_48	7_GPB1_Pi	5_dsRNA_Pi	0
ASV105	Fungi	Ascomycota	Leotiomycetes	Helotiales	Hyaloscyphaceae	Hyphodiscus	Hyphodiscus_sp	fungi_P42_6_GPB1_72	6_GPB1_72	6_GPB1	4_dsRNA	0
ASV105	Fungi	Ascomycota	Leotiomycetes	Helotiales	Hyaloscyphaceae	Hyphodiscus	Hyphodiscus_sp	fungi_P71_7_GPB1_Pi_72	7_GPB1_Pi_72	7_GPB1_Pi	5_dsRNA_Pi	0
ASV105	Fungi	Ascomycota	Leotiomycetes	Helotiales	Hyaloscyphaceae	Hyphodiscus	Hyphodiscus_sp	fungi_P27_6_GPB1_48	6_GPB1_48	6_GPB1	4_dsRNA	0
ASV105	Fungi	Ascomycota	Leotiomycetes	Helotiales	Hyaloscyphaceae	Hyphodiscus	Hyphodiscus_sp	fungi_P25_6_GPB1_48	6_GPB1_48	6_GPB1	4_dsRNA	0
ASV106	Fungi	Basidiomycota	Malasseziomycetes	Malasseziales	Malasseziaceae	Malassezia		fungi_P45_8_Cut3_72	8_CUT3_72	8_CUT3	4_dsRNA	0.384014
ASV106	Fungi	Basidiomycota	Malasseziomycetes	Malasseziales	Malasseziaceae	Malassezia		fungi_P51_3_Water_Pi_48	3_WT_Pi_48	3_WT_Pi	1_ND_Pi	0.234675
ASV106	Fungi	Basidiomycota	Malasseziomycetes	Malasseziales	Malasseziaceae	Malassezia		fungi_P68_5_Non_Specific_Pi_72	5_NSP_Pi_72	5_NSP_Pi	3_NSP_Pi	0.163561
ASV106	Fungi	Basidiomycota	Malasseziomycetes	Malasseziales	Malasseziaceae	Malassezia		fungi_P40_6_GPB1_72	6_GPB1_72	6_GPB1	4_dsRNA	0.135116
ASV106	Fungi	Basidiomycota	Malasseziomycetes	Malasseziales	Malasseziaceae	Malassezia		fungi_P6_2_Water_24	2_WT_24	2_WT	0_ND	0.128005
ASV106	Fungi	Basidiomycota	Malasseziomycetes	Malasseziales	Malasseziaceae	Malassezia		fungi_P56_7_GPB1_Pi_48	7_GPB1_Pi_48	7_GPB1_Pi	5_dsRNA_Pi	0.0853364
ASV106	Fungi	Basidiomycota	Malasseziomycetes	Malasseziales	Malasseziaceae	Malassezia		fungi_P7_4_Non_Specific_24	4_NSP_24	4_NSP	2_NSP	0.0711136
ASV106	Fungi	Basidiomycota	Malasseziomycetes	Malasseziales	Malasseziaceae	Malassezia		fungi_P5_2_Water_24	2_WT_24	2_WT	0_ND	0.0355568
ASV106	Fungi	Basidiomycota	Malasseziomycetes	Malasseziales	Malasseziaceae	Malassezia		fungi_P73_9_Cut3_Pi_72	9_CUT3_Pi_72	9_CUT3_Pi	5_dsRNA_Pi	0.0284455
ASV106	Fungi	Basidiomycota	Malasseziomycetes	Malasseziales	Malasseziaceae	Malassezia		fungi_P58_9_Cut3_Pi_48	9_CUT3_Pi_48	9_CUT3_Pi	5_dsRNA_Pi	0.0284455
ASV106	Fungi	Basidiomycota	Malasseziomycetes	Malasseziales	Malasseziaceae	Malassezia		fungi_P69_5_Non_Specific_Pi_72	5_NSP_Pi_72	5_NSP_Pi	3_NSP_Pi	0
ASV106	Fungi	Basidiomycota	Malasseziomycetes	Malasseziales	Malasseziaceae	Malassezia		fungi_P53_5_Non_Specific_Pi_48	5_NSP_Pi_48	5_NSP_Pi	3_NSP_Pi	0
ASV106	Fungi	Basidiomycota	Malasseziomycetes	Malasseziales	Malasseziaceae	Malassezia		fungi_P19_2_Water_48	2_WT_48	2_WT	0_ND	0
ASV106	Fungi	Basidiomycota	Malasseziomycetes	Malasseziales	Malasseziaceae	Malassezia		fungi_P13_8_Cut3_24	8_CUT3_24	8_CUT3	4_dsRNA	0
ASV106	Fungi	Basidiomycota	Malasseziomycetes	Malasseziales	Malasseziaceae	Malassezia		fungi_P10_6_GPB1_24	6_GPB1_24	6_GPB1	4_dsRNA	0
ASV106	Fungi	Basidiomycota	Malasseziomycetes	Malasseziales	Malasseziaceae	Malassezia		fungi_P29_8_Cut3_48	8_CUT3_48	8_CUT3	4_dsRNA	0
ASV106	Fungi	Basidiomycota	Malasseziomycetes	Malasseziales	Malasseziaceae	Malassezia		fungi_P14_8_Cut3_24	8_CUT3_24	8_CUT3	4_dsRNA	0
ASV106	Fungi	Basidiomycota	Malasseziomycetes	Malasseziales	Malasseziaceae	Malassezia		fungi_P43_8_Cut3_72	8_CUT3_72	8_CUT3	4_dsRNA	0
ASV106	Fungi	Basidiomycota	Malasseziomycetes	Malasseziales	Malasseziaceae	Malassezia		fungi_P23_4_Non_Specific_48	4_NSP_48	4_NSP	2_NSP	0
ASV106	Fungi	Basidiomycota	Malasseziomycetes	Malasseziales	Malasseziaceae	Malassezia		fungi_P1_0_No_Treatment_24	0_NT_24	0_NT	0_ND	0
ASV106	Fungi	Basidiomycota	Malasseziomycetes	Malasseziales	Malasseziaceae	Malassezia		fungi_P18_0_No_Treatment_48	0_NT_48	0_NT	0_ND	0
ASV106	Fungi	Basidiomycota	Malasseziomycetes	Malasseziales	Malasseziaceae	Malassezia		fungi_P12_6_GPB1_24	6_GPB1_24	6_GPB1	4_dsRNA	0
ASV106	Fungi	Basidiomycota	Malasseziomycetes	Malasseziales	Malasseziaceae	Malassezia		fungi_P49_3_Water_Pi_48	3_WT_Pi_48	3_WT_Pi	1_ND_Pi	0
ASV106	Fungi	Basidiomycota	Malasseziomycetes	Malasseziales	Malasseziaceae	Malassezia		fungi_P26_6_GPB1_48	6_GPB1_48	6_GPB1	4_dsRNA	0
ASV106	Fungi	Basidiomycota	Malasseziomycetes	Malasseziales	Malasseziaceae	Malassezia		fungi_P50_3_Water_Pi_48	3_WT_Pi_48	3_WT_Pi	1_ND_Pi	0
ASV106	Fungi	Basidiomycota	Malasseziomycetes	Malasseziales	Malasseziaceae	Malassezia		fungi_P3_0_No_Treatment_24	0_NT_24	0_NT	0_ND	0
ASV106	Fungi	Basidiomycota	Malasseziomycetes	Malasseziales	Malasseziaceae	Malassezia		fungi_P31_0_No_Treatment_72	0_NT_72	0_NT	0_ND	0
ASV106	Fungi	Basidiomycota	Malasseziomycetes	Malasseziales	Malasseziaceae	Malassezia		fungi_P64_3_Water_Pi_72	3_WT_Pi_72	3_WT_Pi	1_ND_Pi	0
ASV106	Fungi	Basidiomycota	Malasseziomycetes	Malasseziales	Malasseziaceae	Malassezia		fungi_P24_4_Non_Specific_48	4_NSP_48	4_NSP	2_NSP	0
ASV106	Fungi	Basidiomycota	Malasseziomycetes	Malasseziales	Malasseziaceae	Malassezia		fungi_P44_8_Cut3_72	8_CUT3_72	8_CUT3	4_dsRNA	0
ASV106	Fungi	Basidiomycota	Malasseziomycetes	Malasseziales	Malasseziaceae	Malassezia		fungi_P28_8_Cut3_48	8_CUT3_48	8_CUT3	4_dsRNA	0
ASV106	Fungi	Basidiomycota	Malasseziomycetes	Malasseziales	Malasseziaceae	Malassezia		fungi_P36_2_Water_72	2_WT_72	2_WT	0_ND	0
ASV106	Fungi	Basidiomycota	Malasseziomycetes	Malasseziales	Malasseziaceae	Malassezia		fungi_P63_1_No_Treatment_Pi_72	1_NT_Pi_72	1_NT_Pi	1_ND_Pi	0
ASV106	Fungi	Basidiomycota	Malasseziomycetes	Malasseziales	Malasseziaceae	Malassezia		fungi_P72_7_GPB1_Pi_72	7_GPB1_Pi_72	7_GPB1_Pi	5_dsRNA_Pi	0
ASV106	Fungi	Basidiomycota	Malasseziomycetes	Malasseziales	Malasseziaceae	Malassezia		fungi_P59_9_Cut3_Pi_48	9_CUT3_Pi_48	9_CUT3_Pi	5_dsRNA_Pi	0
ASV106	Fungi	Basidiomycota	Malasseziomycetes	Malasseziales	Malasseziaceae	Malassezia		fungi_P67_5_Non_Specific_Pi_72	5_NSP_Pi_72	5_NSP_Pi	3_NSP_Pi	0
ASV106	Fungi	Basidiomycota	Malasseziomycetes	Malasseziales	Malasseziaceae	Malassezia		fungi_P20_2_Water_48	2_WT_48	2_WT	0_ND	0
ASV106	Fungi	Basidiomycota	Malasseziomycetes	Malasseziales	Malasseziaceae	Malassezia		fungi_P11_6_GPB1_24	6_GPB1_24	6_GPB1	4_dsRNA	0
ASV106	Fungi	Basidiomycota	Malasseziomycetes	Malasseziales	Malasseziaceae	Malassezia		fungi_P21_2_Water_48	2_WT_48	2_WT	0_ND	0
ASV106	Fungi	Basidiomycota	Malasseziomycetes	Malasseziales	Malasseziaceae	Malassezia		fungi_P4_2_Water_24	2_WT_24	2_WT	0_ND	0
ASV106	Fungi	Basidiomycota	Malasseziomycetes	Malasseziales	Malasseziaceae	Malassezia		fungi_P61_1_No_Treatment_Pi_72	1_NT_Pi_72	1_NT_Pi	1_ND_Pi	0
ASV106	Fungi	Basidiomycota	Malasseziomycetes	Malasseziales	Malasseziaceae	Malassezia		fungi_P33_0_No_Treatment_72	0_NT_72	0_NT	0_ND	0
ASV106	Fungi	Basidiomycota	Malasseziomycetes	Malasseziales	Malasseziaceae	Malassezia		fungi_P38_4_Non_Specific_72	4_NSP_72	4_NSP	2_NSP	0
ASV106	Fungi	Basidiomycota	Malasseziomycetes	Malasseziales	Malasseziaceae	Malassezia		fungi_P16_0_No_Treatment_48	0_NT_48	0_NT	0_ND	0
ASV106	Fungi	Basidiomycota	Malasseziomycetes	Malasseziales	Malasseziaceae	Malassezia		fungi_P30_8_Cut3_48	8_CUT3_48	8_CUT3	4_dsRNA	0
ASV106	Fungi	Basidiomycota	Malasseziomycetes	Malasseziales	Malasseziaceae	Malassezia		fungi_P39_4_Non_Specific_72	4_NSP_72	4_NSP	2_NSP	0
ASV106	Fungi	Basidiomycota	Malasseziomycetes	Malasseziales	Malasseziaceae	Malassezia		fungi_P9_4_Non_Specific_24	4_NSP_24	4_NSP	2_NSP	0
ASV106	Fungi	Basidiomycota	Malasseziomycetes	Malasseziales	Malasseziaceae	Malassezia		fungi_P2_0_No_Treatment_24	0_NT_24	0_NT	0_ND	0
ASV106	Fungi	Basidiomycota	Malasseziomycetes	Malasseziales	Malasseziaceae	Malassezia		fungi_P41_6_GPB1_72	6_GPB1_72	6_GPB1	4_dsRNA	0
ASV106	Fungi	Basidiomycota	Malasseziomycetes	Malasseziales	Malasseziaceae	Malassezia		fungi_P74_9_Cut3_Pi_72	9_CUT3_Pi_72	9_CUT3_Pi	5_dsRNA_Pi	0
ASV106	Fungi	Basidiomycota	Malasseziomycetes	Malasseziales	Malasseziaceae	Malassezia		fungi_P54_5_Non_Specific_Pi_48	5_NSP_Pi_48	5_NSP_Pi	3_NSP_Pi	0
ASV106	Fungi	Basidiomycota	Malasseziomycetes	Malasseziales	Malasseziaceae	Malassezia		fungi_P8_4_Non_Specific_24	4_NSP_24	4_NSP	2_NSP	0
ASV106	Fungi	Basidiomycota	Malasseziomycetes	Malasseziales	Malasseziaceae	Malassezia		fungi_P22_4_Non_Specific_48	4_NSP_48	4_NSP	2_NSP	0
ASV106	Fungi	Basidiomycota	Malasseziomycetes	Malasseziales	Malasseziaceae	Malassezia		fungi_P66_3_Water_Pi_72	3_WT_Pi_72	3_WT_Pi	1_ND_Pi	0
ASV106	Fungi	Basidiomycota	Malasseziomycetes	Malasseziales	Malasseziaceae	Malassezia		fungi_P70_7_GPB1_Pi_72	7_GPB1_Pi_72	7_GPB1_Pi	5_dsRNA_Pi	0
ASV106	Fungi	Basidiomycota	Malasseziomycetes	Malasseziales	Malasseziaceae	Malassezia		fungi_P34_2_Water_72	2_WT_72	2_WT	0_ND	0
ASV106	Fungi	Basidiomycota	Malasseziomycetes	Malasseziales	Malasseziaceae	Malassezia		fungi_P32_0_No_Treatment_72	0_NT_72	0_NT	0_ND	0
ASV106	Fungi	Basidiomycota	Malasseziomycetes	Malasseziales	Malasseziaceae	Malassezia		fungi_P37_4_Non_Specific_72	4_NSP_72	4_NSP	2_NSP	0
ASV106	Fungi	Basidiomycota	Malasseziomycetes	Malasseziales	Malasseziaceae	Malassezia		fungi_P15_8_Cut3_24	8_CUT3_24	8_CUT3	4_dsRNA	0
ASV106	Fungi	Basidiomycota	Malasseziomycetes	Malasseziales	Malasseziaceae	Malassezia		fungi_P48_1_No_Treatment_Pi_48	1_NT_Pi_48	1_NT_Pi	1_ND_Pi	0
ASV106	Fungi	Basidiomycota	Malasseziomycetes	Malasseziales	Malasseziaceae	Malassezia		fungi_P47_1_No_Treatment_Pi_48	1_NT_Pi_48	1_NT_Pi	1_ND_Pi	0
ASV106	Fungi	Basidiomycota	Malasseziomycetes	Malasseziales	Malasseziaceae	Malassezia		fungi_P35_2_Water_72	2_WT_72	2_WT	0_ND	0
ASV106	Fungi	Basidiomycota	Malasseziomycetes	Malasseziales	Malasseziaceae	Malassezia		fungi_P71_7_GPB1_Pi_72	7_GPB1_Pi_72	7_GPB1_Pi	5_dsRNA_Pi	0
ASV106	Fungi	Basidiomycota	Malasseziomycetes	Malasseziales	Malasseziaceae	Malassezia		fungi_P42_6_GPB1_72	6_GPB1_72	6_GPB1	4_dsRNA	0
ASV106	Fungi	Basidiomycota	Malasseziomycetes	Malasseziales	Malasseziaceae	Malassezia		fungi_P46_1_No_Treatment_Pi_48	1_NT_Pi_48	1_NT_Pi	1_ND_Pi	0
ASV106	Fungi	Basidiomycota	Malasseziomycetes	Malasseziales	Malasseziaceae	Malassezia		fungi_P27_6_GPB1_48	6_GPB1_48	6_GPB1	4_dsRNA	0
ASV106	Fungi	Basidiomycota	Malasseziomycetes	Malasseziales	Malasseziaceae	Malassezia		fungi_P17_0_No_Treatment_48	0_NT_48	0_NT	0_ND	0
ASV106	Fungi	Basidiomycota	Malasseziomycetes	Malasseziales	Malasseziaceae	Malassezia		fungi_P25_6_GPB1_48	6_GPB1_48	6_GPB1	4_dsRNA	0
ASV106	Fungi	Basidiomycota	Malasseziomycetes	Malasseziales	Malasseziaceae	Malassezia		fungi_P52_5_Non_Specific_Pi_48	5_NSP_Pi_48	5_NSP_Pi	3_NSP_Pi	0
ASV106	Fungi	Basidiomycota	Malasseziomycetes	Malasseziales	Malasseziaceae	Malassezia		fungi_P60_9_Cut3_Pi_48	9_CUT3_Pi_48	9_CUT3_Pi	5_dsRNA_Pi	0
ASV106	Fungi	Basidiomycota	Malasseziomycetes	Malasseziales	Malasseziaceae	Malassezia		fungi_P65_3_Water_Pi_72	3_WT_Pi_72	3_WT_Pi	1_ND_Pi	0
ASV106	Fungi	Basidiomycota	Malasseziomycetes	Malasseziales	Malasseziaceae	Malassezia		fungi_P55_7_GPB1_Pi_48	7_GPB1_Pi_48	7_GPB1_Pi	5_dsRNA_Pi	0
ASV106	Fungi	Basidiomycota	Malasseziomycetes	Malasseziales	Malasseziaceae	Malassezia		fungi_P57_7_GPB1_Pi_48	7_GPB1_Pi_48	7_GPB1_Pi	5_dsRNA_Pi	0
ASV106	Fungi	Basidiomycota	Malasseziomycetes	Malasseziales	Malasseziaceae	Malassezia		fungi_P62_1_No_Treatment_Pi_72	1_NT_Pi_72	1_NT_Pi	1_ND_Pi	0
ASV106	Fungi	Basidiomycota	Malasseziomycetes	Malasseziales	Malasseziaceae	Malassezia		fungi_P75_9_Cut3_Pi_72	9_CUT3_Pi_72	9_CUT3_Pi	5_dsRNA_Pi	0
ASV107	Fungi	Basidiomycota	Tremellomycetes	Cystofilobasidiales	Mrakiaceae	Itersonilia	Itersonilia_pannonica	fungi_P45_8_Cut3_72	8_CUT3_72	8_CUT3	4_dsRNA	0.824918
ASV107	Fungi	Basidiomycota	Tremellomycetes	Cystofilobasidiales	Mrakiaceae	Itersonilia	Itersonilia_pannonica	fungi_P40_6_GPB1_72	6_GPB1_72	6_GPB1	4_dsRNA	0.0497795
ASV107	Fungi	Basidiomycota	Tremellomycetes	Cystofilobasidiales	Mrakiaceae	Itersonilia	Itersonilia_pannonica	fungi_P71_7_GPB1_Pi_72	7_GPB1_Pi_72	7_GPB1_Pi	5_dsRNA_Pi	0
ASV107	Fungi	Basidiomycota	Tremellomycetes	Cystofilobasidiales	Mrakiaceae	Itersonilia	Itersonilia_pannonica	fungi_P25_6_GPB1_48	6_GPB1_48	6_GPB1	4_dsRNA	0
ASV107	Fungi	Basidiomycota	Tremellomycetes	Cystofilobasidiales	Mrakiaceae	Itersonilia	Itersonilia_pannonica	fungi_P11_6_GPB1_24	6_GPB1_24	6_GPB1	4_dsRNA	0
ASV107	Fungi	Basidiomycota	Tremellomycetes	Cystofilobasidiales	Mrakiaceae	Itersonilia	Itersonilia_pannonica	fungi_P34_2_Water_72	2_WT_72	2_WT	0_ND	0
ASV107	Fungi	Basidiomycota	Tremellomycetes	Cystofilobasidiales	Mrakiaceae	Itersonilia	Itersonilia_pannonica	fungi_P38_4_Non_Specific_72	4_NSP_72	4_NSP	2_NSP	0
ASV107	Fungi	Basidiomycota	Tremellomycetes	Cystofilobasidiales	Mrakiaceae	Itersonilia	Itersonilia_pannonica	fungi_P33_0_No_Treatment_72	0_NT_72	0_NT	0_ND	0
ASV107	Fungi	Basidiomycota	Tremellomycetes	Cystofilobasidiales	Mrakiaceae	Itersonilia	Itersonilia_pannonica	fungi_P55_7_GPB1_Pi_48	7_GPB1_Pi_48	7_GPB1_Pi	5_dsRNA_Pi	0
ASV107	Fungi	Basidiomycota	Tremellomycetes	Cystofilobasidiales	Mrakiaceae	Itersonilia	Itersonilia_pannonica	fungi_P26_6_GPB1_48	6_GPB1_48	6_GPB1	4_dsRNA	0
ASV107	Fungi	Basidiomycota	Tremellomycetes	Cystofilobasidiales	Mrakiaceae	Itersonilia	Itersonilia_pannonica	fungi_P75_9_Cut3_Pi_72	9_CUT3_Pi_72	9_CUT3_Pi	5_dsRNA_Pi	0
ASV107	Fungi	Basidiomycota	Tremellomycetes	Cystofilobasidiales	Mrakiaceae	Itersonilia	Itersonilia_pannonica	fungi_P21_2_Water_48	2_WT_48	2_WT	0_ND	0
ASV107	Fungi	Basidiomycota	Tremellomycetes	Cystofilobasidiales	Mrakiaceae	Itersonilia	Itersonilia_pannonica	fungi_P48_1_No_Treatment_Pi_48	1_NT_Pi_48	1_NT_Pi	1_ND_Pi	0
ASV107	Fungi	Basidiomycota	Tremellomycetes	Cystofilobasidiales	Mrakiaceae	Itersonilia	Itersonilia_pannonica	fungi_P57_7_GPB1_Pi_48	7_GPB1_Pi_48	7_GPB1_Pi	5_dsRNA_Pi	0
ASV107	Fungi	Basidiomycota	Tremellomycetes	Cystofilobasidiales	Mrakiaceae	Itersonilia	Itersonilia_pannonica	fungi_P72_7_GPB1_Pi_72	7_GPB1_Pi_72	7_GPB1_Pi	5_dsRNA_Pi	0
ASV107	Fungi	Basidiomycota	Tremellomycetes	Cystofilobasidiales	Mrakiaceae	Itersonilia	Itersonilia_pannonica	fungi_P31_0_No_Treatment_72	0_NT_72	0_NT	0_ND	0
ASV107	Fungi	Basidiomycota	Tremellomycetes	Cystofilobasidiales	Mrakiaceae	Itersonilia	Itersonilia_pannonica	fungi_P44_8_Cut3_72	8_CUT3_72	8_CUT3	4_dsRNA	0
ASV107	Fungi	Basidiomycota	Tremellomycetes	Cystofilobasidiales	Mrakiaceae	Itersonilia	Itersonilia_pannonica	fungi_P41_6_GPB1_72	6_GPB1_72	6_GPB1	4_dsRNA	0
ASV107	Fungi	Basidiomycota	Tremellomycetes	Cystofilobasidiales	Mrakiaceae	Itersonilia	Itersonilia_pannonica	fungi_P2_0_No_Treatment_24	0_NT_24	0_NT	0_ND	0
ASV107	Fungi	Basidiomycota	Tremellomycetes	Cystofilobasidiales	Mrakiaceae	Itersonilia	Itersonilia_pannonica	fungi_P28_8_Cut3_48	8_CUT3_48	8_CUT3	4_dsRNA	0
ASV107	Fungi	Basidiomycota	Tremellomycetes	Cystofilobasidiales	Mrakiaceae	Itersonilia	Itersonilia_pannonica	fungi_P56_7_GPB1_Pi_48	7_GPB1_Pi_48	7_GPB1_Pi	5_dsRNA_Pi	0
ASV107	Fungi	Basidiomycota	Tremellomycetes	Cystofilobasidiales	Mrakiaceae	Itersonilia	Itersonilia_pannonica	fungi_P23_4_Non_Specific_48	4_NSP_48	4_NSP	2_NSP	0
ASV107	Fungi	Basidiomycota	Tremellomycetes	Cystofilobasidiales	Mrakiaceae	Itersonilia	Itersonilia_pannonica	fungi_P17_0_No_Treatment_48	0_NT_48	0_NT	0_ND	0
ASV107	Fungi	Basidiomycota	Tremellomycetes	Cystofilobasidiales	Mrakiaceae	Itersonilia	Itersonilia_pannonica	fungi_P15_8_Cut3_24	8_CUT3_24	8_CUT3	4_dsRNA	0
ASV107	Fungi	Basidiomycota	Tremellomycetes	Cystofilobasidiales	Mrakiaceae	Itersonilia	Itersonilia_pannonica	fungi_P7_4_Non_Specific_24	4_NSP_24	4_NSP	2_NSP	0
ASV107	Fungi	Basidiomycota	Tremellomycetes	Cystofilobasidiales	Mrakiaceae	Itersonilia	Itersonilia_pannonica	fungi_P24_4_Non_Specific_48	4_NSP_48	4_NSP	2_NSP	0
ASV107	Fungi	Basidiomycota	Tremellomycetes	Cystofilobasidiales	Mrakiaceae	Itersonilia	Itersonilia_pannonica	fungi_P74_9_Cut3_Pi_72	9_CUT3_Pi_72	9_CUT3_Pi	5_dsRNA_Pi	0
ASV107	Fungi	Basidiomycota	Tremellomycetes	Cystofilobasidiales	Mrakiaceae	Itersonilia	Itersonilia_pannonica	fungi_P12_6_GPB1_24	6_GPB1_24	6_GPB1	4_dsRNA	0
ASV107	Fungi	Basidiomycota	Tremellomycetes	Cystofilobasidiales	Mrakiaceae	Itersonilia	Itersonilia_pannonica	fungi_P62_1_No_Treatment_Pi_72	1_NT_Pi_72	1_NT_Pi	1_ND_Pi	0
ASV107	Fungi	Basidiomycota	Tremellomycetes	Cystofilobasidiales	Mrakiaceae	Itersonilia	Itersonilia_pannonica	fungi_P8_4_Non_Specific_24	4_NSP_24	4_NSP	2_NSP	0
ASV107	Fungi	Basidiomycota	Tremellomycetes	Cystofilobasidiales	Mrakiaceae	Itersonilia	Itersonilia_pannonica	fungi_P51_3_Water_Pi_48	3_WT_Pi_48	3_WT_Pi	1_ND_Pi	0
ASV107	Fungi	Basidiomycota	Tremellomycetes	Cystofilobasidiales	Mrakiaceae	Itersonilia	Itersonilia_pannonica	fungi_P53_5_Non_Specific_Pi_48	5_NSP_Pi_48	5_NSP_Pi	3_NSP_Pi	0
ASV107	Fungi	Basidiomycota	Tremellomycetes	Cystofilobasidiales	Mrakiaceae	Itersonilia	Itersonilia_pannonica	fungi_P67_5_Non_Specific_Pi_72	5_NSP_Pi_72	5_NSP_Pi	3_NSP_Pi	0
ASV107	Fungi	Basidiomycota	Tremellomycetes	Cystofilobasidiales	Mrakiaceae	Itersonilia	Itersonilia_pannonica	fungi_P35_2_Water_72	2_WT_72	2_WT	0_ND	0
ASV107	Fungi	Basidiomycota	Tremellomycetes	Cystofilobasidiales	Mrakiaceae	Itersonilia	Itersonilia_pannonica	fungi_P65_3_Water_Pi_72	3_WT_Pi_72	3_WT_Pi	1_ND_Pi	0
ASV107	Fungi	Basidiomycota	Tremellomycetes	Cystofilobasidiales	Mrakiaceae	Itersonilia	Itersonilia_pannonica	fungi_P58_9_Cut3_Pi_48	9_CUT3_Pi_48	9_CUT3_Pi	5_dsRNA_Pi	0
ASV107	Fungi	Basidiomycota	Tremellomycetes	Cystofilobasidiales	Mrakiaceae	Itersonilia	Itersonilia_pannonica	fungi_P64_3_Water_Pi_72	3_WT_Pi_72	3_WT_Pi	1_ND_Pi	0
ASV107	Fungi	Basidiomycota	Tremellomycetes	Cystofilobasidiales	Mrakiaceae	Itersonilia	Itersonilia_pannonica	fungi_P3_0_No_Treatment_24	0_NT_24	0_NT	0_ND	0
ASV107	Fungi	Basidiomycota	Tremellomycetes	Cystofilobasidiales	Mrakiaceae	Itersonilia	Itersonilia_pannonica	fungi_P54_5_Non_Specific_Pi_48	5_NSP_Pi_48	5_NSP_Pi	3_NSP_Pi	0
ASV107	Fungi	Basidiomycota	Tremellomycetes	Cystofilobasidiales	Mrakiaceae	Itersonilia	Itersonilia_pannonica	fungi_P66_3_Water_Pi_72	3_WT_Pi_72	3_WT_Pi	1_ND_Pi	0
ASV107	Fungi	Basidiomycota	Tremellomycetes	Cystofilobasidiales	Mrakiaceae	Itersonilia	Itersonilia_pannonica	fungi_P46_1_No_Treatment_Pi_48	1_NT_Pi_48	1_NT_Pi	1_ND_Pi	0
ASV107	Fungi	Basidiomycota	Tremellomycetes	Cystofilobasidiales	Mrakiaceae	Itersonilia	Itersonilia_pannonica	fungi_P60_9_Cut3_Pi_48	9_CUT3_Pi_48	9_CUT3_Pi	5_dsRNA_Pi	0
ASV107	Fungi	Basidiomycota	Tremellomycetes	Cystofilobasidiales	Mrakiaceae	Itersonilia	Itersonilia_pannonica	fungi_P22_4_Non_Specific_48	4_NSP_48	4_NSP	2_NSP	0
ASV107	Fungi	Basidiomycota	Tremellomycetes	Cystofilobasidiales	Mrakiaceae	Itersonilia	Itersonilia_pannonica	fungi_P27_6_GPB1_48	6_GPB1_48	6_GPB1	4_dsRNA	0
ASV107	Fungi	Basidiomycota	Tremellomycetes	Cystofilobasidiales	Mrakiaceae	Itersonilia	Itersonilia_pannonica	fungi_P10_6_GPB1_24	6_GPB1_24	6_GPB1	4_dsRNA	0
ASV107	Fungi	Basidiomycota	Tremellomycetes	Cystofilobasidiales	Mrakiaceae	Itersonilia	Itersonilia_pannonica	fungi_P19_2_Water_48	2_WT_48	2_WT	0_ND	0
ASV107	Fungi	Basidiomycota	Tremellomycetes	Cystofilobasidiales	Mrakiaceae	Itersonilia	Itersonilia_pannonica	fungi_P13_8_Cut3_24	8_CUT3_24	8_CUT3	4_dsRNA	0
ASV107	Fungi	Basidiomycota	Tremellomycetes	Cystofilobasidiales	Mrakiaceae	Itersonilia	Itersonilia_pannonica	fungi_P5_2_Water_24	2_WT_24	2_WT	0_ND	0
ASV107	Fungi	Basidiomycota	Tremellomycetes	Cystofilobasidiales	Mrakiaceae	Itersonilia	Itersonilia_pannonica	fungi_P1_0_No_Treatment_24	0_NT_24	0_NT	0_ND	0
ASV107	Fungi	Basidiomycota	Tremellomycetes	Cystofilobasidiales	Mrakiaceae	Itersonilia	Itersonilia_pannonica	fungi_P52_5_Non_Specific_Pi_48	5_NSP_Pi_48	5_NSP_Pi	3_NSP_Pi	0
ASV107	Fungi	Basidiomycota	Tremellomycetes	Cystofilobasidiales	Mrakiaceae	Itersonilia	Itersonilia_pannonica	fungi_P68_5_Non_Specific_Pi_72	5_NSP_Pi_72	5_NSP_Pi	3_NSP_Pi	0
ASV107	Fungi	Basidiomycota	Tremellomycetes	Cystofilobasidiales	Mrakiaceae	Itersonilia	Itersonilia_pannonica	fungi_P18_0_No_Treatment_48	0_NT_48	0_NT	0_ND	0
ASV107	Fungi	Basidiomycota	Tremellomycetes	Cystofilobasidiales	Mrakiaceae	Itersonilia	Itersonilia_pannonica	fungi_P32_0_No_Treatment_72	0_NT_72	0_NT	0_ND	0
ASV107	Fungi	Basidiomycota	Tremellomycetes	Cystofilobasidiales	Mrakiaceae	Itersonilia	Itersonilia_pannonica	fungi_P36_2_Water_72	2_WT_72	2_WT	0_ND	0
ASV107	Fungi	Basidiomycota	Tremellomycetes	Cystofilobasidiales	Mrakiaceae	Itersonilia	Itersonilia_pannonica	fungi_P30_8_Cut3_48	8_CUT3_48	8_CUT3	4_dsRNA	0
ASV107	Fungi	Basidiomycota	Tremellomycetes	Cystofilobasidiales	Mrakiaceae	Itersonilia	Itersonilia_pannonica	fungi_P69_5_Non_Specific_Pi_72	5_NSP_Pi_72	5_NSP_Pi	3_NSP_Pi	0
ASV107	Fungi	Basidiomycota	Tremellomycetes	Cystofilobasidiales	Mrakiaceae	Itersonilia	Itersonilia_pannonica	fungi_P63_1_No_Treatment_Pi_72	1_NT_Pi_72	1_NT_Pi	1_ND_Pi	0
ASV107	Fungi	Basidiomycota	Tremellomycetes	Cystofilobasidiales	Mrakiaceae	Itersonilia	Itersonilia_pannonica	fungi_P29_8_Cut3_48	8_CUT3_48	8_CUT3	4_dsRNA	0
ASV107	Fungi	Basidiomycota	Tremellomycetes	Cystofilobasidiales	Mrakiaceae	Itersonilia	Itersonilia_pannonica	fungi_P4_2_Water_24	2_WT_24	2_WT	0_ND	0
ASV107	Fungi	Basidiomycota	Tremellomycetes	Cystofilobasidiales	Mrakiaceae	Itersonilia	Itersonilia_pannonica	fungi_P37_4_Non_Specific_72	4_NSP_72	4_NSP	2_NSP	0
ASV107	Fungi	Basidiomycota	Tremellomycetes	Cystofilobasidiales	Mrakiaceae	Itersonilia	Itersonilia_pannonica	fungi_P9_4_Non_Specific_24	4_NSP_24	4_NSP	2_NSP	0
ASV107	Fungi	Basidiomycota	Tremellomycetes	Cystofilobasidiales	Mrakiaceae	Itersonilia	Itersonilia_pannonica	fungi_P6_2_Water_24	2_WT_24	2_WT	0_ND	0
ASV107	Fungi	Basidiomycota	Tremellomycetes	Cystofilobasidiales	Mrakiaceae	Itersonilia	Itersonilia_pannonica	fungi_P61_1_No_Treatment_Pi_72	1_NT_Pi_72	1_NT_Pi	1_ND_Pi	0
ASV107	Fungi	Basidiomycota	Tremellomycetes	Cystofilobasidiales	Mrakiaceae	Itersonilia	Itersonilia_pannonica	fungi_P16_0_No_Treatment_48	0_NT_48	0_NT	0_ND	0
ASV107	Fungi	Basidiomycota	Tremellomycetes	Cystofilobasidiales	Mrakiaceae	Itersonilia	Itersonilia_pannonica	fungi_P14_8_Cut3_24	8_CUT3_24	8_CUT3	4_dsRNA	0
ASV107	Fungi	Basidiomycota	Tremellomycetes	Cystofilobasidiales	Mrakiaceae	Itersonilia	Itersonilia_pannonica	fungi_P42_6_GPB1_72	6_GPB1_72	6_GPB1	4_dsRNA	0
ASV107	Fungi	Basidiomycota	Tremellomycetes	Cystofilobasidiales	Mrakiaceae	Itersonilia	Itersonilia_pannonica	fungi_P20_2_Water_48	2_WT_48	2_WT	0_ND	0
ASV107	Fungi	Basidiomycota	Tremellomycetes	Cystofilobasidiales	Mrakiaceae	Itersonilia	Itersonilia_pannonica	fungi_P49_3_Water_Pi_48	3_WT_Pi_48	3_WT_Pi	1_ND_Pi	0
ASV107	Fungi	Basidiomycota	Tremellomycetes	Cystofilobasidiales	Mrakiaceae	Itersonilia	Itersonilia_pannonica	fungi_P73_9_Cut3_Pi_72	9_CUT3_Pi_72	9_CUT3_Pi	5_dsRNA_Pi	0
ASV107	Fungi	Basidiomycota	Tremellomycetes	Cystofilobasidiales	Mrakiaceae	Itersonilia	Itersonilia_pannonica	fungi_P70_7_GPB1_Pi_72	7_GPB1_Pi_72	7_GPB1_Pi	5_dsRNA_Pi	0
ASV107	Fungi	Basidiomycota	Tremellomycetes	Cystofilobasidiales	Mrakiaceae	Itersonilia	Itersonilia_pannonica	fungi_P47_1_No_Treatment_Pi_48	1_NT_Pi_48	1_NT_Pi	1_ND_Pi	0
ASV107	Fungi	Basidiomycota	Tremellomycetes	Cystofilobasidiales	Mrakiaceae	Itersonilia	Itersonilia_pannonica	fungi_P39_4_Non_Specific_72	4_NSP_72	4_NSP	2_NSP	0
ASV107	Fungi	Basidiomycota	Tremellomycetes	Cystofilobasidiales	Mrakiaceae	Itersonilia	Itersonilia_pannonica	fungi_P43_8_Cut3_72	8_CUT3_72	8_CUT3	4_dsRNA	0
ASV107	Fungi	Basidiomycota	Tremellomycetes	Cystofilobasidiales	Mrakiaceae	Itersonilia	Itersonilia_pannonica	fungi_P59_9_Cut3_Pi_48	9_CUT3_Pi_48	9_CUT3_Pi	5_dsRNA_Pi	0
ASV107	Fungi	Basidiomycota	Tremellomycetes	Cystofilobasidiales	Mrakiaceae	Itersonilia	Itersonilia_pannonica	fungi_P50_3_Water_Pi_48	3_WT_Pi_48	3_WT_Pi	1_ND_Pi	0
ASV108	Fungi	Basidiomycota	Tremellomycetes	Tremellales	Bulleribasidiaceae	Vishniacozyma	Vishniacozyma_carnescens	fungi_P66_3_Water_Pi_72	3_WT_Pi_72	3_WT_Pi	1_ND_Pi	0.177784
ASV108	Fungi	Basidiomycota	Tremellomycetes	Tremellales	Bulleribasidiaceae	Vishniacozyma	Vishniacozyma_carnescens	fungi_P26_6_GPB1_48	6_GPB1_48	6_GPB1	4_dsRNA	0.163561
ASV108	Fungi	Basidiomycota	Tremellomycetes	Tremellales	Bulleribasidiaceae	Vishniacozyma	Vishniacozyma_carnescens	fungi_P56_7_GPB1_Pi_48	7_GPB1_Pi_48	7_GPB1_Pi	5_dsRNA_Pi	0.15645
ASV108	Fungi	Basidiomycota	Tremellomycetes	Tremellales	Bulleribasidiaceae	Vishniacozyma	Vishniacozyma_carnescens	fungi_P30_8_Cut3_48	8_CUT3_48	8_CUT3	4_dsRNA	0.135116
ASV108	Fungi	Basidiomycota	Tremellomycetes	Tremellales	Bulleribasidiaceae	Vishniacozyma	Vishniacozyma_carnescens	fungi_P4_2_Water_24	2_WT_24	2_WT	0_ND	0.120893
ASV108	Fungi	Basidiomycota	Tremellomycetes	Tremellales	Bulleribasidiaceae	Vishniacozyma	Vishniacozyma_carnescens	fungi_P3_0_No_Treatment_24	0_NT_24	0_NT	0_ND	0.113782
ASV108	Fungi	Basidiomycota	Tremellomycetes	Tremellales	Bulleribasidiaceae	Vishniacozyma	Vishniacozyma_carnescens	fungi_P45_8_Cut3_72	8_CUT3_72	8_CUT3	4_dsRNA	0.113782
ASV108	Fungi	Basidiomycota	Tremellomycetes	Tremellales	Bulleribasidiaceae	Vishniacozyma	Vishniacozyma_carnescens	fungi_P36_2_Water_72	2_WT_72	2_WT	0_ND	0.10667
ASV108	Fungi	Basidiomycota	Tremellomycetes	Tremellales	Bulleribasidiaceae	Vishniacozyma	Vishniacozyma_carnescens	fungi_P58_9_Cut3_Pi_48	9_CUT3_Pi_48	9_CUT3_Pi	5_dsRNA_Pi	0.0853364
ASV108	Fungi	Basidiomycota	Tremellomycetes	Tremellales	Bulleribasidiaceae	Vishniacozyma	Vishniacozyma_carnescens	fungi_P24_4_Non_Specific_48	4_NSP_48	4_NSP	2_NSP	0.078225
ASV108	Fungi	Basidiomycota	Tremellomycetes	Tremellales	Bulleribasidiaceae	Vishniacozyma	Vishniacozyma_carnescens	fungi_P38_4_Non_Specific_72	4_NSP_72	4_NSP	2_NSP	0.0568909
ASV108	Fungi	Basidiomycota	Tremellomycetes	Tremellales	Bulleribasidiaceae	Vishniacozyma	Vishniacozyma_carnescens	fungi_P14_8_Cut3_24	8_CUT3_24	8_CUT3	4_dsRNA	0.0497795
ASV108	Fungi	Basidiomycota	Tremellomycetes	Tremellales	Bulleribasidiaceae	Vishniacozyma	Vishniacozyma_carnescens	fungi_P19_2_Water_48	2_WT_48	2_WT	0_ND	0.0497795
ASV108	Fungi	Basidiomycota	Tremellomycetes	Tremellales	Bulleribasidiaceae	Vishniacozyma	Vishniacozyma_carnescens	fungi_P46_1_No_Treatment_Pi_48	1_NT_Pi_48	1_NT_Pi	1_ND_Pi	0.0426682
ASV108	Fungi	Basidiomycota	Tremellomycetes	Tremellales	Bulleribasidiaceae	Vishniacozyma	Vishniacozyma_carnescens	fungi_P5_2_Water_24	2_WT_24	2_WT	0_ND	0.0213341
ASV108	Fungi	Basidiomycota	Tremellomycetes	Tremellales	Bulleribasidiaceae	Vishniacozyma	Vishniacozyma_carnescens	fungi_P9_4_Non_Specific_24	4_NSP_24	4_NSP	2_NSP	0.00711136
ASV108	Fungi	Basidiomycota	Tremellomycetes	Tremellales	Bulleribasidiaceae	Vishniacozyma	Vishniacozyma_carnescens	fungi_P16_0_No_Treatment_48	0_NT_48	0_NT	0_ND	0
ASV108	Fungi	Basidiomycota	Tremellomycetes	Tremellales	Bulleribasidiaceae	Vishniacozyma	Vishniacozyma_carnescens	fungi_P61_1_No_Treatment_Pi_72	1_NT_Pi_72	1_NT_Pi	1_ND_Pi	0
ASV108	Fungi	Basidiomycota	Tremellomycetes	Tremellales	Bulleribasidiaceae	Vishniacozyma	Vishniacozyma_carnescens	fungi_P31_0_No_Treatment_72	0_NT_72	0_NT	0_ND	0
ASV108	Fungi	Basidiomycota	Tremellomycetes	Tremellales	Bulleribasidiaceae	Vishniacozyma	Vishniacozyma_carnescens	fungi_P1_0_No_Treatment_24	0_NT_24	0_NT	0_ND	0
ASV108	Fungi	Basidiomycota	Tremellomycetes	Tremellales	Bulleribasidiaceae	Vishniacozyma	Vishniacozyma_carnescens	fungi_P21_2_Water_48	2_WT_48	2_WT	0_ND	0
ASV108	Fungi	Basidiomycota	Tremellomycetes	Tremellales	Bulleribasidiaceae	Vishniacozyma	Vishniacozyma_carnescens	fungi_P41_6_GPB1_72	6_GPB1_72	6_GPB1	4_dsRNA	0
ASV108	Fungi	Basidiomycota	Tremellomycetes	Tremellales	Bulleribasidiaceae	Vishniacozyma	Vishniacozyma_carnescens	fungi_P11_6_GPB1_24	6_GPB1_24	6_GPB1	4_dsRNA	0
ASV108	Fungi	Basidiomycota	Tremellomycetes	Tremellales	Bulleribasidiaceae	Vishniacozyma	Vishniacozyma_carnescens	fungi_P12_6_GPB1_24	6_GPB1_24	6_GPB1	4_dsRNA	0
ASV108	Fungi	Basidiomycota	Tremellomycetes	Tremellales	Bulleribasidiaceae	Vishniacozyma	Vishniacozyma_carnescens	fungi_P71_7_GPB1_Pi_72	7_GPB1_Pi_72	7_GPB1_Pi	5_dsRNA_Pi	0
ASV108	Fungi	Basidiomycota	Tremellomycetes	Tremellales	Bulleribasidiaceae	Vishniacozyma	Vishniacozyma_carnescens	fungi_P2_0_No_Treatment_24	0_NT_24	0_NT	0_ND	0
ASV108	Fungi	Basidiomycota	Tremellomycetes	Tremellales	Bulleribasidiaceae	Vishniacozyma	Vishniacozyma_carnescens	fungi_P8_4_Non_Specific_24	4_NSP_24	4_NSP	2_NSP	0
ASV108	Fungi	Basidiomycota	Tremellomycetes	Tremellales	Bulleribasidiaceae	Vishniacozyma	Vishniacozyma_carnescens	fungi_P13_8_Cut3_24	8_CUT3_24	8_CUT3	4_dsRNA	0
ASV108	Fungi	Basidiomycota	Tremellomycetes	Tremellales	Bulleribasidiaceae	Vishniacozyma	Vishniacozyma_carnescens	fungi_P17_0_No_Treatment_48	0_NT_48	0_NT	0_ND	0
ASV108	Fungi	Basidiomycota	Tremellomycetes	Tremellales	Bulleribasidiaceae	Vishniacozyma	Vishniacozyma_carnescens	fungi_P7_4_Non_Specific_24	4_NSP_24	4_NSP	2_NSP	0
ASV108	Fungi	Basidiomycota	Tremellomycetes	Tremellales	Bulleribasidiaceae	Vishniacozyma	Vishniacozyma_carnescens	fungi_P10_6_GPB1_24	6_GPB1_24	6_GPB1	4_dsRNA	0
ASV108	Fungi	Basidiomycota	Tremellomycetes	Tremellales	Bulleribasidiaceae	Vishniacozyma	Vishniacozyma_carnescens	fungi_P60_9_Cut3_Pi_48	9_CUT3_Pi_48	9_CUT3_Pi	5_dsRNA_Pi	0
ASV108	Fungi	Basidiomycota	Tremellomycetes	Tremellales	Bulleribasidiaceae	Vishniacozyma	Vishniacozyma_carnescens	fungi_P40_6_GPB1_72	6_GPB1_72	6_GPB1	4_dsRNA	0
ASV108	Fungi	Basidiomycota	Tremellomycetes	Tremellales	Bulleribasidiaceae	Vishniacozyma	Vishniacozyma_carnescens	fungi_P48_1_No_Treatment_Pi_48	1_NT_Pi_48	1_NT_Pi	1_ND_Pi	0
ASV108	Fungi	Basidiomycota	Tremellomycetes	Tremellales	Bulleribasidiaceae	Vishniacozyma	Vishniacozyma_carnescens	fungi_P54_5_Non_Specific_Pi_48	5_NSP_Pi_48	5_NSP_Pi	3_NSP_Pi	0
ASV108	Fungi	Basidiomycota	Tremellomycetes	Tremellales	Bulleribasidiaceae	Vishniacozyma	Vishniacozyma_carnescens	fungi_P37_4_Non_Specific_72	4_NSP_72	4_NSP	2_NSP	0
ASV108	Fungi	Basidiomycota	Tremellomycetes	Tremellales	Bulleribasidiaceae	Vishniacozyma	Vishniacozyma_carnescens	fungi_P44_8_Cut3_72	8_CUT3_72	8_CUT3	4_dsRNA	0
ASV108	Fungi	Basidiomycota	Tremellomycetes	Tremellales	Bulleribasidiaceae	Vishniacozyma	Vishniacozyma_carnescens	fungi_P47_1_No_Treatment_Pi_48	1_NT_Pi_48	1_NT_Pi	1_ND_Pi	0
ASV108	Fungi	Basidiomycota	Tremellomycetes	Tremellales	Bulleribasidiaceae	Vishniacozyma	Vishniacozyma_carnescens	fungi_P51_3_Water_Pi_48	3_WT_Pi_48	3_WT_Pi	1_ND_Pi	0
ASV108	Fungi	Basidiomycota	Tremellomycetes	Tremellales	Bulleribasidiaceae	Vishniacozyma	Vishniacozyma_carnescens	fungi_P27_6_GPB1_48	6_GPB1_48	6_GPB1	4_dsRNA	0
ASV108	Fungi	Basidiomycota	Tremellomycetes	Tremellales	Bulleribasidiaceae	Vishniacozyma	Vishniacozyma_carnescens	fungi_P6_2_Water_24	2_WT_24	2_WT	0_ND	0
ASV108	Fungi	Basidiomycota	Tremellomycetes	Tremellales	Bulleribasidiaceae	Vishniacozyma	Vishniacozyma_carnescens	fungi_P25_6_GPB1_48	6_GPB1_48	6_GPB1	4_dsRNA	0
ASV108	Fungi	Basidiomycota	Tremellomycetes	Tremellales	Bulleribasidiaceae	Vishniacozyma	Vishniacozyma_carnescens	fungi_P33_0_No_Treatment_72	0_NT_72	0_NT	0_ND	0
ASV108	Fungi	Basidiomycota	Tremellomycetes	Tremellales	Bulleribasidiaceae	Vishniacozyma	Vishniacozyma_carnescens	fungi_P18_0_No_Treatment_48	0_NT_48	0_NT	0_ND	0
ASV108	Fungi	Basidiomycota	Tremellomycetes	Tremellales	Bulleribasidiaceae	Vishniacozyma	Vishniacozyma_carnescens	fungi_P20_2_Water_48	2_WT_48	2_WT	0_ND	0
ASV108	Fungi	Basidiomycota	Tremellomycetes	Tremellales	Bulleribasidiaceae	Vishniacozyma	Vishniacozyma_carnescens	fungi_P22_4_Non_Specific_48	4_NSP_48	4_NSP	2_NSP	0
ASV108	Fungi	Basidiomycota	Tremellomycetes	Tremellales	Bulleribasidiaceae	Vishniacozyma	Vishniacozyma_carnescens	fungi_P49_3_Water_Pi_48	3_WT_Pi_48	3_WT_Pi	1_ND_Pi	0
ASV108	Fungi	Basidiomycota	Tremellomycetes	Tremellales	Bulleribasidiaceae	Vishniacozyma	Vishniacozyma_carnescens	fungi_P34_2_Water_72	2_WT_72	2_WT	0_ND	0
ASV108	Fungi	Basidiomycota	Tremellomycetes	Tremellales	Bulleribasidiaceae	Vishniacozyma	Vishniacozyma_carnescens	fungi_P55_7_GPB1_Pi_48	7_GPB1_Pi_48	7_GPB1_Pi	5_dsRNA_Pi	0
ASV108	Fungi	Basidiomycota	Tremellomycetes	Tremellales	Bulleribasidiaceae	Vishniacozyma	Vishniacozyma_carnescens	fungi_P67_5_Non_Specific_Pi_72	5_NSP_Pi_72	5_NSP_Pi	3_NSP_Pi	0
ASV108	Fungi	Basidiomycota	Tremellomycetes	Tremellales	Bulleribasidiaceae	Vishniacozyma	Vishniacozyma_carnescens	fungi_P52_5_Non_Specific_Pi_48	5_NSP_Pi_48	5_NSP_Pi	3_NSP_Pi	0
ASV108	Fungi	Basidiomycota	Tremellomycetes	Tremellales	Bulleribasidiaceae	Vishniacozyma	Vishniacozyma_carnescens	fungi_P57_7_GPB1_Pi_48	7_GPB1_Pi_48	7_GPB1_Pi	5_dsRNA_Pi	0
ASV108	Fungi	Basidiomycota	Tremellomycetes	Tremellales	Bulleribasidiaceae	Vishniacozyma	Vishniacozyma_carnescens	fungi_P74_9_Cut3_Pi_72	9_CUT3_Pi_72	9_CUT3_Pi	5_dsRNA_Pi	0
ASV108	Fungi	Basidiomycota	Tremellomycetes	Tremellales	Bulleribasidiaceae	Vishniacozyma	Vishniacozyma_carnescens	fungi_P50_3_Water_Pi_48	3_WT_Pi_48	3_WT_Pi	1_ND_Pi	0
ASV108	Fungi	Basidiomycota	Tremellomycetes	Tremellales	Bulleribasidiaceae	Vishniacozyma	Vishniacozyma_carnescens	fungi_P23_4_Non_Specific_48	4_NSP_48	4_NSP	2_NSP	0
ASV108	Fungi	Basidiomycota	Tremellomycetes	Tremellales	Bulleribasidiaceae	Vishniacozyma	Vishniacozyma_carnescens	fungi_P43_8_Cut3_72	8_CUT3_72	8_CUT3	4_dsRNA	0
ASV108	Fungi	Basidiomycota	Tremellomycetes	Tremellales	Bulleribasidiaceae	Vishniacozyma	Vishniacozyma_carnescens	fungi_P64_3_Water_Pi_72	3_WT_Pi_72	3_WT_Pi	1_ND_Pi	0
ASV108	Fungi	Basidiomycota	Tremellomycetes	Tremellales	Bulleribasidiaceae	Vishniacozyma	Vishniacozyma_carnescens	fungi_P59_9_Cut3_Pi_48	9_CUT3_Pi_48	9_CUT3_Pi	5_dsRNA_Pi	0
ASV108	Fungi	Basidiomycota	Tremellomycetes	Tremellales	Bulleribasidiaceae	Vishniacozyma	Vishniacozyma_carnescens	fungi_P15_8_Cut3_24	8_CUT3_24	8_CUT3	4_dsRNA	0
ASV108	Fungi	Basidiomycota	Tremellomycetes	Tremellales	Bulleribasidiaceae	Vishniacozyma	Vishniacozyma_carnescens	fungi_P28_8_Cut3_48	8_CUT3_48	8_CUT3	4_dsRNA	0
ASV108	Fungi	Basidiomycota	Tremellomycetes	Tremellales	Bulleribasidiaceae	Vishniacozyma	Vishniacozyma_carnescens	fungi_P42_6_GPB1_72	6_GPB1_72	6_GPB1	4_dsRNA	0
ASV108	Fungi	Basidiomycota	Tremellomycetes	Tremellales	Bulleribasidiaceae	Vishniacozyma	Vishniacozyma_carnescens	fungi_P65_3_Water_Pi_72	3_WT_Pi_72	3_WT_Pi	1_ND_Pi	0
ASV108	Fungi	Basidiomycota	Tremellomycetes	Tremellales	Bulleribasidiaceae	Vishniacozyma	Vishniacozyma_carnescens	fungi_P62_1_No_Treatment_Pi_72	1_NT_Pi_72	1_NT_Pi	1_ND_Pi	0
ASV108	Fungi	Basidiomycota	Tremellomycetes	Tremellales	Bulleribasidiaceae	Vishniacozyma	Vishniacozyma_carnescens	fungi_P75_9_Cut3_Pi_72	9_CUT3_Pi_72	9_CUT3_Pi	5_dsRNA_Pi	0
ASV108	Fungi	Basidiomycota	Tremellomycetes	Tremellales	Bulleribasidiaceae	Vishniacozyma	Vishniacozyma_carnescens	fungi_P63_1_No_Treatment_Pi_72	1_NT_Pi_72	1_NT_Pi	1_ND_Pi	0
ASV108	Fungi	Basidiomycota	Tremellomycetes	Tremellales	Bulleribasidiaceae	Vishniacozyma	Vishniacozyma_carnescens	fungi_P35_2_Water_72	2_WT_72	2_WT	0_ND	0
ASV108	Fungi	Basidiomycota	Tremellomycetes	Tremellales	Bulleribasidiaceae	Vishniacozyma	Vishniacozyma_carnescens	fungi_P73_9_Cut3_Pi_72	9_CUT3_Pi_72	9_CUT3_Pi	5_dsRNA_Pi	0
ASV108	Fungi	Basidiomycota	Tremellomycetes	Tremellales	Bulleribasidiaceae	Vishniacozyma	Vishniacozyma_carnescens	fungi_P29_8_Cut3_48	8_CUT3_48	8_CUT3	4_dsRNA	0
ASV108	Fungi	Basidiomycota	Tremellomycetes	Tremellales	Bulleribasidiaceae	Vishniacozyma	Vishniacozyma_carnescens	fungi_P70_7_GPB1_Pi_72	7_GPB1_Pi_72	7_GPB1_Pi	5_dsRNA_Pi	0
ASV108	Fungi	Basidiomycota	Tremellomycetes	Tremellales	Bulleribasidiaceae	Vishniacozyma	Vishniacozyma_carnescens	fungi_P39_4_Non_Specific_72	4_NSP_72	4_NSP	2_NSP	0
ASV108	Fungi	Basidiomycota	Tremellomycetes	Tremellales	Bulleribasidiaceae	Vishniacozyma	Vishniacozyma_carnescens	fungi_P53_5_Non_Specific_Pi_48	5_NSP_Pi_48	5_NSP_Pi	3_NSP_Pi	0
ASV108	Fungi	Basidiomycota	Tremellomycetes	Tremellales	Bulleribasidiaceae	Vishniacozyma	Vishniacozyma_carnescens	fungi_P32_0_No_Treatment_72	0_NT_72	0_NT	0_ND	0
ASV108	Fungi	Basidiomycota	Tremellomycetes	Tremellales	Bulleribasidiaceae	Vishniacozyma	Vishniacozyma_carnescens	fungi_P69_5_Non_Specific_Pi_72	5_NSP_Pi_72	5_NSP_Pi	3_NSP_Pi	0
ASV108	Fungi	Basidiomycota	Tremellomycetes	Tremellales	Bulleribasidiaceae	Vishniacozyma	Vishniacozyma_carnescens	fungi_P72_7_GPB1_Pi_72	7_GPB1_Pi_72	7_GPB1_Pi	5_dsRNA_Pi	0
ASV108	Fungi	Basidiomycota	Tremellomycetes	Tremellales	Bulleribasidiaceae	Vishniacozyma	Vishniacozyma_carnescens	fungi_P68_5_Non_Specific_Pi_72	5_NSP_Pi_72	5_NSP_Pi	3_NSP_Pi	0
ASV109	Fungi	Ascomycota	Sordariomycetes	Hypocreales	Stachybotryaceae	Achroiostachys	Achroiostachys_humicola	fungi_P29_8_Cut3_48	8_CUT3_48	8_CUT3	4_dsRNA	0.327123
ASV109	Fungi	Ascomycota	Sordariomycetes	Hypocreales	Stachybotryaceae	Achroiostachys	Achroiostachys_humicola	fungi_P23_4_Non_Specific_48	4_NSP_48	4_NSP	2_NSP	0.3129
ASV109	Fungi	Ascomycota	Sordariomycetes	Hypocreales	Stachybotryaceae	Achroiostachys	Achroiostachys_humicola	fungi_P28_8_Cut3_48	8_CUT3_48	8_CUT3	4_dsRNA	0.305789
ASV109	Fungi	Ascomycota	Sordariomycetes	Hypocreales	Stachybotryaceae	Achroiostachys	Achroiostachys_humicola	fungi_P18_0_No_Treatment_48	0_NT_48	0_NT	0_ND	0.284455
ASV109	Fungi	Ascomycota	Sordariomycetes	Hypocreales	Stachybotryaceae	Achroiostachys	Achroiostachys_humicola	fungi_P22_4_Non_Specific_48	4_NSP_48	4_NSP	2_NSP	0.241786
ASV109	Fungi	Ascomycota	Sordariomycetes	Hypocreales	Stachybotryaceae	Achroiostachys	Achroiostachys_humicola	fungi_P42_6_GPB1_72	6_GPB1_72	6_GPB1	4_dsRNA	0.149339
ASV109	Fungi	Ascomycota	Sordariomycetes	Hypocreales	Stachybotryaceae	Achroiostachys	Achroiostachys_humicola	fungi_P30_8_Cut3_48	8_CUT3_48	8_CUT3	4_dsRNA	0.113782
ASV109	Fungi	Ascomycota	Sordariomycetes	Hypocreales	Stachybotryaceae	Achroiostachys	Achroiostachys_humicola	fungi_P64_3_Water_Pi_72	3_WT_Pi_72	3_WT_Pi	1_ND_Pi	0.10667
ASV109	Fungi	Ascomycota	Sordariomycetes	Hypocreales	Stachybotryaceae	Achroiostachys	Achroiostachys_humicola	fungi_P65_3_Water_Pi_72	3_WT_Pi_72	3_WT_Pi	1_ND_Pi	0.10667
ASV109	Fungi	Ascomycota	Sordariomycetes	Hypocreales	Stachybotryaceae	Achroiostachys	Achroiostachys_humicola	fungi_P56_7_GPB1_Pi_48	7_GPB1_Pi_48	7_GPB1_Pi	5_dsRNA_Pi	0.0853364
ASV109	Fungi	Ascomycota	Sordariomycetes	Hypocreales	Stachybotryaceae	Achroiostachys	Achroiostachys_humicola	fungi_P15_8_Cut3_24	8_CUT3_24	8_CUT3	4_dsRNA	0.0853364
ASV109	Fungi	Ascomycota	Sordariomycetes	Hypocreales	Stachybotryaceae	Achroiostachys	Achroiostachys_humicola	fungi_P11_6_GPB1_24	6_GPB1_24	6_GPB1	4_dsRNA	0.0568909
ASV109	Fungi	Ascomycota	Sordariomycetes	Hypocreales	Stachybotryaceae	Achroiostachys	Achroiostachys_humicola	fungi_P3_0_No_Treatment_24	0_NT_24	0_NT	0_ND	0.0142227
ASV109	Fungi	Ascomycota	Sordariomycetes	Hypocreales	Stachybotryaceae	Achroiostachys	Achroiostachys_humicola	fungi_P24_4_Non_Specific_48	4_NSP_48	4_NSP	2_NSP	0
ASV109	Fungi	Ascomycota	Sordariomycetes	Hypocreales	Stachybotryaceae	Achroiostachys	Achroiostachys_humicola	fungi_P50_3_Water_Pi_48	3_WT_Pi_48	3_WT_Pi	1_ND_Pi	0
ASV109	Fungi	Ascomycota	Sordariomycetes	Hypocreales	Stachybotryaceae	Achroiostachys	Achroiostachys_humicola	fungi_P34_2_Water_72	2_WT_72	2_WT	0_ND	0
ASV109	Fungi	Ascomycota	Sordariomycetes	Hypocreales	Stachybotryaceae	Achroiostachys	Achroiostachys_humicola	fungi_P14_8_Cut3_24	8_CUT3_24	8_CUT3	4_dsRNA	0
ASV109	Fungi	Ascomycota	Sordariomycetes	Hypocreales	Stachybotryaceae	Achroiostachys	Achroiostachys_humicola	fungi_P58_9_Cut3_Pi_48	9_CUT3_Pi_48	9_CUT3_Pi	5_dsRNA_Pi	0
ASV109	Fungi	Ascomycota	Sordariomycetes	Hypocreales	Stachybotryaceae	Achroiostachys	Achroiostachys_humicola	fungi_P5_2_Water_24	2_WT_24	2_WT	0_ND	0
ASV109	Fungi	Ascomycota	Sordariomycetes	Hypocreales	Stachybotryaceae	Achroiostachys	Achroiostachys_humicola	fungi_P10_6_GPB1_24	6_GPB1_24	6_GPB1	4_dsRNA	0
ASV109	Fungi	Ascomycota	Sordariomycetes	Hypocreales	Stachybotryaceae	Achroiostachys	Achroiostachys_humicola	fungi_P48_1_No_Treatment_Pi_48	1_NT_Pi_48	1_NT_Pi	1_ND_Pi	0
ASV109	Fungi	Ascomycota	Sordariomycetes	Hypocreales	Stachybotryaceae	Achroiostachys	Achroiostachys_humicola	fungi_P59_9_Cut3_Pi_48	9_CUT3_Pi_48	9_CUT3_Pi	5_dsRNA_Pi	0
ASV109	Fungi	Ascomycota	Sordariomycetes	Hypocreales	Stachybotryaceae	Achroiostachys	Achroiostachys_humicola	fungi_P70_7_GPB1_Pi_72	7_GPB1_Pi_72	7_GPB1_Pi	5_dsRNA_Pi	0
ASV109	Fungi	Ascomycota	Sordariomycetes	Hypocreales	Stachybotryaceae	Achroiostachys	Achroiostachys_humicola	fungi_P20_2_Water_48	2_WT_48	2_WT	0_ND	0
ASV109	Fungi	Ascomycota	Sordariomycetes	Hypocreales	Stachybotryaceae	Achroiostachys	Achroiostachys_humicola	fungi_P25_6_GPB1_48	6_GPB1_48	6_GPB1	4_dsRNA	0
ASV109	Fungi	Ascomycota	Sordariomycetes	Hypocreales	Stachybotryaceae	Achroiostachys	Achroiostachys_humicola	fungi_P6_2_Water_24	2_WT_24	2_WT	0_ND	0
ASV109	Fungi	Ascomycota	Sordariomycetes	Hypocreales	Stachybotryaceae	Achroiostachys	Achroiostachys_humicola	fungi_P39_4_Non_Specific_72	4_NSP_72	4_NSP	2_NSP	0
ASV109	Fungi	Ascomycota	Sordariomycetes	Hypocreales	Stachybotryaceae	Achroiostachys	Achroiostachys_humicola	fungi_P51_3_Water_Pi_48	3_WT_Pi_48	3_WT_Pi	1_ND_Pi	0
ASV109	Fungi	Ascomycota	Sordariomycetes	Hypocreales	Stachybotryaceae	Achroiostachys	Achroiostachys_humicola	fungi_P21_2_Water_48	2_WT_48	2_WT	0_ND	0
ASV109	Fungi	Ascomycota	Sordariomycetes	Hypocreales	Stachybotryaceae	Achroiostachys	Achroiostachys_humicola	fungi_P46_1_No_Treatment_Pi_48	1_NT_Pi_48	1_NT_Pi	1_ND_Pi	0
ASV109	Fungi	Ascomycota	Sordariomycetes	Hypocreales	Stachybotryaceae	Achroiostachys	Achroiostachys_humicola	fungi_P4_2_Water_24	2_WT_24	2_WT	0_ND	0
ASV109	Fungi	Ascomycota	Sordariomycetes	Hypocreales	Stachybotryaceae	Achroiostachys	Achroiostachys_humicola	fungi_P26_6_GPB1_48	6_GPB1_48	6_GPB1	4_dsRNA	0
ASV109	Fungi	Ascomycota	Sordariomycetes	Hypocreales	Stachybotryaceae	Achroiostachys	Achroiostachys_humicola	fungi_P60_9_Cut3_Pi_48	9_CUT3_Pi_48	9_CUT3_Pi	5_dsRNA_Pi	0
ASV109	Fungi	Ascomycota	Sordariomycetes	Hypocreales	Stachybotryaceae	Achroiostachys	Achroiostachys_humicola	fungi_P40_6_GPB1_72	6_GPB1_72	6_GPB1	4_dsRNA	0
ASV109	Fungi	Ascomycota	Sordariomycetes	Hypocreales	Stachybotryaceae	Achroiostachys	Achroiostachys_humicola	fungi_P49_3_Water_Pi_48	3_WT_Pi_48	3_WT_Pi	1_ND_Pi	0
ASV109	Fungi	Ascomycota	Sordariomycetes	Hypocreales	Stachybotryaceae	Achroiostachys	Achroiostachys_humicola	fungi_P74_9_Cut3_Pi_72	9_CUT3_Pi_72	9_CUT3_Pi	5_dsRNA_Pi	0
ASV109	Fungi	Ascomycota	Sordariomycetes	Hypocreales	Stachybotryaceae	Achroiostachys	Achroiostachys_humicola	fungi_P71_7_GPB1_Pi_72	7_GPB1_Pi_72	7_GPB1_Pi	5_dsRNA_Pi	0
ASV109	Fungi	Ascomycota	Sordariomycetes	Hypocreales	Stachybotryaceae	Achroiostachys	Achroiostachys_humicola	fungi_P7_4_Non_Specific_24	4_NSP_24	4_NSP	2_NSP	0
ASV109	Fungi	Ascomycota	Sordariomycetes	Hypocreales	Stachybotryaceae	Achroiostachys	Achroiostachys_humicola	fungi_P57_7_GPB1_Pi_48	7_GPB1_Pi_48	7_GPB1_Pi	5_dsRNA_Pi	0
ASV109	Fungi	Ascomycota	Sordariomycetes	Hypocreales	Stachybotryaceae	Achroiostachys	Achroiostachys_humicola	fungi_P43_8_Cut3_72	8_CUT3_72	8_CUT3	4_dsRNA	0
ASV109	Fungi	Ascomycota	Sordariomycetes	Hypocreales	Stachybotryaceae	Achroiostachys	Achroiostachys_humicola	fungi_P61_1_No_Treatment_Pi_72	1_NT_Pi_72	1_NT_Pi	1_ND_Pi	0
ASV109	Fungi	Ascomycota	Sordariomycetes	Hypocreales	Stachybotryaceae	Achroiostachys	Achroiostachys_humicola	fungi_P13_8_Cut3_24	8_CUT3_24	8_CUT3	4_dsRNA	0
ASV109	Fungi	Ascomycota	Sordariomycetes	Hypocreales	Stachybotryaceae	Achroiostachys	Achroiostachys_humicola	fungi_P38_4_Non_Specific_72	4_NSP_72	4_NSP	2_NSP	0
ASV109	Fungi	Ascomycota	Sordariomycetes	Hypocreales	Stachybotryaceae	Achroiostachys	Achroiostachys_humicola	fungi_P63_1_No_Treatment_Pi_72	1_NT_Pi_72	1_NT_Pi	1_ND_Pi	0
ASV109	Fungi	Ascomycota	Sordariomycetes	Hypocreales	Stachybotryaceae	Achroiostachys	Achroiostachys_humicola	fungi_P45_8_Cut3_72	8_CUT3_72	8_CUT3	4_dsRNA	0
ASV109	Fungi	Ascomycota	Sordariomycetes	Hypocreales	Stachybotryaceae	Achroiostachys	Achroiostachys_humicola	fungi_P44_8_Cut3_72	8_CUT3_72	8_CUT3	4_dsRNA	0
ASV109	Fungi	Ascomycota	Sordariomycetes	Hypocreales	Stachybotryaceae	Achroiostachys	Achroiostachys_humicola	fungi_P19_2_Water_48	2_WT_48	2_WT	0_ND	0
ASV109	Fungi	Ascomycota	Sordariomycetes	Hypocreales	Stachybotryaceae	Achroiostachys	Achroiostachys_humicola	fungi_P47_1_No_Treatment_Pi_48	1_NT_Pi_48	1_NT_Pi	1_ND_Pi	0
ASV109	Fungi	Ascomycota	Sordariomycetes	Hypocreales	Stachybotryaceae	Achroiostachys	Achroiostachys_humicola	fungi_P37_4_Non_Specific_72	4_NSP_72	4_NSP	2_NSP	0
ASV109	Fungi	Ascomycota	Sordariomycetes	Hypocreales	Stachybotryaceae	Achroiostachys	Achroiostachys_humicola	fungi_P55_7_GPB1_Pi_48	7_GPB1_Pi_48	7_GPB1_Pi	5_dsRNA_Pi	0
ASV109	Fungi	Ascomycota	Sordariomycetes	Hypocreales	Stachybotryaceae	Achroiostachys	Achroiostachys_humicola	fungi_P73_9_Cut3_Pi_72	9_CUT3_Pi_72	9_CUT3_Pi	5_dsRNA_Pi	0
ASV109	Fungi	Ascomycota	Sordariomycetes	Hypocreales	Stachybotryaceae	Achroiostachys	Achroiostachys_humicola	fungi_P1_0_No_Treatment_24	0_NT_24	0_NT	0_ND	0
ASV109	Fungi	Ascomycota	Sordariomycetes	Hypocreales	Stachybotryaceae	Achroiostachys	Achroiostachys_humicola	fungi_P36_2_Water_72	2_WT_72	2_WT	0_ND	0
ASV109	Fungi	Ascomycota	Sordariomycetes	Hypocreales	Stachybotryaceae	Achroiostachys	Achroiostachys_humicola	fungi_P69_5_Non_Specific_Pi_72	5_NSP_Pi_72	5_NSP_Pi	3_NSP_Pi	0
ASV109	Fungi	Ascomycota	Sordariomycetes	Hypocreales	Stachybotryaceae	Achroiostachys	Achroiostachys_humicola	fungi_P16_0_No_Treatment_48	0_NT_48	0_NT	0_ND	0
ASV109	Fungi	Ascomycota	Sordariomycetes	Hypocreales	Stachybotryaceae	Achroiostachys	Achroiostachys_humicola	fungi_P54_5_Non_Specific_Pi_48	5_NSP_Pi_48	5_NSP_Pi	3_NSP_Pi	0
ASV109	Fungi	Ascomycota	Sordariomycetes	Hypocreales	Stachybotryaceae	Achroiostachys	Achroiostachys_humicola	fungi_P75_9_Cut3_Pi_72	9_CUT3_Pi_72	9_CUT3_Pi	5_dsRNA_Pi	0
ASV109	Fungi	Ascomycota	Sordariomycetes	Hypocreales	Stachybotryaceae	Achroiostachys	Achroiostachys_humicola	fungi_P62_1_No_Treatment_Pi_72	1_NT_Pi_72	1_NT_Pi	1_ND_Pi	0
ASV109	Fungi	Ascomycota	Sordariomycetes	Hypocreales	Stachybotryaceae	Achroiostachys	Achroiostachys_humicola	fungi_P67_5_Non_Specific_Pi_72	5_NSP_Pi_72	5_NSP_Pi	3_NSP_Pi	0
ASV109	Fungi	Ascomycota	Sordariomycetes	Hypocreales	Stachybotryaceae	Achroiostachys	Achroiostachys_humicola	fungi_P52_5_Non_Specific_Pi_48	5_NSP_Pi_48	5_NSP_Pi	3_NSP_Pi	0
ASV109	Fungi	Ascomycota	Sordariomycetes	Hypocreales	Stachybotryaceae	Achroiostachys	Achroiostachys_humicola	fungi_P12_6_GPB1_24	6_GPB1_24	6_GPB1	4_dsRNA	0
ASV109	Fungi	Ascomycota	Sordariomycetes	Hypocreales	Stachybotryaceae	Achroiostachys	Achroiostachys_humicola	fungi_P33_0_No_Treatment_72	0_NT_72	0_NT	0_ND	0
ASV109	Fungi	Ascomycota	Sordariomycetes	Hypocreales	Stachybotryaceae	Achroiostachys	Achroiostachys_humicola	fungi_P66_3_Water_Pi_72	3_WT_Pi_72	3_WT_Pi	1_ND_Pi	0
ASV109	Fungi	Ascomycota	Sordariomycetes	Hypocreales	Stachybotryaceae	Achroiostachys	Achroiostachys_humicola	fungi_P41_6_GPB1_72	6_GPB1_72	6_GPB1	4_dsRNA	0
ASV109	Fungi	Ascomycota	Sordariomycetes	Hypocreales	Stachybotryaceae	Achroiostachys	Achroiostachys_humicola	fungi_P31_0_No_Treatment_72	0_NT_72	0_NT	0_ND	0
ASV109	Fungi	Ascomycota	Sordariomycetes	Hypocreales	Stachybotryaceae	Achroiostachys	Achroiostachys_humicola	fungi_P72_7_GPB1_Pi_72	7_GPB1_Pi_72	7_GPB1_Pi	5_dsRNA_Pi	0
ASV109	Fungi	Ascomycota	Sordariomycetes	Hypocreales	Stachybotryaceae	Achroiostachys	Achroiostachys_humicola	fungi_P35_2_Water_72	2_WT_72	2_WT	0_ND	0
ASV109	Fungi	Ascomycota	Sordariomycetes	Hypocreales	Stachybotryaceae	Achroiostachys	Achroiostachys_humicola	fungi_P17_0_No_Treatment_48	0_NT_48	0_NT	0_ND	0
ASV109	Fungi	Ascomycota	Sordariomycetes	Hypocreales	Stachybotryaceae	Achroiostachys	Achroiostachys_humicola	fungi_P27_6_GPB1_48	6_GPB1_48	6_GPB1	4_dsRNA	0
ASV109	Fungi	Ascomycota	Sordariomycetes	Hypocreales	Stachybotryaceae	Achroiostachys	Achroiostachys_humicola	fungi_P8_4_Non_Specific_24	4_NSP_24	4_NSP	2_NSP	0
ASV109	Fungi	Ascomycota	Sordariomycetes	Hypocreales	Stachybotryaceae	Achroiostachys	Achroiostachys_humicola	fungi_P53_5_Non_Specific_Pi_48	5_NSP_Pi_48	5_NSP_Pi	3_NSP_Pi	0
ASV109	Fungi	Ascomycota	Sordariomycetes	Hypocreales	Stachybotryaceae	Achroiostachys	Achroiostachys_humicola	fungi_P9_4_Non_Specific_24	4_NSP_24	4_NSP	2_NSP	0
ASV109	Fungi	Ascomycota	Sordariomycetes	Hypocreales	Stachybotryaceae	Achroiostachys	Achroiostachys_humicola	fungi_P2_0_No_Treatment_24	0_NT_24	0_NT	0_ND	0
ASV109	Fungi	Ascomycota	Sordariomycetes	Hypocreales	Stachybotryaceae	Achroiostachys	Achroiostachys_humicola	fungi_P32_0_No_Treatment_72	0_NT_72	0_NT	0_ND	0
ASV109	Fungi	Ascomycota	Sordariomycetes	Hypocreales	Stachybotryaceae	Achroiostachys	Achroiostachys_humicola	fungi_P68_5_Non_Specific_Pi_72	5_NSP_Pi_72	5_NSP_Pi	3_NSP_Pi	0
ASV11	Fungi	Ascomycota	Sordariomycetes	Xylariales	Apiosporaceae	Apiospora	Apiospora_marii	fungi_P51_3_Water_Pi_48	3_WT_Pi_48	3_WT_Pi	1_ND_Pi	19.0656
ASV11	Fungi	Ascomycota	Sordariomycetes	Xylariales	Apiosporaceae	Apiospora	Apiospora_marii	fungi_P60_9_Cut3_Pi_48	9_CUT3_Pi_48	9_CUT3_Pi	5_dsRNA_Pi	18.2691
ASV11	Fungi	Ascomycota	Sordariomycetes	Xylariales	Apiosporaceae	Apiospora	Apiospora_marii	fungi_P47_1_No_Treatment_Pi_48	1_NT_Pi_48	1_NT_Pi	1_ND_Pi	15.6877
ASV11	Fungi	Ascomycota	Sordariomycetes	Xylariales	Apiosporaceae	Apiospora	Apiospora_marii	fungi_P26_6_GPB1_48	6_GPB1_48	6_GPB1	4_dsRNA	12.068
ASV11	Fungi	Ascomycota	Sordariomycetes	Xylariales	Apiosporaceae	Apiospora	Apiospora_marii	fungi_P53_5_Non_Specific_Pi_48	5_NSP_Pi_48	5_NSP_Pi	3_NSP_Pi	9.35855
ASV11	Fungi	Ascomycota	Sordariomycetes	Xylariales	Apiosporaceae	Apiospora	Apiospora_marii	fungi_P7_4_Non_Specific_24	4_NSP_24	4_NSP	2_NSP	8.59053
ASV11	Fungi	Ascomycota	Sordariomycetes	Xylariales	Apiosporaceae	Apiospora	Apiospora_marii	fungi_P67_5_Non_Specific_Pi_72	5_NSP_Pi_72	5_NSP_Pi	3_NSP_Pi	8.34874
ASV11	Fungi	Ascomycota	Sordariomycetes	Xylariales	Apiosporaceae	Apiospora	Apiospora_marii	fungi_P49_3_Water_Pi_48	3_WT_Pi_48	3_WT_Pi	1_ND_Pi	7.09003
ASV11	Fungi	Ascomycota	Sordariomycetes	Xylariales	Apiosporaceae	Apiospora	Apiospora_marii	fungi_P44_8_Cut3_72	8_CUT3_72	8_CUT3	4_dsRNA	3.64813
ASV11	Fungi	Ascomycota	Sordariomycetes	Xylariales	Apiosporaceae	Apiospora	Apiospora_marii	fungi_P21_2_Water_48	2_WT_48	2_WT	0_ND	3.07922
ASV11	Fungi	Ascomycota	Sordariomycetes	Xylariales	Apiosporaceae	Apiospora	Apiospora_marii	fungi_P73_9_Cut3_Pi_72	9_CUT3_Pi_72	9_CUT3_Pi	5_dsRNA_Pi	2.99388
ASV11	Fungi	Ascomycota	Sordariomycetes	Xylariales	Apiosporaceae	Apiospora	Apiospora_marii	fungi_P19_2_Water_48	2_WT_48	2_WT	0_ND	2.97966
ASV11	Fungi	Ascomycota	Sordariomycetes	Xylariales	Apiosporaceae	Apiospora	Apiospora_marii	fungi_P38_4_Non_Specific_72	4_NSP_72	4_NSP	2_NSP	2.89433
ASV11	Fungi	Ascomycota	Sordariomycetes	Xylariales	Apiosporaceae	Apiospora	Apiospora_marii	fungi_P71_7_GPB1_Pi_72	7_GPB1_Pi_72	7_GPB1_Pi	5_dsRNA_Pi	2.84455
ASV11	Fungi	Ascomycota	Sordariomycetes	Xylariales	Apiosporaceae	Apiospora	Apiospora_marii	fungi_P52_5_Non_Specific_Pi_48	5_NSP_Pi_48	5_NSP_Pi	3_NSP_Pi	2.63832
ASV11	Fungi	Ascomycota	Sordariomycetes	Xylariales	Apiosporaceae	Apiospora	Apiospora_marii	fungi_P46_1_No_Treatment_Pi_48	1_NT_Pi_48	1_NT_Pi	1_ND_Pi	2.57431
ASV11	Fungi	Ascomycota	Sordariomycetes	Xylariales	Apiosporaceae	Apiospora	Apiospora_marii	fungi_P6_2_Water_24	2_WT_24	2_WT	0_ND	2.49609
ASV11	Fungi	Ascomycota	Sordariomycetes	Xylariales	Apiosporaceae	Apiospora	Apiospora_marii	fungi_P4_2_Water_24	2_WT_24	2_WT	0_ND	1.84895
ASV11	Fungi	Ascomycota	Sordariomycetes	Xylariales	Apiosporaceae	Apiospora	Apiospora_marii	fungi_P54_5_Non_Specific_Pi_48	5_NSP_Pi_48	5_NSP_Pi	3_NSP_Pi	1.82762
ASV11	Fungi	Ascomycota	Sordariomycetes	Xylariales	Apiosporaceae	Apiospora	Apiospora_marii	fungi_P31_0_No_Treatment_72	0_NT_72	0_NT	0_ND	1.46494
ASV11	Fungi	Ascomycota	Sordariomycetes	Xylariales	Apiosporaceae	Apiospora	Apiospora_marii	fungi_P1_0_No_Treatment_24	0_NT_24	0_NT	0_ND	1.3156
ASV11	Fungi	Ascomycota	Sordariomycetes	Xylariales	Apiosporaceae	Apiospora	Apiospora_marii	fungi_P75_9_Cut3_Pi_72	9_CUT3_Pi_72	9_CUT3_Pi	5_dsRNA_Pi	1.2516
ASV11	Fungi	Ascomycota	Sordariomycetes	Xylariales	Apiosporaceae	Apiospora	Apiospora_marii	fungi_P64_3_Water_Pi_72	3_WT_Pi_72	3_WT_Pi	1_ND_Pi	1.1876
ASV11	Fungi	Ascomycota	Sordariomycetes	Xylariales	Apiosporaceae	Apiospora	Apiospora_marii	fungi_P22_4_Non_Specific_48	4_NSP_48	4_NSP	2_NSP	1.07382
ASV11	Fungi	Ascomycota	Sordariomycetes	Xylariales	Apiosporaceae	Apiospora	Apiospora_marii	fungi_P28_8_Cut3_48	8_CUT3_48	8_CUT3	4_dsRNA	1.05959
ASV11	Fungi	Ascomycota	Sordariomycetes	Xylariales	Apiosporaceae	Apiospora	Apiospora_marii	fungi_P30_8_Cut3_48	8_CUT3_48	8_CUT3	4_dsRNA	1.05959
ASV11	Fungi	Ascomycota	Sordariomycetes	Xylariales	Apiosporaceae	Apiospora	Apiospora_marii	fungi_P2_0_No_Treatment_24	0_NT_24	0_NT	0_ND	1.04537
ASV11	Fungi	Ascomycota	Sordariomycetes	Xylariales	Apiosporaceae	Apiospora	Apiospora_marii	fungi_P15_8_Cut3_24	8_CUT3_24	8_CUT3	4_dsRNA	1.03115
ASV11	Fungi	Ascomycota	Sordariomycetes	Xylariales	Apiosporaceae	Apiospora	Apiospora_marii	fungi_P66_3_Water_Pi_72	3_WT_Pi_72	3_WT_Pi	1_ND_Pi	1.0027
ASV11	Fungi	Ascomycota	Sordariomycetes	Xylariales	Apiosporaceae	Apiospora	Apiospora_marii	fungi_P69_5_Non_Specific_Pi_72	5_NSP_Pi_72	5_NSP_Pi	3_NSP_Pi	0.981368
ASV11	Fungi	Ascomycota	Sordariomycetes	Xylariales	Apiosporaceae	Apiospora	Apiospora_marii	fungi_P11_6_GPB1_24	6_GPB1_24	6_GPB1	4_dsRNA	0.974257
ASV11	Fungi	Ascomycota	Sordariomycetes	Xylariales	Apiosporaceae	Apiospora	Apiospora_marii	fungi_P62_1_No_Treatment_Pi_72	1_NT_Pi_72	1_NT_Pi	1_ND_Pi	0.945811
ASV11	Fungi	Ascomycota	Sordariomycetes	Xylariales	Apiosporaceae	Apiospora	Apiospora_marii	fungi_P10_6_GPB1_24	6_GPB1_24	6_GPB1	4_dsRNA	0.881809
ASV11	Fungi	Ascomycota	Sordariomycetes	Xylariales	Apiosporaceae	Apiospora	Apiospora_marii	fungi_P14_8_Cut3_24	8_CUT3_24	8_CUT3	4_dsRNA	0.689802
ASV11	Fungi	Ascomycota	Sordariomycetes	Xylariales	Apiosporaceae	Apiospora	Apiospora_marii	fungi_P33_0_No_Treatment_72	0_NT_72	0_NT	0_ND	0.647134
ASV11	Fungi	Ascomycota	Sordariomycetes	Xylariales	Apiosporaceae	Apiospora	Apiospora_marii	fungi_P55_7_GPB1_Pi_48	7_GPB1_Pi_48	7_GPB1_Pi	5_dsRNA_Pi	0.590243
ASV11	Fungi	Ascomycota	Sordariomycetes	Xylariales	Apiosporaceae	Apiospora	Apiospora_marii	fungi_P43_8_Cut3_72	8_CUT3_72	8_CUT3	4_dsRNA	0.547575
ASV11	Fungi	Ascomycota	Sordariomycetes	Xylariales	Apiosporaceae	Apiospora	Apiospora_marii	fungi_P45_8_Cut3_72	8_CUT3_72	8_CUT3	4_dsRNA	0.504907
ASV11	Fungi	Ascomycota	Sordariomycetes	Xylariales	Apiosporaceae	Apiospora	Apiospora_marii	fungi_P37_4_Non_Specific_72	4_NSP_72	4_NSP	2_NSP	0.476461
ASV11	Fungi	Ascomycota	Sordariomycetes	Xylariales	Apiosporaceae	Apiospora	Apiospora_marii	fungi_P35_2_Water_72	2_WT_72	2_WT	0_ND	0.440905
ASV11	Fungi	Ascomycota	Sordariomycetes	Xylariales	Apiosporaceae	Apiospora	Apiospora_marii	fungi_P24_4_Non_Specific_48	4_NSP_48	4_NSP	2_NSP	0.41957
ASV11	Fungi	Ascomycota	Sordariomycetes	Xylariales	Apiosporaceae	Apiospora	Apiospora_marii	fungi_P40_6_GPB1_72	6_GPB1_72	6_GPB1	4_dsRNA	0.41957
ASV11	Fungi	Ascomycota	Sordariomycetes	Xylariales	Apiosporaceae	Apiospora	Apiospora_marii	fungi_P34_2_Water_72	2_WT_72	2_WT	0_ND	0.384014
ASV11	Fungi	Ascomycota	Sordariomycetes	Xylariales	Apiosporaceae	Apiospora	Apiospora_marii	fungi_P12_6_GPB1_24	6_GPB1_24	6_GPB1	4_dsRNA	0.355568
ASV11	Fungi	Ascomycota	Sordariomycetes	Xylariales	Apiosporaceae	Apiospora	Apiospora_marii	fungi_P68_5_Non_Specific_Pi_72	5_NSP_Pi_72	5_NSP_Pi	3_NSP_Pi	0.320011
ASV11	Fungi	Ascomycota	Sordariomycetes	Xylariales	Apiosporaceae	Apiospora	Apiospora_marii	fungi_P29_8_Cut3_48	8_CUT3_48	8_CUT3	4_dsRNA	0.291566
ASV11	Fungi	Ascomycota	Sordariomycetes	Xylariales	Apiosporaceae	Apiospora	Apiospora_marii	fungi_P5_2_Water_24	2_WT_24	2_WT	0_ND	0.284455
ASV11	Fungi	Ascomycota	Sordariomycetes	Xylariales	Apiosporaceae	Apiospora	Apiospora_marii	fungi_P18_0_No_Treatment_48	0_NT_48	0_NT	0_ND	0.277343
ASV11	Fungi	Ascomycota	Sordariomycetes	Xylariales	Apiosporaceae	Apiospora	Apiospora_marii	fungi_P39_4_Non_Specific_72	4_NSP_72	4_NSP	2_NSP	0.270232
ASV11	Fungi	Ascomycota	Sordariomycetes	Xylariales	Apiosporaceae	Apiospora	Apiospora_marii	fungi_P61_1_No_Treatment_Pi_72	1_NT_Pi_72	1_NT_Pi	1_ND_Pi	0.270232
ASV11	Fungi	Ascomycota	Sordariomycetes	Xylariales	Apiosporaceae	Apiospora	Apiospora_marii	fungi_P58_9_Cut3_Pi_48	9_CUT3_Pi_48	9_CUT3_Pi	5_dsRNA_Pi	0.26312
ASV11	Fungi	Ascomycota	Sordariomycetes	Xylariales	Apiosporaceae	Apiospora	Apiospora_marii	fungi_P72_7_GPB1_Pi_72	7_GPB1_Pi_72	7_GPB1_Pi	5_dsRNA_Pi	0.26312
ASV11	Fungi	Ascomycota	Sordariomycetes	Xylariales	Apiosporaceae	Apiospora	Apiospora_marii	fungi_P16_0_No_Treatment_48	0_NT_48	0_NT	0_ND	0.199118
ASV11	Fungi	Ascomycota	Sordariomycetes	Xylariales	Apiosporaceae	Apiospora	Apiospora_marii	fungi_P25_6_GPB1_48	6_GPB1_48	6_GPB1	4_dsRNA	0.199118
ASV11	Fungi	Ascomycota	Sordariomycetes	Xylariales	Apiosporaceae	Apiospora	Apiospora_marii	fungi_P41_6_GPB1_72	6_GPB1_72	6_GPB1	4_dsRNA	0.163561
ASV11	Fungi	Ascomycota	Sordariomycetes	Xylariales	Apiosporaceae	Apiospora	Apiospora_marii	fungi_P48_1_No_Treatment_Pi_48	1_NT_Pi_48	1_NT_Pi	1_ND_Pi	0.142227
ASV11	Fungi	Ascomycota	Sordariomycetes	Xylariales	Apiosporaceae	Apiospora	Apiospora_marii	fungi_P65_3_Water_Pi_72	3_WT_Pi_72	3_WT_Pi	1_ND_Pi	0.142227
ASV11	Fungi	Ascomycota	Sordariomycetes	Xylariales	Apiosporaceae	Apiospora	Apiospora_marii	fungi_P8_4_Non_Specific_24	4_NSP_24	4_NSP	2_NSP	0.0995591
ASV11	Fungi	Ascomycota	Sordariomycetes	Xylariales	Apiosporaceae	Apiospora	Apiospora_marii	fungi_P42_6_GPB1_72	6_GPB1_72	6_GPB1	4_dsRNA	0.0924477
ASV11	Fungi	Ascomycota	Sordariomycetes	Xylariales	Apiosporaceae	Apiospora	Apiospora_marii	fungi_P36_2_Water_72	2_WT_72	2_WT	0_ND	0.0924477
ASV11	Fungi	Ascomycota	Sordariomycetes	Xylariales	Apiosporaceae	Apiospora	Apiospora_marii	fungi_P74_9_Cut3_Pi_72	9_CUT3_Pi_72	9_CUT3_Pi	5_dsRNA_Pi	0.078225
ASV11	Fungi	Ascomycota	Sordariomycetes	Xylariales	Apiosporaceae	Apiospora	Apiospora_marii	fungi_P59_9_Cut3_Pi_48	9_CUT3_Pi_48	9_CUT3_Pi	5_dsRNA_Pi	0.0711136
ASV11	Fungi	Ascomycota	Sordariomycetes	Xylariales	Apiosporaceae	Apiospora	Apiospora_marii	fungi_P56_7_GPB1_Pi_48	7_GPB1_Pi_48	7_GPB1_Pi	5_dsRNA_Pi	0.0711136
ASV11	Fungi	Ascomycota	Sordariomycetes	Xylariales	Apiosporaceae	Apiospora	Apiospora_marii	fungi_P27_6_GPB1_48	6_GPB1_48	6_GPB1	4_dsRNA	0.0640023
ASV11	Fungi	Ascomycota	Sordariomycetes	Xylariales	Apiosporaceae	Apiospora	Apiospora_marii	fungi_P17_0_No_Treatment_48	0_NT_48	0_NT	0_ND	0.0568909
ASV11	Fungi	Ascomycota	Sordariomycetes	Xylariales	Apiosporaceae	Apiospora	Apiospora_marii	fungi_P70_7_GPB1_Pi_72	7_GPB1_Pi_72	7_GPB1_Pi	5_dsRNA_Pi	0.0568909
ASV11	Fungi	Ascomycota	Sordariomycetes	Xylariales	Apiosporaceae	Apiospora	Apiospora_marii	fungi_P20_2_Water_48	2_WT_48	2_WT	0_ND	0.0497795
ASV11	Fungi	Ascomycota	Sordariomycetes	Xylariales	Apiosporaceae	Apiospora	Apiospora_marii	fungi_P50_3_Water_Pi_48	3_WT_Pi_48	3_WT_Pi	1_ND_Pi	0.0213341
ASV11	Fungi	Ascomycota	Sordariomycetes	Xylariales	Apiosporaceae	Apiospora	Apiospora_marii	fungi_P32_0_No_Treatment_72	0_NT_72	0_NT	0_ND	0
ASV11	Fungi	Ascomycota	Sordariomycetes	Xylariales	Apiosporaceae	Apiospora	Apiospora_marii	fungi_P13_8_Cut3_24	8_CUT3_24	8_CUT3	4_dsRNA	0
ASV11	Fungi	Ascomycota	Sordariomycetes	Xylariales	Apiosporaceae	Apiospora	Apiospora_marii	fungi_P23_4_Non_Specific_48	4_NSP_48	4_NSP	2_NSP	0
ASV11	Fungi	Ascomycota	Sordariomycetes	Xylariales	Apiosporaceae	Apiospora	Apiospora_marii	fungi_P9_4_Non_Specific_24	4_NSP_24	4_NSP	2_NSP	0
ASV11	Fungi	Ascomycota	Sordariomycetes	Xylariales	Apiosporaceae	Apiospora	Apiospora_marii	fungi_P3_0_No_Treatment_24	0_NT_24	0_NT	0_ND	0
ASV11	Fungi	Ascomycota	Sordariomycetes	Xylariales	Apiosporaceae	Apiospora	Apiospora_marii	fungi_P63_1_No_Treatment_Pi_72	1_NT_Pi_72	1_NT_Pi	1_ND_Pi	0
ASV11	Fungi	Ascomycota	Sordariomycetes	Xylariales	Apiosporaceae	Apiospora	Apiospora_marii	fungi_P57_7_GPB1_Pi_48	7_GPB1_Pi_48	7_GPB1_Pi	5_dsRNA_Pi	0
ASV110	Fungi	Ascomycota	Dothideomycetes	Capnodiales	Cladosporiaceae	Cladosporium		fungi_P37_4_Non_Specific_72	4_NSP_72	4_NSP	2_NSP	0.860475
ASV110	Fungi	Ascomycota	Dothideomycetes	Capnodiales	Cladosporiaceae	Cladosporium		fungi_P12_6_GPB1_24	6_GPB1_24	6_GPB1	4_dsRNA	0.689802
ASV110	Fungi	Ascomycota	Dothideomycetes	Capnodiales	Cladosporiaceae	Cladosporium		fungi_P41_6_GPB1_72	6_GPB1_72	6_GPB1	4_dsRNA	0.369791
ASV110	Fungi	Ascomycota	Dothideomycetes	Capnodiales	Cladosporiaceae	Cladosporium		fungi_P5_2_Water_24	2_WT_24	2_WT	0_ND	0
ASV110	Fungi	Ascomycota	Dothideomycetes	Capnodiales	Cladosporiaceae	Cladosporium		fungi_P56_7_GPB1_Pi_48	7_GPB1_Pi_48	7_GPB1_Pi	5_dsRNA_Pi	0
ASV110	Fungi	Ascomycota	Dothideomycetes	Capnodiales	Cladosporiaceae	Cladosporium		fungi_P1_0_No_Treatment_24	0_NT_24	0_NT	0_ND	0
ASV110	Fungi	Ascomycota	Dothideomycetes	Capnodiales	Cladosporiaceae	Cladosporium		fungi_P16_0_No_Treatment_48	0_NT_48	0_NT	0_ND	0
ASV110	Fungi	Ascomycota	Dothideomycetes	Capnodiales	Cladosporiaceae	Cladosporium		fungi_P18_0_No_Treatment_48	0_NT_48	0_NT	0_ND	0
ASV110	Fungi	Ascomycota	Dothideomycetes	Capnodiales	Cladosporiaceae	Cladosporium		fungi_P21_2_Water_48	2_WT_48	2_WT	0_ND	0
ASV110	Fungi	Ascomycota	Dothideomycetes	Capnodiales	Cladosporiaceae	Cladosporium		fungi_P3_0_No_Treatment_24	0_NT_24	0_NT	0_ND	0
ASV110	Fungi	Ascomycota	Dothideomycetes	Capnodiales	Cladosporiaceae	Cladosporium		fungi_P22_4_Non_Specific_48	4_NSP_48	4_NSP	2_NSP	0
ASV110	Fungi	Ascomycota	Dothideomycetes	Capnodiales	Cladosporiaceae	Cladosporium		fungi_P38_4_Non_Specific_72	4_NSP_72	4_NSP	2_NSP	0
ASV110	Fungi	Ascomycota	Dothideomycetes	Capnodiales	Cladosporiaceae	Cladosporium		fungi_P28_8_Cut3_48	8_CUT3_48	8_CUT3	4_dsRNA	0
ASV110	Fungi	Ascomycota	Dothideomycetes	Capnodiales	Cladosporiaceae	Cladosporium		fungi_P48_1_No_Treatment_Pi_48	1_NT_Pi_48	1_NT_Pi	1_ND_Pi	0
ASV110	Fungi	Ascomycota	Dothideomycetes	Capnodiales	Cladosporiaceae	Cladosporium		fungi_P66_3_Water_Pi_72	3_WT_Pi_72	3_WT_Pi	1_ND_Pi	0
ASV110	Fungi	Ascomycota	Dothideomycetes	Capnodiales	Cladosporiaceae	Cladosporium		fungi_P19_2_Water_48	2_WT_48	2_WT	0_ND	0
ASV110	Fungi	Ascomycota	Dothideomycetes	Capnodiales	Cladosporiaceae	Cladosporium		fungi_P23_4_Non_Specific_48	4_NSP_48	4_NSP	2_NSP	0
ASV110	Fungi	Ascomycota	Dothideomycetes	Capnodiales	Cladosporiaceae	Cladosporium		fungi_P71_7_GPB1_Pi_72	7_GPB1_Pi_72	7_GPB1_Pi	5_dsRNA_Pi	0
ASV110	Fungi	Ascomycota	Dothideomycetes	Capnodiales	Cladosporiaceae	Cladosporium		fungi_P7_4_Non_Specific_24	4_NSP_24	4_NSP	2_NSP	0
ASV110	Fungi	Ascomycota	Dothideomycetes	Capnodiales	Cladosporiaceae	Cladosporium		fungi_P30_8_Cut3_48	8_CUT3_48	8_CUT3	4_dsRNA	0
ASV110	Fungi	Ascomycota	Dothideomycetes	Capnodiales	Cladosporiaceae	Cladosporium		fungi_P10_6_GPB1_24	6_GPB1_24	6_GPB1	4_dsRNA	0
ASV110	Fungi	Ascomycota	Dothideomycetes	Capnodiales	Cladosporiaceae	Cladosporium		fungi_P4_2_Water_24	2_WT_24	2_WT	0_ND	0
ASV110	Fungi	Ascomycota	Dothideomycetes	Capnodiales	Cladosporiaceae	Cladosporium		fungi_P2_0_No_Treatment_24	0_NT_24	0_NT	0_ND	0
ASV110	Fungi	Ascomycota	Dothideomycetes	Capnodiales	Cladosporiaceae	Cladosporium		fungi_P26_6_GPB1_48	6_GPB1_48	6_GPB1	4_dsRNA	0
ASV110	Fungi	Ascomycota	Dothideomycetes	Capnodiales	Cladosporiaceae	Cladosporium		fungi_P14_8_Cut3_24	8_CUT3_24	8_CUT3	4_dsRNA	0
ASV110	Fungi	Ascomycota	Dothideomycetes	Capnodiales	Cladosporiaceae	Cladosporium		fungi_P32_0_No_Treatment_72	0_NT_72	0_NT	0_ND	0
ASV110	Fungi	Ascomycota	Dothideomycetes	Capnodiales	Cladosporiaceae	Cladosporium		fungi_P36_2_Water_72	2_WT_72	2_WT	0_ND	0
ASV110	Fungi	Ascomycota	Dothideomycetes	Capnodiales	Cladosporiaceae	Cladosporium		fungi_P11_6_GPB1_24	6_GPB1_24	6_GPB1	4_dsRNA	0
ASV110	Fungi	Ascomycota	Dothideomycetes	Capnodiales	Cladosporiaceae	Cladosporium		fungi_P29_8_Cut3_48	8_CUT3_48	8_CUT3	4_dsRNA	0
ASV110	Fungi	Ascomycota	Dothideomycetes	Capnodiales	Cladosporiaceae	Cladosporium		fungi_P13_8_Cut3_24	8_CUT3_24	8_CUT3	4_dsRNA	0
ASV110	Fungi	Ascomycota	Dothideomycetes	Capnodiales	Cladosporiaceae	Cladosporium		fungi_P17_0_No_Treatment_48	0_NT_48	0_NT	0_ND	0
ASV110	Fungi	Ascomycota	Dothideomycetes	Capnodiales	Cladosporiaceae	Cladosporium		fungi_P60_9_Cut3_Pi_48	9_CUT3_Pi_48	9_CUT3_Pi	5_dsRNA_Pi	0
ASV110	Fungi	Ascomycota	Dothideomycetes	Capnodiales	Cladosporiaceae	Cladosporium		fungi_P20_2_Water_48	2_WT_48	2_WT	0_ND	0
ASV110	Fungi	Ascomycota	Dothideomycetes	Capnodiales	Cladosporiaceae	Cladosporium		fungi_P50_3_Water_Pi_48	3_WT_Pi_48	3_WT_Pi	1_ND_Pi	0
ASV110	Fungi	Ascomycota	Dothideomycetes	Capnodiales	Cladosporiaceae	Cladosporium		fungi_P46_1_No_Treatment_Pi_48	1_NT_Pi_48	1_NT_Pi	1_ND_Pi	0
ASV110	Fungi	Ascomycota	Dothideomycetes	Capnodiales	Cladosporiaceae	Cladosporium		fungi_P42_6_GPB1_72	6_GPB1_72	6_GPB1	4_dsRNA	0
ASV110	Fungi	Ascomycota	Dothideomycetes	Capnodiales	Cladosporiaceae	Cladosporium		fungi_P8_4_Non_Specific_24	4_NSP_24	4_NSP	2_NSP	0
ASV110	Fungi	Ascomycota	Dothideomycetes	Capnodiales	Cladosporiaceae	Cladosporium		fungi_P24_4_Non_Specific_48	4_NSP_48	4_NSP	2_NSP	0
ASV110	Fungi	Ascomycota	Dothideomycetes	Capnodiales	Cladosporiaceae	Cladosporium		fungi_P62_1_No_Treatment_Pi_72	1_NT_Pi_72	1_NT_Pi	1_ND_Pi	0
ASV110	Fungi	Ascomycota	Dothideomycetes	Capnodiales	Cladosporiaceae	Cladosporium		fungi_P69_5_Non_Specific_Pi_72	5_NSP_Pi_72	5_NSP_Pi	3_NSP_Pi	0
ASV110	Fungi	Ascomycota	Dothideomycetes	Capnodiales	Cladosporiaceae	Cladosporium		fungi_P31_0_No_Treatment_72	0_NT_72	0_NT	0_ND	0
ASV110	Fungi	Ascomycota	Dothideomycetes	Capnodiales	Cladosporiaceae	Cladosporium		fungi_P9_4_Non_Specific_24	4_NSP_24	4_NSP	2_NSP	0
ASV110	Fungi	Ascomycota	Dothideomycetes	Capnodiales	Cladosporiaceae	Cladosporium		fungi_P49_3_Water_Pi_48	3_WT_Pi_48	3_WT_Pi	1_ND_Pi	0
ASV110	Fungi	Ascomycota	Dothideomycetes	Capnodiales	Cladosporiaceae	Cladosporium		fungi_P57_7_GPB1_Pi_48	7_GPB1_Pi_48	7_GPB1_Pi	5_dsRNA_Pi	0
ASV110	Fungi	Ascomycota	Dothideomycetes	Capnodiales	Cladosporiaceae	Cladosporium		fungi_P35_2_Water_72	2_WT_72	2_WT	0_ND	0
ASV110	Fungi	Ascomycota	Dothideomycetes	Capnodiales	Cladosporiaceae	Cladosporium		fungi_P40_6_GPB1_72	6_GPB1_72	6_GPB1	4_dsRNA	0
ASV110	Fungi	Ascomycota	Dothideomycetes	Capnodiales	Cladosporiaceae	Cladosporium		fungi_P6_2_Water_24	2_WT_24	2_WT	0_ND	0
ASV110	Fungi	Ascomycota	Dothideomycetes	Capnodiales	Cladosporiaceae	Cladosporium		fungi_P34_2_Water_72	2_WT_72	2_WT	0_ND	0
ASV110	Fungi	Ascomycota	Dothideomycetes	Capnodiales	Cladosporiaceae	Cladosporium		fungi_P44_8_Cut3_72	8_CUT3_72	8_CUT3	4_dsRNA	0
ASV110	Fungi	Ascomycota	Dothideomycetes	Capnodiales	Cladosporiaceae	Cladosporium		fungi_P58_9_Cut3_Pi_48	9_CUT3_Pi_48	9_CUT3_Pi	5_dsRNA_Pi	0
ASV110	Fungi	Ascomycota	Dothideomycetes	Capnodiales	Cladosporiaceae	Cladosporium		fungi_P52_5_Non_Specific_Pi_48	5_NSP_Pi_48	5_NSP_Pi	3_NSP_Pi	0
ASV110	Fungi	Ascomycota	Dothideomycetes	Capnodiales	Cladosporiaceae	Cladosporium		fungi_P39_4_Non_Specific_72	4_NSP_72	4_NSP	2_NSP	0
ASV110	Fungi	Ascomycota	Dothideomycetes	Capnodiales	Cladosporiaceae	Cladosporium		fungi_P61_1_No_Treatment_Pi_72	1_NT_Pi_72	1_NT_Pi	1_ND_Pi	0
ASV110	Fungi	Ascomycota	Dothideomycetes	Capnodiales	Cladosporiaceae	Cladosporium		fungi_P33_0_No_Treatment_72	0_NT_72	0_NT	0_ND	0
ASV110	Fungi	Ascomycota	Dothideomycetes	Capnodiales	Cladosporiaceae	Cladosporium		fungi_P70_7_GPB1_Pi_72	7_GPB1_Pi_72	7_GPB1_Pi	5_dsRNA_Pi	0
ASV110	Fungi	Ascomycota	Dothideomycetes	Capnodiales	Cladosporiaceae	Cladosporium		fungi_P47_1_No_Treatment_Pi_48	1_NT_Pi_48	1_NT_Pi	1_ND_Pi	0
ASV110	Fungi	Ascomycota	Dothideomycetes	Capnodiales	Cladosporiaceae	Cladosporium		fungi_P67_5_Non_Specific_Pi_72	5_NSP_Pi_72	5_NSP_Pi	3_NSP_Pi	0
ASV110	Fungi	Ascomycota	Dothideomycetes	Capnodiales	Cladosporiaceae	Cladosporium		fungi_P15_8_Cut3_24	8_CUT3_24	8_CUT3	4_dsRNA	0
ASV110	Fungi	Ascomycota	Dothideomycetes	Capnodiales	Cladosporiaceae	Cladosporium		fungi_P51_3_Water_Pi_48	3_WT_Pi_48	3_WT_Pi	1_ND_Pi	0
ASV110	Fungi	Ascomycota	Dothideomycetes	Capnodiales	Cladosporiaceae	Cladosporium		fungi_P75_9_Cut3_Pi_72	9_CUT3_Pi_72	9_CUT3_Pi	5_dsRNA_Pi	0
ASV110	Fungi	Ascomycota	Dothideomycetes	Capnodiales	Cladosporiaceae	Cladosporium		fungi_P68_5_Non_Specific_Pi_72	5_NSP_Pi_72	5_NSP_Pi	3_NSP_Pi	0
ASV110	Fungi	Ascomycota	Dothideomycetes	Capnodiales	Cladosporiaceae	Cladosporium		fungi_P54_5_Non_Specific_Pi_48	5_NSP_Pi_48	5_NSP_Pi	3_NSP_Pi	0
ASV110	Fungi	Ascomycota	Dothideomycetes	Capnodiales	Cladosporiaceae	Cladosporium		fungi_P65_3_Water_Pi_72	3_WT_Pi_72	3_WT_Pi	1_ND_Pi	0
ASV110	Fungi	Ascomycota	Dothideomycetes	Capnodiales	Cladosporiaceae	Cladosporium		fungi_P73_9_Cut3_Pi_72	9_CUT3_Pi_72	9_CUT3_Pi	5_dsRNA_Pi	0
ASV110	Fungi	Ascomycota	Dothideomycetes	Capnodiales	Cladosporiaceae	Cladosporium		fungi_P53_5_Non_Specific_Pi_48	5_NSP_Pi_48	5_NSP_Pi	3_NSP_Pi	0
ASV110	Fungi	Ascomycota	Dothideomycetes	Capnodiales	Cladosporiaceae	Cladosporium		fungi_P45_8_Cut3_72	8_CUT3_72	8_CUT3	4_dsRNA	0
ASV110	Fungi	Ascomycota	Dothideomycetes	Capnodiales	Cladosporiaceae	Cladosporium		fungi_P72_7_GPB1_Pi_72	7_GPB1_Pi_72	7_GPB1_Pi	5_dsRNA_Pi	0
ASV110	Fungi	Ascomycota	Dothideomycetes	Capnodiales	Cladosporiaceae	Cladosporium		fungi_P27_6_GPB1_48	6_GPB1_48	6_GPB1	4_dsRNA	0
ASV110	Fungi	Ascomycota	Dothideomycetes	Capnodiales	Cladosporiaceae	Cladosporium		fungi_P25_6_GPB1_48	6_GPB1_48	6_GPB1	4_dsRNA	0
ASV110	Fungi	Ascomycota	Dothideomycetes	Capnodiales	Cladosporiaceae	Cladosporium		fungi_P64_3_Water_Pi_72	3_WT_Pi_72	3_WT_Pi	1_ND_Pi	0
ASV110	Fungi	Ascomycota	Dothideomycetes	Capnodiales	Cladosporiaceae	Cladosporium		fungi_P63_1_No_Treatment_Pi_72	1_NT_Pi_72	1_NT_Pi	1_ND_Pi	0
ASV110	Fungi	Ascomycota	Dothideomycetes	Capnodiales	Cladosporiaceae	Cladosporium		fungi_P59_9_Cut3_Pi_48	9_CUT3_Pi_48	9_CUT3_Pi	5_dsRNA_Pi	0
ASV110	Fungi	Ascomycota	Dothideomycetes	Capnodiales	Cladosporiaceae	Cladosporium		fungi_P43_8_Cut3_72	8_CUT3_72	8_CUT3	4_dsRNA	0
ASV110	Fungi	Ascomycota	Dothideomycetes	Capnodiales	Cladosporiaceae	Cladosporium		fungi_P74_9_Cut3_Pi_72	9_CUT3_Pi_72	9_CUT3_Pi	5_dsRNA_Pi	0
ASV110	Fungi	Ascomycota	Dothideomycetes	Capnodiales	Cladosporiaceae	Cladosporium		fungi_P55_7_GPB1_Pi_48	7_GPB1_Pi_48	7_GPB1_Pi	5_dsRNA_Pi	0
ASV111	Fungi	Ascomycota	Dothideomycetes	Mycosphaerellales	Mycosphaerellaceae	Ramularia	Ramularia_mali	fungi_P35_2_Water_72	2_WT_72	2_WT	0_ND	0.462239
ASV111	Fungi	Ascomycota	Dothideomycetes	Mycosphaerellales	Mycosphaerellaceae	Ramularia	Ramularia_mali	fungi_P8_4_Non_Specific_24	4_NSP_24	4_NSP	2_NSP	0.305789
ASV111	Fungi	Ascomycota	Dothideomycetes	Mycosphaerellales	Mycosphaerellaceae	Ramularia	Ramularia_mali	fungi_P27_6_GPB1_48	6_GPB1_48	6_GPB1	4_dsRNA	0.298677
ASV111	Fungi	Ascomycota	Dothideomycetes	Mycosphaerellales	Mycosphaerellaceae	Ramularia	Ramularia_mali	fungi_P43_8_Cut3_72	8_CUT3_72	8_CUT3	4_dsRNA	0.291566
ASV111	Fungi	Ascomycota	Dothideomycetes	Mycosphaerellales	Mycosphaerellaceae	Ramularia	Ramularia_mali	fungi_P51_3_Water_Pi_48	3_WT_Pi_48	3_WT_Pi	1_ND_Pi	0.284455
ASV111	Fungi	Ascomycota	Dothideomycetes	Mycosphaerellales	Mycosphaerellaceae	Ramularia	Ramularia_mali	fungi_P7_4_Non_Specific_24	4_NSP_24	4_NSP	2_NSP	0.0924477
ASV111	Fungi	Ascomycota	Dothideomycetes	Mycosphaerellales	Mycosphaerellaceae	Ramularia	Ramularia_mali	fungi_P45_8_Cut3_72	8_CUT3_72	8_CUT3	4_dsRNA	0.0640023
ASV111	Fungi	Ascomycota	Dothideomycetes	Mycosphaerellales	Mycosphaerellaceae	Ramularia	Ramularia_mali	fungi_P70_7_GPB1_Pi_72	7_GPB1_Pi_72	7_GPB1_Pi	5_dsRNA_Pi	0.0426682
ASV111	Fungi	Ascomycota	Dothideomycetes	Mycosphaerellales	Mycosphaerellaceae	Ramularia	Ramularia_mali	fungi_P5_2_Water_24	2_WT_24	2_WT	0_ND	0.0284455
ASV111	Fungi	Ascomycota	Dothideomycetes	Mycosphaerellales	Mycosphaerellaceae	Ramularia	Ramularia_mali	fungi_P41_6_GPB1_72	6_GPB1_72	6_GPB1	4_dsRNA	0
ASV111	Fungi	Ascomycota	Dothideomycetes	Mycosphaerellales	Mycosphaerellaceae	Ramularia	Ramularia_mali	fungi_P31_0_No_Treatment_72	0_NT_72	0_NT	0_ND	0
ASV111	Fungi	Ascomycota	Dothideomycetes	Mycosphaerellales	Mycosphaerellaceae	Ramularia	Ramularia_mali	fungi_P36_2_Water_72	2_WT_72	2_WT	0_ND	0
ASV111	Fungi	Ascomycota	Dothideomycetes	Mycosphaerellales	Mycosphaerellaceae	Ramularia	Ramularia_mali	fungi_P61_1_No_Treatment_Pi_72	1_NT_Pi_72	1_NT_Pi	1_ND_Pi	0
ASV111	Fungi	Ascomycota	Dothideomycetes	Mycosphaerellales	Mycosphaerellaceae	Ramularia	Ramularia_mali	fungi_P33_0_No_Treatment_72	0_NT_72	0_NT	0_ND	0
ASV111	Fungi	Ascomycota	Dothideomycetes	Mycosphaerellales	Mycosphaerellaceae	Ramularia	Ramularia_mali	fungi_P25_6_GPB1_48	6_GPB1_48	6_GPB1	4_dsRNA	0
ASV111	Fungi	Ascomycota	Dothideomycetes	Mycosphaerellales	Mycosphaerellaceae	Ramularia	Ramularia_mali	fungi_P11_6_GPB1_24	6_GPB1_24	6_GPB1	4_dsRNA	0
ASV111	Fungi	Ascomycota	Dothideomycetes	Mycosphaerellales	Mycosphaerellaceae	Ramularia	Ramularia_mali	fungi_P12_6_GPB1_24	6_GPB1_24	6_GPB1	4_dsRNA	0
ASV111	Fungi	Ascomycota	Dothideomycetes	Mycosphaerellales	Mycosphaerellaceae	Ramularia	Ramularia_mali	fungi_P54_5_Non_Specific_Pi_48	5_NSP_Pi_48	5_NSP_Pi	3_NSP_Pi	0
ASV111	Fungi	Ascomycota	Dothideomycetes	Mycosphaerellales	Mycosphaerellaceae	Ramularia	Ramularia_mali	fungi_P34_2_Water_72	2_WT_72	2_WT	0_ND	0
ASV111	Fungi	Ascomycota	Dothideomycetes	Mycosphaerellales	Mycosphaerellaceae	Ramularia	Ramularia_mali	fungi_P15_8_Cut3_24	8_CUT3_24	8_CUT3	4_dsRNA	0
ASV111	Fungi	Ascomycota	Dothideomycetes	Mycosphaerellales	Mycosphaerellaceae	Ramularia	Ramularia_mali	fungi_P24_4_Non_Specific_48	4_NSP_48	4_NSP	2_NSP	0
ASV111	Fungi	Ascomycota	Dothideomycetes	Mycosphaerellales	Mycosphaerellaceae	Ramularia	Ramularia_mali	fungi_P44_8_Cut3_72	8_CUT3_72	8_CUT3	4_dsRNA	0
ASV111	Fungi	Ascomycota	Dothideomycetes	Mycosphaerellales	Mycosphaerellaceae	Ramularia	Ramularia_mali	fungi_P16_0_No_Treatment_48	0_NT_48	0_NT	0_ND	0
ASV111	Fungi	Ascomycota	Dothideomycetes	Mycosphaerellales	Mycosphaerellaceae	Ramularia	Ramularia_mali	fungi_P14_8_Cut3_24	8_CUT3_24	8_CUT3	4_dsRNA	0
ASV111	Fungi	Ascomycota	Dothideomycetes	Mycosphaerellales	Mycosphaerellaceae	Ramularia	Ramularia_mali	fungi_P23_4_Non_Specific_48	4_NSP_48	4_NSP	2_NSP	0
ASV111	Fungi	Ascomycota	Dothideomycetes	Mycosphaerellales	Mycosphaerellaceae	Ramularia	Ramularia_mali	fungi_P73_9_Cut3_Pi_72	9_CUT3_Pi_72	9_CUT3_Pi	5_dsRNA_Pi	0
ASV111	Fungi	Ascomycota	Dothideomycetes	Mycosphaerellales	Mycosphaerellaceae	Ramularia	Ramularia_mali	fungi_P38_4_Non_Specific_72	4_NSP_72	4_NSP	2_NSP	0
ASV111	Fungi	Ascomycota	Dothideomycetes	Mycosphaerellales	Mycosphaerellaceae	Ramularia	Ramularia_mali	fungi_P71_7_GPB1_Pi_72	7_GPB1_Pi_72	7_GPB1_Pi	5_dsRNA_Pi	0
ASV111	Fungi	Ascomycota	Dothideomycetes	Mycosphaerellales	Mycosphaerellaceae	Ramularia	Ramularia_mali	fungi_P55_7_GPB1_Pi_48	7_GPB1_Pi_48	7_GPB1_Pi	5_dsRNA_Pi	0
ASV111	Fungi	Ascomycota	Dothideomycetes	Mycosphaerellales	Mycosphaerellaceae	Ramularia	Ramularia_mali	fungi_P50_3_Water_Pi_48	3_WT_Pi_48	3_WT_Pi	1_ND_Pi	0
ASV111	Fungi	Ascomycota	Dothideomycetes	Mycosphaerellales	Mycosphaerellaceae	Ramularia	Ramularia_mali	fungi_P29_8_Cut3_48	8_CUT3_48	8_CUT3	4_dsRNA	0
ASV111	Fungi	Ascomycota	Dothideomycetes	Mycosphaerellales	Mycosphaerellaceae	Ramularia	Ramularia_mali	fungi_P64_3_Water_Pi_72	3_WT_Pi_72	3_WT_Pi	1_ND_Pi	0
ASV111	Fungi	Ascomycota	Dothideomycetes	Mycosphaerellales	Mycosphaerellaceae	Ramularia	Ramularia_mali	fungi_P10_6_GPB1_24	6_GPB1_24	6_GPB1	4_dsRNA	0
ASV111	Fungi	Ascomycota	Dothideomycetes	Mycosphaerellales	Mycosphaerellaceae	Ramularia	Ramularia_mali	fungi_P37_4_Non_Specific_72	4_NSP_72	4_NSP	2_NSP	0
ASV111	Fungi	Ascomycota	Dothideomycetes	Mycosphaerellales	Mycosphaerellaceae	Ramularia	Ramularia_mali	fungi_P6_2_Water_24	2_WT_24	2_WT	0_ND	0
ASV111	Fungi	Ascomycota	Dothideomycetes	Mycosphaerellales	Mycosphaerellaceae	Ramularia	Ramularia_mali	fungi_P21_2_Water_48	2_WT_48	2_WT	0_ND	0
ASV111	Fungi	Ascomycota	Dothideomycetes	Mycosphaerellales	Mycosphaerellaceae	Ramularia	Ramularia_mali	fungi_P1_0_No_Treatment_24	0_NT_24	0_NT	0_ND	0
ASV111	Fungi	Ascomycota	Dothideomycetes	Mycosphaerellales	Mycosphaerellaceae	Ramularia	Ramularia_mali	fungi_P48_1_No_Treatment_Pi_48	1_NT_Pi_48	1_NT_Pi	1_ND_Pi	0
ASV111	Fungi	Ascomycota	Dothideomycetes	Mycosphaerellales	Mycosphaerellaceae	Ramularia	Ramularia_mali	fungi_P59_9_Cut3_Pi_48	9_CUT3_Pi_48	9_CUT3_Pi	5_dsRNA_Pi	0
ASV111	Fungi	Ascomycota	Dothideomycetes	Mycosphaerellales	Mycosphaerellaceae	Ramularia	Ramularia_mali	fungi_P60_9_Cut3_Pi_48	9_CUT3_Pi_48	9_CUT3_Pi	5_dsRNA_Pi	0
ASV111	Fungi	Ascomycota	Dothideomycetes	Mycosphaerellales	Mycosphaerellaceae	Ramularia	Ramularia_mali	fungi_P19_2_Water_48	2_WT_48	2_WT	0_ND	0
ASV111	Fungi	Ascomycota	Dothideomycetes	Mycosphaerellales	Mycosphaerellaceae	Ramularia	Ramularia_mali	fungi_P20_2_Water_48	2_WT_48	2_WT	0_ND	0
ASV111	Fungi	Ascomycota	Dothideomycetes	Mycosphaerellales	Mycosphaerellaceae	Ramularia	Ramularia_mali	fungi_P22_4_Non_Specific_48	4_NSP_48	4_NSP	2_NSP	0
ASV111	Fungi	Ascomycota	Dothideomycetes	Mycosphaerellales	Mycosphaerellaceae	Ramularia	Ramularia_mali	fungi_P40_6_GPB1_72	6_GPB1_72	6_GPB1	4_dsRNA	0
ASV111	Fungi	Ascomycota	Dothideomycetes	Mycosphaerellales	Mycosphaerellaceae	Ramularia	Ramularia_mali	fungi_P46_1_No_Treatment_Pi_48	1_NT_Pi_48	1_NT_Pi	1_ND_Pi	0
ASV111	Fungi	Ascomycota	Dothideomycetes	Mycosphaerellales	Mycosphaerellaceae	Ramularia	Ramularia_mali	fungi_P56_7_GPB1_Pi_48	7_GPB1_Pi_48	7_GPB1_Pi	5_dsRNA_Pi	0
ASV111	Fungi	Ascomycota	Dothideomycetes	Mycosphaerellales	Mycosphaerellaceae	Ramularia	Ramularia_mali	fungi_P2_0_No_Treatment_24	0_NT_24	0_NT	0_ND	0
ASV111	Fungi	Ascomycota	Dothideomycetes	Mycosphaerellales	Mycosphaerellaceae	Ramularia	Ramularia_mali	fungi_P63_1_No_Treatment_Pi_72	1_NT_Pi_72	1_NT_Pi	1_ND_Pi	0
ASV111	Fungi	Ascomycota	Dothideomycetes	Mycosphaerellales	Mycosphaerellaceae	Ramularia	Ramularia_mali	fungi_P68_5_Non_Specific_Pi_72	5_NSP_Pi_72	5_NSP_Pi	3_NSP_Pi	0
ASV111	Fungi	Ascomycota	Dothideomycetes	Mycosphaerellales	Mycosphaerellaceae	Ramularia	Ramularia_mali	fungi_P13_8_Cut3_24	8_CUT3_24	8_CUT3	4_dsRNA	0
ASV111	Fungi	Ascomycota	Dothideomycetes	Mycosphaerellales	Mycosphaerellaceae	Ramularia	Ramularia_mali	fungi_P75_9_Cut3_Pi_72	9_CUT3_Pi_72	9_CUT3_Pi	5_dsRNA_Pi	0
ASV111	Fungi	Ascomycota	Dothideomycetes	Mycosphaerellales	Mycosphaerellaceae	Ramularia	Ramularia_mali	fungi_P69_5_Non_Specific_Pi_72	5_NSP_Pi_72	5_NSP_Pi	3_NSP_Pi	0
ASV111	Fungi	Ascomycota	Dothideomycetes	Mycosphaerellales	Mycosphaerellaceae	Ramularia	Ramularia_mali	fungi_P74_9_Cut3_Pi_72	9_CUT3_Pi_72	9_CUT3_Pi	5_dsRNA_Pi	0
ASV111	Fungi	Ascomycota	Dothideomycetes	Mycosphaerellales	Mycosphaerellaceae	Ramularia	Ramularia_mali	fungi_P32_0_No_Treatment_72	0_NT_72	0_NT	0_ND	0
ASV111	Fungi	Ascomycota	Dothideomycetes	Mycosphaerellales	Mycosphaerellaceae	Ramularia	Ramularia_mali	fungi_P39_4_Non_Specific_72	4_NSP_72	4_NSP	2_NSP	0
ASV111	Fungi	Ascomycota	Dothideomycetes	Mycosphaerellales	Mycosphaerellaceae	Ramularia	Ramularia_mali	fungi_P47_1_No_Treatment_Pi_48	1_NT_Pi_48	1_NT_Pi	1_ND_Pi	0
ASV111	Fungi	Ascomycota	Dothideomycetes	Mycosphaerellales	Mycosphaerellaceae	Ramularia	Ramularia_mali	fungi_P42_6_GPB1_72	6_GPB1_72	6_GPB1	4_dsRNA	0
ASV111	Fungi	Ascomycota	Dothideomycetes	Mycosphaerellales	Mycosphaerellaceae	Ramularia	Ramularia_mali	fungi_P66_3_Water_Pi_72	3_WT_Pi_72	3_WT_Pi	1_ND_Pi	0
ASV111	Fungi	Ascomycota	Dothideomycetes	Mycosphaerellales	Mycosphaerellaceae	Ramularia	Ramularia_mali	fungi_P26_6_GPB1_48	6_GPB1_48	6_GPB1	4_dsRNA	0
ASV111	Fungi	Ascomycota	Dothideomycetes	Mycosphaerellales	Mycosphaerellaceae	Ramularia	Ramularia_mali	fungi_P3_0_No_Treatment_24	0_NT_24	0_NT	0_ND	0
ASV111	Fungi	Ascomycota	Dothideomycetes	Mycosphaerellales	Mycosphaerellaceae	Ramularia	Ramularia_mali	fungi_P4_2_Water_24	2_WT_24	2_WT	0_ND	0
ASV111	Fungi	Ascomycota	Dothideomycetes	Mycosphaerellales	Mycosphaerellaceae	Ramularia	Ramularia_mali	fungi_P53_5_Non_Specific_Pi_48	5_NSP_Pi_48	5_NSP_Pi	3_NSP_Pi	0
ASV111	Fungi	Ascomycota	Dothideomycetes	Mycosphaerellales	Mycosphaerellaceae	Ramularia	Ramularia_mali	fungi_P28_8_Cut3_48	8_CUT3_48	8_CUT3	4_dsRNA	0
ASV111	Fungi	Ascomycota	Dothideomycetes	Mycosphaerellales	Mycosphaerellaceae	Ramularia	Ramularia_mali	fungi_P65_3_Water_Pi_72	3_WT_Pi_72	3_WT_Pi	1_ND_Pi	0
ASV111	Fungi	Ascomycota	Dothideomycetes	Mycosphaerellales	Mycosphaerellaceae	Ramularia	Ramularia_mali	fungi_P57_7_GPB1_Pi_48	7_GPB1_Pi_48	7_GPB1_Pi	5_dsRNA_Pi	0
ASV111	Fungi	Ascomycota	Dothideomycetes	Mycosphaerellales	Mycosphaerellaceae	Ramularia	Ramularia_mali	fungi_P49_3_Water_Pi_48	3_WT_Pi_48	3_WT_Pi	1_ND_Pi	0
ASV111	Fungi	Ascomycota	Dothideomycetes	Mycosphaerellales	Mycosphaerellaceae	Ramularia	Ramularia_mali	fungi_P30_8_Cut3_48	8_CUT3_48	8_CUT3	4_dsRNA	0
ASV111	Fungi	Ascomycota	Dothideomycetes	Mycosphaerellales	Mycosphaerellaceae	Ramularia	Ramularia_mali	fungi_P18_0_No_Treatment_48	0_NT_48	0_NT	0_ND	0
ASV111	Fungi	Ascomycota	Dothideomycetes	Mycosphaerellales	Mycosphaerellaceae	Ramularia	Ramularia_mali	fungi_P67_5_Non_Specific_Pi_72	5_NSP_Pi_72	5_NSP_Pi	3_NSP_Pi	0
ASV111	Fungi	Ascomycota	Dothideomycetes	Mycosphaerellales	Mycosphaerellaceae	Ramularia	Ramularia_mali	fungi_P17_0_No_Treatment_48	0_NT_48	0_NT	0_ND	0
ASV111	Fungi	Ascomycota	Dothideomycetes	Mycosphaerellales	Mycosphaerellaceae	Ramularia	Ramularia_mali	fungi_P52_5_Non_Specific_Pi_48	5_NSP_Pi_48	5_NSP_Pi	3_NSP_Pi	0
ASV111	Fungi	Ascomycota	Dothideomycetes	Mycosphaerellales	Mycosphaerellaceae	Ramularia	Ramularia_mali	fungi_P72_7_GPB1_Pi_72	7_GPB1_Pi_72	7_GPB1_Pi	5_dsRNA_Pi	0
ASV111	Fungi	Ascomycota	Dothideomycetes	Mycosphaerellales	Mycosphaerellaceae	Ramularia	Ramularia_mali	fungi_P9_4_Non_Specific_24	4_NSP_24	4_NSP	2_NSP	0
ASV111	Fungi	Ascomycota	Dothideomycetes	Mycosphaerellales	Mycosphaerellaceae	Ramularia	Ramularia_mali	fungi_P58_9_Cut3_Pi_48	9_CUT3_Pi_48	9_CUT3_Pi	5_dsRNA_Pi	0
ASV111	Fungi	Ascomycota	Dothideomycetes	Mycosphaerellales	Mycosphaerellaceae	Ramularia	Ramularia_mali	fungi_P62_1_No_Treatment_Pi_72	1_NT_Pi_72	1_NT_Pi	1_ND_Pi	0
ASV112	Fungi	Basidiomycota	Cystobasidiomycetes	Cystobasidiomycetes_ord	Symmetrosporaceae	Symmetrospora		fungi_P36_2_Water_72	2_WT_72	2_WT	0_ND	1.87029
ASV112	Fungi	Basidiomycota	Cystobasidiomycetes	Cystobasidiomycetes_ord	Symmetrosporaceae	Symmetrospora		fungi_P63_1_No_Treatment_Pi_72	1_NT_Pi_72	1_NT_Pi	1_ND_Pi	0.248898
ASV112	Fungi	Basidiomycota	Cystobasidiomycetes	Cystobasidiomycetes_ord	Symmetrosporaceae	Symmetrospora		fungi_P24_4_Non_Specific_48	4_NSP_48	4_NSP	2_NSP	0.0640023
ASV112	Fungi	Basidiomycota	Cystobasidiomycetes	Cystobasidiomycetes_ord	Symmetrosporaceae	Symmetrospora		fungi_P68_5_Non_Specific_Pi_72	5_NSP_Pi_72	5_NSP_Pi	3_NSP_Pi	0
ASV112	Fungi	Basidiomycota	Cystobasidiomycetes	Cystobasidiomycetes_ord	Symmetrosporaceae	Symmetrospora		fungi_P11_6_GPB1_24	6_GPB1_24	6_GPB1	4_dsRNA	0
ASV112	Fungi	Basidiomycota	Cystobasidiomycetes	Cystobasidiomycetes_ord	Symmetrosporaceae	Symmetrospora		fungi_P32_0_No_Treatment_72	0_NT_72	0_NT	0_ND	0
ASV112	Fungi	Basidiomycota	Cystobasidiomycetes	Cystobasidiomycetes_ord	Symmetrosporaceae	Symmetrospora		fungi_P38_4_Non_Specific_72	4_NSP_72	4_NSP	2_NSP	0
ASV112	Fungi	Basidiomycota	Cystobasidiomycetes	Cystobasidiomycetes_ord	Symmetrosporaceae	Symmetrospora		fungi_P53_5_Non_Specific_Pi_48	5_NSP_Pi_48	5_NSP_Pi	3_NSP_Pi	0
ASV112	Fungi	Basidiomycota	Cystobasidiomycetes	Cystobasidiomycetes_ord	Symmetrosporaceae	Symmetrospora		fungi_P6_2_Water_24	2_WT_24	2_WT	0_ND	0
ASV112	Fungi	Basidiomycota	Cystobasidiomycetes	Cystobasidiomycetes_ord	Symmetrosporaceae	Symmetrospora		fungi_P71_7_GPB1_Pi_72	7_GPB1_Pi_72	7_GPB1_Pi	5_dsRNA_Pi	0
ASV112	Fungi	Basidiomycota	Cystobasidiomycetes	Cystobasidiomycetes_ord	Symmetrosporaceae	Symmetrospora		fungi_P66_3_Water_Pi_72	3_WT_Pi_72	3_WT_Pi	1_ND_Pi	0
ASV112	Fungi	Basidiomycota	Cystobasidiomycetes	Cystobasidiomycetes_ord	Symmetrosporaceae	Symmetrospora		fungi_P61_1_No_Treatment_Pi_72	1_NT_Pi_72	1_NT_Pi	1_ND_Pi	0
ASV112	Fungi	Basidiomycota	Cystobasidiomycetes	Cystobasidiomycetes_ord	Symmetrosporaceae	Symmetrospora		fungi_P28_8_Cut3_48	8_CUT3_48	8_CUT3	4_dsRNA	0
ASV112	Fungi	Basidiomycota	Cystobasidiomycetes	Cystobasidiomycetes_ord	Symmetrosporaceae	Symmetrospora		fungi_P31_0_No_Treatment_72	0_NT_72	0_NT	0_ND	0
ASV112	Fungi	Basidiomycota	Cystobasidiomycetes	Cystobasidiomycetes_ord	Symmetrosporaceae	Symmetrospora		fungi_P4_2_Water_24	2_WT_24	2_WT	0_ND	0
ASV112	Fungi	Basidiomycota	Cystobasidiomycetes	Cystobasidiomycetes_ord	Symmetrosporaceae	Symmetrospora		fungi_P56_7_GPB1_Pi_48	7_GPB1_Pi_48	7_GPB1_Pi	5_dsRNA_Pi	0
ASV112	Fungi	Basidiomycota	Cystobasidiomycetes	Cystobasidiomycetes_ord	Symmetrosporaceae	Symmetrospora		fungi_P41_6_GPB1_72	6_GPB1_72	6_GPB1	4_dsRNA	0
ASV112	Fungi	Basidiomycota	Cystobasidiomycetes	Cystobasidiomycetes_ord	Symmetrosporaceae	Symmetrospora		fungi_P26_6_GPB1_48	6_GPB1_48	6_GPB1	4_dsRNA	0
ASV112	Fungi	Basidiomycota	Cystobasidiomycetes	Cystobasidiomycetes_ord	Symmetrosporaceae	Symmetrospora		fungi_P40_6_GPB1_72	6_GPB1_72	6_GPB1	4_dsRNA	0
ASV112	Fungi	Basidiomycota	Cystobasidiomycetes	Cystobasidiomycetes_ord	Symmetrosporaceae	Symmetrospora		fungi_P67_5_Non_Specific_Pi_72	5_NSP_Pi_72	5_NSP_Pi	3_NSP_Pi	0
ASV112	Fungi	Basidiomycota	Cystobasidiomycetes	Cystobasidiomycetes_ord	Symmetrosporaceae	Symmetrospora		fungi_P9_4_Non_Specific_24	4_NSP_24	4_NSP	2_NSP	0
ASV112	Fungi	Basidiomycota	Cystobasidiomycetes	Cystobasidiomycetes_ord	Symmetrosporaceae	Symmetrospora		fungi_P21_2_Water_48	2_WT_48	2_WT	0_ND	0
ASV112	Fungi	Basidiomycota	Cystobasidiomycetes	Cystobasidiomycetes_ord	Symmetrosporaceae	Symmetrospora		fungi_P72_7_GPB1_Pi_72	7_GPB1_Pi_72	7_GPB1_Pi	5_dsRNA_Pi	0
ASV112	Fungi	Basidiomycota	Cystobasidiomycetes	Cystobasidiomycetes_ord	Symmetrosporaceae	Symmetrospora		fungi_P22_4_Non_Specific_48	4_NSP_48	4_NSP	2_NSP	0
ASV112	Fungi	Basidiomycota	Cystobasidiomycetes	Cystobasidiomycetes_ord	Symmetrosporaceae	Symmetrospora		fungi_P18_0_No_Treatment_48	0_NT_48	0_NT	0_ND	0
ASV112	Fungi	Basidiomycota	Cystobasidiomycetes	Cystobasidiomycetes_ord	Symmetrosporaceae	Symmetrospora		fungi_P8_4_Non_Specific_24	4_NSP_24	4_NSP	2_NSP	0
ASV112	Fungi	Basidiomycota	Cystobasidiomycetes	Cystobasidiomycetes_ord	Symmetrosporaceae	Symmetrospora		fungi_P73_9_Cut3_Pi_72	9_CUT3_Pi_72	9_CUT3_Pi	5_dsRNA_Pi	0
ASV112	Fungi	Basidiomycota	Cystobasidiomycetes	Cystobasidiomycetes_ord	Symmetrosporaceae	Symmetrospora		fungi_P58_9_Cut3_Pi_48	9_CUT3_Pi_48	9_CUT3_Pi	5_dsRNA_Pi	0
ASV112	Fungi	Basidiomycota	Cystobasidiomycetes	Cystobasidiomycetes_ord	Symmetrosporaceae	Symmetrospora		fungi_P48_1_No_Treatment_Pi_48	1_NT_Pi_48	1_NT_Pi	1_ND_Pi	0
ASV112	Fungi	Basidiomycota	Cystobasidiomycetes	Cystobasidiomycetes_ord	Symmetrosporaceae	Symmetrospora		fungi_P50_3_Water_Pi_48	3_WT_Pi_48	3_WT_Pi	1_ND_Pi	0
ASV112	Fungi	Basidiomycota	Cystobasidiomycetes	Cystobasidiomycetes_ord	Symmetrosporaceae	Symmetrospora		fungi_P47_1_No_Treatment_Pi_48	1_NT_Pi_48	1_NT_Pi	1_ND_Pi	0
ASV112	Fungi	Basidiomycota	Cystobasidiomycetes	Cystobasidiomycetes_ord	Symmetrosporaceae	Symmetrospora		fungi_P30_8_Cut3_48	8_CUT3_48	8_CUT3	4_dsRNA	0
ASV112	Fungi	Basidiomycota	Cystobasidiomycetes	Cystobasidiomycetes_ord	Symmetrosporaceae	Symmetrospora		fungi_P43_8_Cut3_72	8_CUT3_72	8_CUT3	4_dsRNA	0
ASV112	Fungi	Basidiomycota	Cystobasidiomycetes	Cystobasidiomycetes_ord	Symmetrosporaceae	Symmetrospora		fungi_P42_6_GPB1_72	6_GPB1_72	6_GPB1	4_dsRNA	0
ASV112	Fungi	Basidiomycota	Cystobasidiomycetes	Cystobasidiomycetes_ord	Symmetrosporaceae	Symmetrospora		fungi_P64_3_Water_Pi_72	3_WT_Pi_72	3_WT_Pi	1_ND_Pi	0
ASV112	Fungi	Basidiomycota	Cystobasidiomycetes	Cystobasidiomycetes_ord	Symmetrosporaceae	Symmetrospora		fungi_P34_2_Water_72	2_WT_72	2_WT	0_ND	0
ASV112	Fungi	Basidiomycota	Cystobasidiomycetes	Cystobasidiomycetes_ord	Symmetrosporaceae	Symmetrospora		fungi_P46_1_No_Treatment_Pi_48	1_NT_Pi_48	1_NT_Pi	1_ND_Pi	0
ASV112	Fungi	Basidiomycota	Cystobasidiomycetes	Cystobasidiomycetes_ord	Symmetrosporaceae	Symmetrospora		fungi_P7_4_Non_Specific_24	4_NSP_24	4_NSP	2_NSP	0
ASV112	Fungi	Basidiomycota	Cystobasidiomycetes	Cystobasidiomycetes_ord	Symmetrosporaceae	Symmetrospora		fungi_P5_2_Water_24	2_WT_24	2_WT	0_ND	0
ASV112	Fungi	Basidiomycota	Cystobasidiomycetes	Cystobasidiomycetes_ord	Symmetrosporaceae	Symmetrospora		fungi_P2_0_No_Treatment_24	0_NT_24	0_NT	0_ND	0
ASV112	Fungi	Basidiomycota	Cystobasidiomycetes	Cystobasidiomycetes_ord	Symmetrosporaceae	Symmetrospora		fungi_P13_8_Cut3_24	8_CUT3_24	8_CUT3	4_dsRNA	0
ASV112	Fungi	Basidiomycota	Cystobasidiomycetes	Cystobasidiomycetes_ord	Symmetrosporaceae	Symmetrospora		fungi_P57_7_GPB1_Pi_48	7_GPB1_Pi_48	7_GPB1_Pi	5_dsRNA_Pi	0
ASV112	Fungi	Basidiomycota	Cystobasidiomycetes	Cystobasidiomycetes_ord	Symmetrosporaceae	Symmetrospora		fungi_P70_7_GPB1_Pi_72	7_GPB1_Pi_72	7_GPB1_Pi	5_dsRNA_Pi	0
ASV112	Fungi	Basidiomycota	Cystobasidiomycetes	Cystobasidiomycetes_ord	Symmetrosporaceae	Symmetrospora		fungi_P60_9_Cut3_Pi_48	9_CUT3_Pi_48	9_CUT3_Pi	5_dsRNA_Pi	0
ASV112	Fungi	Basidiomycota	Cystobasidiomycetes	Cystobasidiomycetes_ord	Symmetrosporaceae	Symmetrospora		fungi_P10_6_GPB1_24	6_GPB1_24	6_GPB1	4_dsRNA	0
ASV112	Fungi	Basidiomycota	Cystobasidiomycetes	Cystobasidiomycetes_ord	Symmetrosporaceae	Symmetrospora		fungi_P54_5_Non_Specific_Pi_48	5_NSP_Pi_48	5_NSP_Pi	3_NSP_Pi	0
ASV112	Fungi	Basidiomycota	Cystobasidiomycetes	Cystobasidiomycetes_ord	Symmetrosporaceae	Symmetrospora		fungi_P52_5_Non_Specific_Pi_48	5_NSP_Pi_48	5_NSP_Pi	3_NSP_Pi	0
ASV112	Fungi	Basidiomycota	Cystobasidiomycetes	Cystobasidiomycetes_ord	Symmetrosporaceae	Symmetrospora		fungi_P12_6_GPB1_24	6_GPB1_24	6_GPB1	4_dsRNA	0
ASV112	Fungi	Basidiomycota	Cystobasidiomycetes	Cystobasidiomycetes_ord	Symmetrosporaceae	Symmetrospora		fungi_P16_0_No_Treatment_48	0_NT_48	0_NT	0_ND	0
ASV112	Fungi	Basidiomycota	Cystobasidiomycetes	Cystobasidiomycetes_ord	Symmetrosporaceae	Symmetrospora		fungi_P51_3_Water_Pi_48	3_WT_Pi_48	3_WT_Pi	1_ND_Pi	0
ASV112	Fungi	Basidiomycota	Cystobasidiomycetes	Cystobasidiomycetes_ord	Symmetrosporaceae	Symmetrospora		fungi_P27_6_GPB1_48	6_GPB1_48	6_GPB1	4_dsRNA	0
ASV112	Fungi	Basidiomycota	Cystobasidiomycetes	Cystobasidiomycetes_ord	Symmetrosporaceae	Symmetrospora		fungi_P3_0_No_Treatment_24	0_NT_24	0_NT	0_ND	0
ASV112	Fungi	Basidiomycota	Cystobasidiomycetes	Cystobasidiomycetes_ord	Symmetrosporaceae	Symmetrospora		fungi_P1_0_No_Treatment_24	0_NT_24	0_NT	0_ND	0
ASV112	Fungi	Basidiomycota	Cystobasidiomycetes	Cystobasidiomycetes_ord	Symmetrosporaceae	Symmetrospora		fungi_P37_4_Non_Specific_72	4_NSP_72	4_NSP	2_NSP	0
ASV112	Fungi	Basidiomycota	Cystobasidiomycetes	Cystobasidiomycetes_ord	Symmetrosporaceae	Symmetrospora		fungi_P39_4_Non_Specific_72	4_NSP_72	4_NSP	2_NSP	0
ASV112	Fungi	Basidiomycota	Cystobasidiomycetes	Cystobasidiomycetes_ord	Symmetrosporaceae	Symmetrospora		fungi_P17_0_No_Treatment_48	0_NT_48	0_NT	0_ND	0
ASV112	Fungi	Basidiomycota	Cystobasidiomycetes	Cystobasidiomycetes_ord	Symmetrosporaceae	Symmetrospora		fungi_P35_2_Water_72	2_WT_72	2_WT	0_ND	0
ASV112	Fungi	Basidiomycota	Cystobasidiomycetes	Cystobasidiomycetes_ord	Symmetrosporaceae	Symmetrospora		fungi_P20_2_Water_48	2_WT_48	2_WT	0_ND	0
ASV112	Fungi	Basidiomycota	Cystobasidiomycetes	Cystobasidiomycetes_ord	Symmetrosporaceae	Symmetrospora		fungi_P33_0_No_Treatment_72	0_NT_72	0_NT	0_ND	0
ASV112	Fungi	Basidiomycota	Cystobasidiomycetes	Cystobasidiomycetes_ord	Symmetrosporaceae	Symmetrospora		fungi_P74_9_Cut3_Pi_72	9_CUT3_Pi_72	9_CUT3_Pi	5_dsRNA_Pi	0
ASV112	Fungi	Basidiomycota	Cystobasidiomycetes	Cystobasidiomycetes_ord	Symmetrosporaceae	Symmetrospora		fungi_P69_5_Non_Specific_Pi_72	5_NSP_Pi_72	5_NSP_Pi	3_NSP_Pi	0
ASV112	Fungi	Basidiomycota	Cystobasidiomycetes	Cystobasidiomycetes_ord	Symmetrosporaceae	Symmetrospora		fungi_P44_8_Cut3_72	8_CUT3_72	8_CUT3	4_dsRNA	0
ASV112	Fungi	Basidiomycota	Cystobasidiomycetes	Cystobasidiomycetes_ord	Symmetrosporaceae	Symmetrospora		fungi_P49_3_Water_Pi_48	3_WT_Pi_48	3_WT_Pi	1_ND_Pi	0
ASV112	Fungi	Basidiomycota	Cystobasidiomycetes	Cystobasidiomycetes_ord	Symmetrosporaceae	Symmetrospora		fungi_P23_4_Non_Specific_48	4_NSP_48	4_NSP	2_NSP	0
ASV112	Fungi	Basidiomycota	Cystobasidiomycetes	Cystobasidiomycetes_ord	Symmetrosporaceae	Symmetrospora		fungi_P65_3_Water_Pi_72	3_WT_Pi_72	3_WT_Pi	1_ND_Pi	0
ASV112	Fungi	Basidiomycota	Cystobasidiomycetes	Cystobasidiomycetes_ord	Symmetrosporaceae	Symmetrospora		fungi_P25_6_GPB1_48	6_GPB1_48	6_GPB1	4_dsRNA	0
ASV112	Fungi	Basidiomycota	Cystobasidiomycetes	Cystobasidiomycetes_ord	Symmetrosporaceae	Symmetrospora		fungi_P75_9_Cut3_Pi_72	9_CUT3_Pi_72	9_CUT3_Pi	5_dsRNA_Pi	0
ASV112	Fungi	Basidiomycota	Cystobasidiomycetes	Cystobasidiomycetes_ord	Symmetrosporaceae	Symmetrospora		fungi_P19_2_Water_48	2_WT_48	2_WT	0_ND	0
ASV112	Fungi	Basidiomycota	Cystobasidiomycetes	Cystobasidiomycetes_ord	Symmetrosporaceae	Symmetrospora		fungi_P14_8_Cut3_24	8_CUT3_24	8_CUT3	4_dsRNA	0
ASV112	Fungi	Basidiomycota	Cystobasidiomycetes	Cystobasidiomycetes_ord	Symmetrosporaceae	Symmetrospora		fungi_P62_1_No_Treatment_Pi_72	1_NT_Pi_72	1_NT_Pi	1_ND_Pi	0
ASV112	Fungi	Basidiomycota	Cystobasidiomycetes	Cystobasidiomycetes_ord	Symmetrosporaceae	Symmetrospora		fungi_P59_9_Cut3_Pi_48	9_CUT3_Pi_48	9_CUT3_Pi	5_dsRNA_Pi	0
ASV112	Fungi	Basidiomycota	Cystobasidiomycetes	Cystobasidiomycetes_ord	Symmetrosporaceae	Symmetrospora		fungi_P45_8_Cut3_72	8_CUT3_72	8_CUT3	4_dsRNA	0
ASV112	Fungi	Basidiomycota	Cystobasidiomycetes	Cystobasidiomycetes_ord	Symmetrosporaceae	Symmetrospora		fungi_P55_7_GPB1_Pi_48	7_GPB1_Pi_48	7_GPB1_Pi	5_dsRNA_Pi	0
ASV112	Fungi	Basidiomycota	Cystobasidiomycetes	Cystobasidiomycetes_ord	Symmetrosporaceae	Symmetrospora		fungi_P15_8_Cut3_24	8_CUT3_24	8_CUT3	4_dsRNA	0
ASV112	Fungi	Basidiomycota	Cystobasidiomycetes	Cystobasidiomycetes_ord	Symmetrosporaceae	Symmetrospora		fungi_P29_8_Cut3_48	8_CUT3_48	8_CUT3	4_dsRNA	0
ASV113	Fungi							fungi_P57_7_GPB1_Pi_48	7_GPB1_Pi_48	7_GPB1_Pi	5_dsRNA_Pi	0.163561
ASV113	Fungi							fungi_P56_7_GPB1_Pi_48	7_GPB1_Pi_48	7_GPB1_Pi	5_dsRNA_Pi	0.120893
ASV113	Fungi							fungi_P8_4_Non_Specific_24	4_NSP_24	4_NSP	2_NSP	0.0995591
ASV113	Fungi							fungi_P74_9_Cut3_Pi_72	9_CUT3_Pi_72	9_CUT3_Pi	5_dsRNA_Pi	0.078225
ASV113	Fungi							fungi_P32_0_No_Treatment_72	0_NT_72	0_NT	0_ND	0.078225
ASV113	Fungi							fungi_P72_7_GPB1_Pi_72	7_GPB1_Pi_72	7_GPB1_Pi	5_dsRNA_Pi	0.0711136
ASV113	Fungi							fungi_P63_1_No_Treatment_Pi_72	1_NT_Pi_72	1_NT_Pi	1_ND_Pi	0.0568909
ASV113	Fungi							fungi_P65_3_Water_Pi_72	3_WT_Pi_72	3_WT_Pi	1_ND_Pi	0.0568909
ASV113	Fungi							fungi_P24_4_Non_Specific_48	4_NSP_48	4_NSP	2_NSP	0.0497795
ASV113	Fungi							fungi_P59_9_Cut3_Pi_48	9_CUT3_Pi_48	9_CUT3_Pi	5_dsRNA_Pi	0.0497795
ASV113	Fungi							fungi_P9_4_Non_Specific_24	4_NSP_24	4_NSP	2_NSP	0.0497795
ASV113	Fungi							fungi_P20_2_Water_48	2_WT_48	2_WT	0_ND	0.0497795
ASV113	Fungi							fungi_P25_6_GPB1_48	6_GPB1_48	6_GPB1	4_dsRNA	0.0497795
ASV113	Fungi							fungi_P73_9_Cut3_Pi_72	9_CUT3_Pi_72	9_CUT3_Pi	5_dsRNA_Pi	0.0426682
ASV113	Fungi							fungi_P48_1_No_Treatment_Pi_48	1_NT_Pi_48	1_NT_Pi	1_ND_Pi	0.0355568
ASV113	Fungi							fungi_P22_4_Non_Specific_48	4_NSP_48	4_NSP	2_NSP	0.0355568
ASV113	Fungi							fungi_P17_0_No_Treatment_48	0_NT_48	0_NT	0_ND	0.0355568
ASV113	Fungi							fungi_P50_3_Water_Pi_48	3_WT_Pi_48	3_WT_Pi	1_ND_Pi	0.0355568
ASV113	Fungi							fungi_P28_8_Cut3_48	8_CUT3_48	8_CUT3	4_dsRNA	0.0355568
ASV113	Fungi							fungi_P35_2_Water_72	2_WT_72	2_WT	0_ND	0.0355568
ASV113	Fungi							fungi_P75_9_Cut3_Pi_72	9_CUT3_Pi_72	9_CUT3_Pi	5_dsRNA_Pi	0.0355568
ASV113	Fungi							fungi_P21_2_Water_48	2_WT_48	2_WT	0_ND	0.0284455
ASV113	Fungi							fungi_P11_6_GPB1_24	6_GPB1_24	6_GPB1	4_dsRNA	0.0284455
ASV113	Fungi							fungi_P2_0_No_Treatment_24	0_NT_24	0_NT	0_ND	0.0284455
ASV113	Fungi							fungi_P64_3_Water_Pi_72	3_WT_Pi_72	3_WT_Pi	1_ND_Pi	0.0284455
ASV113	Fungi							fungi_P58_9_Cut3_Pi_48	9_CUT3_Pi_48	9_CUT3_Pi	5_dsRNA_Pi	0.0284455
ASV113	Fungi							fungi_P15_8_Cut3_24	8_CUT3_24	8_CUT3	4_dsRNA	0.0284455
ASV113	Fungi							fungi_P62_1_No_Treatment_Pi_72	1_NT_Pi_72	1_NT_Pi	1_ND_Pi	0.0284455
ASV113	Fungi							fungi_P33_0_No_Treatment_72	0_NT_72	0_NT	0_ND	0.0213341
ASV113	Fungi							fungi_P68_5_Non_Specific_Pi_72	5_NSP_Pi_72	5_NSP_Pi	3_NSP_Pi	0.0213341
ASV113	Fungi							fungi_P41_6_GPB1_72	6_GPB1_72	6_GPB1	4_dsRNA	0.0213341
ASV113	Fungi							fungi_P71_7_GPB1_Pi_72	7_GPB1_Pi_72	7_GPB1_Pi	5_dsRNA_Pi	0.0142227
ASV113	Fungi							fungi_P31_0_No_Treatment_72	0_NT_72	0_NT	0_ND	0.0142227
ASV113	Fungi							fungi_P26_6_GPB1_48	6_GPB1_48	6_GPB1	4_dsRNA	0.0142227
ASV113	Fungi							fungi_P44_8_Cut3_72	8_CUT3_72	8_CUT3	4_dsRNA	0.0142227
ASV113	Fungi							fungi_P7_4_Non_Specific_24	4_NSP_24	4_NSP	2_NSP	0.00711136
ASV113	Fungi							fungi_P1_0_No_Treatment_24	0_NT_24	0_NT	0_ND	0
ASV113	Fungi							fungi_P38_4_Non_Specific_72	4_NSP_72	4_NSP	2_NSP	0
ASV113	Fungi							fungi_P29_8_Cut3_48	8_CUT3_48	8_CUT3	4_dsRNA	0
ASV113	Fungi							fungi_P18_0_No_Treatment_48	0_NT_48	0_NT	0_ND	0
ASV113	Fungi							fungi_P14_8_Cut3_24	8_CUT3_24	8_CUT3	4_dsRNA	0
ASV113	Fungi							fungi_P39_4_Non_Specific_72	4_NSP_72	4_NSP	2_NSP	0
ASV113	Fungi							fungi_P51_3_Water_Pi_48	3_WT_Pi_48	3_WT_Pi	1_ND_Pi	0
ASV113	Fungi							fungi_P16_0_No_Treatment_48	0_NT_48	0_NT	0_ND	0
ASV113	Fungi							fungi_P61_1_No_Treatment_Pi_72	1_NT_Pi_72	1_NT_Pi	1_ND_Pi	0
ASV113	Fungi							fungi_P13_8_Cut3_24	8_CUT3_24	8_CUT3	4_dsRNA	0
ASV113	Fungi							fungi_P4_2_Water_24	2_WT_24	2_WT	0_ND	0
ASV113	Fungi							fungi_P69_5_Non_Specific_Pi_72	5_NSP_Pi_72	5_NSP_Pi	3_NSP_Pi	0
ASV113	Fungi							fungi_P53_5_Non_Specific_Pi_48	5_NSP_Pi_48	5_NSP_Pi	3_NSP_Pi	0
ASV113	Fungi							fungi_P19_2_Water_48	2_WT_48	2_WT	0_ND	0
ASV113	Fungi							fungi_P6_2_Water_24	2_WT_24	2_WT	0_ND	0
ASV113	Fungi							fungi_P34_2_Water_72	2_WT_72	2_WT	0_ND	0
ASV113	Fungi							fungi_P3_0_No_Treatment_24	0_NT_24	0_NT	0_ND	0
ASV113	Fungi							fungi_P10_6_GPB1_24	6_GPB1_24	6_GPB1	4_dsRNA	0
ASV113	Fungi							fungi_P40_6_GPB1_72	6_GPB1_72	6_GPB1	4_dsRNA	0
ASV113	Fungi							fungi_P42_6_GPB1_72	6_GPB1_72	6_GPB1	4_dsRNA	0
ASV113	Fungi							fungi_P46_1_No_Treatment_Pi_48	1_NT_Pi_48	1_NT_Pi	1_ND_Pi	0
ASV113	Fungi							fungi_P12_6_GPB1_24	6_GPB1_24	6_GPB1	4_dsRNA	0
ASV113	Fungi							fungi_P36_2_Water_72	2_WT_72	2_WT	0_ND	0
ASV113	Fungi							fungi_P43_8_Cut3_72	8_CUT3_72	8_CUT3	4_dsRNA	0
ASV113	Fungi							fungi_P49_3_Water_Pi_48	3_WT_Pi_48	3_WT_Pi	1_ND_Pi	0
ASV113	Fungi							fungi_P23_4_Non_Specific_48	4_NSP_48	4_NSP	2_NSP	0
ASV113	Fungi							fungi_P27_6_GPB1_48	6_GPB1_48	6_GPB1	4_dsRNA	0
ASV113	Fungi							fungi_P37_4_Non_Specific_72	4_NSP_72	4_NSP	2_NSP	0
ASV113	Fungi							fungi_P54_5_Non_Specific_Pi_48	5_NSP_Pi_48	5_NSP_Pi	3_NSP_Pi	0
ASV113	Fungi							fungi_P70_7_GPB1_Pi_72	7_GPB1_Pi_72	7_GPB1_Pi	5_dsRNA_Pi	0
ASV113	Fungi							fungi_P47_1_No_Treatment_Pi_48	1_NT_Pi_48	1_NT_Pi	1_ND_Pi	0
ASV113	Fungi							fungi_P45_8_Cut3_72	8_CUT3_72	8_CUT3	4_dsRNA	0
ASV113	Fungi							fungi_P52_5_Non_Specific_Pi_48	5_NSP_Pi_48	5_NSP_Pi	3_NSP_Pi	0
ASV113	Fungi							fungi_P66_3_Water_Pi_72	3_WT_Pi_72	3_WT_Pi	1_ND_Pi	0
ASV113	Fungi							fungi_P67_5_Non_Specific_Pi_72	5_NSP_Pi_72	5_NSP_Pi	3_NSP_Pi	0
ASV113	Fungi							fungi_P55_7_GPB1_Pi_48	7_GPB1_Pi_48	7_GPB1_Pi	5_dsRNA_Pi	0
ASV113	Fungi							fungi_P30_8_Cut3_48	8_CUT3_48	8_CUT3	4_dsRNA	0
ASV113	Fungi							fungi_P60_9_Cut3_Pi_48	9_CUT3_Pi_48	9_CUT3_Pi	5_dsRNA_Pi	0
ASV113	Fungi							fungi_P5_2_Water_24	2_WT_24	2_WT	0_ND	0
ASV114	Fungi	Basidiomycota	Malasseziomycetes	Malasseziales	Malasseziaceae	Malassezia	Malassezia_restricta	fungi_P30_8_Cut3_48	8_CUT3_48	8_CUT3	4_dsRNA	0.341345
ASV114	Fungi	Basidiomycota	Malasseziomycetes	Malasseziales	Malasseziaceae	Malassezia	Malassezia_restricta	fungi_P43_8_Cut3_72	8_CUT3_72	8_CUT3	4_dsRNA	0.327123
ASV114	Fungi	Basidiomycota	Malasseziomycetes	Malasseziales	Malasseziaceae	Malassezia	Malassezia_restricta	fungi_P38_4_Non_Specific_72	4_NSP_72	4_NSP	2_NSP	0.256009
ASV114	Fungi	Basidiomycota	Malasseziomycetes	Malasseziales	Malasseziaceae	Malassezia	Malassezia_restricta	fungi_P19_2_Water_48	2_WT_48	2_WT	0_ND	0.220452
ASV114	Fungi	Basidiomycota	Malasseziomycetes	Malasseziales	Malasseziaceae	Malassezia	Malassezia_restricta	fungi_P27_6_GPB1_48	6_GPB1_48	6_GPB1	4_dsRNA	0.142227
ASV114	Fungi	Basidiomycota	Malasseziomycetes	Malasseziales	Malasseziaceae	Malassezia	Malassezia_restricta	fungi_P8_4_Non_Specific_24	4_NSP_24	4_NSP	2_NSP	0.120893
ASV114	Fungi	Basidiomycota	Malasseziomycetes	Malasseziales	Malasseziaceae	Malassezia	Malassezia_restricta	fungi_P5_2_Water_24	2_WT_24	2_WT	0_ND	0.0995591
ASV114	Fungi	Basidiomycota	Malasseziomycetes	Malasseziales	Malasseziaceae	Malassezia	Malassezia_restricta	fungi_P72_7_GPB1_Pi_72	7_GPB1_Pi_72	7_GPB1_Pi	5_dsRNA_Pi	0.0924477
ASV114	Fungi	Basidiomycota	Malasseziomycetes	Malasseziales	Malasseziaceae	Malassezia	Malassezia_restricta	fungi_P36_2_Water_72	2_WT_72	2_WT	0_ND	0.0853364
ASV114	Fungi	Basidiomycota	Malasseziomycetes	Malasseziales	Malasseziaceae	Malassezia	Malassezia_restricta	fungi_P45_8_Cut3_72	8_CUT3_72	8_CUT3	4_dsRNA	0.0640023
ASV114	Fungi	Basidiomycota	Malasseziomycetes	Malasseziales	Malasseziaceae	Malassezia	Malassezia_restricta	fungi_P70_7_GPB1_Pi_72	7_GPB1_Pi_72	7_GPB1_Pi	5_dsRNA_Pi	0.0213341
ASV114	Fungi	Basidiomycota	Malasseziomycetes	Malasseziales	Malasseziaceae	Malassezia	Malassezia_restricta	fungi_P64_3_Water_Pi_72	3_WT_Pi_72	3_WT_Pi	1_ND_Pi	0
ASV114	Fungi	Basidiomycota	Malasseziomycetes	Malasseziales	Malasseziaceae	Malassezia	Malassezia_restricta	fungi_P66_3_Water_Pi_72	3_WT_Pi_72	3_WT_Pi	1_ND_Pi	0
ASV114	Fungi	Basidiomycota	Malasseziomycetes	Malasseziales	Malasseziaceae	Malassezia	Malassezia_restricta	fungi_P4_2_Water_24	2_WT_24	2_WT	0_ND	0
ASV114	Fungi	Basidiomycota	Malasseziomycetes	Malasseziales	Malasseziaceae	Malassezia	Malassezia_restricta	fungi_P11_6_GPB1_24	6_GPB1_24	6_GPB1	4_dsRNA	0
ASV114	Fungi	Basidiomycota	Malasseziomycetes	Malasseziales	Malasseziaceae	Malassezia	Malassezia_restricta	fungi_P44_8_Cut3_72	8_CUT3_72	8_CUT3	4_dsRNA	0
ASV114	Fungi	Basidiomycota	Malasseziomycetes	Malasseziales	Malasseziaceae	Malassezia	Malassezia_restricta	fungi_P21_2_Water_48	2_WT_48	2_WT	0_ND	0
ASV114	Fungi	Basidiomycota	Malasseziomycetes	Malasseziales	Malasseziaceae	Malassezia	Malassezia_restricta	fungi_P41_6_GPB1_72	6_GPB1_72	6_GPB1	4_dsRNA	0
ASV114	Fungi	Basidiomycota	Malasseziomycetes	Malasseziales	Malasseziaceae	Malassezia	Malassezia_restricta	fungi_P61_1_No_Treatment_Pi_72	1_NT_Pi_72	1_NT_Pi	1_ND_Pi	0
ASV114	Fungi	Basidiomycota	Malasseziomycetes	Malasseziales	Malasseziaceae	Malassezia	Malassezia_restricta	fungi_P26_6_GPB1_48	6_GPB1_48	6_GPB1	4_dsRNA	0
ASV114	Fungi	Basidiomycota	Malasseziomycetes	Malasseziales	Malasseziaceae	Malassezia	Malassezia_restricta	fungi_P57_7_GPB1_Pi_48	7_GPB1_Pi_48	7_GPB1_Pi	5_dsRNA_Pi	0
ASV114	Fungi	Basidiomycota	Malasseziomycetes	Malasseziales	Malasseziaceae	Malassezia	Malassezia_restricta	fungi_P31_0_No_Treatment_72	0_NT_72	0_NT	0_ND	0
ASV114	Fungi	Basidiomycota	Malasseziomycetes	Malasseziales	Malasseziaceae	Malassezia	Malassezia_restricta	fungi_P25_6_GPB1_48	6_GPB1_48	6_GPB1	4_dsRNA	0
ASV114	Fungi	Basidiomycota	Malasseziomycetes	Malasseziales	Malasseziaceae	Malassezia	Malassezia_restricta	fungi_P51_3_Water_Pi_48	3_WT_Pi_48	3_WT_Pi	1_ND_Pi	0
ASV114	Fungi	Basidiomycota	Malasseziomycetes	Malasseziales	Malasseziaceae	Malassezia	Malassezia_restricta	fungi_P74_9_Cut3_Pi_72	9_CUT3_Pi_72	9_CUT3_Pi	5_dsRNA_Pi	0
ASV114	Fungi	Basidiomycota	Malasseziomycetes	Malasseziales	Malasseziaceae	Malassezia	Malassezia_restricta	fungi_P67_5_Non_Specific_Pi_72	5_NSP_Pi_72	5_NSP_Pi	3_NSP_Pi	0
ASV114	Fungi	Basidiomycota	Malasseziomycetes	Malasseziales	Malasseziaceae	Malassezia	Malassezia_restricta	fungi_P16_0_No_Treatment_48	0_NT_48	0_NT	0_ND	0
ASV114	Fungi	Basidiomycota	Malasseziomycetes	Malasseziales	Malasseziaceae	Malassezia	Malassezia_restricta	fungi_P1_0_No_Treatment_24	0_NT_24	0_NT	0_ND	0
ASV114	Fungi	Basidiomycota	Malasseziomycetes	Malasseziales	Malasseziaceae	Malassezia	Malassezia_restricta	fungi_P7_4_Non_Specific_24	4_NSP_24	4_NSP	2_NSP	0
ASV114	Fungi	Basidiomycota	Malasseziomycetes	Malasseziales	Malasseziaceae	Malassezia	Malassezia_restricta	fungi_P13_8_Cut3_24	8_CUT3_24	8_CUT3	4_dsRNA	0
ASV114	Fungi	Basidiomycota	Malasseziomycetes	Malasseziales	Malasseziaceae	Malassezia	Malassezia_restricta	fungi_P71_7_GPB1_Pi_72	7_GPB1_Pi_72	7_GPB1_Pi	5_dsRNA_Pi	0
ASV114	Fungi	Basidiomycota	Malasseziomycetes	Malasseziales	Malasseziaceae	Malassezia	Malassezia_restricta	fungi_P15_8_Cut3_24	8_CUT3_24	8_CUT3	4_dsRNA	0
ASV114	Fungi	Basidiomycota	Malasseziomycetes	Malasseziales	Malasseziaceae	Malassezia	Malassezia_restricta	fungi_P46_1_No_Treatment_Pi_48	1_NT_Pi_48	1_NT_Pi	1_ND_Pi	0
ASV114	Fungi	Basidiomycota	Malasseziomycetes	Malasseziales	Malasseziaceae	Malassezia	Malassezia_restricta	fungi_P54_5_Non_Specific_Pi_48	5_NSP_Pi_48	5_NSP_Pi	3_NSP_Pi	0
ASV114	Fungi	Basidiomycota	Malasseziomycetes	Malasseziales	Malasseziaceae	Malassezia	Malassezia_restricta	fungi_P73_9_Cut3_Pi_72	9_CUT3_Pi_72	9_CUT3_Pi	5_dsRNA_Pi	0
ASV114	Fungi	Basidiomycota	Malasseziomycetes	Malasseziales	Malasseziaceae	Malassezia	Malassezia_restricta	fungi_P42_6_GPB1_72	6_GPB1_72	6_GPB1	4_dsRNA	0
ASV114	Fungi	Basidiomycota	Malasseziomycetes	Malasseziales	Malasseziaceae	Malassezia	Malassezia_restricta	fungi_P56_7_GPB1_Pi_48	7_GPB1_Pi_48	7_GPB1_Pi	5_dsRNA_Pi	0
ASV114	Fungi	Basidiomycota	Malasseziomycetes	Malasseziales	Malasseziaceae	Malassezia	Malassezia_restricta	fungi_P6_2_Water_24	2_WT_24	2_WT	0_ND	0
ASV114	Fungi	Basidiomycota	Malasseziomycetes	Malasseziales	Malasseziaceae	Malassezia	Malassezia_restricta	fungi_P39_4_Non_Specific_72	4_NSP_72	4_NSP	2_NSP	0
ASV114	Fungi	Basidiomycota	Malasseziomycetes	Malasseziales	Malasseziaceae	Malassezia	Malassezia_restricta	fungi_P2_0_No_Treatment_24	0_NT_24	0_NT	0_ND	0
ASV114	Fungi	Basidiomycota	Malasseziomycetes	Malasseziales	Malasseziaceae	Malassezia	Malassezia_restricta	fungi_P35_2_Water_72	2_WT_72	2_WT	0_ND	0
ASV114	Fungi	Basidiomycota	Malasseziomycetes	Malasseziales	Malasseziaceae	Malassezia	Malassezia_restricta	fungi_P63_1_No_Treatment_Pi_72	1_NT_Pi_72	1_NT_Pi	1_ND_Pi	0
ASV114	Fungi	Basidiomycota	Malasseziomycetes	Malasseziales	Malasseziaceae	Malassezia	Malassezia_restricta	fungi_P24_4_Non_Specific_48	4_NSP_48	4_NSP	2_NSP	0
ASV114	Fungi	Basidiomycota	Malasseziomycetes	Malasseziales	Malasseziaceae	Malassezia	Malassezia_restricta	fungi_P52_5_Non_Specific_Pi_48	5_NSP_Pi_48	5_NSP_Pi	3_NSP_Pi	0
ASV114	Fungi	Basidiomycota	Malasseziomycetes	Malasseziales	Malasseziaceae	Malassezia	Malassezia_restricta	fungi_P62_1_No_Treatment_Pi_72	1_NT_Pi_72	1_NT_Pi	1_ND_Pi	0
ASV114	Fungi	Basidiomycota	Malasseziomycetes	Malasseziales	Malasseziaceae	Malassezia	Malassezia_restricta	fungi_P17_0_No_Treatment_48	0_NT_48	0_NT	0_ND	0
ASV114	Fungi	Basidiomycota	Malasseziomycetes	Malasseziales	Malasseziaceae	Malassezia	Malassezia_restricta	fungi_P69_5_Non_Specific_Pi_72	5_NSP_Pi_72	5_NSP_Pi	3_NSP_Pi	0
ASV114	Fungi	Basidiomycota	Malasseziomycetes	Malasseziales	Malasseziaceae	Malassezia	Malassezia_restricta	fungi_P3_0_No_Treatment_24	0_NT_24	0_NT	0_ND	0
ASV114	Fungi	Basidiomycota	Malasseziomycetes	Malasseziales	Malasseziaceae	Malassezia	Malassezia_restricta	fungi_P75_9_Cut3_Pi_72	9_CUT3_Pi_72	9_CUT3_Pi	5_dsRNA_Pi	0
ASV114	Fungi	Basidiomycota	Malasseziomycetes	Malasseziales	Malasseziaceae	Malassezia	Malassezia_restricta	fungi_P23_4_Non_Specific_48	4_NSP_48	4_NSP	2_NSP	0
ASV114	Fungi	Basidiomycota	Malasseziomycetes	Malasseziales	Malasseziaceae	Malassezia	Malassezia_restricta	fungi_P18_0_No_Treatment_48	0_NT_48	0_NT	0_ND	0
ASV114	Fungi	Basidiomycota	Malasseziomycetes	Malasseziales	Malasseziaceae	Malassezia	Malassezia_restricta	fungi_P53_5_Non_Specific_Pi_48	5_NSP_Pi_48	5_NSP_Pi	3_NSP_Pi	0
ASV114	Fungi	Basidiomycota	Malasseziomycetes	Malasseziales	Malasseziaceae	Malassezia	Malassezia_restricta	fungi_P34_2_Water_72	2_WT_72	2_WT	0_ND	0
ASV114	Fungi	Basidiomycota	Malasseziomycetes	Malasseziales	Malasseziaceae	Malassezia	Malassezia_restricta	fungi_P10_6_GPB1_24	6_GPB1_24	6_GPB1	4_dsRNA	0
ASV114	Fungi	Basidiomycota	Malasseziomycetes	Malasseziales	Malasseziaceae	Malassezia	Malassezia_restricta	fungi_P14_8_Cut3_24	8_CUT3_24	8_CUT3	4_dsRNA	0
ASV114	Fungi	Basidiomycota	Malasseziomycetes	Malasseziales	Malasseziaceae	Malassezia	Malassezia_restricta	fungi_P9_4_Non_Specific_24	4_NSP_24	4_NSP	2_NSP	0
ASV114	Fungi	Basidiomycota	Malasseziomycetes	Malasseziales	Malasseziaceae	Malassezia	Malassezia_restricta	fungi_P47_1_No_Treatment_Pi_48	1_NT_Pi_48	1_NT_Pi	1_ND_Pi	0
ASV114	Fungi	Basidiomycota	Malasseziomycetes	Malasseziales	Malasseziaceae	Malassezia	Malassezia_restricta	fungi_P55_7_GPB1_Pi_48	7_GPB1_Pi_48	7_GPB1_Pi	5_dsRNA_Pi	0
ASV114	Fungi	Basidiomycota	Malasseziomycetes	Malasseziales	Malasseziaceae	Malassezia	Malassezia_restricta	fungi_P58_9_Cut3_Pi_48	9_CUT3_Pi_48	9_CUT3_Pi	5_dsRNA_Pi	0
ASV114	Fungi	Basidiomycota	Malasseziomycetes	Malasseziales	Malasseziaceae	Malassezia	Malassezia_restricta	fungi_P28_8_Cut3_48	8_CUT3_48	8_CUT3	4_dsRNA	0
ASV114	Fungi	Basidiomycota	Malasseziomycetes	Malasseziales	Malasseziaceae	Malassezia	Malassezia_restricta	fungi_P40_6_GPB1_72	6_GPB1_72	6_GPB1	4_dsRNA	0
ASV114	Fungi	Basidiomycota	Malasseziomycetes	Malasseziales	Malasseziaceae	Malassezia	Malassezia_restricta	fungi_P20_2_Water_48	2_WT_48	2_WT	0_ND	0
ASV114	Fungi	Basidiomycota	Malasseziomycetes	Malasseziales	Malasseziaceae	Malassezia	Malassezia_restricta	fungi_P12_6_GPB1_24	6_GPB1_24	6_GPB1	4_dsRNA	0
ASV114	Fungi	Basidiomycota	Malasseziomycetes	Malasseziales	Malasseziaceae	Malassezia	Malassezia_restricta	fungi_P37_4_Non_Specific_72	4_NSP_72	4_NSP	2_NSP	0
ASV114	Fungi	Basidiomycota	Malasseziomycetes	Malasseziales	Malasseziaceae	Malassezia	Malassezia_restricta	fungi_P68_5_Non_Specific_Pi_72	5_NSP_Pi_72	5_NSP_Pi	3_NSP_Pi	0
ASV114	Fungi	Basidiomycota	Malasseziomycetes	Malasseziales	Malasseziaceae	Malassezia	Malassezia_restricta	fungi_P48_1_No_Treatment_Pi_48	1_NT_Pi_48	1_NT_Pi	1_ND_Pi	0
ASV114	Fungi	Basidiomycota	Malasseziomycetes	Malasseziales	Malasseziaceae	Malassezia	Malassezia_restricta	fungi_P49_3_Water_Pi_48	3_WT_Pi_48	3_WT_Pi	1_ND_Pi	0
ASV114	Fungi	Basidiomycota	Malasseziomycetes	Malasseziales	Malasseziaceae	Malassezia	Malassezia_restricta	fungi_P33_0_No_Treatment_72	0_NT_72	0_NT	0_ND	0
ASV114	Fungi	Basidiomycota	Malasseziomycetes	Malasseziales	Malasseziaceae	Malassezia	Malassezia_restricta	fungi_P22_4_Non_Specific_48	4_NSP_48	4_NSP	2_NSP	0
ASV114	Fungi	Basidiomycota	Malasseziomycetes	Malasseziales	Malasseziaceae	Malassezia	Malassezia_restricta	fungi_P60_9_Cut3_Pi_48	9_CUT3_Pi_48	9_CUT3_Pi	5_dsRNA_Pi	0
ASV114	Fungi	Basidiomycota	Malasseziomycetes	Malasseziales	Malasseziaceae	Malassezia	Malassezia_restricta	fungi_P65_3_Water_Pi_72	3_WT_Pi_72	3_WT_Pi	1_ND_Pi	0
ASV114	Fungi	Basidiomycota	Malasseziomycetes	Malasseziales	Malasseziaceae	Malassezia	Malassezia_restricta	fungi_P29_8_Cut3_48	8_CUT3_48	8_CUT3	4_dsRNA	0
ASV114	Fungi	Basidiomycota	Malasseziomycetes	Malasseziales	Malasseziaceae	Malassezia	Malassezia_restricta	fungi_P50_3_Water_Pi_48	3_WT_Pi_48	3_WT_Pi	1_ND_Pi	0
ASV114	Fungi	Basidiomycota	Malasseziomycetes	Malasseziales	Malasseziaceae	Malassezia	Malassezia_restricta	fungi_P59_9_Cut3_Pi_48	9_CUT3_Pi_48	9_CUT3_Pi	5_dsRNA_Pi	0
ASV114	Fungi	Basidiomycota	Malasseziomycetes	Malasseziales	Malasseziaceae	Malassezia	Malassezia_restricta	fungi_P32_0_No_Treatment_72	0_NT_72	0_NT	0_ND	0
ASV115	Fungi	Ascomycota	Leotiomycetes	Helotiales	Sclerotiniaceae	Botrytis		fungi_P16_0_No_Treatment_48	0_NT_48	0_NT	0_ND	1.19471
ASV115	Fungi	Ascomycota	Leotiomycetes	Helotiales	Sclerotiniaceae	Botrytis		fungi_P38_4_Non_Specific_72	4_NSP_72	4_NSP	2_NSP	0.391125
ASV115	Fungi	Ascomycota	Leotiomycetes	Helotiales	Sclerotiniaceae	Botrytis		fungi_P40_6_GPB1_72	6_GPB1_72	6_GPB1	4_dsRNA	0.170673
ASV115	Fungi	Ascomycota	Leotiomycetes	Helotiales	Sclerotiniaceae	Botrytis		fungi_P6_2_Water_24	2_WT_24	2_WT	0_ND	0.0284455
ASV115	Fungi	Ascomycota	Leotiomycetes	Helotiales	Sclerotiniaceae	Botrytis		fungi_P18_0_No_Treatment_48	0_NT_48	0_NT	0_ND	0
ASV115	Fungi	Ascomycota	Leotiomycetes	Helotiales	Sclerotiniaceae	Botrytis		fungi_P32_0_No_Treatment_72	0_NT_72	0_NT	0_ND	0
ASV115	Fungi	Ascomycota	Leotiomycetes	Helotiales	Sclerotiniaceae	Botrytis		fungi_P28_8_Cut3_48	8_CUT3_48	8_CUT3	4_dsRNA	0
ASV115	Fungi	Ascomycota	Leotiomycetes	Helotiales	Sclerotiniaceae	Botrytis		fungi_P3_0_No_Treatment_24	0_NT_24	0_NT	0_ND	0
ASV115	Fungi	Ascomycota	Leotiomycetes	Helotiales	Sclerotiniaceae	Botrytis		fungi_P71_7_GPB1_Pi_72	7_GPB1_Pi_72	7_GPB1_Pi	5_dsRNA_Pi	0
ASV115	Fungi	Ascomycota	Leotiomycetes	Helotiales	Sclerotiniaceae	Botrytis		fungi_P41_6_GPB1_72	6_GPB1_72	6_GPB1	4_dsRNA	0
ASV115	Fungi	Ascomycota	Leotiomycetes	Helotiales	Sclerotiniaceae	Botrytis		fungi_P1_0_No_Treatment_24	0_NT_24	0_NT	0_ND	0
ASV115	Fungi	Ascomycota	Leotiomycetes	Helotiales	Sclerotiniaceae	Botrytis		fungi_P48_1_No_Treatment_Pi_48	1_NT_Pi_48	1_NT_Pi	1_ND_Pi	0
ASV115	Fungi	Ascomycota	Leotiomycetes	Helotiales	Sclerotiniaceae	Botrytis		fungi_P22_4_Non_Specific_48	4_NSP_48	4_NSP	2_NSP	0
ASV115	Fungi	Ascomycota	Leotiomycetes	Helotiales	Sclerotiniaceae	Botrytis		fungi_P4_2_Water_24	2_WT_24	2_WT	0_ND	0
ASV115	Fungi	Ascomycota	Leotiomycetes	Helotiales	Sclerotiniaceae	Botrytis		fungi_P73_9_Cut3_Pi_72	9_CUT3_Pi_72	9_CUT3_Pi	5_dsRNA_Pi	0
ASV115	Fungi	Ascomycota	Leotiomycetes	Helotiales	Sclerotiniaceae	Botrytis		fungi_P24_4_Non_Specific_48	4_NSP_48	4_NSP	2_NSP	0
ASV115	Fungi	Ascomycota	Leotiomycetes	Helotiales	Sclerotiniaceae	Botrytis		fungi_P31_0_No_Treatment_72	0_NT_72	0_NT	0_ND	0
ASV115	Fungi	Ascomycota	Leotiomycetes	Helotiales	Sclerotiniaceae	Botrytis		fungi_P26_6_GPB1_48	6_GPB1_48	6_GPB1	4_dsRNA	0
ASV115	Fungi	Ascomycota	Leotiomycetes	Helotiales	Sclerotiniaceae	Botrytis		fungi_P46_1_No_Treatment_Pi_48	1_NT_Pi_48	1_NT_Pi	1_ND_Pi	0
ASV115	Fungi	Ascomycota	Leotiomycetes	Helotiales	Sclerotiniaceae	Botrytis		fungi_P11_6_GPB1_24	6_GPB1_24	6_GPB1	4_dsRNA	0
ASV115	Fungi	Ascomycota	Leotiomycetes	Helotiales	Sclerotiniaceae	Botrytis		fungi_P19_2_Water_48	2_WT_48	2_WT	0_ND	0
ASV115	Fungi	Ascomycota	Leotiomycetes	Helotiales	Sclerotiniaceae	Botrytis		fungi_P56_7_GPB1_Pi_48	7_GPB1_Pi_48	7_GPB1_Pi	5_dsRNA_Pi	0
ASV115	Fungi	Ascomycota	Leotiomycetes	Helotiales	Sclerotiniaceae	Botrytis		fungi_P5_2_Water_24	2_WT_24	2_WT	0_ND	0
ASV115	Fungi	Ascomycota	Leotiomycetes	Helotiales	Sclerotiniaceae	Botrytis		fungi_P64_3_Water_Pi_72	3_WT_Pi_72	3_WT_Pi	1_ND_Pi	0
ASV115	Fungi	Ascomycota	Leotiomycetes	Helotiales	Sclerotiniaceae	Botrytis		fungi_P39_4_Non_Specific_72	4_NSP_72	4_NSP	2_NSP	0
ASV115	Fungi	Ascomycota	Leotiomycetes	Helotiales	Sclerotiniaceae	Botrytis		fungi_P34_2_Water_72	2_WT_72	2_WT	0_ND	0
ASV115	Fungi	Ascomycota	Leotiomycetes	Helotiales	Sclerotiniaceae	Botrytis		fungi_P8_4_Non_Specific_24	4_NSP_24	4_NSP	2_NSP	0
ASV115	Fungi	Ascomycota	Leotiomycetes	Helotiales	Sclerotiniaceae	Botrytis		fungi_P58_9_Cut3_Pi_48	9_CUT3_Pi_48	9_CUT3_Pi	5_dsRNA_Pi	0
ASV115	Fungi	Ascomycota	Leotiomycetes	Helotiales	Sclerotiniaceae	Botrytis		fungi_P13_8_Cut3_24	8_CUT3_24	8_CUT3	4_dsRNA	0
ASV115	Fungi	Ascomycota	Leotiomycetes	Helotiales	Sclerotiniaceae	Botrytis		fungi_P17_0_No_Treatment_48	0_NT_48	0_NT	0_ND	0
ASV115	Fungi	Ascomycota	Leotiomycetes	Helotiales	Sclerotiniaceae	Botrytis		fungi_P66_3_Water_Pi_72	3_WT_Pi_72	3_WT_Pi	1_ND_Pi	0
ASV115	Fungi	Ascomycota	Leotiomycetes	Helotiales	Sclerotiniaceae	Botrytis		fungi_P14_8_Cut3_24	8_CUT3_24	8_CUT3	4_dsRNA	0
ASV115	Fungi	Ascomycota	Leotiomycetes	Helotiales	Sclerotiniaceae	Botrytis		fungi_P12_6_GPB1_24	6_GPB1_24	6_GPB1	4_dsRNA	0
ASV115	Fungi	Ascomycota	Leotiomycetes	Helotiales	Sclerotiniaceae	Botrytis		fungi_P36_2_Water_72	2_WT_72	2_WT	0_ND	0
ASV115	Fungi	Ascomycota	Leotiomycetes	Helotiales	Sclerotiniaceae	Botrytis		fungi_P7_4_Non_Specific_24	4_NSP_24	4_NSP	2_NSP	0
ASV115	Fungi	Ascomycota	Leotiomycetes	Helotiales	Sclerotiniaceae	Botrytis		fungi_P57_7_GPB1_Pi_48	7_GPB1_Pi_48	7_GPB1_Pi	5_dsRNA_Pi	0
ASV115	Fungi	Ascomycota	Leotiomycetes	Helotiales	Sclerotiniaceae	Botrytis		fungi_P59_9_Cut3_Pi_48	9_CUT3_Pi_48	9_CUT3_Pi	5_dsRNA_Pi	0
ASV115	Fungi	Ascomycota	Leotiomycetes	Helotiales	Sclerotiniaceae	Botrytis		fungi_P53_5_Non_Specific_Pi_48	5_NSP_Pi_48	5_NSP_Pi	3_NSP_Pi	0
ASV115	Fungi	Ascomycota	Leotiomycetes	Helotiales	Sclerotiniaceae	Botrytis		fungi_P67_5_Non_Specific_Pi_72	5_NSP_Pi_72	5_NSP_Pi	3_NSP_Pi	0
ASV115	Fungi	Ascomycota	Leotiomycetes	Helotiales	Sclerotiniaceae	Botrytis		fungi_P68_5_Non_Specific_Pi_72	5_NSP_Pi_72	5_NSP_Pi	3_NSP_Pi	0
ASV115	Fungi	Ascomycota	Leotiomycetes	Helotiales	Sclerotiniaceae	Botrytis		fungi_P54_5_Non_Specific_Pi_48	5_NSP_Pi_48	5_NSP_Pi	3_NSP_Pi	0
ASV115	Fungi	Ascomycota	Leotiomycetes	Helotiales	Sclerotiniaceae	Botrytis		fungi_P37_4_Non_Specific_72	4_NSP_72	4_NSP	2_NSP	0
ASV115	Fungi	Ascomycota	Leotiomycetes	Helotiales	Sclerotiniaceae	Botrytis		fungi_P70_7_GPB1_Pi_72	7_GPB1_Pi_72	7_GPB1_Pi	5_dsRNA_Pi	0
ASV115	Fungi	Ascomycota	Leotiomycetes	Helotiales	Sclerotiniaceae	Botrytis		fungi_P44_8_Cut3_72	8_CUT3_72	8_CUT3	4_dsRNA	0
ASV115	Fungi	Ascomycota	Leotiomycetes	Helotiales	Sclerotiniaceae	Botrytis		fungi_P69_5_Non_Specific_Pi_72	5_NSP_Pi_72	5_NSP_Pi	3_NSP_Pi	0
ASV115	Fungi	Ascomycota	Leotiomycetes	Helotiales	Sclerotiniaceae	Botrytis		fungi_P74_9_Cut3_Pi_72	9_CUT3_Pi_72	9_CUT3_Pi	5_dsRNA_Pi	0
ASV115	Fungi	Ascomycota	Leotiomycetes	Helotiales	Sclerotiniaceae	Botrytis		fungi_P62_1_No_Treatment_Pi_72	1_NT_Pi_72	1_NT_Pi	1_ND_Pi	0
ASV115	Fungi	Ascomycota	Leotiomycetes	Helotiales	Sclerotiniaceae	Botrytis		fungi_P63_1_No_Treatment_Pi_72	1_NT_Pi_72	1_NT_Pi	1_ND_Pi	0
ASV115	Fungi	Ascomycota	Leotiomycetes	Helotiales	Sclerotiniaceae	Botrytis		fungi_P27_6_GPB1_48	6_GPB1_48	6_GPB1	4_dsRNA	0
ASV115	Fungi	Ascomycota	Leotiomycetes	Helotiales	Sclerotiniaceae	Botrytis		fungi_P25_6_GPB1_48	6_GPB1_48	6_GPB1	4_dsRNA	0
ASV115	Fungi	Ascomycota	Leotiomycetes	Helotiales	Sclerotiniaceae	Botrytis		fungi_P51_3_Water_Pi_48	3_WT_Pi_48	3_WT_Pi	1_ND_Pi	0
ASV115	Fungi	Ascomycota	Leotiomycetes	Helotiales	Sclerotiniaceae	Botrytis		fungi_P9_4_Non_Specific_24	4_NSP_24	4_NSP	2_NSP	0
ASV115	Fungi	Ascomycota	Leotiomycetes	Helotiales	Sclerotiniaceae	Botrytis		fungi_P20_2_Water_48	2_WT_48	2_WT	0_ND	0
ASV115	Fungi	Ascomycota	Leotiomycetes	Helotiales	Sclerotiniaceae	Botrytis		fungi_P50_3_Water_Pi_48	3_WT_Pi_48	3_WT_Pi	1_ND_Pi	0
ASV115	Fungi	Ascomycota	Leotiomycetes	Helotiales	Sclerotiniaceae	Botrytis		fungi_P29_8_Cut3_48	8_CUT3_48	8_CUT3	4_dsRNA	0
ASV115	Fungi	Ascomycota	Leotiomycetes	Helotiales	Sclerotiniaceae	Botrytis		fungi_P52_5_Non_Specific_Pi_48	5_NSP_Pi_48	5_NSP_Pi	3_NSP_Pi	0
ASV115	Fungi	Ascomycota	Leotiomycetes	Helotiales	Sclerotiniaceae	Botrytis		fungi_P2_0_No_Treatment_24	0_NT_24	0_NT	0_ND	0
ASV115	Fungi	Ascomycota	Leotiomycetes	Helotiales	Sclerotiniaceae	Botrytis		fungi_P21_2_Water_48	2_WT_48	2_WT	0_ND	0
ASV115	Fungi	Ascomycota	Leotiomycetes	Helotiales	Sclerotiniaceae	Botrytis		fungi_P30_8_Cut3_48	8_CUT3_48	8_CUT3	4_dsRNA	0
ASV115	Fungi	Ascomycota	Leotiomycetes	Helotiales	Sclerotiniaceae	Botrytis		fungi_P47_1_No_Treatment_Pi_48	1_NT_Pi_48	1_NT_Pi	1_ND_Pi	0
ASV115	Fungi	Ascomycota	Leotiomycetes	Helotiales	Sclerotiniaceae	Botrytis		fungi_P33_0_No_Treatment_72	0_NT_72	0_NT	0_ND	0
ASV115	Fungi	Ascomycota	Leotiomycetes	Helotiales	Sclerotiniaceae	Botrytis		fungi_P15_8_Cut3_24	8_CUT3_24	8_CUT3	4_dsRNA	0
ASV115	Fungi	Ascomycota	Leotiomycetes	Helotiales	Sclerotiniaceae	Botrytis		fungi_P43_8_Cut3_72	8_CUT3_72	8_CUT3	4_dsRNA	0
ASV115	Fungi	Ascomycota	Leotiomycetes	Helotiales	Sclerotiniaceae	Botrytis		fungi_P42_6_GPB1_72	6_GPB1_72	6_GPB1	4_dsRNA	0
ASV115	Fungi	Ascomycota	Leotiomycetes	Helotiales	Sclerotiniaceae	Botrytis		fungi_P49_3_Water_Pi_48	3_WT_Pi_48	3_WT_Pi	1_ND_Pi	0
ASV115	Fungi	Ascomycota	Leotiomycetes	Helotiales	Sclerotiniaceae	Botrytis		fungi_P35_2_Water_72	2_WT_72	2_WT	0_ND	0
ASV115	Fungi	Ascomycota	Leotiomycetes	Helotiales	Sclerotiniaceae	Botrytis		fungi_P72_7_GPB1_Pi_72	7_GPB1_Pi_72	7_GPB1_Pi	5_dsRNA_Pi	0
ASV115	Fungi	Ascomycota	Leotiomycetes	Helotiales	Sclerotiniaceae	Botrytis		fungi_P65_3_Water_Pi_72	3_WT_Pi_72	3_WT_Pi	1_ND_Pi	0
ASV115	Fungi	Ascomycota	Leotiomycetes	Helotiales	Sclerotiniaceae	Botrytis		fungi_P60_9_Cut3_Pi_48	9_CUT3_Pi_48	9_CUT3_Pi	5_dsRNA_Pi	0
ASV115	Fungi	Ascomycota	Leotiomycetes	Helotiales	Sclerotiniaceae	Botrytis		fungi_P75_9_Cut3_Pi_72	9_CUT3_Pi_72	9_CUT3_Pi	5_dsRNA_Pi	0
ASV115	Fungi	Ascomycota	Leotiomycetes	Helotiales	Sclerotiniaceae	Botrytis		fungi_P61_1_No_Treatment_Pi_72	1_NT_Pi_72	1_NT_Pi	1_ND_Pi	0
ASV115	Fungi	Ascomycota	Leotiomycetes	Helotiales	Sclerotiniaceae	Botrytis		fungi_P10_6_GPB1_24	6_GPB1_24	6_GPB1	4_dsRNA	0
ASV115	Fungi	Ascomycota	Leotiomycetes	Helotiales	Sclerotiniaceae	Botrytis		fungi_P45_8_Cut3_72	8_CUT3_72	8_CUT3	4_dsRNA	0
ASV115	Fungi	Ascomycota	Leotiomycetes	Helotiales	Sclerotiniaceae	Botrytis		fungi_P23_4_Non_Specific_48	4_NSP_48	4_NSP	2_NSP	0
ASV115	Fungi	Ascomycota	Leotiomycetes	Helotiales	Sclerotiniaceae	Botrytis		fungi_P55_7_GPB1_Pi_48	7_GPB1_Pi_48	7_GPB1_Pi	5_dsRNA_Pi	0
ASV116	Fungi	Fungi_phy	Fungi_cls	Fungi_ord	Fungi_fam	Fungi_gen	Fungi_sp	fungi_P19_2_Water_48	2_WT_48	2_WT	0_ND	0.149339
ASV116	Fungi	Fungi_phy	Fungi_cls	Fungi_ord	Fungi_fam	Fungi_gen	Fungi_sp	fungi_P63_1_No_Treatment_Pi_72	1_NT_Pi_72	1_NT_Pi	1_ND_Pi	0.149339
ASV116	Fungi	Fungi_phy	Fungi_cls	Fungi_ord	Fungi_fam	Fungi_gen	Fungi_sp	fungi_P71_7_GPB1_Pi_72	7_GPB1_Pi_72	7_GPB1_Pi	5_dsRNA_Pi	0.120893
ASV116	Fungi	Fungi_phy	Fungi_cls	Fungi_ord	Fungi_fam	Fungi_gen	Fungi_sp	fungi_P11_6_GPB1_24	6_GPB1_24	6_GPB1	4_dsRNA	0.10667
ASV116	Fungi	Fungi_phy	Fungi_cls	Fungi_ord	Fungi_fam	Fungi_gen	Fungi_sp	fungi_P72_7_GPB1_Pi_72	7_GPB1_Pi_72	7_GPB1_Pi	5_dsRNA_Pi	0.0995591
ASV116	Fungi	Fungi_phy	Fungi_cls	Fungi_ord	Fungi_fam	Fungi_gen	Fungi_sp	fungi_P43_8_Cut3_72	8_CUT3_72	8_CUT3	4_dsRNA	0.0995591
ASV116	Fungi	Fungi_phy	Fungi_cls	Fungi_ord	Fungi_fam	Fungi_gen	Fungi_sp	fungi_P34_2_Water_72	2_WT_72	2_WT	0_ND	0.0924477
ASV116	Fungi	Fungi_phy	Fungi_cls	Fungi_ord	Fungi_fam	Fungi_gen	Fungi_sp	fungi_P21_2_Water_48	2_WT_48	2_WT	0_ND	0.0853364
ASV116	Fungi	Fungi_phy	Fungi_cls	Fungi_ord	Fungi_fam	Fungi_gen	Fungi_sp	fungi_P14_8_Cut3_24	8_CUT3_24	8_CUT3	4_dsRNA	0.078225
ASV116	Fungi	Fungi_phy	Fungi_cls	Fungi_ord	Fungi_fam	Fungi_gen	Fungi_sp	fungi_P46_1_No_Treatment_Pi_48	1_NT_Pi_48	1_NT_Pi	1_ND_Pi	0.0640023
ASV116	Fungi	Fungi_phy	Fungi_cls	Fungi_ord	Fungi_fam	Fungi_gen	Fungi_sp	fungi_P22_4_Non_Specific_48	4_NSP_48	4_NSP	2_NSP	0.0568909
ASV116	Fungi	Fungi_phy	Fungi_cls	Fungi_ord	Fungi_fam	Fungi_gen	Fungi_sp	fungi_P16_0_No_Treatment_48	0_NT_48	0_NT	0_ND	0.0568909
ASV116	Fungi	Fungi_phy	Fungi_cls	Fungi_ord	Fungi_fam	Fungi_gen	Fungi_sp	fungi_P8_4_Non_Specific_24	4_NSP_24	4_NSP	2_NSP	0.0568909
ASV116	Fungi	Fungi_phy	Fungi_cls	Fungi_ord	Fungi_fam	Fungi_gen	Fungi_sp	fungi_P67_5_Non_Specific_Pi_72	5_NSP_Pi_72	5_NSP_Pi	3_NSP_Pi	0.0497795
ASV116	Fungi	Fungi_phy	Fungi_cls	Fungi_ord	Fungi_fam	Fungi_gen	Fungi_sp	fungi_P69_5_Non_Specific_Pi_72	5_NSP_Pi_72	5_NSP_Pi	3_NSP_Pi	0.0497795
ASV116	Fungi	Fungi_phy	Fungi_cls	Fungi_ord	Fungi_fam	Fungi_gen	Fungi_sp	fungi_P17_0_No_Treatment_48	0_NT_48	0_NT	0_ND	0.0355568
ASV116	Fungi	Fungi_phy	Fungi_cls	Fungi_ord	Fungi_fam	Fungi_gen	Fungi_sp	fungi_P33_0_No_Treatment_72	0_NT_72	0_NT	0_ND	0.0355568
ASV116	Fungi	Fungi_phy	Fungi_cls	Fungi_ord	Fungi_fam	Fungi_gen	Fungi_sp	fungi_P42_6_GPB1_72	6_GPB1_72	6_GPB1	4_dsRNA	0.0355568
ASV116	Fungi	Fungi_phy	Fungi_cls	Fungi_ord	Fungi_fam	Fungi_gen	Fungi_sp	fungi_P66_3_Water_Pi_72	3_WT_Pi_72	3_WT_Pi	1_ND_Pi	0.0284455
ASV116	Fungi	Fungi_phy	Fungi_cls	Fungi_ord	Fungi_fam	Fungi_gen	Fungi_sp	fungi_P48_1_No_Treatment_Pi_48	1_NT_Pi_48	1_NT_Pi	1_ND_Pi	0.0284455
ASV116	Fungi	Fungi_phy	Fungi_cls	Fungi_ord	Fungi_fam	Fungi_gen	Fungi_sp	fungi_P65_3_Water_Pi_72	3_WT_Pi_72	3_WT_Pi	1_ND_Pi	0.0284455
ASV116	Fungi	Fungi_phy	Fungi_cls	Fungi_ord	Fungi_fam	Fungi_gen	Fungi_sp	fungi_P9_4_Non_Specific_24	4_NSP_24	4_NSP	2_NSP	0.0284455
ASV116	Fungi	Fungi_phy	Fungi_cls	Fungi_ord	Fungi_fam	Fungi_gen	Fungi_sp	fungi_P41_6_GPB1_72	6_GPB1_72	6_GPB1	4_dsRNA	0.0213341
ASV116	Fungi	Fungi_phy	Fungi_cls	Fungi_ord	Fungi_fam	Fungi_gen	Fungi_sp	fungi_P70_7_GPB1_Pi_72	7_GPB1_Pi_72	7_GPB1_Pi	5_dsRNA_Pi	0.0142227
ASV116	Fungi	Fungi_phy	Fungi_cls	Fungi_ord	Fungi_fam	Fungi_gen	Fungi_sp	fungi_P37_4_Non_Specific_72	4_NSP_72	4_NSP	2_NSP	0.00711136
ASV116	Fungi	Fungi_phy	Fungi_cls	Fungi_ord	Fungi_fam	Fungi_gen	Fungi_sp	fungi_P58_9_Cut3_Pi_48	9_CUT3_Pi_48	9_CUT3_Pi	5_dsRNA_Pi	0.00711136
ASV116	Fungi	Fungi_phy	Fungi_cls	Fungi_ord	Fungi_fam	Fungi_gen	Fungi_sp	fungi_P3_0_No_Treatment_24	0_NT_24	0_NT	0_ND	0
ASV116	Fungi	Fungi_phy	Fungi_cls	Fungi_ord	Fungi_fam	Fungi_gen	Fungi_sp	fungi_P74_9_Cut3_Pi_72	9_CUT3_Pi_72	9_CUT3_Pi	5_dsRNA_Pi	0
ASV116	Fungi	Fungi_phy	Fungi_cls	Fungi_ord	Fungi_fam	Fungi_gen	Fungi_sp	fungi_P30_8_Cut3_48	8_CUT3_48	8_CUT3	4_dsRNA	0
ASV116	Fungi	Fungi_phy	Fungi_cls	Fungi_ord	Fungi_fam	Fungi_gen	Fungi_sp	fungi_P20_2_Water_48	2_WT_48	2_WT	0_ND	0
ASV116	Fungi	Fungi_phy	Fungi_cls	Fungi_ord	Fungi_fam	Fungi_gen	Fungi_sp	fungi_P60_9_Cut3_Pi_48	9_CUT3_Pi_48	9_CUT3_Pi	5_dsRNA_Pi	0
ASV116	Fungi	Fungi_phy	Fungi_cls	Fungi_ord	Fungi_fam	Fungi_gen	Fungi_sp	fungi_P54_5_Non_Specific_Pi_48	5_NSP_Pi_48	5_NSP_Pi	3_NSP_Pi	0
ASV116	Fungi	Fungi_phy	Fungi_cls	Fungi_ord	Fungi_fam	Fungi_gen	Fungi_sp	fungi_P32_0_No_Treatment_72	0_NT_72	0_NT	0_ND	0
ASV116	Fungi	Fungi_phy	Fungi_cls	Fungi_ord	Fungi_fam	Fungi_gen	Fungi_sp	fungi_P5_2_Water_24	2_WT_24	2_WT	0_ND	0
ASV116	Fungi	Fungi_phy	Fungi_cls	Fungi_ord	Fungi_fam	Fungi_gen	Fungi_sp	fungi_P56_7_GPB1_Pi_48	7_GPB1_Pi_48	7_GPB1_Pi	5_dsRNA_Pi	0
ASV116	Fungi	Fungi_phy	Fungi_cls	Fungi_ord	Fungi_fam	Fungi_gen	Fungi_sp	fungi_P1_0_No_Treatment_24	0_NT_24	0_NT	0_ND	0
ASV116	Fungi	Fungi_phy	Fungi_cls	Fungi_ord	Fungi_fam	Fungi_gen	Fungi_sp	fungi_P24_4_Non_Specific_48	4_NSP_48	4_NSP	2_NSP	0
ASV116	Fungi	Fungi_phy	Fungi_cls	Fungi_ord	Fungi_fam	Fungi_gen	Fungi_sp	fungi_P52_5_Non_Specific_Pi_48	5_NSP_Pi_48	5_NSP_Pi	3_NSP_Pi	0
ASV116	Fungi	Fungi_phy	Fungi_cls	Fungi_ord	Fungi_fam	Fungi_gen	Fungi_sp	fungi_P26_6_GPB1_48	6_GPB1_48	6_GPB1	4_dsRNA	0
ASV116	Fungi	Fungi_phy	Fungi_cls	Fungi_ord	Fungi_fam	Fungi_gen	Fungi_sp	fungi_P23_4_Non_Specific_48	4_NSP_48	4_NSP	2_NSP	0
ASV116	Fungi	Fungi_phy	Fungi_cls	Fungi_ord	Fungi_fam	Fungi_gen	Fungi_sp	fungi_P40_6_GPB1_72	6_GPB1_72	6_GPB1	4_dsRNA	0
ASV116	Fungi	Fungi_phy	Fungi_cls	Fungi_ord	Fungi_fam	Fungi_gen	Fungi_sp	fungi_P7_4_Non_Specific_24	4_NSP_24	4_NSP	2_NSP	0
ASV116	Fungi	Fungi_phy	Fungi_cls	Fungi_ord	Fungi_fam	Fungi_gen	Fungi_sp	fungi_P45_8_Cut3_72	8_CUT3_72	8_CUT3	4_dsRNA	0
ASV116	Fungi	Fungi_phy	Fungi_cls	Fungi_ord	Fungi_fam	Fungi_gen	Fungi_sp	fungi_P31_0_No_Treatment_72	0_NT_72	0_NT	0_ND	0
ASV116	Fungi	Fungi_phy	Fungi_cls	Fungi_ord	Fungi_fam	Fungi_gen	Fungi_sp	fungi_P36_2_Water_72	2_WT_72	2_WT	0_ND	0
ASV116	Fungi	Fungi_phy	Fungi_cls	Fungi_ord	Fungi_fam	Fungi_gen	Fungi_sp	fungi_P28_8_Cut3_48	8_CUT3_48	8_CUT3	4_dsRNA	0
ASV116	Fungi	Fungi_phy	Fungi_cls	Fungi_ord	Fungi_fam	Fungi_gen	Fungi_sp	fungi_P59_9_Cut3_Pi_48	9_CUT3_Pi_48	9_CUT3_Pi	5_dsRNA_Pi	0
ASV116	Fungi	Fungi_phy	Fungi_cls	Fungi_ord	Fungi_fam	Fungi_gen	Fungi_sp	fungi_P10_6_GPB1_24	6_GPB1_24	6_GPB1	4_dsRNA	0
ASV116	Fungi	Fungi_phy	Fungi_cls	Fungi_ord	Fungi_fam	Fungi_gen	Fungi_sp	fungi_P49_3_Water_Pi_48	3_WT_Pi_48	3_WT_Pi	1_ND_Pi	0
ASV116	Fungi	Fungi_phy	Fungi_cls	Fungi_ord	Fungi_fam	Fungi_gen	Fungi_sp	fungi_P38_4_Non_Specific_72	4_NSP_72	4_NSP	2_NSP	0
ASV116	Fungi	Fungi_phy	Fungi_cls	Fungi_ord	Fungi_fam	Fungi_gen	Fungi_sp	fungi_P4_2_Water_24	2_WT_24	2_WT	0_ND	0
ASV116	Fungi	Fungi_phy	Fungi_cls	Fungi_ord	Fungi_fam	Fungi_gen	Fungi_sp	fungi_P55_7_GPB1_Pi_48	7_GPB1_Pi_48	7_GPB1_Pi	5_dsRNA_Pi	0
ASV116	Fungi	Fungi_phy	Fungi_cls	Fungi_ord	Fungi_fam	Fungi_gen	Fungi_sp	fungi_P12_6_GPB1_24	6_GPB1_24	6_GPB1	4_dsRNA	0
ASV116	Fungi	Fungi_phy	Fungi_cls	Fungi_ord	Fungi_fam	Fungi_gen	Fungi_sp	fungi_P68_5_Non_Specific_Pi_72	5_NSP_Pi_72	5_NSP_Pi	3_NSP_Pi	0
ASV116	Fungi	Fungi_phy	Fungi_cls	Fungi_ord	Fungi_fam	Fungi_gen	Fungi_sp	fungi_P44_8_Cut3_72	8_CUT3_72	8_CUT3	4_dsRNA	0
ASV116	Fungi	Fungi_phy	Fungi_cls	Fungi_ord	Fungi_fam	Fungi_gen	Fungi_sp	fungi_P64_3_Water_Pi_72	3_WT_Pi_72	3_WT_Pi	1_ND_Pi	0
ASV116	Fungi	Fungi_phy	Fungi_cls	Fungi_ord	Fungi_fam	Fungi_gen	Fungi_sp	fungi_P18_0_No_Treatment_48	0_NT_48	0_NT	0_ND	0
ASV116	Fungi	Fungi_phy	Fungi_cls	Fungi_ord	Fungi_fam	Fungi_gen	Fungi_sp	fungi_P29_8_Cut3_48	8_CUT3_48	8_CUT3	4_dsRNA	0
ASV116	Fungi	Fungi_phy	Fungi_cls	Fungi_ord	Fungi_fam	Fungi_gen	Fungi_sp	fungi_P50_3_Water_Pi_48	3_WT_Pi_48	3_WT_Pi	1_ND_Pi	0
ASV116	Fungi	Fungi_phy	Fungi_cls	Fungi_ord	Fungi_fam	Fungi_gen	Fungi_sp	fungi_P25_6_GPB1_48	6_GPB1_48	6_GPB1	4_dsRNA	0
ASV116	Fungi	Fungi_phy	Fungi_cls	Fungi_ord	Fungi_fam	Fungi_gen	Fungi_sp	fungi_P62_1_No_Treatment_Pi_72	1_NT_Pi_72	1_NT_Pi	1_ND_Pi	0
ASV116	Fungi	Fungi_phy	Fungi_cls	Fungi_ord	Fungi_fam	Fungi_gen	Fungi_sp	fungi_P2_0_No_Treatment_24	0_NT_24	0_NT	0_ND	0
ASV116	Fungi	Fungi_phy	Fungi_cls	Fungi_ord	Fungi_fam	Fungi_gen	Fungi_sp	fungi_P61_1_No_Treatment_Pi_72	1_NT_Pi_72	1_NT_Pi	1_ND_Pi	0
ASV116	Fungi	Fungi_phy	Fungi_cls	Fungi_ord	Fungi_fam	Fungi_gen	Fungi_sp	fungi_P39_4_Non_Specific_72	4_NSP_72	4_NSP	2_NSP	0
ASV116	Fungi	Fungi_phy	Fungi_cls	Fungi_ord	Fungi_fam	Fungi_gen	Fungi_sp	fungi_P27_6_GPB1_48	6_GPB1_48	6_GPB1	4_dsRNA	0
ASV116	Fungi	Fungi_phy	Fungi_cls	Fungi_ord	Fungi_fam	Fungi_gen	Fungi_sp	fungi_P6_2_Water_24	2_WT_24	2_WT	0_ND	0
ASV116	Fungi	Fungi_phy	Fungi_cls	Fungi_ord	Fungi_fam	Fungi_gen	Fungi_sp	fungi_P13_8_Cut3_24	8_CUT3_24	8_CUT3	4_dsRNA	0
ASV116	Fungi	Fungi_phy	Fungi_cls	Fungi_ord	Fungi_fam	Fungi_gen	Fungi_sp	fungi_P35_2_Water_72	2_WT_72	2_WT	0_ND	0
ASV116	Fungi	Fungi_phy	Fungi_cls	Fungi_ord	Fungi_fam	Fungi_gen	Fungi_sp	fungi_P57_7_GPB1_Pi_48	7_GPB1_Pi_48	7_GPB1_Pi	5_dsRNA_Pi	0
ASV116	Fungi	Fungi_phy	Fungi_cls	Fungi_ord	Fungi_fam	Fungi_gen	Fungi_sp	fungi_P51_3_Water_Pi_48	3_WT_Pi_48	3_WT_Pi	1_ND_Pi	0
ASV116	Fungi	Fungi_phy	Fungi_cls	Fungi_ord	Fungi_fam	Fungi_gen	Fungi_sp	fungi_P47_1_No_Treatment_Pi_48	1_NT_Pi_48	1_NT_Pi	1_ND_Pi	0
ASV116	Fungi	Fungi_phy	Fungi_cls	Fungi_ord	Fungi_fam	Fungi_gen	Fungi_sp	fungi_P75_9_Cut3_Pi_72	9_CUT3_Pi_72	9_CUT3_Pi	5_dsRNA_Pi	0
ASV116	Fungi	Fungi_phy	Fungi_cls	Fungi_ord	Fungi_fam	Fungi_gen	Fungi_sp	fungi_P15_8_Cut3_24	8_CUT3_24	8_CUT3	4_dsRNA	0
ASV116	Fungi	Fungi_phy	Fungi_cls	Fungi_ord	Fungi_fam	Fungi_gen	Fungi_sp	fungi_P73_9_Cut3_Pi_72	9_CUT3_Pi_72	9_CUT3_Pi	5_dsRNA_Pi	0
ASV116	Fungi	Fungi_phy	Fungi_cls	Fungi_ord	Fungi_fam	Fungi_gen	Fungi_sp	fungi_P53_5_Non_Specific_Pi_48	5_NSP_Pi_48	5_NSP_Pi	3_NSP_Pi	0
ASV117	Fungi	Basidiomycota	Malasseziomycetes	Malasseziales	Malasseziaceae	Malassezia	Malassezia_restricta	fungi_P40_6_GPB1_72	6_GPB1_72	6_GPB1	4_dsRNA	0.298677
ASV117	Fungi	Basidiomycota	Malasseziomycetes	Malasseziales	Malasseziaceae	Malassezia	Malassezia_restricta	fungi_P7_4_Non_Specific_24	4_NSP_24	4_NSP	2_NSP	0.284455
ASV117	Fungi	Basidiomycota	Malasseziomycetes	Malasseziales	Malasseziaceae	Malassezia	Malassezia_restricta	fungi_P45_8_Cut3_72	8_CUT3_72	8_CUT3	4_dsRNA	0.241786
ASV117	Fungi	Basidiomycota	Malasseziomycetes	Malasseziales	Malasseziaceae	Malassezia	Malassezia_restricta	fungi_P8_4_Non_Specific_24	4_NSP_24	4_NSP	2_NSP	0.177784
ASV117	Fungi	Basidiomycota	Malasseziomycetes	Malasseziales	Malasseziaceae	Malassezia	Malassezia_restricta	fungi_P16_0_No_Treatment_48	0_NT_48	0_NT	0_ND	0.135116
ASV117	Fungi	Basidiomycota	Malasseziomycetes	Malasseziales	Malasseziaceae	Malassezia	Malassezia_restricta	fungi_P50_3_Water_Pi_48	3_WT_Pi_48	3_WT_Pi	1_ND_Pi	0.10667
ASV117	Fungi	Basidiomycota	Malasseziomycetes	Malasseziales	Malasseziaceae	Malassezia	Malassezia_restricta	fungi_P44_8_Cut3_72	8_CUT3_72	8_CUT3	4_dsRNA	0.0853364
ASV117	Fungi	Basidiomycota	Malasseziomycetes	Malasseziales	Malasseziaceae	Malassezia	Malassezia_restricta	fungi_P24_4_Non_Specific_48	4_NSP_48	4_NSP	2_NSP	0
ASV117	Fungi	Basidiomycota	Malasseziomycetes	Malasseziales	Malasseziaceae	Malassezia	Malassezia_restricta	fungi_P46_1_No_Treatment_Pi_48	1_NT_Pi_48	1_NT_Pi	1_ND_Pi	0
ASV117	Fungi	Basidiomycota	Malasseziomycetes	Malasseziales	Malasseziaceae	Malassezia	Malassezia_restricta	fungi_P41_6_GPB1_72	6_GPB1_72	6_GPB1	4_dsRNA	0
ASV117	Fungi	Basidiomycota	Malasseziomycetes	Malasseziales	Malasseziaceae	Malassezia	Malassezia_restricta	fungi_P18_0_No_Treatment_48	0_NT_48	0_NT	0_ND	0
ASV117	Fungi	Basidiomycota	Malasseziomycetes	Malasseziales	Malasseziaceae	Malassezia	Malassezia_restricta	fungi_P58_9_Cut3_Pi_48	9_CUT3_Pi_48	9_CUT3_Pi	5_dsRNA_Pi	0
ASV117	Fungi	Basidiomycota	Malasseziomycetes	Malasseziales	Malasseziaceae	Malassezia	Malassezia_restricta	fungi_P38_4_Non_Specific_72	4_NSP_72	4_NSP	2_NSP	0
ASV117	Fungi	Basidiomycota	Malasseziomycetes	Malasseziales	Malasseziaceae	Malassezia	Malassezia_restricta	fungi_P28_8_Cut3_48	8_CUT3_48	8_CUT3	4_dsRNA	0
ASV117	Fungi	Basidiomycota	Malasseziomycetes	Malasseziales	Malasseziaceae	Malassezia	Malassezia_restricta	fungi_P48_1_No_Treatment_Pi_48	1_NT_Pi_48	1_NT_Pi	1_ND_Pi	0
ASV117	Fungi	Basidiomycota	Malasseziomycetes	Malasseziales	Malasseziaceae	Malassezia	Malassezia_restricta	fungi_P39_4_Non_Specific_72	4_NSP_72	4_NSP	2_NSP	0
ASV117	Fungi	Basidiomycota	Malasseziomycetes	Malasseziales	Malasseziaceae	Malassezia	Malassezia_restricta	fungi_P49_3_Water_Pi_48	3_WT_Pi_48	3_WT_Pi	1_ND_Pi	0
ASV117	Fungi	Basidiomycota	Malasseziomycetes	Malasseziales	Malasseziaceae	Malassezia	Malassezia_restricta	fungi_P5_2_Water_24	2_WT_24	2_WT	0_ND	0
ASV117	Fungi	Basidiomycota	Malasseziomycetes	Malasseziales	Malasseziaceae	Malassezia	Malassezia_restricta	fungi_P54_5_Non_Specific_Pi_48	5_NSP_Pi_48	5_NSP_Pi	3_NSP_Pi	0
ASV117	Fungi	Basidiomycota	Malasseziomycetes	Malasseziales	Malasseziaceae	Malassezia	Malassezia_restricta	fungi_P56_7_GPB1_Pi_48	7_GPB1_Pi_48	7_GPB1_Pi	5_dsRNA_Pi	0
ASV117	Fungi	Basidiomycota	Malasseziomycetes	Malasseziales	Malasseziaceae	Malassezia	Malassezia_restricta	fungi_P13_8_Cut3_24	8_CUT3_24	8_CUT3	4_dsRNA	0
ASV117	Fungi	Basidiomycota	Malasseziomycetes	Malasseziales	Malasseziaceae	Malassezia	Malassezia_restricta	fungi_P21_2_Water_48	2_WT_48	2_WT	0_ND	0
ASV117	Fungi	Basidiomycota	Malasseziomycetes	Malasseziales	Malasseziaceae	Malassezia	Malassezia_restricta	fungi_P11_6_GPB1_24	6_GPB1_24	6_GPB1	4_dsRNA	0
ASV117	Fungi	Basidiomycota	Malasseziomycetes	Malasseziales	Malasseziaceae	Malassezia	Malassezia_restricta	fungi_P33_0_No_Treatment_72	0_NT_72	0_NT	0_ND	0
ASV117	Fungi	Basidiomycota	Malasseziomycetes	Malasseziales	Malasseziaceae	Malassezia	Malassezia_restricta	fungi_P1_0_No_Treatment_24	0_NT_24	0_NT	0_ND	0
ASV117	Fungi	Basidiomycota	Malasseziomycetes	Malasseziales	Malasseziaceae	Malassezia	Malassezia_restricta	fungi_P34_2_Water_72	2_WT_72	2_WT	0_ND	0
ASV117	Fungi	Basidiomycota	Malasseziomycetes	Malasseziales	Malasseziaceae	Malassezia	Malassezia_restricta	fungi_P22_4_Non_Specific_48	4_NSP_48	4_NSP	2_NSP	0
ASV117	Fungi	Basidiomycota	Malasseziomycetes	Malasseziales	Malasseziaceae	Malassezia	Malassezia_restricta	fungi_P14_8_Cut3_24	8_CUT3_24	8_CUT3	4_dsRNA	0
ASV117	Fungi	Basidiomycota	Malasseziomycetes	Malasseziales	Malasseziaceae	Malassezia	Malassezia_restricta	fungi_P52_5_Non_Specific_Pi_48	5_NSP_Pi_48	5_NSP_Pi	3_NSP_Pi	0
ASV117	Fungi	Basidiomycota	Malasseziomycetes	Malasseziales	Malasseziaceae	Malassezia	Malassezia_restricta	fungi_P66_3_Water_Pi_72	3_WT_Pi_72	3_WT_Pi	1_ND_Pi	0
ASV117	Fungi	Basidiomycota	Malasseziomycetes	Malasseziales	Malasseziaceae	Malassezia	Malassezia_restricta	fungi_P71_7_GPB1_Pi_72	7_GPB1_Pi_72	7_GPB1_Pi	5_dsRNA_Pi	0
ASV117	Fungi	Basidiomycota	Malasseziomycetes	Malasseziales	Malasseziaceae	Malassezia	Malassezia_restricta	fungi_P68_5_Non_Specific_Pi_72	5_NSP_Pi_72	5_NSP_Pi	3_NSP_Pi	0
ASV117	Fungi	Basidiomycota	Malasseziomycetes	Malasseziales	Malasseziaceae	Malassezia	Malassezia_restricta	fungi_P19_2_Water_48	2_WT_48	2_WT	0_ND	0
ASV117	Fungi	Basidiomycota	Malasseziomycetes	Malasseziales	Malasseziaceae	Malassezia	Malassezia_restricta	fungi_P63_1_No_Treatment_Pi_72	1_NT_Pi_72	1_NT_Pi	1_ND_Pi	0
ASV117	Fungi	Basidiomycota	Malasseziomycetes	Malasseziales	Malasseziaceae	Malassezia	Malassezia_restricta	fungi_P23_4_Non_Specific_48	4_NSP_48	4_NSP	2_NSP	0
ASV117	Fungi	Basidiomycota	Malasseziomycetes	Malasseziales	Malasseziaceae	Malassezia	Malassezia_restricta	fungi_P29_8_Cut3_48	8_CUT3_48	8_CUT3	4_dsRNA	0
ASV117	Fungi	Basidiomycota	Malasseziomycetes	Malasseziales	Malasseziaceae	Malassezia	Malassezia_restricta	fungi_P2_0_No_Treatment_24	0_NT_24	0_NT	0_ND	0
ASV117	Fungi	Basidiomycota	Malasseziomycetes	Malasseziales	Malasseziaceae	Malassezia	Malassezia_restricta	fungi_P3_0_No_Treatment_24	0_NT_24	0_NT	0_ND	0
ASV117	Fungi	Basidiomycota	Malasseziomycetes	Malasseziales	Malasseziaceae	Malassezia	Malassezia_restricta	fungi_P4_2_Water_24	2_WT_24	2_WT	0_ND	0
ASV117	Fungi	Basidiomycota	Malasseziomycetes	Malasseziales	Malasseziaceae	Malassezia	Malassezia_restricta	fungi_P64_3_Water_Pi_72	3_WT_Pi_72	3_WT_Pi	1_ND_Pi	0
ASV117	Fungi	Basidiomycota	Malasseziomycetes	Malasseziales	Malasseziaceae	Malassezia	Malassezia_restricta	fungi_P12_6_GPB1_24	6_GPB1_24	6_GPB1	4_dsRNA	0
ASV117	Fungi	Basidiomycota	Malasseziomycetes	Malasseziales	Malasseziaceae	Malassezia	Malassezia_restricta	fungi_P62_1_No_Treatment_Pi_72	1_NT_Pi_72	1_NT_Pi	1_ND_Pi	0
ASV117	Fungi	Basidiomycota	Malasseziomycetes	Malasseziales	Malasseziaceae	Malassezia	Malassezia_restricta	fungi_P26_6_GPB1_48	6_GPB1_48	6_GPB1	4_dsRNA	0
ASV117	Fungi	Basidiomycota	Malasseziomycetes	Malasseziales	Malasseziaceae	Malassezia	Malassezia_restricta	fungi_P51_3_Water_Pi_48	3_WT_Pi_48	3_WT_Pi	1_ND_Pi	0
ASV117	Fungi	Basidiomycota	Malasseziomycetes	Malasseziales	Malasseziaceae	Malassezia	Malassezia_restricta	fungi_P31_0_No_Treatment_72	0_NT_72	0_NT	0_ND	0
ASV117	Fungi	Basidiomycota	Malasseziomycetes	Malasseziales	Malasseziaceae	Malassezia	Malassezia_restricta	fungi_P59_9_Cut3_Pi_48	9_CUT3_Pi_48	9_CUT3_Pi	5_dsRNA_Pi	0
ASV117	Fungi	Basidiomycota	Malasseziomycetes	Malasseziales	Malasseziaceae	Malassezia	Malassezia_restricta	fungi_P57_7_GPB1_Pi_48	7_GPB1_Pi_48	7_GPB1_Pi	5_dsRNA_Pi	0
ASV117	Fungi	Basidiomycota	Malasseziomycetes	Malasseziales	Malasseziaceae	Malassezia	Malassezia_restricta	fungi_P9_4_Non_Specific_24	4_NSP_24	4_NSP	2_NSP	0
ASV117	Fungi	Basidiomycota	Malasseziomycetes	Malasseziales	Malasseziaceae	Malassezia	Malassezia_restricta	fungi_P20_2_Water_48	2_WT_48	2_WT	0_ND	0
ASV117	Fungi	Basidiomycota	Malasseziomycetes	Malasseziales	Malasseziaceae	Malassezia	Malassezia_restricta	fungi_P6_2_Water_24	2_WT_24	2_WT	0_ND	0
ASV117	Fungi	Basidiomycota	Malasseziomycetes	Malasseziales	Malasseziaceae	Malassezia	Malassezia_restricta	fungi_P42_6_GPB1_72	6_GPB1_72	6_GPB1	4_dsRNA	0
ASV117	Fungi	Basidiomycota	Malasseziomycetes	Malasseziales	Malasseziaceae	Malassezia	Malassezia_restricta	fungi_P55_7_GPB1_Pi_48	7_GPB1_Pi_48	7_GPB1_Pi	5_dsRNA_Pi	0
ASV117	Fungi	Basidiomycota	Malasseziomycetes	Malasseziales	Malasseziaceae	Malassezia	Malassezia_restricta	fungi_P74_9_Cut3_Pi_72	9_CUT3_Pi_72	9_CUT3_Pi	5_dsRNA_Pi	0
ASV117	Fungi	Basidiomycota	Malasseziomycetes	Malasseziales	Malasseziaceae	Malassezia	Malassezia_restricta	fungi_P72_7_GPB1_Pi_72	7_GPB1_Pi_72	7_GPB1_Pi	5_dsRNA_Pi	0
ASV117	Fungi	Basidiomycota	Malasseziomycetes	Malasseziales	Malasseziaceae	Malassezia	Malassezia_restricta	fungi_P53_5_Non_Specific_Pi_48	5_NSP_Pi_48	5_NSP_Pi	3_NSP_Pi	0
ASV117	Fungi	Basidiomycota	Malasseziomycetes	Malasseziales	Malasseziaceae	Malassezia	Malassezia_restricta	fungi_P36_2_Water_72	2_WT_72	2_WT	0_ND	0
ASV117	Fungi	Basidiomycota	Malasseziomycetes	Malasseziales	Malasseziaceae	Malassezia	Malassezia_restricta	fungi_P69_5_Non_Specific_Pi_72	5_NSP_Pi_72	5_NSP_Pi	3_NSP_Pi	0
ASV117	Fungi	Basidiomycota	Malasseziomycetes	Malasseziales	Malasseziaceae	Malassezia	Malassezia_restricta	fungi_P73_9_Cut3_Pi_72	9_CUT3_Pi_72	9_CUT3_Pi	5_dsRNA_Pi	0
ASV117	Fungi	Basidiomycota	Malasseziomycetes	Malasseziales	Malasseziaceae	Malassezia	Malassezia_restricta	fungi_P15_8_Cut3_24	8_CUT3_24	8_CUT3	4_dsRNA	0
ASV117	Fungi	Basidiomycota	Malasseziomycetes	Malasseziales	Malasseziaceae	Malassezia	Malassezia_restricta	fungi_P47_1_No_Treatment_Pi_48	1_NT_Pi_48	1_NT_Pi	1_ND_Pi	0
ASV117	Fungi	Basidiomycota	Malasseziomycetes	Malasseziales	Malasseziaceae	Malassezia	Malassezia_restricta	fungi_P30_8_Cut3_48	8_CUT3_48	8_CUT3	4_dsRNA	0
ASV117	Fungi	Basidiomycota	Malasseziomycetes	Malasseziales	Malasseziaceae	Malassezia	Malassezia_restricta	fungi_P10_6_GPB1_24	6_GPB1_24	6_GPB1	4_dsRNA	0
ASV117	Fungi	Basidiomycota	Malasseziomycetes	Malasseziales	Malasseziaceae	Malassezia	Malassezia_restricta	fungi_P70_7_GPB1_Pi_72	7_GPB1_Pi_72	7_GPB1_Pi	5_dsRNA_Pi	0
ASV117	Fungi	Basidiomycota	Malasseziomycetes	Malasseziales	Malasseziaceae	Malassezia	Malassezia_restricta	fungi_P37_4_Non_Specific_72	4_NSP_72	4_NSP	2_NSP	0
ASV117	Fungi	Basidiomycota	Malasseziomycetes	Malasseziales	Malasseziaceae	Malassezia	Malassezia_restricta	fungi_P32_0_No_Treatment_72	0_NT_72	0_NT	0_ND	0
ASV117	Fungi	Basidiomycota	Malasseziomycetes	Malasseziales	Malasseziaceae	Malassezia	Malassezia_restricta	fungi_P75_9_Cut3_Pi_72	9_CUT3_Pi_72	9_CUT3_Pi	5_dsRNA_Pi	0
ASV117	Fungi	Basidiomycota	Malasseziomycetes	Malasseziales	Malasseziaceae	Malassezia	Malassezia_restricta	fungi_P43_8_Cut3_72	8_CUT3_72	8_CUT3	4_dsRNA	0
ASV117	Fungi	Basidiomycota	Malasseziomycetes	Malasseziales	Malasseziaceae	Malassezia	Malassezia_restricta	fungi_P35_2_Water_72	2_WT_72	2_WT	0_ND	0
ASV117	Fungi	Basidiomycota	Malasseziomycetes	Malasseziales	Malasseziaceae	Malassezia	Malassezia_restricta	fungi_P61_1_No_Treatment_Pi_72	1_NT_Pi_72	1_NT_Pi	1_ND_Pi	0
ASV117	Fungi	Basidiomycota	Malasseziomycetes	Malasseziales	Malasseziaceae	Malassezia	Malassezia_restricta	fungi_P67_5_Non_Specific_Pi_72	5_NSP_Pi_72	5_NSP_Pi	3_NSP_Pi	0
ASV117	Fungi	Basidiomycota	Malasseziomycetes	Malasseziales	Malasseziaceae	Malassezia	Malassezia_restricta	fungi_P27_6_GPB1_48	6_GPB1_48	6_GPB1	4_dsRNA	0
ASV117	Fungi	Basidiomycota	Malasseziomycetes	Malasseziales	Malasseziaceae	Malassezia	Malassezia_restricta	fungi_P60_9_Cut3_Pi_48	9_CUT3_Pi_48	9_CUT3_Pi	5_dsRNA_Pi	0
ASV117	Fungi	Basidiomycota	Malasseziomycetes	Malasseziales	Malasseziaceae	Malassezia	Malassezia_restricta	fungi_P65_3_Water_Pi_72	3_WT_Pi_72	3_WT_Pi	1_ND_Pi	0
ASV117	Fungi	Basidiomycota	Malasseziomycetes	Malasseziales	Malasseziaceae	Malassezia	Malassezia_restricta	fungi_P25_6_GPB1_48	6_GPB1_48	6_GPB1	4_dsRNA	0
ASV117	Fungi	Basidiomycota	Malasseziomycetes	Malasseziales	Malasseziaceae	Malassezia	Malassezia_restricta	fungi_P17_0_No_Treatment_48	0_NT_48	0_NT	0_ND	0
ASV118	Fungi	Basidiomycota	Microbotryomycetes	Leucosporidiales	Leucosporidiaceae	Leucosporidium		fungi_P54_5_Non_Specific_Pi_48	5_NSP_Pi_48	5_NSP_Pi	3_NSP_Pi	0.405348
ASV118	Fungi	Basidiomycota	Microbotryomycetes	Leucosporidiales	Leucosporidiaceae	Leucosporidium		fungi_P34_2_Water_72	2_WT_72	2_WT	0_ND	0.341345
ASV118	Fungi	Basidiomycota	Microbotryomycetes	Leucosporidiales	Leucosporidiaceae	Leucosporidium		fungi_P60_9_Cut3_Pi_48	9_CUT3_Pi_48	9_CUT3_Pi	5_dsRNA_Pi	0.334234
ASV118	Fungi	Basidiomycota	Microbotryomycetes	Leucosporidiales	Leucosporidiaceae	Leucosporidium		fungi_P33_0_No_Treatment_72	0_NT_72	0_NT	0_ND	0.277343
ASV118	Fungi	Basidiomycota	Microbotryomycetes	Leucosporidiales	Leucosporidiaceae	Leucosporidium		fungi_P40_6_GPB1_72	6_GPB1_72	6_GPB1	4_dsRNA	0.15645
ASV118	Fungi	Basidiomycota	Microbotryomycetes	Leucosporidiales	Leucosporidiaceae	Leucosporidium		fungi_P72_7_GPB1_Pi_72	7_GPB1_Pi_72	7_GPB1_Pi	5_dsRNA_Pi	0.142227
ASV118	Fungi	Basidiomycota	Microbotryomycetes	Leucosporidiales	Leucosporidiaceae	Leucosporidium		fungi_P37_4_Non_Specific_72	4_NSP_72	4_NSP	2_NSP	0.0995591
ASV118	Fungi	Basidiomycota	Microbotryomycetes	Leucosporidiales	Leucosporidiaceae	Leucosporidium		fungi_P4_2_Water_24	2_WT_24	2_WT	0_ND	0
ASV118	Fungi	Basidiomycota	Microbotryomycetes	Leucosporidiales	Leucosporidiaceae	Leucosporidium		fungi_P53_5_Non_Specific_Pi_48	5_NSP_Pi_48	5_NSP_Pi	3_NSP_Pi	0
ASV118	Fungi	Basidiomycota	Microbotryomycetes	Leucosporidiales	Leucosporidiaceae	Leucosporidium		fungi_P16_0_No_Treatment_48	0_NT_48	0_NT	0_ND	0
ASV118	Fungi	Basidiomycota	Microbotryomycetes	Leucosporidiales	Leucosporidiaceae	Leucosporidium		fungi_P6_2_Water_24	2_WT_24	2_WT	0_ND	0
ASV118	Fungi	Basidiomycota	Microbotryomycetes	Leucosporidiales	Leucosporidiaceae	Leucosporidium		fungi_P11_6_GPB1_24	6_GPB1_24	6_GPB1	4_dsRNA	0
ASV118	Fungi	Basidiomycota	Microbotryomycetes	Leucosporidiales	Leucosporidiaceae	Leucosporidium		fungi_P57_7_GPB1_Pi_48	7_GPB1_Pi_48	7_GPB1_Pi	5_dsRNA_Pi	0
ASV118	Fungi	Basidiomycota	Microbotryomycetes	Leucosporidiales	Leucosporidiaceae	Leucosporidium		fungi_P41_6_GPB1_72	6_GPB1_72	6_GPB1	4_dsRNA	0
ASV118	Fungi	Basidiomycota	Microbotryomycetes	Leucosporidiales	Leucosporidiaceae	Leucosporidium		fungi_P23_4_Non_Specific_48	4_NSP_48	4_NSP	2_NSP	0
ASV118	Fungi	Basidiomycota	Microbotryomycetes	Leucosporidiales	Leucosporidiaceae	Leucosporidium		fungi_P1_0_No_Treatment_24	0_NT_24	0_NT	0_ND	0
ASV118	Fungi	Basidiomycota	Microbotryomycetes	Leucosporidiales	Leucosporidiaceae	Leucosporidium		fungi_P46_1_No_Treatment_Pi_48	1_NT_Pi_48	1_NT_Pi	1_ND_Pi	0
ASV118	Fungi	Basidiomycota	Microbotryomycetes	Leucosporidiales	Leucosporidiaceae	Leucosporidium		fungi_P20_2_Water_48	2_WT_48	2_WT	0_ND	0
ASV118	Fungi	Basidiomycota	Microbotryomycetes	Leucosporidiales	Leucosporidiaceae	Leucosporidium		fungi_P36_2_Water_72	2_WT_72	2_WT	0_ND	0
ASV118	Fungi	Basidiomycota	Microbotryomycetes	Leucosporidiales	Leucosporidiaceae	Leucosporidium		fungi_P71_7_GPB1_Pi_72	7_GPB1_Pi_72	7_GPB1_Pi	5_dsRNA_Pi	0
ASV118	Fungi	Basidiomycota	Microbotryomycetes	Leucosporidiales	Leucosporidiaceae	Leucosporidium		fungi_P8_4_Non_Specific_24	4_NSP_24	4_NSP	2_NSP	0
ASV118	Fungi	Basidiomycota	Microbotryomycetes	Leucosporidiales	Leucosporidiaceae	Leucosporidium		fungi_P5_2_Water_24	2_WT_24	2_WT	0_ND	0
ASV118	Fungi	Basidiomycota	Microbotryomycetes	Leucosporidiales	Leucosporidiaceae	Leucosporidium		fungi_P63_1_No_Treatment_Pi_72	1_NT_Pi_72	1_NT_Pi	1_ND_Pi	0
ASV118	Fungi	Basidiomycota	Microbotryomycetes	Leucosporidiales	Leucosporidiaceae	Leucosporidium		fungi_P43_8_Cut3_72	8_CUT3_72	8_CUT3	4_dsRNA	0
ASV118	Fungi	Basidiomycota	Microbotryomycetes	Leucosporidiales	Leucosporidiaceae	Leucosporidium		fungi_P67_5_Non_Specific_Pi_72	5_NSP_Pi_72	5_NSP_Pi	3_NSP_Pi	0
ASV118	Fungi	Basidiomycota	Microbotryomycetes	Leucosporidiales	Leucosporidiaceae	Leucosporidium		fungi_P74_9_Cut3_Pi_72	9_CUT3_Pi_72	9_CUT3_Pi	5_dsRNA_Pi	0
ASV118	Fungi	Basidiomycota	Microbotryomycetes	Leucosporidiales	Leucosporidiaceae	Leucosporidium		fungi_P68_5_Non_Specific_Pi_72	5_NSP_Pi_72	5_NSP_Pi	3_NSP_Pi	0
ASV118	Fungi	Basidiomycota	Microbotryomycetes	Leucosporidiales	Leucosporidiaceae	Leucosporidium		fungi_P56_7_GPB1_Pi_48	7_GPB1_Pi_48	7_GPB1_Pi	5_dsRNA_Pi	0
ASV118	Fungi	Basidiomycota	Microbotryomycetes	Leucosporidiales	Leucosporidiaceae	Leucosporidium		fungi_P73_9_Cut3_Pi_72	9_CUT3_Pi_72	9_CUT3_Pi	5_dsRNA_Pi	0
ASV118	Fungi	Basidiomycota	Microbotryomycetes	Leucosporidiales	Leucosporidiaceae	Leucosporidium		fungi_P38_4_Non_Specific_72	4_NSP_72	4_NSP	2_NSP	0
ASV118	Fungi	Basidiomycota	Microbotryomycetes	Leucosporidiales	Leucosporidiaceae	Leucosporidium		fungi_P65_3_Water_Pi_72	3_WT_Pi_72	3_WT_Pi	1_ND_Pi	0
ASV118	Fungi	Basidiomycota	Microbotryomycetes	Leucosporidiales	Leucosporidiaceae	Leucosporidium		fungi_P7_4_Non_Specific_24	4_NSP_24	4_NSP	2_NSP	0
ASV118	Fungi	Basidiomycota	Microbotryomycetes	Leucosporidiales	Leucosporidiaceae	Leucosporidium		fungi_P35_2_Water_72	2_WT_72	2_WT	0_ND	0
ASV118	Fungi	Basidiomycota	Microbotryomycetes	Leucosporidiales	Leucosporidiaceae	Leucosporidium		fungi_P66_3_Water_Pi_72	3_WT_Pi_72	3_WT_Pi	1_ND_Pi	0
ASV118	Fungi	Basidiomycota	Microbotryomycetes	Leucosporidiales	Leucosporidiaceae	Leucosporidium		fungi_P30_8_Cut3_48	8_CUT3_48	8_CUT3	4_dsRNA	0
ASV118	Fungi	Basidiomycota	Microbotryomycetes	Leucosporidiales	Leucosporidiaceae	Leucosporidium		fungi_P25_6_GPB1_48	6_GPB1_48	6_GPB1	4_dsRNA	0
ASV118	Fungi	Basidiomycota	Microbotryomycetes	Leucosporidiales	Leucosporidiaceae	Leucosporidium		fungi_P12_6_GPB1_24	6_GPB1_24	6_GPB1	4_dsRNA	0
ASV118	Fungi	Basidiomycota	Microbotryomycetes	Leucosporidiales	Leucosporidiaceae	Leucosporidium		fungi_P14_8_Cut3_24	8_CUT3_24	8_CUT3	4_dsRNA	0
ASV118	Fungi	Basidiomycota	Microbotryomycetes	Leucosporidiales	Leucosporidiaceae	Leucosporidium		fungi_P58_9_Cut3_Pi_48	9_CUT3_Pi_48	9_CUT3_Pi	5_dsRNA_Pi	0
ASV118	Fungi	Basidiomycota	Microbotryomycetes	Leucosporidiales	Leucosporidiaceae	Leucosporidium		fungi_P44_8_Cut3_72	8_CUT3_72	8_CUT3	4_dsRNA	0
ASV118	Fungi	Basidiomycota	Microbotryomycetes	Leucosporidiales	Leucosporidiaceae	Leucosporidium		fungi_P26_6_GPB1_48	6_GPB1_48	6_GPB1	4_dsRNA	0
ASV118	Fungi	Basidiomycota	Microbotryomycetes	Leucosporidiales	Leucosporidiaceae	Leucosporidium		fungi_P21_2_Water_48	2_WT_48	2_WT	0_ND	0
ASV118	Fungi	Basidiomycota	Microbotryomycetes	Leucosporidiales	Leucosporidiaceae	Leucosporidium		fungi_P55_7_GPB1_Pi_48	7_GPB1_Pi_48	7_GPB1_Pi	5_dsRNA_Pi	0
ASV118	Fungi	Basidiomycota	Microbotryomycetes	Leucosporidiales	Leucosporidiaceae	Leucosporidium		fungi_P31_0_No_Treatment_72	0_NT_72	0_NT	0_ND	0
ASV118	Fungi	Basidiomycota	Microbotryomycetes	Leucosporidiales	Leucosporidiaceae	Leucosporidium		fungi_P18_0_No_Treatment_48	0_NT_48	0_NT	0_ND	0
ASV118	Fungi	Basidiomycota	Microbotryomycetes	Leucosporidiales	Leucosporidiaceae	Leucosporidium		fungi_P17_0_No_Treatment_48	0_NT_48	0_NT	0_ND	0
ASV118	Fungi	Basidiomycota	Microbotryomycetes	Leucosporidiales	Leucosporidiaceae	Leucosporidium		fungi_P27_6_GPB1_48	6_GPB1_48	6_GPB1	4_dsRNA	0
ASV118	Fungi	Basidiomycota	Microbotryomycetes	Leucosporidiales	Leucosporidiaceae	Leucosporidium		fungi_P32_0_No_Treatment_72	0_NT_72	0_NT	0_ND	0
ASV118	Fungi	Basidiomycota	Microbotryomycetes	Leucosporidiales	Leucosporidiaceae	Leucosporidium		fungi_P42_6_GPB1_72	6_GPB1_72	6_GPB1	4_dsRNA	0
ASV118	Fungi	Basidiomycota	Microbotryomycetes	Leucosporidiales	Leucosporidiaceae	Leucosporidium		fungi_P22_4_Non_Specific_48	4_NSP_48	4_NSP	2_NSP	0
ASV118	Fungi	Basidiomycota	Microbotryomycetes	Leucosporidiales	Leucosporidiaceae	Leucosporidium		fungi_P2_0_No_Treatment_24	0_NT_24	0_NT	0_ND	0
ASV118	Fungi	Basidiomycota	Microbotryomycetes	Leucosporidiales	Leucosporidiaceae	Leucosporidium		fungi_P24_4_Non_Specific_48	4_NSP_48	4_NSP	2_NSP	0
ASV118	Fungi	Basidiomycota	Microbotryomycetes	Leucosporidiales	Leucosporidiaceae	Leucosporidium		fungi_P19_2_Water_48	2_WT_48	2_WT	0_ND	0
ASV118	Fungi	Basidiomycota	Microbotryomycetes	Leucosporidiales	Leucosporidiaceae	Leucosporidium		fungi_P3_0_No_Treatment_24	0_NT_24	0_NT	0_ND	0
ASV118	Fungi	Basidiomycota	Microbotryomycetes	Leucosporidiales	Leucosporidiaceae	Leucosporidium		fungi_P64_3_Water_Pi_72	3_WT_Pi_72	3_WT_Pi	1_ND_Pi	0
ASV118	Fungi	Basidiomycota	Microbotryomycetes	Leucosporidiales	Leucosporidiaceae	Leucosporidium		fungi_P61_1_No_Treatment_Pi_72	1_NT_Pi_72	1_NT_Pi	1_ND_Pi	0
ASV118	Fungi	Basidiomycota	Microbotryomycetes	Leucosporidiales	Leucosporidiaceae	Leucosporidium		fungi_P28_8_Cut3_48	8_CUT3_48	8_CUT3	4_dsRNA	0
ASV118	Fungi	Basidiomycota	Microbotryomycetes	Leucosporidiales	Leucosporidiaceae	Leucosporidium		fungi_P62_1_No_Treatment_Pi_72	1_NT_Pi_72	1_NT_Pi	1_ND_Pi	0
ASV118	Fungi	Basidiomycota	Microbotryomycetes	Leucosporidiales	Leucosporidiaceae	Leucosporidium		fungi_P15_8_Cut3_24	8_CUT3_24	8_CUT3	4_dsRNA	0
ASV118	Fungi	Basidiomycota	Microbotryomycetes	Leucosporidiales	Leucosporidiaceae	Leucosporidium		fungi_P52_5_Non_Specific_Pi_48	5_NSP_Pi_48	5_NSP_Pi	3_NSP_Pi	0
ASV118	Fungi	Basidiomycota	Microbotryomycetes	Leucosporidiales	Leucosporidiaceae	Leucosporidium		fungi_P51_3_Water_Pi_48	3_WT_Pi_48	3_WT_Pi	1_ND_Pi	0
ASV118	Fungi	Basidiomycota	Microbotryomycetes	Leucosporidiales	Leucosporidiaceae	Leucosporidium		fungi_P47_1_No_Treatment_Pi_48	1_NT_Pi_48	1_NT_Pi	1_ND_Pi	0
ASV118	Fungi	Basidiomycota	Microbotryomycetes	Leucosporidiales	Leucosporidiaceae	Leucosporidium		fungi_P50_3_Water_Pi_48	3_WT_Pi_48	3_WT_Pi	1_ND_Pi	0
ASV118	Fungi	Basidiomycota	Microbotryomycetes	Leucosporidiales	Leucosporidiaceae	Leucosporidium		fungi_P48_1_No_Treatment_Pi_48	1_NT_Pi_48	1_NT_Pi	1_ND_Pi	0
ASV118	Fungi	Basidiomycota	Microbotryomycetes	Leucosporidiales	Leucosporidiaceae	Leucosporidium		fungi_P70_7_GPB1_Pi_72	7_GPB1_Pi_72	7_GPB1_Pi	5_dsRNA_Pi	0
ASV118	Fungi	Basidiomycota	Microbotryomycetes	Leucosporidiales	Leucosporidiaceae	Leucosporidium		fungi_P49_3_Water_Pi_48	3_WT_Pi_48	3_WT_Pi	1_ND_Pi	0
ASV118	Fungi	Basidiomycota	Microbotryomycetes	Leucosporidiales	Leucosporidiaceae	Leucosporidium		fungi_P10_6_GPB1_24	6_GPB1_24	6_GPB1	4_dsRNA	0
ASV118	Fungi	Basidiomycota	Microbotryomycetes	Leucosporidiales	Leucosporidiaceae	Leucosporidium		fungi_P29_8_Cut3_48	8_CUT3_48	8_CUT3	4_dsRNA	0
ASV118	Fungi	Basidiomycota	Microbotryomycetes	Leucosporidiales	Leucosporidiaceae	Leucosporidium		fungi_P13_8_Cut3_24	8_CUT3_24	8_CUT3	4_dsRNA	0
ASV118	Fungi	Basidiomycota	Microbotryomycetes	Leucosporidiales	Leucosporidiaceae	Leucosporidium		fungi_P39_4_Non_Specific_72	4_NSP_72	4_NSP	2_NSP	0
ASV118	Fungi	Basidiomycota	Microbotryomycetes	Leucosporidiales	Leucosporidiaceae	Leucosporidium		fungi_P9_4_Non_Specific_24	4_NSP_24	4_NSP	2_NSP	0
ASV118	Fungi	Basidiomycota	Microbotryomycetes	Leucosporidiales	Leucosporidiaceae	Leucosporidium		fungi_P59_9_Cut3_Pi_48	9_CUT3_Pi_48	9_CUT3_Pi	5_dsRNA_Pi	0
ASV118	Fungi	Basidiomycota	Microbotryomycetes	Leucosporidiales	Leucosporidiaceae	Leucosporidium		fungi_P69_5_Non_Specific_Pi_72	5_NSP_Pi_72	5_NSP_Pi	3_NSP_Pi	0
ASV118	Fungi	Basidiomycota	Microbotryomycetes	Leucosporidiales	Leucosporidiaceae	Leucosporidium		fungi_P45_8_Cut3_72	8_CUT3_72	8_CUT3	4_dsRNA	0
ASV118	Fungi	Basidiomycota	Microbotryomycetes	Leucosporidiales	Leucosporidiaceae	Leucosporidium		fungi_P75_9_Cut3_Pi_72	9_CUT3_Pi_72	9_CUT3_Pi	5_dsRNA_Pi	0
ASV119	Fungi	Ascomycota	Dothideomycetes	Pleosporales	Pleosporaceae	Bipolaris		fungi_P45_8_Cut3_72	8_CUT3_72	8_CUT3	4_dsRNA	0.689802
ASV119	Fungi	Ascomycota	Dothideomycetes	Pleosporales	Pleosporaceae	Bipolaris		fungi_P6_2_Water_24	2_WT_24	2_WT	0_ND	0
ASV119	Fungi	Ascomycota	Dothideomycetes	Pleosporales	Pleosporaceae	Bipolaris		fungi_P3_0_No_Treatment_24	0_NT_24	0_NT	0_ND	0
ASV119	Fungi	Ascomycota	Dothideomycetes	Pleosporales	Pleosporaceae	Bipolaris		fungi_P2_0_No_Treatment_24	0_NT_24	0_NT	0_ND	0
ASV119	Fungi	Ascomycota	Dothideomycetes	Pleosporales	Pleosporaceae	Bipolaris		fungi_P4_2_Water_24	2_WT_24	2_WT	0_ND	0
ASV119	Fungi	Ascomycota	Dothideomycetes	Pleosporales	Pleosporaceae	Bipolaris		fungi_P28_8_Cut3_48	8_CUT3_48	8_CUT3	4_dsRNA	0
ASV119	Fungi	Ascomycota	Dothideomycetes	Pleosporales	Pleosporaceae	Bipolaris		fungi_P48_1_No_Treatment_Pi_48	1_NT_Pi_48	1_NT_Pi	1_ND_Pi	0
ASV119	Fungi	Ascomycota	Dothideomycetes	Pleosporales	Pleosporaceae	Bipolaris		fungi_P5_2_Water_24	2_WT_24	2_WT	0_ND	0
ASV119	Fungi	Ascomycota	Dothideomycetes	Pleosporales	Pleosporaceae	Bipolaris		fungi_P38_4_Non_Specific_72	4_NSP_72	4_NSP	2_NSP	0
ASV119	Fungi	Ascomycota	Dothideomycetes	Pleosporales	Pleosporaceae	Bipolaris		fungi_P49_3_Water_Pi_48	3_WT_Pi_48	3_WT_Pi	1_ND_Pi	0
ASV119	Fungi	Ascomycota	Dothideomycetes	Pleosporales	Pleosporaceae	Bipolaris		fungi_P57_7_GPB1_Pi_48	7_GPB1_Pi_48	7_GPB1_Pi	5_dsRNA_Pi	0
ASV119	Fungi	Ascomycota	Dothideomycetes	Pleosporales	Pleosporaceae	Bipolaris		fungi_P29_8_Cut3_48	8_CUT3_48	8_CUT3	4_dsRNA	0
ASV119	Fungi	Ascomycota	Dothideomycetes	Pleosporales	Pleosporaceae	Bipolaris		fungi_P46_1_No_Treatment_Pi_48	1_NT_Pi_48	1_NT_Pi	1_ND_Pi	0
ASV119	Fungi	Ascomycota	Dothideomycetes	Pleosporales	Pleosporaceae	Bipolaris		fungi_P54_5_Non_Specific_Pi_48	5_NSP_Pi_48	5_NSP_Pi	3_NSP_Pi	0
ASV119	Fungi	Ascomycota	Dothideomycetes	Pleosporales	Pleosporaceae	Bipolaris		fungi_P34_2_Water_72	2_WT_72	2_WT	0_ND	0
ASV119	Fungi	Ascomycota	Dothideomycetes	Pleosporales	Pleosporaceae	Bipolaris		fungi_P7_4_Non_Specific_24	4_NSP_24	4_NSP	2_NSP	0
ASV119	Fungi	Ascomycota	Dothideomycetes	Pleosporales	Pleosporaceae	Bipolaris		fungi_P73_9_Cut3_Pi_72	9_CUT3_Pi_72	9_CUT3_Pi	5_dsRNA_Pi	0
ASV119	Fungi	Ascomycota	Dothideomycetes	Pleosporales	Pleosporaceae	Bipolaris		fungi_P59_9_Cut3_Pi_48	9_CUT3_Pi_48	9_CUT3_Pi	5_dsRNA_Pi	0
ASV119	Fungi	Ascomycota	Dothideomycetes	Pleosporales	Pleosporaceae	Bipolaris		fungi_P36_2_Water_72	2_WT_72	2_WT	0_ND	0
ASV119	Fungi	Ascomycota	Dothideomycetes	Pleosporales	Pleosporaceae	Bipolaris		fungi_P19_2_Water_48	2_WT_48	2_WT	0_ND	0
ASV119	Fungi	Ascomycota	Dothideomycetes	Pleosporales	Pleosporaceae	Bipolaris		fungi_P9_4_Non_Specific_24	4_NSP_24	4_NSP	2_NSP	0
ASV119	Fungi	Ascomycota	Dothideomycetes	Pleosporales	Pleosporaceae	Bipolaris		fungi_P37_4_Non_Specific_72	4_NSP_72	4_NSP	2_NSP	0
ASV119	Fungi	Ascomycota	Dothideomycetes	Pleosporales	Pleosporaceae	Bipolaris		fungi_P39_4_Non_Specific_72	4_NSP_72	4_NSP	2_NSP	0
ASV119	Fungi	Ascomycota	Dothideomycetes	Pleosporales	Pleosporaceae	Bipolaris		fungi_P1_0_No_Treatment_24	0_NT_24	0_NT	0_ND	0
ASV119	Fungi	Ascomycota	Dothideomycetes	Pleosporales	Pleosporaceae	Bipolaris		fungi_P74_9_Cut3_Pi_72	9_CUT3_Pi_72	9_CUT3_Pi	5_dsRNA_Pi	0
ASV119	Fungi	Ascomycota	Dothideomycetes	Pleosporales	Pleosporaceae	Bipolaris		fungi_P68_5_Non_Specific_Pi_72	5_NSP_Pi_72	5_NSP_Pi	3_NSP_Pi	0
ASV119	Fungi	Ascomycota	Dothideomycetes	Pleosporales	Pleosporaceae	Bipolaris		fungi_P56_7_GPB1_Pi_48	7_GPB1_Pi_48	7_GPB1_Pi	5_dsRNA_Pi	0
ASV119	Fungi	Ascomycota	Dothideomycetes	Pleosporales	Pleosporaceae	Bipolaris		fungi_P58_9_Cut3_Pi_48	9_CUT3_Pi_48	9_CUT3_Pi	5_dsRNA_Pi	0
ASV119	Fungi	Ascomycota	Dothideomycetes	Pleosporales	Pleosporaceae	Bipolaris		fungi_P11_6_GPB1_24	6_GPB1_24	6_GPB1	4_dsRNA	0
ASV119	Fungi	Ascomycota	Dothideomycetes	Pleosporales	Pleosporaceae	Bipolaris		fungi_P41_6_GPB1_72	6_GPB1_72	6_GPB1	4_dsRNA	0
ASV119	Fungi	Ascomycota	Dothideomycetes	Pleosporales	Pleosporaceae	Bipolaris		fungi_P31_0_No_Treatment_72	0_NT_72	0_NT	0_ND	0
ASV119	Fungi	Ascomycota	Dothideomycetes	Pleosporales	Pleosporaceae	Bipolaris		fungi_P33_0_No_Treatment_72	0_NT_72	0_NT	0_ND	0
ASV119	Fungi	Ascomycota	Dothideomycetes	Pleosporales	Pleosporaceae	Bipolaris		fungi_P35_2_Water_72	2_WT_72	2_WT	0_ND	0
ASV119	Fungi	Ascomycota	Dothideomycetes	Pleosporales	Pleosporaceae	Bipolaris		fungi_P55_7_GPB1_Pi_48	7_GPB1_Pi_48	7_GPB1_Pi	5_dsRNA_Pi	0
ASV119	Fungi	Ascomycota	Dothideomycetes	Pleosporales	Pleosporaceae	Bipolaris		fungi_P67_5_Non_Specific_Pi_72	5_NSP_Pi_72	5_NSP_Pi	3_NSP_Pi	0
ASV119	Fungi	Ascomycota	Dothideomycetes	Pleosporales	Pleosporaceae	Bipolaris		fungi_P30_8_Cut3_48	8_CUT3_48	8_CUT3	4_dsRNA	0
ASV119	Fungi	Ascomycota	Dothideomycetes	Pleosporales	Pleosporaceae	Bipolaris		fungi_P40_6_GPB1_72	6_GPB1_72	6_GPB1	4_dsRNA	0
ASV119	Fungi	Ascomycota	Dothideomycetes	Pleosporales	Pleosporaceae	Bipolaris		fungi_P44_8_Cut3_72	8_CUT3_72	8_CUT3	4_dsRNA	0
ASV119	Fungi	Ascomycota	Dothideomycetes	Pleosporales	Pleosporaceae	Bipolaris		fungi_P22_4_Non_Specific_48	4_NSP_48	4_NSP	2_NSP	0
ASV119	Fungi	Ascomycota	Dothideomycetes	Pleosporales	Pleosporaceae	Bipolaris		fungi_P8_4_Non_Specific_24	4_NSP_24	4_NSP	2_NSP	0
ASV119	Fungi	Ascomycota	Dothideomycetes	Pleosporales	Pleosporaceae	Bipolaris		fungi_P18_0_No_Treatment_48	0_NT_48	0_NT	0_ND	0
ASV119	Fungi	Ascomycota	Dothideomycetes	Pleosporales	Pleosporaceae	Bipolaris		fungi_P26_6_GPB1_48	6_GPB1_48	6_GPB1	4_dsRNA	0
ASV119	Fungi	Ascomycota	Dothideomycetes	Pleosporales	Pleosporaceae	Bipolaris		fungi_P71_7_GPB1_Pi_72	7_GPB1_Pi_72	7_GPB1_Pi	5_dsRNA_Pi	0
ASV119	Fungi	Ascomycota	Dothideomycetes	Pleosporales	Pleosporaceae	Bipolaris		fungi_P21_2_Water_48	2_WT_48	2_WT	0_ND	0
ASV119	Fungi	Ascomycota	Dothideomycetes	Pleosporales	Pleosporaceae	Bipolaris		fungi_P53_5_Non_Specific_Pi_48	5_NSP_Pi_48	5_NSP_Pi	3_NSP_Pi	0
ASV119	Fungi	Ascomycota	Dothideomycetes	Pleosporales	Pleosporaceae	Bipolaris		fungi_P47_1_No_Treatment_Pi_48	1_NT_Pi_48	1_NT_Pi	1_ND_Pi	0
ASV119	Fungi	Ascomycota	Dothideomycetes	Pleosporales	Pleosporaceae	Bipolaris		fungi_P27_6_GPB1_48	6_GPB1_48	6_GPB1	4_dsRNA	0
ASV119	Fungi	Ascomycota	Dothideomycetes	Pleosporales	Pleosporaceae	Bipolaris		fungi_P10_6_GPB1_24	6_GPB1_24	6_GPB1	4_dsRNA	0
ASV119	Fungi	Ascomycota	Dothideomycetes	Pleosporales	Pleosporaceae	Bipolaris		fungi_P12_6_GPB1_24	6_GPB1_24	6_GPB1	4_dsRNA	0
ASV119	Fungi	Ascomycota	Dothideomycetes	Pleosporales	Pleosporaceae	Bipolaris		fungi_P42_6_GPB1_72	6_GPB1_72	6_GPB1	4_dsRNA	0
ASV119	Fungi	Ascomycota	Dothideomycetes	Pleosporales	Pleosporaceae	Bipolaris		fungi_P16_0_No_Treatment_48	0_NT_48	0_NT	0_ND	0
ASV119	Fungi	Ascomycota	Dothideomycetes	Pleosporales	Pleosporaceae	Bipolaris		fungi_P64_3_Water_Pi_72	3_WT_Pi_72	3_WT_Pi	1_ND_Pi	0
ASV119	Fungi	Ascomycota	Dothideomycetes	Pleosporales	Pleosporaceae	Bipolaris		fungi_P62_1_No_Treatment_Pi_72	1_NT_Pi_72	1_NT_Pi	1_ND_Pi	0
ASV119	Fungi	Ascomycota	Dothideomycetes	Pleosporales	Pleosporaceae	Bipolaris		fungi_P66_3_Water_Pi_72	3_WT_Pi_72	3_WT_Pi	1_ND_Pi	0
ASV119	Fungi	Ascomycota	Dothideomycetes	Pleosporales	Pleosporaceae	Bipolaris		fungi_P63_1_No_Treatment_Pi_72	1_NT_Pi_72	1_NT_Pi	1_ND_Pi	0
ASV119	Fungi	Ascomycota	Dothideomycetes	Pleosporales	Pleosporaceae	Bipolaris		fungi_P65_3_Water_Pi_72	3_WT_Pi_72	3_WT_Pi	1_ND_Pi	0
ASV119	Fungi	Ascomycota	Dothideomycetes	Pleosporales	Pleosporaceae	Bipolaris		fungi_P69_5_Non_Specific_Pi_72	5_NSP_Pi_72	5_NSP_Pi	3_NSP_Pi	0
ASV119	Fungi	Ascomycota	Dothideomycetes	Pleosporales	Pleosporaceae	Bipolaris		fungi_P15_8_Cut3_24	8_CUT3_24	8_CUT3	4_dsRNA	0
ASV119	Fungi	Ascomycota	Dothideomycetes	Pleosporales	Pleosporaceae	Bipolaris		fungi_P14_8_Cut3_24	8_CUT3_24	8_CUT3	4_dsRNA	0
ASV119	Fungi	Ascomycota	Dothideomycetes	Pleosporales	Pleosporaceae	Bipolaris		fungi_P50_3_Water_Pi_48	3_WT_Pi_48	3_WT_Pi	1_ND_Pi	0
ASV119	Fungi	Ascomycota	Dothideomycetes	Pleosporales	Pleosporaceae	Bipolaris		fungi_P75_9_Cut3_Pi_72	9_CUT3_Pi_72	9_CUT3_Pi	5_dsRNA_Pi	0
ASV119	Fungi	Ascomycota	Dothideomycetes	Pleosporales	Pleosporaceae	Bipolaris		fungi_P25_6_GPB1_48	6_GPB1_48	6_GPB1	4_dsRNA	0
ASV119	Fungi	Ascomycota	Dothideomycetes	Pleosporales	Pleosporaceae	Bipolaris		fungi_P43_8_Cut3_72	8_CUT3_72	8_CUT3	4_dsRNA	0
ASV119	Fungi	Ascomycota	Dothideomycetes	Pleosporales	Pleosporaceae	Bipolaris		fungi_P13_8_Cut3_24	8_CUT3_24	8_CUT3	4_dsRNA	0
ASV119	Fungi	Ascomycota	Dothideomycetes	Pleosporales	Pleosporaceae	Bipolaris		fungi_P20_2_Water_48	2_WT_48	2_WT	0_ND	0
ASV119	Fungi	Ascomycota	Dothideomycetes	Pleosporales	Pleosporaceae	Bipolaris		fungi_P24_4_Non_Specific_48	4_NSP_48	4_NSP	2_NSP	0
ASV119	Fungi	Ascomycota	Dothideomycetes	Pleosporales	Pleosporaceae	Bipolaris		fungi_P52_5_Non_Specific_Pi_48	5_NSP_Pi_48	5_NSP_Pi	3_NSP_Pi	0
ASV119	Fungi	Ascomycota	Dothideomycetes	Pleosporales	Pleosporaceae	Bipolaris		fungi_P60_9_Cut3_Pi_48	9_CUT3_Pi_48	9_CUT3_Pi	5_dsRNA_Pi	0
ASV119	Fungi	Ascomycota	Dothideomycetes	Pleosporales	Pleosporaceae	Bipolaris		fungi_P17_0_No_Treatment_48	0_NT_48	0_NT	0_ND	0
ASV119	Fungi	Ascomycota	Dothideomycetes	Pleosporales	Pleosporaceae	Bipolaris		fungi_P51_3_Water_Pi_48	3_WT_Pi_48	3_WT_Pi	1_ND_Pi	0
ASV119	Fungi	Ascomycota	Dothideomycetes	Pleosporales	Pleosporaceae	Bipolaris		fungi_P61_1_No_Treatment_Pi_72	1_NT_Pi_72	1_NT_Pi	1_ND_Pi	0
ASV119	Fungi	Ascomycota	Dothideomycetes	Pleosporales	Pleosporaceae	Bipolaris		fungi_P72_7_GPB1_Pi_72	7_GPB1_Pi_72	7_GPB1_Pi	5_dsRNA_Pi	0
ASV119	Fungi	Ascomycota	Dothideomycetes	Pleosporales	Pleosporaceae	Bipolaris		fungi_P32_0_No_Treatment_72	0_NT_72	0_NT	0_ND	0
ASV119	Fungi	Ascomycota	Dothideomycetes	Pleosporales	Pleosporaceae	Bipolaris		fungi_P23_4_Non_Specific_48	4_NSP_48	4_NSP	2_NSP	0
ASV119	Fungi	Ascomycota	Dothideomycetes	Pleosporales	Pleosporaceae	Bipolaris		fungi_P70_7_GPB1_Pi_72	7_GPB1_Pi_72	7_GPB1_Pi	5_dsRNA_Pi	0
ASV12	Fungi	Ascomycota	Sordariomycetes	Xylariales	Apiosporaceae	Apiospora	Apiospora_montagnei	fungi_P39_4_Non_Specific_72	4_NSP_72	4_NSP	2_NSP	48.5848
ASV12	Fungi	Ascomycota	Sordariomycetes	Xylariales	Apiosporaceae	Apiospora	Apiospora_montagnei	fungi_P67_5_Non_Specific_Pi_72	5_NSP_Pi_72	5_NSP_Pi	3_NSP_Pi	5.71043
ASV12	Fungi	Ascomycota	Sordariomycetes	Xylariales	Apiosporaceae	Apiospora	Apiospora_montagnei	fungi_P7_4_Non_Specific_24	4_NSP_24	4_NSP	2_NSP	2.91566
ASV12	Fungi	Ascomycota	Sordariomycetes	Xylariales	Apiosporaceae	Apiospora	Apiospora_montagnei	fungi_P60_9_Cut3_Pi_48	9_CUT3_Pi_48	9_CUT3_Pi	5_dsRNA_Pi	2.83743
ASV12	Fungi	Ascomycota	Sordariomycetes	Xylariales	Apiosporaceae	Apiospora	Apiospora_montagnei	fungi_P21_2_Water_48	2_WT_48	2_WT	0_ND	2.82321
ASV12	Fungi	Ascomycota	Sordariomycetes	Xylariales	Apiosporaceae	Apiospora	Apiospora_montagnei	fungi_P53_5_Non_Specific_Pi_48	5_NSP_Pi_48	5_NSP_Pi	3_NSP_Pi	2.19741
ASV12	Fungi	Ascomycota	Sordariomycetes	Xylariales	Apiosporaceae	Apiospora	Apiospora_montagnei	fungi_P46_1_No_Treatment_Pi_48	1_NT_Pi_48	1_NT_Pi	1_ND_Pi	2.10496
ASV12	Fungi	Ascomycota	Sordariomycetes	Xylariales	Apiosporaceae	Apiospora	Apiospora_montagnei	fungi_P34_2_Water_72	2_WT_72	2_WT	0_ND	1.8134
ASV12	Fungi	Ascomycota	Sordariomycetes	Xylariales	Apiosporaceae	Apiospora	Apiospora_montagnei	fungi_P55_7_GPB1_Pi_48	7_GPB1_Pi_48	7_GPB1_Pi	5_dsRNA_Pi	1.79206
ASV12	Fungi	Ascomycota	Sordariomycetes	Xylariales	Apiosporaceae	Apiospora	Apiospora_montagnei	fungi_P44_8_Cut3_72	8_CUT3_72	8_CUT3	4_dsRNA	1.67117
ASV12	Fungi	Ascomycota	Sordariomycetes	Xylariales	Apiosporaceae	Apiospora	Apiospora_montagnei	fungi_P26_6_GPB1_48	6_GPB1_48	6_GPB1	4_dsRNA	1.3796
ASV12	Fungi	Ascomycota	Sordariomycetes	Xylariales	Apiosporaceae	Apiospora	Apiospora_montagnei	fungi_P6_2_Water_24	2_WT_24	2_WT	0_ND	1.35116
ASV12	Fungi	Ascomycota	Sordariomycetes	Xylariales	Apiosporaceae	Apiospora	Apiospora_montagnei	fungi_P19_2_Water_48	2_WT_48	2_WT	0_ND	1.25871
ASV12	Fungi	Ascomycota	Sordariomycetes	Xylariales	Apiosporaceae	Apiospora	Apiospora_montagnei	fungi_P64_3_Water_Pi_72	3_WT_Pi_72	3_WT_Pi	1_ND_Pi	1.20182
ASV12	Fungi	Ascomycota	Sordariomycetes	Xylariales	Apiosporaceae	Apiospora	Apiospora_montagnei	fungi_P59_9_Cut3_Pi_48	9_CUT3_Pi_48	9_CUT3_Pi	5_dsRNA_Pi	1.15204
ASV12	Fungi	Ascomycota	Sordariomycetes	Xylariales	Apiosporaceae	Apiospora	Apiospora_montagnei	fungi_P45_8_Cut3_72	8_CUT3_72	8_CUT3	4_dsRNA	1.10937
ASV12	Fungi	Ascomycota	Sordariomycetes	Xylariales	Apiosporaceae	Apiospora	Apiospora_montagnei	fungi_P69_5_Non_Specific_Pi_72	5_NSP_Pi_72	5_NSP_Pi	3_NSP_Pi	1.10226
ASV12	Fungi	Ascomycota	Sordariomycetes	Xylariales	Apiosporaceae	Apiospora	Apiospora_montagnei	fungi_P31_0_No_Treatment_72	0_NT_72	0_NT	0_ND	1.0027
ASV12	Fungi	Ascomycota	Sordariomycetes	Xylariales	Apiosporaceae	Apiospora	Apiospora_montagnei	fungi_P10_6_GPB1_24	6_GPB1_24	6_GPB1	4_dsRNA	0.945811
ASV12	Fungi	Ascomycota	Sordariomycetes	Xylariales	Apiosporaceae	Apiospora	Apiospora_montagnei	fungi_P4_2_Water_24	2_WT_24	2_WT	0_ND	0.9387
ASV12	Fungi	Ascomycota	Sordariomycetes	Xylariales	Apiosporaceae	Apiospora	Apiospora_montagnei	fungi_P47_1_No_Treatment_Pi_48	1_NT_Pi_48	1_NT_Pi	1_ND_Pi	0.83203
ASV12	Fungi	Ascomycota	Sordariomycetes	Xylariales	Apiosporaceae	Apiospora	Apiospora_montagnei	fungi_P11_6_GPB1_24	6_GPB1_24	6_GPB1	4_dsRNA	0.739582
ASV12	Fungi	Ascomycota	Sordariomycetes	Xylariales	Apiosporaceae	Apiospora	Apiospora_montagnei	fungi_P61_1_No_Treatment_Pi_72	1_NT_Pi_72	1_NT_Pi	1_ND_Pi	0.73247
ASV12	Fungi	Ascomycota	Sordariomycetes	Xylariales	Apiosporaceae	Apiospora	Apiospora_montagnei	fungi_P65_3_Water_Pi_72	3_WT_Pi_72	3_WT_Pi	1_ND_Pi	0.618689
ASV12	Fungi	Ascomycota	Sordariomycetes	Xylariales	Apiosporaceae	Apiospora	Apiospora_montagnei	fungi_P72_7_GPB1_Pi_72	7_GPB1_Pi_72	7_GPB1_Pi	5_dsRNA_Pi	0.597355
ASV12	Fungi	Ascomycota	Sordariomycetes	Xylariales	Apiosporaceae	Apiospora	Apiospora_montagnei	fungi_P75_9_Cut3_Pi_72	9_CUT3_Pi_72	9_CUT3_Pi	5_dsRNA_Pi	0.590243
ASV12	Fungi	Ascomycota	Sordariomycetes	Xylariales	Apiosporaceae	Apiospora	Apiospora_montagnei	fungi_P35_2_Water_72	2_WT_72	2_WT	0_ND	0.568909
ASV12	Fungi	Ascomycota	Sordariomycetes	Xylariales	Apiosporaceae	Apiospora	Apiospora_montagnei	fungi_P41_6_GPB1_72	6_GPB1_72	6_GPB1	4_dsRNA	0.547575
ASV12	Fungi	Ascomycota	Sordariomycetes	Xylariales	Apiosporaceae	Apiospora	Apiospora_montagnei	fungi_P37_4_Non_Specific_72	4_NSP_72	4_NSP	2_NSP	0.476461
ASV12	Fungi	Ascomycota	Sordariomycetes	Xylariales	Apiosporaceae	Apiospora	Apiospora_montagnei	fungi_P5_2_Water_24	2_WT_24	2_WT	0_ND	0.433793
ASV12	Fungi	Ascomycota	Sordariomycetes	Xylariales	Apiosporaceae	Apiospora	Apiospora_montagnei	fungi_P40_6_GPB1_72	6_GPB1_72	6_GPB1	4_dsRNA	0.327123
ASV12	Fungi	Ascomycota	Sordariomycetes	Xylariales	Apiosporaceae	Apiospora	Apiospora_montagnei	fungi_P42_6_GPB1_72	6_GPB1_72	6_GPB1	4_dsRNA	0.305789
ASV12	Fungi	Ascomycota	Sordariomycetes	Xylariales	Apiosporaceae	Apiospora	Apiospora_montagnei	fungi_P54_5_Non_Specific_Pi_48	5_NSP_Pi_48	5_NSP_Pi	3_NSP_Pi	0.270232
ASV12	Fungi	Ascomycota	Sordariomycetes	Xylariales	Apiosporaceae	Apiospora	Apiospora_montagnei	fungi_P24_4_Non_Specific_48	4_NSP_48	4_NSP	2_NSP	0.241786
ASV12	Fungi	Ascomycota	Sordariomycetes	Xylariales	Apiosporaceae	Apiospora	Apiospora_montagnei	fungi_P38_4_Non_Specific_72	4_NSP_72	4_NSP	2_NSP	0.184895
ASV12	Fungi	Ascomycota	Sordariomycetes	Xylariales	Apiosporaceae	Apiospora	Apiospora_montagnei	fungi_P22_4_Non_Specific_48	4_NSP_48	4_NSP	2_NSP	0.184895
ASV12	Fungi	Ascomycota	Sordariomycetes	Xylariales	Apiosporaceae	Apiospora	Apiospora_montagnei	fungi_P15_8_Cut3_24	8_CUT3_24	8_CUT3	4_dsRNA	0.149339
ASV12	Fungi	Ascomycota	Sordariomycetes	Xylariales	Apiosporaceae	Apiospora	Apiospora_montagnei	fungi_P33_0_No_Treatment_72	0_NT_72	0_NT	0_ND	0.0853364
ASV12	Fungi	Ascomycota	Sordariomycetes	Xylariales	Apiosporaceae	Apiospora	Apiospora_montagnei	fungi_P74_9_Cut3_Pi_72	9_CUT3_Pi_72	9_CUT3_Pi	5_dsRNA_Pi	0.00711136
ASV12	Fungi	Ascomycota	Sordariomycetes	Xylariales	Apiosporaceae	Apiospora	Apiospora_montagnei	fungi_P14_8_Cut3_24	8_CUT3_24	8_CUT3	4_dsRNA	0
ASV12	Fungi	Ascomycota	Sordariomycetes	Xylariales	Apiosporaceae	Apiospora	Apiospora_montagnei	fungi_P28_8_Cut3_48	8_CUT3_48	8_CUT3	4_dsRNA	0
ASV12	Fungi	Ascomycota	Sordariomycetes	Xylariales	Apiosporaceae	Apiospora	Apiospora_montagnei	fungi_P23_4_Non_Specific_48	4_NSP_48	4_NSP	2_NSP	0
ASV12	Fungi	Ascomycota	Sordariomycetes	Xylariales	Apiosporaceae	Apiospora	Apiospora_montagnei	fungi_P49_3_Water_Pi_48	3_WT_Pi_48	3_WT_Pi	1_ND_Pi	0
ASV12	Fungi	Ascomycota	Sordariomycetes	Xylariales	Apiosporaceae	Apiospora	Apiospora_montagnei	fungi_P73_9_Cut3_Pi_72	9_CUT3_Pi_72	9_CUT3_Pi	5_dsRNA_Pi	0
ASV12	Fungi	Ascomycota	Sordariomycetes	Xylariales	Apiosporaceae	Apiospora	Apiospora_montagnei	fungi_P3_0_No_Treatment_24	0_NT_24	0_NT	0_ND	0
ASV12	Fungi	Ascomycota	Sordariomycetes	Xylariales	Apiosporaceae	Apiospora	Apiospora_montagnei	fungi_P1_0_No_Treatment_24	0_NT_24	0_NT	0_ND	0
ASV12	Fungi	Ascomycota	Sordariomycetes	Xylariales	Apiosporaceae	Apiospora	Apiospora_montagnei	fungi_P68_5_Non_Specific_Pi_72	5_NSP_Pi_72	5_NSP_Pi	3_NSP_Pi	0
ASV12	Fungi	Ascomycota	Sordariomycetes	Xylariales	Apiosporaceae	Apiospora	Apiospora_montagnei	fungi_P48_1_No_Treatment_Pi_48	1_NT_Pi_48	1_NT_Pi	1_ND_Pi	0
ASV12	Fungi	Ascomycota	Sordariomycetes	Xylariales	Apiosporaceae	Apiospora	Apiospora_montagnei	fungi_P58_9_Cut3_Pi_48	9_CUT3_Pi_48	9_CUT3_Pi	5_dsRNA_Pi	0
ASV12	Fungi	Ascomycota	Sordariomycetes	Xylariales	Apiosporaceae	Apiospora	Apiospora_montagnei	fungi_P29_8_Cut3_48	8_CUT3_48	8_CUT3	4_dsRNA	0
ASV12	Fungi	Ascomycota	Sordariomycetes	Xylariales	Apiosporaceae	Apiospora	Apiospora_montagnei	fungi_P43_8_Cut3_72	8_CUT3_72	8_CUT3	4_dsRNA	0
ASV12	Fungi	Ascomycota	Sordariomycetes	Xylariales	Apiosporaceae	Apiospora	Apiospora_montagnei	fungi_P63_1_No_Treatment_Pi_72	1_NT_Pi_72	1_NT_Pi	1_ND_Pi	0
ASV12	Fungi	Ascomycota	Sordariomycetes	Xylariales	Apiosporaceae	Apiospora	Apiospora_montagnei	fungi_P70_7_GPB1_Pi_72	7_GPB1_Pi_72	7_GPB1_Pi	5_dsRNA_Pi	0
ASV12	Fungi	Ascomycota	Sordariomycetes	Xylariales	Apiosporaceae	Apiospora	Apiospora_montagnei	fungi_P2_0_No_Treatment_24	0_NT_24	0_NT	0_ND	0
ASV12	Fungi	Ascomycota	Sordariomycetes	Xylariales	Apiosporaceae	Apiospora	Apiospora_montagnei	fungi_P16_0_No_Treatment_48	0_NT_48	0_NT	0_ND	0
ASV12	Fungi	Ascomycota	Sordariomycetes	Xylariales	Apiosporaceae	Apiospora	Apiospora_montagnei	fungi_P13_8_Cut3_24	8_CUT3_24	8_CUT3	4_dsRNA	0
ASV12	Fungi	Ascomycota	Sordariomycetes	Xylariales	Apiosporaceae	Apiospora	Apiospora_montagnei	fungi_P51_3_Water_Pi_48	3_WT_Pi_48	3_WT_Pi	1_ND_Pi	0
ASV12	Fungi	Ascomycota	Sordariomycetes	Xylariales	Apiosporaceae	Apiospora	Apiospora_montagnei	fungi_P17_0_No_Treatment_48	0_NT_48	0_NT	0_ND	0
ASV12	Fungi	Ascomycota	Sordariomycetes	Xylariales	Apiosporaceae	Apiospora	Apiospora_montagnei	fungi_P20_2_Water_48	2_WT_48	2_WT	0_ND	0
ASV12	Fungi	Ascomycota	Sordariomycetes	Xylariales	Apiosporaceae	Apiospora	Apiospora_montagnei	fungi_P50_3_Water_Pi_48	3_WT_Pi_48	3_WT_Pi	1_ND_Pi	0
ASV12	Fungi	Ascomycota	Sordariomycetes	Xylariales	Apiosporaceae	Apiospora	Apiospora_montagnei	fungi_P18_0_No_Treatment_48	0_NT_48	0_NT	0_ND	0
ASV12	Fungi	Ascomycota	Sordariomycetes	Xylariales	Apiosporaceae	Apiospora	Apiospora_montagnei	fungi_P12_6_GPB1_24	6_GPB1_24	6_GPB1	4_dsRNA	0
ASV12	Fungi	Ascomycota	Sordariomycetes	Xylariales	Apiosporaceae	Apiospora	Apiospora_montagnei	fungi_P32_0_No_Treatment_72	0_NT_72	0_NT	0_ND	0
ASV12	Fungi	Ascomycota	Sordariomycetes	Xylariales	Apiosporaceae	Apiospora	Apiospora_montagnei	fungi_P27_6_GPB1_48	6_GPB1_48	6_GPB1	4_dsRNA	0
ASV12	Fungi	Ascomycota	Sordariomycetes	Xylariales	Apiosporaceae	Apiospora	Apiospora_montagnei	fungi_P25_6_GPB1_48	6_GPB1_48	6_GPB1	4_dsRNA	0
ASV12	Fungi	Ascomycota	Sordariomycetes	Xylariales	Apiosporaceae	Apiospora	Apiospora_montagnei	fungi_P71_7_GPB1_Pi_72	7_GPB1_Pi_72	7_GPB1_Pi	5_dsRNA_Pi	0
ASV12	Fungi	Ascomycota	Sordariomycetes	Xylariales	Apiosporaceae	Apiospora	Apiospora_montagnei	fungi_P56_7_GPB1_Pi_48	7_GPB1_Pi_48	7_GPB1_Pi	5_dsRNA_Pi	0
ASV12	Fungi	Ascomycota	Sordariomycetes	Xylariales	Apiosporaceae	Apiospora	Apiospora_montagnei	fungi_P9_4_Non_Specific_24	4_NSP_24	4_NSP	2_NSP	0
ASV12	Fungi	Ascomycota	Sordariomycetes	Xylariales	Apiosporaceae	Apiospora	Apiospora_montagnei	fungi_P57_7_GPB1_Pi_48	7_GPB1_Pi_48	7_GPB1_Pi	5_dsRNA_Pi	0
ASV12	Fungi	Ascomycota	Sordariomycetes	Xylariales	Apiosporaceae	Apiospora	Apiospora_montagnei	fungi_P66_3_Water_Pi_72	3_WT_Pi_72	3_WT_Pi	1_ND_Pi	0
ASV12	Fungi	Ascomycota	Sordariomycetes	Xylariales	Apiosporaceae	Apiospora	Apiospora_montagnei	fungi_P52_5_Non_Specific_Pi_48	5_NSP_Pi_48	5_NSP_Pi	3_NSP_Pi	0
ASV12	Fungi	Ascomycota	Sordariomycetes	Xylariales	Apiosporaceae	Apiospora	Apiospora_montagnei	fungi_P30_8_Cut3_48	8_CUT3_48	8_CUT3	4_dsRNA	0
ASV12	Fungi	Ascomycota	Sordariomycetes	Xylariales	Apiosporaceae	Apiospora	Apiospora_montagnei	fungi_P8_4_Non_Specific_24	4_NSP_24	4_NSP	2_NSP	0
ASV12	Fungi	Ascomycota	Sordariomycetes	Xylariales	Apiosporaceae	Apiospora	Apiospora_montagnei	fungi_P36_2_Water_72	2_WT_72	2_WT	0_ND	0
ASV12	Fungi	Ascomycota	Sordariomycetes	Xylariales	Apiosporaceae	Apiospora	Apiospora_montagnei	fungi_P62_1_No_Treatment_Pi_72	1_NT_Pi_72	1_NT_Pi	1_ND_Pi	0
ASV120	Fungi	Ascomycota	Dothideomycetes	Pleosporales	Pleosporaceae	Alternaria		fungi_P33_0_No_Treatment_72	0_NT_72	0_NT	0_ND	0.867586
ASV120	Fungi	Ascomycota	Dothideomycetes	Pleosporales	Pleosporaceae	Alternaria		fungi_P40_6_GPB1_72	6_GPB1_72	6_GPB1	4_dsRNA	0.149339
ASV120	Fungi	Ascomycota	Dothideomycetes	Pleosporales	Pleosporaceae	Alternaria		fungi_P41_6_GPB1_72	6_GPB1_72	6_GPB1	4_dsRNA	0.10667
ASV120	Fungi	Ascomycota	Dothideomycetes	Pleosporales	Pleosporaceae	Alternaria		fungi_P45_8_Cut3_72	8_CUT3_72	8_CUT3	4_dsRNA	0.0284455
ASV120	Fungi	Ascomycota	Dothideomycetes	Pleosporales	Pleosporaceae	Alternaria		fungi_P24_4_Non_Specific_48	4_NSP_48	4_NSP	2_NSP	0
ASV120	Fungi	Ascomycota	Dothideomycetes	Pleosporales	Pleosporaceae	Alternaria		fungi_P1_0_No_Treatment_24	0_NT_24	0_NT	0_ND	0
ASV120	Fungi	Ascomycota	Dothideomycetes	Pleosporales	Pleosporaceae	Alternaria		fungi_P54_5_Non_Specific_Pi_48	5_NSP_Pi_48	5_NSP_Pi	3_NSP_Pi	0
ASV120	Fungi	Ascomycota	Dothideomycetes	Pleosporales	Pleosporaceae	Alternaria		fungi_P7_4_Non_Specific_24	4_NSP_24	4_NSP	2_NSP	0
ASV120	Fungi	Ascomycota	Dothideomycetes	Pleosporales	Pleosporaceae	Alternaria		fungi_P3_0_No_Treatment_24	0_NT_24	0_NT	0_ND	0
ASV120	Fungi	Ascomycota	Dothideomycetes	Pleosporales	Pleosporaceae	Alternaria		fungi_P44_8_Cut3_72	8_CUT3_72	8_CUT3	4_dsRNA	0
ASV120	Fungi	Ascomycota	Dothideomycetes	Pleosporales	Pleosporaceae	Alternaria		fungi_P55_7_GPB1_Pi_48	7_GPB1_Pi_48	7_GPB1_Pi	5_dsRNA_Pi	0
ASV120	Fungi	Ascomycota	Dothideomycetes	Pleosporales	Pleosporaceae	Alternaria		fungi_P19_2_Water_48	2_WT_48	2_WT	0_ND	0
ASV120	Fungi	Ascomycota	Dothideomycetes	Pleosporales	Pleosporaceae	Alternaria		fungi_P23_4_Non_Specific_48	4_NSP_48	4_NSP	2_NSP	0
ASV120	Fungi	Ascomycota	Dothideomycetes	Pleosporales	Pleosporaceae	Alternaria		fungi_P4_2_Water_24	2_WT_24	2_WT	0_ND	0
ASV120	Fungi	Ascomycota	Dothideomycetes	Pleosporales	Pleosporaceae	Alternaria		fungi_P5_2_Water_24	2_WT_24	2_WT	0_ND	0
ASV120	Fungi	Ascomycota	Dothideomycetes	Pleosporales	Pleosporaceae	Alternaria		fungi_P6_2_Water_24	2_WT_24	2_WT	0_ND	0
ASV120	Fungi	Ascomycota	Dothideomycetes	Pleosporales	Pleosporaceae	Alternaria		fungi_P64_3_Water_Pi_72	3_WT_Pi_72	3_WT_Pi	1_ND_Pi	0
ASV120	Fungi	Ascomycota	Dothideomycetes	Pleosporales	Pleosporaceae	Alternaria		fungi_P28_8_Cut3_48	8_CUT3_48	8_CUT3	4_dsRNA	0
ASV120	Fungi	Ascomycota	Dothideomycetes	Pleosporales	Pleosporaceae	Alternaria		fungi_P25_6_GPB1_48	6_GPB1_48	6_GPB1	4_dsRNA	0
ASV120	Fungi	Ascomycota	Dothideomycetes	Pleosporales	Pleosporaceae	Alternaria		fungi_P21_2_Water_48	2_WT_48	2_WT	0_ND	0
ASV120	Fungi	Ascomycota	Dothideomycetes	Pleosporales	Pleosporaceae	Alternaria		fungi_P10_6_GPB1_24	6_GPB1_24	6_GPB1	4_dsRNA	0
ASV120	Fungi	Ascomycota	Dothideomycetes	Pleosporales	Pleosporaceae	Alternaria		fungi_P50_3_Water_Pi_48	3_WT_Pi_48	3_WT_Pi	1_ND_Pi	0
ASV120	Fungi	Ascomycota	Dothideomycetes	Pleosporales	Pleosporaceae	Alternaria		fungi_P29_8_Cut3_48	8_CUT3_48	8_CUT3	4_dsRNA	0
ASV120	Fungi	Ascomycota	Dothideomycetes	Pleosporales	Pleosporaceae	Alternaria		fungi_P13_8_Cut3_24	8_CUT3_24	8_CUT3	4_dsRNA	0
ASV120	Fungi	Ascomycota	Dothideomycetes	Pleosporales	Pleosporaceae	Alternaria		fungi_P2_0_No_Treatment_24	0_NT_24	0_NT	0_ND	0
ASV120	Fungi	Ascomycota	Dothideomycetes	Pleosporales	Pleosporaceae	Alternaria		fungi_P35_2_Water_72	2_WT_72	2_WT	0_ND	0
ASV120	Fungi	Ascomycota	Dothideomycetes	Pleosporales	Pleosporaceae	Alternaria		fungi_P74_9_Cut3_Pi_72	9_CUT3_Pi_72	9_CUT3_Pi	5_dsRNA_Pi	0
ASV120	Fungi	Ascomycota	Dothideomycetes	Pleosporales	Pleosporaceae	Alternaria		fungi_P34_2_Water_72	2_WT_72	2_WT	0_ND	0
ASV120	Fungi	Ascomycota	Dothideomycetes	Pleosporales	Pleosporaceae	Alternaria		fungi_P14_8_Cut3_24	8_CUT3_24	8_CUT3	4_dsRNA	0
ASV120	Fungi	Ascomycota	Dothideomycetes	Pleosporales	Pleosporaceae	Alternaria		fungi_P68_5_Non_Specific_Pi_72	5_NSP_Pi_72	5_NSP_Pi	3_NSP_Pi	0
ASV120	Fungi	Ascomycota	Dothideomycetes	Pleosporales	Pleosporaceae	Alternaria		fungi_P11_6_GPB1_24	6_GPB1_24	6_GPB1	4_dsRNA	0
ASV120	Fungi	Ascomycota	Dothideomycetes	Pleosporales	Pleosporaceae	Alternaria		fungi_P32_0_No_Treatment_72	0_NT_72	0_NT	0_ND	0
ASV120	Fungi	Ascomycota	Dothideomycetes	Pleosporales	Pleosporaceae	Alternaria		fungi_P69_5_Non_Specific_Pi_72	5_NSP_Pi_72	5_NSP_Pi	3_NSP_Pi	0
ASV120	Fungi	Ascomycota	Dothideomycetes	Pleosporales	Pleosporaceae	Alternaria		fungi_P20_2_Water_48	2_WT_48	2_WT	0_ND	0
ASV120	Fungi	Ascomycota	Dothideomycetes	Pleosporales	Pleosporaceae	Alternaria		fungi_P67_5_Non_Specific_Pi_72	5_NSP_Pi_72	5_NSP_Pi	3_NSP_Pi	0
ASV120	Fungi	Ascomycota	Dothideomycetes	Pleosporales	Pleosporaceae	Alternaria		fungi_P9_4_Non_Specific_24	4_NSP_24	4_NSP	2_NSP	0
ASV120	Fungi	Ascomycota	Dothideomycetes	Pleosporales	Pleosporaceae	Alternaria		fungi_P65_3_Water_Pi_72	3_WT_Pi_72	3_WT_Pi	1_ND_Pi	0
ASV120	Fungi	Ascomycota	Dothideomycetes	Pleosporales	Pleosporaceae	Alternaria		fungi_P43_8_Cut3_72	8_CUT3_72	8_CUT3	4_dsRNA	0
ASV120	Fungi	Ascomycota	Dothideomycetes	Pleosporales	Pleosporaceae	Alternaria		fungi_P15_8_Cut3_24	8_CUT3_24	8_CUT3	4_dsRNA	0
ASV120	Fungi	Ascomycota	Dothideomycetes	Pleosporales	Pleosporaceae	Alternaria		fungi_P66_3_Water_Pi_72	3_WT_Pi_72	3_WT_Pi	1_ND_Pi	0
ASV120	Fungi	Ascomycota	Dothideomycetes	Pleosporales	Pleosporaceae	Alternaria		fungi_P48_1_No_Treatment_Pi_48	1_NT_Pi_48	1_NT_Pi	1_ND_Pi	0
ASV120	Fungi	Ascomycota	Dothideomycetes	Pleosporales	Pleosporaceae	Alternaria		fungi_P8_4_Non_Specific_24	4_NSP_24	4_NSP	2_NSP	0
ASV120	Fungi	Ascomycota	Dothideomycetes	Pleosporales	Pleosporaceae	Alternaria		fungi_P18_0_No_Treatment_48	0_NT_48	0_NT	0_ND	0
ASV120	Fungi	Ascomycota	Dothideomycetes	Pleosporales	Pleosporaceae	Alternaria		fungi_P71_7_GPB1_Pi_72	7_GPB1_Pi_72	7_GPB1_Pi	5_dsRNA_Pi	0
ASV120	Fungi	Ascomycota	Dothideomycetes	Pleosporales	Pleosporaceae	Alternaria		fungi_P51_3_Water_Pi_48	3_WT_Pi_48	3_WT_Pi	1_ND_Pi	0
ASV120	Fungi	Ascomycota	Dothideomycetes	Pleosporales	Pleosporaceae	Alternaria		fungi_P39_4_Non_Specific_72	4_NSP_72	4_NSP	2_NSP	0
ASV120	Fungi	Ascomycota	Dothideomycetes	Pleosporales	Pleosporaceae	Alternaria		fungi_P53_5_Non_Specific_Pi_48	5_NSP_Pi_48	5_NSP_Pi	3_NSP_Pi	0
ASV120	Fungi	Ascomycota	Dothideomycetes	Pleosporales	Pleosporaceae	Alternaria		fungi_P37_4_Non_Specific_72	4_NSP_72	4_NSP	2_NSP	0
ASV120	Fungi	Ascomycota	Dothideomycetes	Pleosporales	Pleosporaceae	Alternaria		fungi_P30_8_Cut3_48	8_CUT3_48	8_CUT3	4_dsRNA	0
ASV120	Fungi	Ascomycota	Dothideomycetes	Pleosporales	Pleosporaceae	Alternaria		fungi_P47_1_No_Treatment_Pi_48	1_NT_Pi_48	1_NT_Pi	1_ND_Pi	0
ASV120	Fungi	Ascomycota	Dothideomycetes	Pleosporales	Pleosporaceae	Alternaria		fungi_P75_9_Cut3_Pi_72	9_CUT3_Pi_72	9_CUT3_Pi	5_dsRNA_Pi	0
ASV120	Fungi	Ascomycota	Dothideomycetes	Pleosporales	Pleosporaceae	Alternaria		fungi_P17_0_No_Treatment_48	0_NT_48	0_NT	0_ND	0
ASV120	Fungi	Ascomycota	Dothideomycetes	Pleosporales	Pleosporaceae	Alternaria		fungi_P27_6_GPB1_48	6_GPB1_48	6_GPB1	4_dsRNA	0
ASV120	Fungi	Ascomycota	Dothideomycetes	Pleosporales	Pleosporaceae	Alternaria		fungi_P12_6_GPB1_24	6_GPB1_24	6_GPB1	4_dsRNA	0
ASV120	Fungi	Ascomycota	Dothideomycetes	Pleosporales	Pleosporaceae	Alternaria		fungi_P42_6_GPB1_72	6_GPB1_72	6_GPB1	4_dsRNA	0
ASV120	Fungi	Ascomycota	Dothideomycetes	Pleosporales	Pleosporaceae	Alternaria		fungi_P56_7_GPB1_Pi_48	7_GPB1_Pi_48	7_GPB1_Pi	5_dsRNA_Pi	0
ASV120	Fungi	Ascomycota	Dothideomycetes	Pleosporales	Pleosporaceae	Alternaria		fungi_P61_1_No_Treatment_Pi_72	1_NT_Pi_72	1_NT_Pi	1_ND_Pi	0
ASV120	Fungi	Ascomycota	Dothideomycetes	Pleosporales	Pleosporaceae	Alternaria		fungi_P59_9_Cut3_Pi_48	9_CUT3_Pi_48	9_CUT3_Pi	5_dsRNA_Pi	0
ASV120	Fungi	Ascomycota	Dothideomycetes	Pleosporales	Pleosporaceae	Alternaria		fungi_P60_9_Cut3_Pi_48	9_CUT3_Pi_48	9_CUT3_Pi	5_dsRNA_Pi	0
ASV120	Fungi	Ascomycota	Dothideomycetes	Pleosporales	Pleosporaceae	Alternaria		fungi_P31_0_No_Treatment_72	0_NT_72	0_NT	0_ND	0
ASV120	Fungi	Ascomycota	Dothideomycetes	Pleosporales	Pleosporaceae	Alternaria		fungi_P49_3_Water_Pi_48	3_WT_Pi_48	3_WT_Pi	1_ND_Pi	0
ASV120	Fungi	Ascomycota	Dothideomycetes	Pleosporales	Pleosporaceae	Alternaria		fungi_P57_7_GPB1_Pi_48	7_GPB1_Pi_48	7_GPB1_Pi	5_dsRNA_Pi	0
ASV120	Fungi	Ascomycota	Dothideomycetes	Pleosporales	Pleosporaceae	Alternaria		fungi_P72_7_GPB1_Pi_72	7_GPB1_Pi_72	7_GPB1_Pi	5_dsRNA_Pi	0
ASV120	Fungi	Ascomycota	Dothideomycetes	Pleosporales	Pleosporaceae	Alternaria		fungi_P38_4_Non_Specific_72	4_NSP_72	4_NSP	2_NSP	0
ASV120	Fungi	Ascomycota	Dothideomycetes	Pleosporales	Pleosporaceae	Alternaria		fungi_P52_5_Non_Specific_Pi_48	5_NSP_Pi_48	5_NSP_Pi	3_NSP_Pi	0
ASV120	Fungi	Ascomycota	Dothideomycetes	Pleosporales	Pleosporaceae	Alternaria		fungi_P36_2_Water_72	2_WT_72	2_WT	0_ND	0
ASV120	Fungi	Ascomycota	Dothideomycetes	Pleosporales	Pleosporaceae	Alternaria		fungi_P70_7_GPB1_Pi_72	7_GPB1_Pi_72	7_GPB1_Pi	5_dsRNA_Pi	0
ASV120	Fungi	Ascomycota	Dothideomycetes	Pleosporales	Pleosporaceae	Alternaria		fungi_P16_0_No_Treatment_48	0_NT_48	0_NT	0_ND	0
ASV120	Fungi	Ascomycota	Dothideomycetes	Pleosporales	Pleosporaceae	Alternaria		fungi_P63_1_No_Treatment_Pi_72	1_NT_Pi_72	1_NT_Pi	1_ND_Pi	0
ASV120	Fungi	Ascomycota	Dothideomycetes	Pleosporales	Pleosporaceae	Alternaria		fungi_P22_4_Non_Specific_48	4_NSP_48	4_NSP	2_NSP	0
ASV120	Fungi	Ascomycota	Dothideomycetes	Pleosporales	Pleosporaceae	Alternaria		fungi_P62_1_No_Treatment_Pi_72	1_NT_Pi_72	1_NT_Pi	1_ND_Pi	0
ASV120	Fungi	Ascomycota	Dothideomycetes	Pleosporales	Pleosporaceae	Alternaria		fungi_P26_6_GPB1_48	6_GPB1_48	6_GPB1	4_dsRNA	0
ASV120	Fungi	Ascomycota	Dothideomycetes	Pleosporales	Pleosporaceae	Alternaria		fungi_P58_9_Cut3_Pi_48	9_CUT3_Pi_48	9_CUT3_Pi	5_dsRNA_Pi	0
ASV120	Fungi	Ascomycota	Dothideomycetes	Pleosporales	Pleosporaceae	Alternaria		fungi_P73_9_Cut3_Pi_72	9_CUT3_Pi_72	9_CUT3_Pi	5_dsRNA_Pi	0
ASV120	Fungi	Ascomycota	Dothideomycetes	Pleosporales	Pleosporaceae	Alternaria		fungi_P46_1_No_Treatment_Pi_48	1_NT_Pi_48	1_NT_Pi	1_ND_Pi	0
ASV121	Fungi	Basidiomycota	Ustilaginomycetes	Ustilaginales	Ustilaginaceae	Ustilago		fungi_P12_6_GPB1_24	6_GPB1_24	6_GPB1	4_dsRNA	1.5005
ASV121	Fungi	Basidiomycota	Ustilaginomycetes	Ustilaginales	Ustilaginaceae	Ustilago		fungi_P38_4_Non_Specific_72	4_NSP_72	4_NSP	2_NSP	0.327123
ASV121	Fungi	Basidiomycota	Ustilaginomycetes	Ustilaginales	Ustilaginaceae	Ustilago		fungi_P13_8_Cut3_24	8_CUT3_24	8_CUT3	4_dsRNA	0.284455
ASV121	Fungi	Basidiomycota	Ustilaginomycetes	Ustilaginales	Ustilaginaceae	Ustilago		fungi_P32_0_No_Treatment_72	0_NT_72	0_NT	0_ND	0.248898
ASV121	Fungi	Basidiomycota	Ustilaginomycetes	Ustilaginales	Ustilaginaceae	Ustilago		fungi_P72_7_GPB1_Pi_72	7_GPB1_Pi_72	7_GPB1_Pi	5_dsRNA_Pi	0.15645
ASV121	Fungi	Basidiomycota	Ustilaginomycetes	Ustilaginales	Ustilaginaceae	Ustilago		fungi_P7_4_Non_Specific_24	4_NSP_24	4_NSP	2_NSP	0.0711136
ASV121	Fungi	Basidiomycota	Ustilaginomycetes	Ustilaginales	Ustilaginaceae	Ustilago		fungi_P37_4_Non_Specific_72	4_NSP_72	4_NSP	2_NSP	0.00711136
ASV121	Fungi	Basidiomycota	Ustilaginomycetes	Ustilaginales	Ustilaginaceae	Ustilago		fungi_P41_6_GPB1_72	6_GPB1_72	6_GPB1	4_dsRNA	0
ASV121	Fungi	Basidiomycota	Ustilaginomycetes	Ustilaginales	Ustilaginaceae	Ustilago		fungi_P65_3_Water_Pi_72	3_WT_Pi_72	3_WT_Pi	1_ND_Pi	0
ASV121	Fungi	Basidiomycota	Ustilaginomycetes	Ustilaginales	Ustilaginaceae	Ustilago		fungi_P71_7_GPB1_Pi_72	7_GPB1_Pi_72	7_GPB1_Pi	5_dsRNA_Pi	0
ASV121	Fungi	Basidiomycota	Ustilaginomycetes	Ustilaginales	Ustilaginaceae	Ustilago		fungi_P68_5_Non_Specific_Pi_72	5_NSP_Pi_72	5_NSP_Pi	3_NSP_Pi	0
ASV121	Fungi	Basidiomycota	Ustilaginomycetes	Ustilaginales	Ustilaginaceae	Ustilago		fungi_P51_3_Water_Pi_48	3_WT_Pi_48	3_WT_Pi	1_ND_Pi	0
ASV121	Fungi	Basidiomycota	Ustilaginomycetes	Ustilaginales	Ustilaginaceae	Ustilago		fungi_P56_7_GPB1_Pi_48	7_GPB1_Pi_48	7_GPB1_Pi	5_dsRNA_Pi	0
ASV121	Fungi	Basidiomycota	Ustilaginomycetes	Ustilaginales	Ustilaginaceae	Ustilago		fungi_P26_6_GPB1_48	6_GPB1_48	6_GPB1	4_dsRNA	0
ASV121	Fungi	Basidiomycota	Ustilaginomycetes	Ustilaginales	Ustilaginaceae	Ustilago		fungi_P53_5_Non_Specific_Pi_48	5_NSP_Pi_48	5_NSP_Pi	3_NSP_Pi	0
ASV121	Fungi	Basidiomycota	Ustilaginomycetes	Ustilaginales	Ustilaginaceae	Ustilago		fungi_P36_2_Water_72	2_WT_72	2_WT	0_ND	0
ASV121	Fungi	Basidiomycota	Ustilaginomycetes	Ustilaginales	Ustilaginaceae	Ustilago		fungi_P11_6_GPB1_24	6_GPB1_24	6_GPB1	4_dsRNA	0
ASV121	Fungi	Basidiomycota	Ustilaginomycetes	Ustilaginales	Ustilaginaceae	Ustilago		fungi_P34_2_Water_72	2_WT_72	2_WT	0_ND	0
ASV121	Fungi	Basidiomycota	Ustilaginomycetes	Ustilaginales	Ustilaginaceae	Ustilago		fungi_P66_3_Water_Pi_72	3_WT_Pi_72	3_WT_Pi	1_ND_Pi	0
ASV121	Fungi	Basidiomycota	Ustilaginomycetes	Ustilaginales	Ustilaginaceae	Ustilago		fungi_P31_0_No_Treatment_72	0_NT_72	0_NT	0_ND	0
ASV121	Fungi	Basidiomycota	Ustilaginomycetes	Ustilaginales	Ustilaginaceae	Ustilago		fungi_P67_5_Non_Specific_Pi_72	5_NSP_Pi_72	5_NSP_Pi	3_NSP_Pi	0
ASV121	Fungi	Basidiomycota	Ustilaginomycetes	Ustilaginales	Ustilaginaceae	Ustilago		fungi_P73_9_Cut3_Pi_72	9_CUT3_Pi_72	9_CUT3_Pi	5_dsRNA_Pi	0
ASV121	Fungi	Basidiomycota	Ustilaginomycetes	Ustilaginales	Ustilaginaceae	Ustilago		fungi_P21_2_Water_48	2_WT_48	2_WT	0_ND	0
ASV121	Fungi	Basidiomycota	Ustilaginomycetes	Ustilaginales	Ustilaginaceae	Ustilago		fungi_P28_8_Cut3_48	8_CUT3_48	8_CUT3	4_dsRNA	0
ASV121	Fungi	Basidiomycota	Ustilaginomycetes	Ustilaginales	Ustilaginaceae	Ustilago		fungi_P61_1_No_Treatment_Pi_72	1_NT_Pi_72	1_NT_Pi	1_ND_Pi	0
ASV121	Fungi	Basidiomycota	Ustilaginomycetes	Ustilaginales	Ustilaginaceae	Ustilago		fungi_P47_1_No_Treatment_Pi_48	1_NT_Pi_48	1_NT_Pi	1_ND_Pi	0
ASV121	Fungi	Basidiomycota	Ustilaginomycetes	Ustilaginales	Ustilaginaceae	Ustilago		fungi_P42_6_GPB1_72	6_GPB1_72	6_GPB1	4_dsRNA	0
ASV121	Fungi	Basidiomycota	Ustilaginomycetes	Ustilaginales	Ustilaginaceae	Ustilago		fungi_P62_1_No_Treatment_Pi_72	1_NT_Pi_72	1_NT_Pi	1_ND_Pi	0
ASV121	Fungi	Basidiomycota	Ustilaginomycetes	Ustilaginales	Ustilaginaceae	Ustilago		fungi_P23_4_Non_Specific_48	4_NSP_48	4_NSP	2_NSP	0
ASV121	Fungi	Basidiomycota	Ustilaginomycetes	Ustilaginales	Ustilaginaceae	Ustilago		fungi_P64_3_Water_Pi_72	3_WT_Pi_72	3_WT_Pi	1_ND_Pi	0
ASV121	Fungi	Basidiomycota	Ustilaginomycetes	Ustilaginales	Ustilaginaceae	Ustilago		fungi_P33_0_No_Treatment_72	0_NT_72	0_NT	0_ND	0
ASV121	Fungi	Basidiomycota	Ustilaginomycetes	Ustilaginales	Ustilaginaceae	Ustilago		fungi_P22_4_Non_Specific_48	4_NSP_48	4_NSP	2_NSP	0
ASV121	Fungi	Basidiomycota	Ustilaginomycetes	Ustilaginales	Ustilaginaceae	Ustilago		fungi_P16_0_No_Treatment_48	0_NT_48	0_NT	0_ND	0
ASV121	Fungi	Basidiomycota	Ustilaginomycetes	Ustilaginales	Ustilaginaceae	Ustilago		fungi_P55_7_GPB1_Pi_48	7_GPB1_Pi_48	7_GPB1_Pi	5_dsRNA_Pi	0
ASV121	Fungi	Basidiomycota	Ustilaginomycetes	Ustilaginales	Ustilaginaceae	Ustilago		fungi_P70_7_GPB1_Pi_72	7_GPB1_Pi_72	7_GPB1_Pi	5_dsRNA_Pi	0
ASV121	Fungi	Basidiomycota	Ustilaginomycetes	Ustilaginales	Ustilaginaceae	Ustilago		fungi_P63_1_No_Treatment_Pi_72	1_NT_Pi_72	1_NT_Pi	1_ND_Pi	0
ASV121	Fungi	Basidiomycota	Ustilaginomycetes	Ustilaginales	Ustilaginaceae	Ustilago		fungi_P3_0_No_Treatment_24	0_NT_24	0_NT	0_ND	0
ASV121	Fungi	Basidiomycota	Ustilaginomycetes	Ustilaginales	Ustilaginaceae	Ustilago		fungi_P8_4_Non_Specific_24	4_NSP_24	4_NSP	2_NSP	0
ASV121	Fungi	Basidiomycota	Ustilaginomycetes	Ustilaginales	Ustilaginaceae	Ustilago		fungi_P24_4_Non_Specific_48	4_NSP_48	4_NSP	2_NSP	0
ASV121	Fungi	Basidiomycota	Ustilaginomycetes	Ustilaginales	Ustilaginaceae	Ustilago		fungi_P44_8_Cut3_72	8_CUT3_72	8_CUT3	4_dsRNA	0
ASV121	Fungi	Basidiomycota	Ustilaginomycetes	Ustilaginales	Ustilaginaceae	Ustilago		fungi_P19_2_Water_48	2_WT_48	2_WT	0_ND	0
ASV121	Fungi	Basidiomycota	Ustilaginomycetes	Ustilaginales	Ustilaginaceae	Ustilago		fungi_P58_9_Cut3_Pi_48	9_CUT3_Pi_48	9_CUT3_Pi	5_dsRNA_Pi	0
ASV121	Fungi	Basidiomycota	Ustilaginomycetes	Ustilaginales	Ustilaginaceae	Ustilago		fungi_P6_2_Water_24	2_WT_24	2_WT	0_ND	0
ASV121	Fungi	Basidiomycota	Ustilaginomycetes	Ustilaginales	Ustilaginaceae	Ustilago		fungi_P43_8_Cut3_72	8_CUT3_72	8_CUT3	4_dsRNA	0
ASV121	Fungi	Basidiomycota	Ustilaginomycetes	Ustilaginales	Ustilaginaceae	Ustilago		fungi_P2_0_No_Treatment_24	0_NT_24	0_NT	0_ND	0
ASV121	Fungi	Basidiomycota	Ustilaginomycetes	Ustilaginales	Ustilaginaceae	Ustilago		fungi_P9_4_Non_Specific_24	4_NSP_24	4_NSP	2_NSP	0
ASV121	Fungi	Basidiomycota	Ustilaginomycetes	Ustilaginales	Ustilaginaceae	Ustilago		fungi_P17_0_No_Treatment_48	0_NT_48	0_NT	0_ND	0
ASV121	Fungi	Basidiomycota	Ustilaginomycetes	Ustilaginales	Ustilaginaceae	Ustilago		fungi_P50_3_Water_Pi_48	3_WT_Pi_48	3_WT_Pi	1_ND_Pi	0
ASV121	Fungi	Basidiomycota	Ustilaginomycetes	Ustilaginales	Ustilaginaceae	Ustilago		fungi_P74_9_Cut3_Pi_72	9_CUT3_Pi_72	9_CUT3_Pi	5_dsRNA_Pi	0
ASV121	Fungi	Basidiomycota	Ustilaginomycetes	Ustilaginales	Ustilaginaceae	Ustilago		fungi_P40_6_GPB1_72	6_GPB1_72	6_GPB1	4_dsRNA	0
ASV121	Fungi	Basidiomycota	Ustilaginomycetes	Ustilaginales	Ustilaginaceae	Ustilago		fungi_P46_1_No_Treatment_Pi_48	1_NT_Pi_48	1_NT_Pi	1_ND_Pi	0
ASV121	Fungi	Basidiomycota	Ustilaginomycetes	Ustilaginales	Ustilaginaceae	Ustilago		fungi_P10_6_GPB1_24	6_GPB1_24	6_GPB1	4_dsRNA	0
ASV121	Fungi	Basidiomycota	Ustilaginomycetes	Ustilaginales	Ustilaginaceae	Ustilago		fungi_P48_1_No_Treatment_Pi_48	1_NT_Pi_48	1_NT_Pi	1_ND_Pi	0
ASV121	Fungi	Basidiomycota	Ustilaginomycetes	Ustilaginales	Ustilaginaceae	Ustilago		fungi_P18_0_No_Treatment_48	0_NT_48	0_NT	0_ND	0
ASV121	Fungi	Basidiomycota	Ustilaginomycetes	Ustilaginales	Ustilaginaceae	Ustilago		fungi_P5_2_Water_24	2_WT_24	2_WT	0_ND	0
ASV121	Fungi	Basidiomycota	Ustilaginomycetes	Ustilaginales	Ustilaginaceae	Ustilago		fungi_P4_2_Water_24	2_WT_24	2_WT	0_ND	0
ASV121	Fungi	Basidiomycota	Ustilaginomycetes	Ustilaginales	Ustilaginaceae	Ustilago		fungi_P20_2_Water_48	2_WT_48	2_WT	0_ND	0
ASV121	Fungi	Basidiomycota	Ustilaginomycetes	Ustilaginales	Ustilaginaceae	Ustilago		fungi_P57_7_GPB1_Pi_48	7_GPB1_Pi_48	7_GPB1_Pi	5_dsRNA_Pi	0
ASV121	Fungi	Basidiomycota	Ustilaginomycetes	Ustilaginales	Ustilaginaceae	Ustilago		fungi_P25_6_GPB1_48	6_GPB1_48	6_GPB1	4_dsRNA	0
ASV121	Fungi	Basidiomycota	Ustilaginomycetes	Ustilaginales	Ustilaginaceae	Ustilago		fungi_P60_9_Cut3_Pi_48	9_CUT3_Pi_48	9_CUT3_Pi	5_dsRNA_Pi	0
ASV121	Fungi	Basidiomycota	Ustilaginomycetes	Ustilaginales	Ustilaginaceae	Ustilago		fungi_P29_8_Cut3_48	8_CUT3_48	8_CUT3	4_dsRNA	0
ASV121	Fungi	Basidiomycota	Ustilaginomycetes	Ustilaginales	Ustilaginaceae	Ustilago		fungi_P52_5_Non_Specific_Pi_48	5_NSP_Pi_48	5_NSP_Pi	3_NSP_Pi	0
ASV121	Fungi	Basidiomycota	Ustilaginomycetes	Ustilaginales	Ustilaginaceae	Ustilago		fungi_P14_8_Cut3_24	8_CUT3_24	8_CUT3	4_dsRNA	0
ASV121	Fungi	Basidiomycota	Ustilaginomycetes	Ustilaginales	Ustilaginaceae	Ustilago		fungi_P15_8_Cut3_24	8_CUT3_24	8_CUT3	4_dsRNA	0
ASV121	Fungi	Basidiomycota	Ustilaginomycetes	Ustilaginales	Ustilaginaceae	Ustilago		fungi_P54_5_Non_Specific_Pi_48	5_NSP_Pi_48	5_NSP_Pi	3_NSP_Pi	0
ASV121	Fungi	Basidiomycota	Ustilaginomycetes	Ustilaginales	Ustilaginaceae	Ustilago		fungi_P1_0_No_Treatment_24	0_NT_24	0_NT	0_ND	0
ASV121	Fungi	Basidiomycota	Ustilaginomycetes	Ustilaginales	Ustilaginaceae	Ustilago		fungi_P75_9_Cut3_Pi_72	9_CUT3_Pi_72	9_CUT3_Pi	5_dsRNA_Pi	0
ASV121	Fungi	Basidiomycota	Ustilaginomycetes	Ustilaginales	Ustilaginaceae	Ustilago		fungi_P45_8_Cut3_72	8_CUT3_72	8_CUT3	4_dsRNA	0
ASV121	Fungi	Basidiomycota	Ustilaginomycetes	Ustilaginales	Ustilaginaceae	Ustilago		fungi_P59_9_Cut3_Pi_48	9_CUT3_Pi_48	9_CUT3_Pi	5_dsRNA_Pi	0
ASV121	Fungi	Basidiomycota	Ustilaginomycetes	Ustilaginales	Ustilaginaceae	Ustilago		fungi_P27_6_GPB1_48	6_GPB1_48	6_GPB1	4_dsRNA	0
ASV121	Fungi	Basidiomycota	Ustilaginomycetes	Ustilaginales	Ustilaginaceae	Ustilago		fungi_P49_3_Water_Pi_48	3_WT_Pi_48	3_WT_Pi	1_ND_Pi	0
ASV121	Fungi	Basidiomycota	Ustilaginomycetes	Ustilaginales	Ustilaginaceae	Ustilago		fungi_P35_2_Water_72	2_WT_72	2_WT	0_ND	0
ASV121	Fungi	Basidiomycota	Ustilaginomycetes	Ustilaginales	Ustilaginaceae	Ustilago		fungi_P39_4_Non_Specific_72	4_NSP_72	4_NSP	2_NSP	0
ASV121	Fungi	Basidiomycota	Ustilaginomycetes	Ustilaginales	Ustilaginaceae	Ustilago		fungi_P69_5_Non_Specific_Pi_72	5_NSP_Pi_72	5_NSP_Pi	3_NSP_Pi	0
ASV121	Fungi	Basidiomycota	Ustilaginomycetes	Ustilaginales	Ustilaginaceae	Ustilago		fungi_P30_8_Cut3_48	8_CUT3_48	8_CUT3	4_dsRNA	0
ASV122	Fungi	Ascomycota	Dothideomycetes	Capnodiales	Cladosporiaceae	Cladosporium	Cladosporium_velox	fungi_P22_4_Non_Specific_48	4_NSP_48	4_NSP	2_NSP	0.568909
ASV122	Fungi	Ascomycota	Dothideomycetes	Capnodiales	Cladosporiaceae	Cladosporium	Cladosporium_velox	fungi_P18_0_No_Treatment_48	0_NT_48	0_NT	0_ND	0.348457
ASV122	Fungi	Ascomycota	Dothideomycetes	Capnodiales	Cladosporiaceae	Cladosporium	Cladosporium_velox	fungi_P27_6_GPB1_48	6_GPB1_48	6_GPB1	4_dsRNA	0.15645
ASV122	Fungi	Ascomycota	Dothideomycetes	Capnodiales	Cladosporiaceae	Cladosporium	Cladosporium_velox	fungi_P4_2_Water_24	2_WT_24	2_WT	0_ND	0.0995591
ASV122	Fungi	Ascomycota	Dothideomycetes	Capnodiales	Cladosporiaceae	Cladosporium	Cladosporium_velox	fungi_P6_2_Water_24	2_WT_24	2_WT	0_ND	0.0640023
ASV122	Fungi	Ascomycota	Dothideomycetes	Capnodiales	Cladosporiaceae	Cladosporium	Cladosporium_velox	fungi_P5_2_Water_24	2_WT_24	2_WT	0_ND	0.0640023
ASV122	Fungi	Ascomycota	Dothideomycetes	Capnodiales	Cladosporiaceae	Cladosporium	Cladosporium_velox	fungi_P1_0_No_Treatment_24	0_NT_24	0_NT	0_ND	0
ASV122	Fungi	Ascomycota	Dothideomycetes	Capnodiales	Cladosporiaceae	Cladosporium	Cladosporium_velox	fungi_P44_8_Cut3_72	8_CUT3_72	8_CUT3	4_dsRNA	0
ASV122	Fungi	Ascomycota	Dothideomycetes	Capnodiales	Cladosporiaceae	Cladosporium	Cladosporium_velox	fungi_P23_4_Non_Specific_48	4_NSP_48	4_NSP	2_NSP	0
ASV122	Fungi	Ascomycota	Dothideomycetes	Capnodiales	Cladosporiaceae	Cladosporium	Cladosporium_velox	fungi_P7_4_Non_Specific_24	4_NSP_24	4_NSP	2_NSP	0
ASV122	Fungi	Ascomycota	Dothideomycetes	Capnodiales	Cladosporiaceae	Cladosporium	Cladosporium_velox	fungi_P63_1_No_Treatment_Pi_72	1_NT_Pi_72	1_NT_Pi	1_ND_Pi	0
ASV122	Fungi	Ascomycota	Dothideomycetes	Capnodiales	Cladosporiaceae	Cladosporium	Cladosporium_velox	fungi_P53_5_Non_Specific_Pi_48	5_NSP_Pi_48	5_NSP_Pi	3_NSP_Pi	0
ASV122	Fungi	Ascomycota	Dothideomycetes	Capnodiales	Cladosporiaceae	Cladosporium	Cladosporium_velox	fungi_P72_7_GPB1_Pi_72	7_GPB1_Pi_72	7_GPB1_Pi	5_dsRNA_Pi	0
ASV122	Fungi	Ascomycota	Dothideomycetes	Capnodiales	Cladosporiaceae	Cladosporium	Cladosporium_velox	fungi_P69_5_Non_Specific_Pi_72	5_NSP_Pi_72	5_NSP_Pi	3_NSP_Pi	0
ASV122	Fungi	Ascomycota	Dothideomycetes	Capnodiales	Cladosporiaceae	Cladosporium	Cladosporium_velox	fungi_P3_0_No_Treatment_24	0_NT_24	0_NT	0_ND	0
ASV122	Fungi	Ascomycota	Dothideomycetes	Capnodiales	Cladosporiaceae	Cladosporium	Cladosporium_velox	fungi_P13_8_Cut3_24	8_CUT3_24	8_CUT3	4_dsRNA	0
ASV122	Fungi	Ascomycota	Dothideomycetes	Capnodiales	Cladosporiaceae	Cladosporium	Cladosporium_velox	fungi_P33_0_No_Treatment_72	0_NT_72	0_NT	0_ND	0
ASV122	Fungi	Ascomycota	Dothideomycetes	Capnodiales	Cladosporiaceae	Cladosporium	Cladosporium_velox	fungi_P14_8_Cut3_24	8_CUT3_24	8_CUT3	4_dsRNA	0
ASV122	Fungi	Ascomycota	Dothideomycetes	Capnodiales	Cladosporiaceae	Cladosporium	Cladosporium_velox	fungi_P28_8_Cut3_48	8_CUT3_48	8_CUT3	4_dsRNA	0
ASV122	Fungi	Ascomycota	Dothideomycetes	Capnodiales	Cladosporiaceae	Cladosporium	Cladosporium_velox	fungi_P64_3_Water_Pi_72	3_WT_Pi_72	3_WT_Pi	1_ND_Pi	0
ASV122	Fungi	Ascomycota	Dothideomycetes	Capnodiales	Cladosporiaceae	Cladosporium	Cladosporium_velox	fungi_P24_4_Non_Specific_48	4_NSP_48	4_NSP	2_NSP	0
ASV122	Fungi	Ascomycota	Dothideomycetes	Capnodiales	Cladosporiaceae	Cladosporium	Cladosporium_velox	fungi_P8_4_Non_Specific_24	4_NSP_24	4_NSP	2_NSP	0
ASV122	Fungi	Ascomycota	Dothideomycetes	Capnodiales	Cladosporiaceae	Cladosporium	Cladosporium_velox	fungi_P59_9_Cut3_Pi_48	9_CUT3_Pi_48	9_CUT3_Pi	5_dsRNA_Pi	0
ASV122	Fungi	Ascomycota	Dothideomycetes	Capnodiales	Cladosporiaceae	Cladosporium	Cladosporium_velox	fungi_P43_8_Cut3_72	8_CUT3_72	8_CUT3	4_dsRNA	0
ASV122	Fungi	Ascomycota	Dothideomycetes	Capnodiales	Cladosporiaceae	Cladosporium	Cladosporium_velox	fungi_P10_6_GPB1_24	6_GPB1_24	6_GPB1	4_dsRNA	0
ASV122	Fungi	Ascomycota	Dothideomycetes	Capnodiales	Cladosporiaceae	Cladosporium	Cladosporium_velox	fungi_P55_7_GPB1_Pi_48	7_GPB1_Pi_48	7_GPB1_Pi	5_dsRNA_Pi	0
ASV122	Fungi	Ascomycota	Dothideomycetes	Capnodiales	Cladosporiaceae	Cladosporium	Cladosporium_velox	fungi_P25_6_GPB1_48	6_GPB1_48	6_GPB1	4_dsRNA	0
ASV122	Fungi	Ascomycota	Dothideomycetes	Capnodiales	Cladosporiaceae	Cladosporium	Cladosporium_velox	fungi_P45_8_Cut3_72	8_CUT3_72	8_CUT3	4_dsRNA	0
ASV122	Fungi	Ascomycota	Dothideomycetes	Capnodiales	Cladosporiaceae	Cladosporium	Cladosporium_velox	fungi_P54_5_Non_Specific_Pi_48	5_NSP_Pi_48	5_NSP_Pi	3_NSP_Pi	0
ASV122	Fungi	Ascomycota	Dothideomycetes	Capnodiales	Cladosporiaceae	Cladosporium	Cladosporium_velox	fungi_P58_9_Cut3_Pi_48	9_CUT3_Pi_48	9_CUT3_Pi	5_dsRNA_Pi	0
ASV122	Fungi	Ascomycota	Dothideomycetes	Capnodiales	Cladosporiaceae	Cladosporium	Cladosporium_velox	fungi_P38_4_Non_Specific_72	4_NSP_72	4_NSP	2_NSP	0
ASV122	Fungi	Ascomycota	Dothideomycetes	Capnodiales	Cladosporiaceae	Cladosporium	Cladosporium_velox	fungi_P48_1_No_Treatment_Pi_48	1_NT_Pi_48	1_NT_Pi	1_ND_Pi	0
ASV122	Fungi	Ascomycota	Dothideomycetes	Capnodiales	Cladosporiaceae	Cladosporium	Cladosporium_velox	fungi_P11_6_GPB1_24	6_GPB1_24	6_GPB1	4_dsRNA	0
ASV122	Fungi	Ascomycota	Dothideomycetes	Capnodiales	Cladosporiaceae	Cladosporium	Cladosporium_velox	fungi_P39_4_Non_Specific_72	4_NSP_72	4_NSP	2_NSP	0
ASV122	Fungi	Ascomycota	Dothideomycetes	Capnodiales	Cladosporiaceae	Cladosporium	Cladosporium_velox	fungi_P31_0_No_Treatment_72	0_NT_72	0_NT	0_ND	0
ASV122	Fungi	Ascomycota	Dothideomycetes	Capnodiales	Cladosporiaceae	Cladosporium	Cladosporium_velox	fungi_P73_9_Cut3_Pi_72	9_CUT3_Pi_72	9_CUT3_Pi	5_dsRNA_Pi	0
ASV122	Fungi	Ascomycota	Dothideomycetes	Capnodiales	Cladosporiaceae	Cladosporium	Cladosporium_velox	fungi_P19_2_Water_48	2_WT_48	2_WT	0_ND	0
ASV122	Fungi	Ascomycota	Dothideomycetes	Capnodiales	Cladosporiaceae	Cladosporium	Cladosporium_velox	fungi_P40_6_GPB1_72	6_GPB1_72	6_GPB1	4_dsRNA	0
ASV122	Fungi	Ascomycota	Dothideomycetes	Capnodiales	Cladosporiaceae	Cladosporium	Cladosporium_velox	fungi_P65_3_Water_Pi_72	3_WT_Pi_72	3_WT_Pi	1_ND_Pi	0
ASV122	Fungi	Ascomycota	Dothideomycetes	Capnodiales	Cladosporiaceae	Cladosporium	Cladosporium_velox	fungi_P75_9_Cut3_Pi_72	9_CUT3_Pi_72	9_CUT3_Pi	5_dsRNA_Pi	0
ASV122	Fungi	Ascomycota	Dothideomycetes	Capnodiales	Cladosporiaceae	Cladosporium	Cladosporium_velox	fungi_P35_2_Water_72	2_WT_72	2_WT	0_ND	0
ASV122	Fungi	Ascomycota	Dothideomycetes	Capnodiales	Cladosporiaceae	Cladosporium	Cladosporium_velox	fungi_P2_0_No_Treatment_24	0_NT_24	0_NT	0_ND	0
ASV122	Fungi	Ascomycota	Dothideomycetes	Capnodiales	Cladosporiaceae	Cladosporium	Cladosporium_velox	fungi_P34_2_Water_72	2_WT_72	2_WT	0_ND	0
ASV122	Fungi	Ascomycota	Dothideomycetes	Capnodiales	Cladosporiaceae	Cladosporium	Cladosporium_velox	fungi_P17_0_No_Treatment_48	0_NT_48	0_NT	0_ND	0
ASV122	Fungi	Ascomycota	Dothideomycetes	Capnodiales	Cladosporiaceae	Cladosporium	Cladosporium_velox	fungi_P42_6_GPB1_72	6_GPB1_72	6_GPB1	4_dsRNA	0
ASV122	Fungi	Ascomycota	Dothideomycetes	Capnodiales	Cladosporiaceae	Cladosporium	Cladosporium_velox	fungi_P66_3_Water_Pi_72	3_WT_Pi_72	3_WT_Pi	1_ND_Pi	0
ASV122	Fungi	Ascomycota	Dothideomycetes	Capnodiales	Cladosporiaceae	Cladosporium	Cladosporium_velox	fungi_P41_6_GPB1_72	6_GPB1_72	6_GPB1	4_dsRNA	0
ASV122	Fungi	Ascomycota	Dothideomycetes	Capnodiales	Cladosporiaceae	Cladosporium	Cladosporium_velox	fungi_P70_7_GPB1_Pi_72	7_GPB1_Pi_72	7_GPB1_Pi	5_dsRNA_Pi	0
[truncated: 50,202 more rows]

## Sheet: phylum_tp
AsvId	Phylum	Sample	Abundance
ASV1	Fungi_phy	9_CUT3_Pi_72	83.2729
ASV1	Fungi_phy	1_NT_Pi_72	83.0657
ASV1	Fungi_phy	7_GPB1_Pi_48	77.8466
ASV1	Fungi_phy	7_GPB1_Pi_72	77.7312
ASV1	Fungi_phy	8_CUT3_24	74.5545
ASV1	Fungi_phy	0_NT_72	73.9537
ASV1	Fungi_phy	1_NT_Pi_48	70.2793
ASV1	Fungi_phy	5_NSP_Pi_72	66.5136
ASV1	Fungi_phy	4_NSP_24	65.7501
ASV1	Fungi_phy	8_CUT3_48	65.6401
ASV1	Fungi_phy	6_GPB1_24	64.9614
ASV1	Fungi_phy	2_WT_48	61.2801
ASV1	Fungi_phy	3_WT_Pi_72	56.8731
ASV1	Fungi_phy	5_NSP_Pi_48	56.5863
ASV1	Fungi_phy	0_NT_24	56.2612
ASV1	Fungi_phy	8_CUT3_72	53.9334
ASV1	Fungi_phy	3_WT_Pi_48	51.9198
ASV1	Fungi_phy	0_NT_48	50.2496
ASV1	Fungi_phy	6_GPB1_72	47.8429
ASV1	Fungi_phy	2_WT_72	46.8739
ASV1	Fungi_phy	4_NSP_72	45.316
ASV1	Fungi_phy	4_NSP_48	41.0653
ASV1	Fungi_phy	9_CUT3_Pi_48	40.3835
ASV1	Fungi_phy	6_GPB1_48	36.0526
ASV1	Fungi_phy	2_WT_24	35.085
ASV214	Chytridiomycota	0_NT_72	0.229776
ASV214	Chytridiomycota	3_WT_Pi_48	0.0350109
ASV214	Chytridiomycota	0_NT_24	0
ASV214	Chytridiomycota	2_WT_72	0
ASV214	Chytridiomycota	0_NT_48	0
ASV214	Chytridiomycota	3_WT_Pi_72	0
ASV214	Chytridiomycota	8_CUT3_24	0
ASV214	Chytridiomycota	4_NSP_24	0
ASV214	Chytridiomycota	8_CUT3_48	0
ASV214	Chytridiomycota	4_NSP_48	0
ASV214	Chytridiomycota	1_NT_Pi_48	0
ASV214	Chytridiomycota	7_GPB1_Pi_48	0
ASV214	Chytridiomycota	1_NT_Pi_72	0
ASV214	Chytridiomycota	7_GPB1_Pi_72	0
ASV214	Chytridiomycota	8_CUT3_72	0
ASV214	Chytridiomycota	4_NSP_72	0
ASV214	Chytridiomycota	9_CUT3_Pi_48	0
ASV214	Chytridiomycota	5_NSP_Pi_48	0
ASV214	Chytridiomycota	2_WT_24	0
ASV214	Chytridiomycota	5_NSP_Pi_72	0
ASV214	Chytridiomycota	2_WT_48	0
ASV214	Chytridiomycota	6_GPB1_24	0
ASV214	Chytridiomycota	9_CUT3_Pi_72	0
ASV214	Chytridiomycota	6_GPB1_48	0
ASV214	Chytridiomycota	6_GPB1_72	0
ASV279	Mortierellomycota	3_WT_Pi_72	0.160377
ASV279	Mortierellomycota	6_GPB1_24	0.0462107
ASV279	Mortierellomycota	2_WT_72	0
ASV279	Mortierellomycota	3_WT_Pi_48	0
ASV279	Mortierellomycota	0_NT_24	0
ASV279	Mortierellomycota	7_GPB1_Pi_48	0
ASV279	Mortierellomycota	4_NSP_24	0
ASV279	Mortierellomycota	7_GPB1_Pi_72	0
ASV279	Mortierellomycota	4_NSP_48	0
ASV279	Mortierellomycota	0_NT_48	0
ASV279	Mortierellomycota	4_NSP_72	0
ASV279	Mortierellomycota	0_NT_72	0
ASV279	Mortierellomycota	2_WT_24	0
ASV279	Mortierellomycota	8_CUT3_24	0
ASV279	Mortierellomycota	2_WT_48	0
ASV279	Mortierellomycota	8_CUT3_48	0
ASV279	Mortierellomycota	5_NSP_Pi_48	0
ASV279	Mortierellomycota	1_NT_Pi_48	0
ASV279	Mortierellomycota	5_NSP_Pi_72	0
ASV279	Mortierellomycota	1_NT_Pi_72	0
ASV279	Mortierellomycota	8_CUT3_72	0
ASV279	Mortierellomycota	9_CUT3_Pi_48	0
ASV279	Mortierellomycota	6_GPB1_48	0
ASV279	Mortierellomycota	6_GPB1_72	0
ASV279	Mortierellomycota	9_CUT3_Pi_72	0
ASV3	Basidiomycota	6_GPB1_48	44.6204
ASV3	Basidiomycota	3_WT_Pi_72	34.3947
ASV3	Basidiomycota	2_WT_24	31.8756
ASV3	Basidiomycota	0_NT_24	27.4916
ASV3	Basidiomycota	4_NSP_48	26.3282
ASV3	Basidiomycota	0_NT_48	24.0382
ASV3	Basidiomycota	2_WT_48	22.3032
ASV3	Basidiomycota	5_NSP_Pi_48	21.0488
ASV3	Basidiomycota	8_CUT3_72	19.8896
ASV3	Basidiomycota	6_GPB1_24	19.3677
ASV3	Basidiomycota	4_NSP_24	19.306
ASV3	Basidiomycota	3_WT_Pi_48	17.2447
ASV3	Basidiomycota	8_CUT3_24	15.9209
ASV3	Basidiomycota	8_CUT3_48	15.3768
ASV3	Basidiomycota	2_WT_72	15.1309
ASV3	Basidiomycota	6_GPB1_72	13.0396
ASV3	Basidiomycota	7_GPB1_Pi_72	12.5974
ASV3	Basidiomycota	1_NT_Pi_48	12.1209
ASV3	Basidiomycota	7_GPB1_Pi_48	11.1327
ASV3	Basidiomycota	9_CUT3_Pi_48	9.04926
ASV3	Basidiomycota	5_NSP_Pi_72	8.81722
ASV3	Basidiomycota	9_CUT3_Pi_72	7.51537
ASV3	Basidiomycota	1_NT_Pi_72	6.76933
ASV3	Basidiomycota	0_NT_72	4.36652
ASV3	Basidiomycota	4_NSP_72	3.89266
ASV572	Mucoromycota	5_NSP_Pi_72	0.0228868
ASV572	Mucoromycota	2_WT_24	0.0179514
ASV572	Mucoromycota	4_NSP_48	0.0171166
ASV572	Mucoromycota	8_CUT3_72	0.0132591
ASV572	Mucoromycota	7_GPB1_Pi_48	0
ASV572	Mucoromycota	0_NT_24	0
ASV572	Mucoromycota	0_NT_48	0
ASV572	Mucoromycota	4_NSP_72	0
ASV572	Mucoromycota	0_NT_72	0
ASV572	Mucoromycota	7_GPB1_Pi_72	0
ASV572	Mucoromycota	1_NT_Pi_48	0
ASV572	Mucoromycota	2_WT_48	0
ASV572	Mucoromycota	1_NT_Pi_72	0
ASV572	Mucoromycota	5_NSP_Pi_48	0
ASV572	Mucoromycota	8_CUT3_24	0
ASV572	Mucoromycota	3_WT_Pi_72	0
ASV572	Mucoromycota	2_WT_72	0
ASV572	Mucoromycota	6_GPB1_48	0
ASV572	Mucoromycota	9_CUT3_Pi_48	0
ASV572	Mucoromycota	8_CUT3_48	0
ASV572	Mucoromycota	4_NSP_24	0
ASV572	Mucoromycota	3_WT_Pi_48	0
ASV572	Mucoromycota	6_GPB1_72	0
ASV572	Mucoromycota	6_GPB1_24	0
ASV572	Mucoromycota	9_CUT3_Pi_72	0
ASV7	Ascomycota	4_NSP_72	50.7913
ASV7	Ascomycota	9_CUT3_Pi_48	50.5672
ASV7	Ascomycota	6_GPB1_72	39.1175
ASV7	Ascomycota	2_WT_72	37.9952
ASV7	Ascomycota	2_WT_24	33.0215
ASV7	Ascomycota	4_NSP_48	32.5894
ASV7	Ascomycota	3_WT_Pi_48	30.8004
ASV7	Ascomycota	8_CUT3_72	26.1637
ASV7	Ascomycota	0_NT_48	25.7122
ASV7	Ascomycota	5_NSP_Pi_72	24.6463
ASV7	Ascomycota	5_NSP_Pi_48	22.365
ASV7	Ascomycota	0_NT_72	21.45
ASV7	Ascomycota	6_GPB1_48	19.327
ASV7	Ascomycota	8_CUT3_48	18.9831
ASV7	Ascomycota	1_NT_Pi_48	17.5999
ASV7	Ascomycota	2_WT_48	16.4167
ASV7	Ascomycota	0_NT_24	16.2472
ASV7	Ascomycota	6_GPB1_24	15.6247
ASV7	Ascomycota	4_NSP_24	14.944
ASV7	Ascomycota	7_GPB1_Pi_48	11.0208
ASV7	Ascomycota	1_NT_Pi_72	10.165
ASV7	Ascomycota	7_GPB1_Pi_72	9.67148
ASV7	Ascomycota	8_CUT3_24	9.52462
ASV7	Ascomycota	9_CUT3_Pi_72	9.21171
ASV7	Ascomycota	3_WT_Pi_72	8.57178

## Sheet: phylum_tr
AsvId	Phylum	Sample	Abundance
ASV1	Fungi_phy	7_GPB1_Pi	77.7889
ASV1	Fungi_phy	1_NT_Pi	76.6725
ASV1	Fungi_phy	8_CUT3	64.7093
ASV1	Fungi_phy	9_CUT3_Pi	61.8282
ASV1	Fungi_phy	5_NSP_Pi	61.5499
ASV1	Fungi_phy	0_NT	60.1548
ASV1	Fungi_phy	3_WT_Pi	54.3965
ASV1	Fungi_phy	4_NSP	50.7105
ASV1	Fungi_phy	6_GPB1	49.619
ASV1	Fungi_phy	2_WT	47.7463
ASV214	Chytridiomycota	0_NT	0.0765919
ASV214	Chytridiomycota	3_WT_Pi	0.0175055
ASV214	Chytridiomycota	2_WT	0
ASV214	Chytridiomycota	1_NT_Pi	0
ASV214	Chytridiomycota	4_NSP	0
ASV214	Chytridiomycota	8_CUT3	0
ASV214	Chytridiomycota	9_CUT3_Pi	0
ASV214	Chytridiomycota	7_GPB1_Pi	0
ASV214	Chytridiomycota	5_NSP_Pi	0
ASV214	Chytridiomycota	6_GPB1	0
ASV279	Mortierellomycota	3_WT_Pi	0.0801887
ASV279	Mortierellomycota	6_GPB1	0.0154036
ASV279	Mortierellomycota	4_NSP	0
ASV279	Mortierellomycota	2_WT	0
ASV279	Mortierellomycota	0_NT	0
ASV279	Mortierellomycota	1_NT_Pi	0
ASV279	Mortierellomycota	9_CUT3_Pi	0
ASV279	Mortierellomycota	5_NSP_Pi	0
ASV279	Mortierellomycota	8_CUT3	0
ASV279	Mortierellomycota	7_GPB1_Pi	0
ASV3	Basidiomycota	3_WT_Pi	25.8197
ASV3	Basidiomycota	6_GPB1	25.6759
ASV3	Basidiomycota	2_WT	23.1032
ASV3	Basidiomycota	0_NT	18.6321
ASV3	Basidiomycota	8_CUT3	17.0624
ASV3	Basidiomycota	4_NSP	16.5089
ASV3	Basidiomycota	5_NSP_Pi	14.933
ASV3	Basidiomycota	7_GPB1_Pi	11.865
ASV3	Basidiomycota	1_NT_Pi	9.4451
ASV3	Basidiomycota	9_CUT3_Pi	8.28231
ASV572	Mucoromycota	5_NSP_Pi	0.0114434
ASV572	Mucoromycota	2_WT	0.0059838
ASV572	Mucoromycota	4_NSP	0.00570553
ASV572	Mucoromycota	8_CUT3	0.00441969
ASV572	Mucoromycota	3_WT_Pi	0
ASV572	Mucoromycota	7_GPB1_Pi	0
ASV572	Mucoromycota	1_NT_Pi	0
ASV572	Mucoromycota	0_NT	0
ASV572	Mucoromycota	6_GPB1	0
ASV572	Mucoromycota	9_CUT3_Pi	0
ASV7	Ascomycota	4_NSP	32.7749
ASV7	Ascomycota	9_CUT3_Pi	29.8895
ASV7	Ascomycota	2_WT	29.1445
ASV7	Ascomycota	6_GPB1	24.6897
ASV7	Ascomycota	5_NSP_Pi	23.5056
ASV7	Ascomycota	0_NT	21.1365
ASV7	Ascomycota	3_WT_Pi	19.6861
ASV7	Ascomycota	8_CUT3	18.2238
ASV7	Ascomycota	1_NT_Pi	13.8824
ASV7	Ascomycota	7_GPB1_Pi	10.3461

## Sheet: phylum_tg
AsvId	Phylum	Sample	Abundance
ASV1	Fungi_phy	5_dsRNA_Pi	69.8085
ASV1	Fungi_phy	1_ND_Pi	65.5345
ASV1	Fungi_phy	3_NSP_Pi	61.5499
ASV1	Fungi_phy	4_dsRNA	57.1642
ASV1	Fungi_phy	0_ND	53.9506
ASV1	Fungi_phy	2_NSP	50.7105
ASV214	Chytridiomycota	0_ND	0.038296
ASV214	Chytridiomycota	1_ND_Pi	0.00875274
ASV214	Chytridiomycota	2_NSP	0
ASV214	Chytridiomycota	3_NSP_Pi	0
ASV214	Chytridiomycota	4_dsRNA	0
ASV214	Chytridiomycota	5_dsRNA_Pi	0
ASV279	Mortierellomycota	1_ND_Pi	0.0400943
ASV279	Mortierellomycota	4_dsRNA	0.00770179
ASV279	Mortierellomycota	0_ND	0
ASV279	Mortierellomycota	2_NSP	0
ASV279	Mortierellomycota	3_NSP_Pi	0
ASV279	Mortierellomycota	5_dsRNA_Pi	0
ASV3	Basidiomycota	4_dsRNA	21.3692
ASV3	Basidiomycota	0_ND	20.8677
ASV3	Basidiomycota	1_ND_Pi	17.6324
ASV3	Basidiomycota	2_NSP	16.5089
ASV3	Basidiomycota	3_NSP_Pi	14.933
ASV3	Basidiomycota	5_dsRNA_Pi	10.0737
ASV572	Mucoromycota	3_NSP_Pi	0.0114434
ASV572	Mucoromycota	2_NSP	0.00570553
ASV572	Mucoromycota	0_ND	0.0029919
ASV572	Mucoromycota	4_dsRNA	0.00220985
ASV572	Mucoromycota	1_ND_Pi	0
ASV572	Mucoromycota	5_dsRNA_Pi	0
ASV7	Ascomycota	2_NSP	32.7749
ASV7	Ascomycota	0_ND	25.1405
ASV7	Ascomycota	3_NSP_Pi	23.5056
ASV7	Ascomycota	4_dsRNA	21.4568
ASV7	Ascomycota	5_dsRNA_Pi	20.1178
ASV7	Ascomycota	1_ND_Pi	16.7843

## Sheet: genus_tp
AsvId	Genus	Sample	Abundance
ASV1	Fungi_gen	9_CUT3_Pi_72	83.2729
ASV1	Fungi_gen	1_NT_Pi_72	83.1379
ASV1	Fungi_gen	7_GPB1_Pi_48	77.9051
ASV1	Fungi_gen	7_GPB1_Pi_72	77.7312
ASV1	Fungi_gen	8_CUT3_24	74.5613
ASV1	Fungi_gen	0_NT_72	73.9975
ASV1	Fungi_gen	1_NT_Pi_48	70.3054
ASV1	Fungi_gen	5_NSP_Pi_72	66.5136
ASV1	Fungi_gen	4_NSP_24	65.7501
ASV1	Fungi_gen	8_CUT3_48	65.7423
ASV1	Fungi_gen	6_GPB1_24	64.9671
ASV1	Fungi_gen	2_WT_48	61.2801
ASV1	Fungi_gen	3_WT_Pi_72	56.8757
ASV1	Fungi_gen	5_NSP_Pi_48	56.5863
ASV1	Fungi_gen	0_NT_24	56.346
ASV1	Fungi_gen	8_CUT3_72	54.0106
ASV1	Fungi_gen	3_WT_Pi_48	51.9198
ASV1	Fungi_gen	0_NT_48	50.2791
ASV1	Fungi_gen	6_GPB1_72	49.1334
ASV1	Fungi_gen	2_WT_72	47.1463
ASV1	Fungi_gen	4_NSP_72	45.8848
ASV1	Fungi_gen	4_NSP_48	41.0883
ASV1	Fungi_gen	9_CUT3_Pi_48	40.4026
ASV1	Fungi_gen	6_GPB1_48	36.075
ASV1	Fungi_gen	2_WT_24	35.0973
ASV104	Debaryomyces	1_NT_Pi_72	0.880536
ASV104	Debaryomyces	2_WT_24	0.0918945
ASV104	Debaryomyces	6_GPB1_48	0.0711607
ASV104	Debaryomyces	5_NSP_Pi_72	0.0518214
ASV104	Debaryomyces	7_GPB1_Pi_48	0.0267018
ASV104	Debaryomyces	4_NSP_72	0.0198295
ASV104	Debaryomyces	6_GPB1_24	0.0128363
ASV104	Debaryomyces	3_WT_Pi_48	0.0104797
ASV104	Debaryomyces	0_NT_72	0.00282821
ASV104	Debaryomyces	4_NSP_48	0.00244648
ASV104	Debaryomyces	4_NSP_24	0
ASV104	Debaryomyces	9_CUT3_Pi_48	0
ASV104	Debaryomyces	9_CUT3_Pi_72	0
ASV104	Debaryomyces	8_CUT3_48	0
ASV104	Debaryomyces	0_NT_24	0
ASV104	Debaryomyces	6_GPB1_72	0
ASV104	Debaryomyces	0_NT_48	0
ASV104	Debaryomyces	8_CUT3_72	0
ASV104	Debaryomyces	8_CUT3_24	0
ASV104	Debaryomyces	2_WT_72	0
ASV104	Debaryomyces	5_NSP_Pi_48	0
ASV104	Debaryomyces	2_WT_48	0
ASV104	Debaryomyces	1_NT_Pi_48	0
ASV104	Debaryomyces	7_GPB1_Pi_72	0
ASV104	Debaryomyces	3_WT_Pi_72	0
ASV105	Hyphodiscus	8_CUT3_48	0.932778
ASV105	Hyphodiscus	4_NSP_72	0
ASV105	Hyphodiscus	0_NT_24	0
ASV105	Hyphodiscus	4_NSP_48	0
ASV105	Hyphodiscus	8_CUT3_24	0
ASV105	Hyphodiscus	2_WT_48	0
ASV105	Hyphodiscus	5_NSP_Pi_48	0
ASV105	Hyphodiscus	9_CUT3_Pi_72	0
ASV105	Hyphodiscus	1_NT_Pi_48	0
ASV105	Hyphodiscus	2_WT_24	0
ASV105	Hyphodiscus	1_NT_Pi_72	0
ASV105	Hyphodiscus	3_WT_Pi_48	0
ASV105	Hyphodiscus	6_GPB1_24	0
ASV105	Hyphodiscus	7_GPB1_Pi_48	0
ASV105	Hyphodiscus	2_WT_72	0
ASV105	Hyphodiscus	6_GPB1_72	0
ASV105	Hyphodiscus	8_CUT3_72	0
ASV105	Hyphodiscus	9_CUT3_Pi_48	0
ASV105	Hyphodiscus	7_GPB1_Pi_72	0
ASV105	Hyphodiscus	5_NSP_Pi_72	0
ASV105	Hyphodiscus	0_NT_48	0
ASV105	Hyphodiscus	0_NT_72	0
ASV105	Hyphodiscus	4_NSP_24	0
ASV105	Hyphodiscus	6_GPB1_48	0
ASV105	Hyphodiscus	3_WT_Pi_72	0
ASV107	Itersonilia	8_CUT3_72	0.310451
ASV107	Itersonilia	0_NT_72	0.0314837
ASV107	Itersonilia	6_GPB1_72	0.0199464
ASV107	Itersonilia	4_NSP_72	0.0198295
ASV107	Itersonilia	3_WT_Pi_72	0.0190228
ASV107	Itersonilia	2_WT_72	0
ASV107	Itersonilia	7_GPB1_Pi_72	0
ASV107	Itersonilia	4_NSP_24	0
ASV107	Itersonilia	1_NT_Pi_48	0
ASV107	Itersonilia	8_CUT3_48	0
ASV107	Itersonilia	8_CUT3_24	0
ASV107	Itersonilia	9_CUT3_Pi_48	0
ASV107	Itersonilia	2_WT_24	0
ASV107	Itersonilia	5_NSP_Pi_48	0
ASV107	Itersonilia	3_WT_Pi_48	0
ASV107	Itersonilia	5_NSP_Pi_72	0
ASV107	Itersonilia	4_NSP_48	0
ASV107	Itersonilia	9_CUT3_Pi_72	0
ASV107	Itersonilia	0_NT_24	0
ASV107	Itersonilia	0_NT_48	0
ASV107	Itersonilia	1_NT_Pi_72	0
ASV107	Itersonilia	6_GPB1_48	0
ASV107	Itersonilia	6_GPB1_24	0
ASV107	Itersonilia	2_WT_48	0
ASV107	Itersonilia	7_GPB1_Pi_48	0
ASV109	Achroiostachys	8_CUT3_48	0.292205
ASV109	Achroiostachys	4_NSP_48	0.213304
ASV109	Achroiostachys	0_NT_48	0.104954
ASV109	Achroiostachys	3_WT_Pi_72	0.0824298
ASV109	Achroiostachys	6_GPB1_72	0.0564607
ASV109	Achroiostachys	7_GPB1_Pi_48	0.0320154
ASV109	Achroiostachys	8_CUT3_24	0.0301636
ASV109	Achroiostachys	6_GPB1_24	0.020144
ASV109	Achroiostachys	0_NT_24	0.00517759
ASV109	Achroiostachys	9_CUT3_Pi_48	0
ASV109	Achroiostachys	1_NT_Pi_72	0
ASV109	Achroiostachys	0_NT_72	0
ASV109	Achroiostachys	2_WT_48	0
ASV109	Achroiostachys	1_NT_Pi_48	0
ASV109	Achroiostachys	2_WT_24	0
ASV109	Achroiostachys	7_GPB1_Pi_72	0
ASV109	Achroiostachys	4_NSP_24	0
ASV109	Achroiostachys	2_WT_72	0
ASV109	Achroiostachys	5_NSP_Pi_48	0
ASV109	Achroiostachys	9_CUT3_Pi_72	0
ASV109	Achroiostachys	4_NSP_72	0
ASV109	Achroiostachys	5_NSP_Pi_72	0
ASV109	Achroiostachys	8_CUT3_72	0
ASV109	Achroiostachys	6_GPB1_48	0
ASV109	Achroiostachys	3_WT_Pi_48	0
ASV11	Apiospora	4_NSP_72	18.738
ASV11	Apiospora	3_WT_Pi_48	10.4167
ASV11	Apiospora	1_NT_Pi_48	8.93998
ASV11	Apiospora	9_CUT3_Pi_48	8.18317
ASV11	Apiospora	5_NSP_Pi_72	7.02242
ASV11	Apiospora	5_NSP_Pi_48	6.47375
ASV11	Apiospora	6_GPB1_48	4.76745
ASV11	Apiospora	4_NSP_24	4.17926
ASV11	Apiospora	2_WT_48	3.78881
ASV11	Apiospora	8_CUT3_72	2.94332
ASV11	Apiospora	2_WT_24	2.74392
ASV11	Apiospora	9_CUT3_Pi_72	1.95696
ASV11	Apiospora	3_WT_Pi_72	1.65371
ASV11	Apiospora	7_GPB1_Pi_72	1.65075
ASV11	Apiospora	6_GPB1_24	1.43572
ASV11	Apiospora	2_WT_72	1.31251
ASV11	Apiospora	0_NT_72	1.25302
ASV11	Apiospora	0_NT_24	1.10561
ASV11	Apiospora	8_CUT3_48	0.968177
ASV11	Apiospora	7_GPB1_Pi_48	0.952298
ASV11	Apiospora	1_NT_Pi_72	0.89835
ASV11	Apiospora	4_NSP_48	0.729522
ASV11	Apiospora	6_GPB1_72	0.726269
ASV11	Apiospora	8_CUT3_24	0.67402
ASV11	Apiospora	0_NT_48	0.260329
ASV111	Ramularia	2_WT_72	0.283972
ASV111	Ramularia	8_CUT3_72	0.170272
ASV111	Ramularia	4_NSP_24	0.143725
ASV111	Ramularia	6_GPB1_72	0.136266
ASV111	Ramularia	5_NSP_Pi_72	0.131078
ASV111	Ramularia	3_WT_Pi_48	0.116703
ASV111	Ramularia	7_GPB1_Pi_48	0.106486
ASV111	Ramularia	6_GPB1_48	0.104415
ASV111	Ramularia	9_CUT3_Pi_48	0.0870924
ASV111	Ramularia	4_NSP_72	0.02836
ASV111	Ramularia	7_GPB1_Pi_72	0.0220143
ASV111	Ramularia	2_WT_24	0.0100857
ASV111	Ramularia	0_NT_72	0
ASV111	Ramularia	3_WT_Pi_72	0
ASV111	Ramularia	8_CUT3_48	0
ASV111	Ramularia	6_GPB1_24	0
ASV111	Ramularia	0_NT_24	0
ASV111	Ramularia	8_CUT3_24	0
ASV111	Ramularia	2_WT_48	0
ASV111	Ramularia	9_CUT3_Pi_72	0
ASV111	Ramularia	4_NSP_48	0
ASV111	Ramularia	1_NT_Pi_72	0
ASV111	Ramularia	0_NT_48	0
ASV111	Ramularia	1_NT_Pi_48	0
ASV111	Ramularia	5_NSP_Pi_48	0
ASV112	Symmetrospora	2_WT_72	0.684575
ASV112	Symmetrospora	6_GPB1_72	0.138677
ASV112	Symmetrospora	1_NT_Pi_72	0.092161
ASV112	Symmetrospora	2_WT_48	0.0341073
ASV112	Symmetrospora	4_NSP_48	0.0220183
ASV112	Symmetrospora	2_WT_24	0.0126072
ASV112	Symmetrospora	6_GPB1_24	0
ASV112	Symmetrospora	0_NT_24	0
ASV112	Symmetrospora	9_CUT3_Pi_48	0
ASV112	Symmetrospora	8_CUT3_72	0
ASV112	Symmetrospora	0_NT_48	0
ASV112	Symmetrospora	6_GPB1_48	0
ASV112	Symmetrospora	5_NSP_Pi_48	0
ASV112	Symmetrospora	3_WT_Pi_48	0
ASV112	Symmetrospora	7_GPB1_Pi_72	0
ASV112	Symmetrospora	5_NSP_Pi_72	0
ASV112	Symmetrospora	7_GPB1_Pi_48	0
ASV112	Symmetrospora	8_CUT3_48	0
ASV112	Symmetrospora	9_CUT3_Pi_72	0
ASV112	Symmetrospora	8_CUT3_24	0
ASV112	Symmetrospora	3_WT_Pi_72	0
ASV112	Symmetrospora	4_NSP_24	0
ASV112	Symmetrospora	0_NT_72	0
ASV112	Symmetrospora	1_NT_Pi_48	0
ASV112	Symmetrospora	4_NSP_72	0
ASV115	Botrytis	0_NT_48	0.472813
ASV115	Botrytis	4_NSP_72	0.17325
ASV115	Botrytis	6_GPB1_72	0.0683878
ASV115	Botrytis	2_WT_24	0.0102944
ASV115	Botrytis	6_GPB1_24	0
ASV115	Botrytis	8_CUT3_24	0
ASV115	Botrytis	2_WT_72	0
ASV115	Botrytis	5_NSP_Pi_48	0
ASV115	Botrytis	7_GPB1_Pi_72	0
ASV115	Botrytis	6_GPB1_48	0
ASV115	Botrytis	1_NT_Pi_48	0
ASV115	Botrytis	0_NT_24	0
ASV115	Botrytis	7_GPB1_Pi_48	0
ASV115	Botrytis	8_CUT3_48	0
ASV115	Botrytis	4_NSP_24	0
ASV115	Botrytis	0_NT_72	0
ASV115	Botrytis	3_WT_Pi_72	0
ASV115	Botrytis	1_NT_Pi_72	0
ASV115	Botrytis	9_CUT3_Pi_72	0
ASV115	Botrytis	2_WT_48	0
ASV115	Botrytis	4_NSP_48	0
ASV115	Botrytis	9_CUT3_Pi_48	0
ASV115	Botrytis	3_WT_Pi_48	0
ASV115	Botrytis	5_NSP_Pi_72	0
ASV115	Botrytis	8_CUT3_72	0
ASV118	Leucosporidium	9_CUT3_Pi_48	0.172309
ASV118	Leucosporidium	5_NSP_Pi_48	0.158215
ASV118	Leucosporidium	2_WT_72	0.138961
ASV118	Leucosporidium	0_NT_72	0.1103
ASV118	Leucosporidium	6_GPB1_72	0.0626888
ASV118	Leucosporidium	7_GPB1_Pi_72	0.053638
ASV118	Leucosporidium	4_NSP_72	0.0360946
ASV118	Leucosporidium	4_NSP_48	0.0265625
ASV118	Leucosporidium	0_NT_24	0.0155328
ASV118	Leucosporidium	2_WT_24	0
ASV118	Leucosporidium	1_NT_Pi_72	0
ASV118	Leucosporidium	6_GPB1_24	0
ASV118	Leucosporidium	8_CUT3_72	0
ASV118	Leucosporidium	9_CUT3_Pi_72	0
ASV118	Leucosporidium	1_NT_Pi_48	0
ASV118	Leucosporidium	8_CUT3_48	0
ASV118	Leucosporidium	6_GPB1_48	0
ASV118	Leucosporidium	2_WT_48	0
ASV118	Leucosporidium	7_GPB1_Pi_48	0
ASV118	Leucosporidium	5_NSP_Pi_72	0
ASV118	Leucosporidium	8_CUT3_24	0
ASV118	Leucosporidium	4_NSP_24	0
ASV118	Leucosporidium	0_NT_48	0
ASV118	Leucosporidium	3_WT_Pi_48	0
ASV118	Leucosporidium	3_WT_Pi_72	0
ASV119	Bipolaris	8_CUT3_72	0.259601
ASV119	Bipolaris	5_NSP_Pi_48	0
ASV119	Bipolaris	7_GPB1_Pi_72	0
ASV119	Bipolaris	8_CUT3_48	0
ASV119	Bipolaris	7_GPB1_Pi_48	0
ASV119	Bipolaris	8_CUT3_24	0
ASV119	Bipolaris	2_WT_48	0
ASV119	Bipolaris	1_NT_Pi_72	0
ASV119	Bipolaris	5_NSP_Pi_72	0
ASV119	Bipolaris	3_WT_Pi_48	0
ASV119	Bipolaris	4_NSP_72	0
ASV119	Bipolaris	4_NSP_24	0
ASV119	Bipolaris	0_NT_72	0
ASV119	Bipolaris	0_NT_48	0
ASV119	Bipolaris	0_NT_24	0
ASV119	Bipolaris	6_GPB1_24	0
ASV119	Bipolaris	3_WT_Pi_72	0
ASV119	Bipolaris	2_WT_72	0
ASV119	Bipolaris	2_WT_24	0
ASV119	Bipolaris	1_NT_Pi_48	0
ASV119	Bipolaris	6_GPB1_72	0
ASV119	Bipolaris	9_CUT3_Pi_48	0
ASV119	Bipolaris	6_GPB1_48	0
ASV119	Bipolaris	9_CUT3_Pi_72	0
ASV119	Bipolaris	4_NSP_48	0
ASV121	Ustilago	6_GPB1_24	0.541692
ASV121	Ustilago	4_NSP_72	0.147478
ASV121	Ustilago	8_CUT3_24	0.101595
ASV121	Ustilago	0_NT_72	0.0918274
ASV121	Ustilago	7_GPB1_Pi_72	0.0590018
ASV121	Ustilago	6_GPB1_72	0.0341939
ASV121	Ustilago	4_NSP_24	0.0256075
ASV121	Ustilago	8_CUT3_72	0.0026763
ASV121	Ustilago	9_CUT3_Pi_72	0
ASV121	Ustilago	5_NSP_Pi_48	0
ASV121	Ustilago	9_CUT3_Pi_48	0
ASV121	Ustilago	0_NT_24	0
ASV121	Ustilago	8_CUT3_48	0
ASV121	Ustilago	5_NSP_Pi_72	0
ASV121	Ustilago	3_WT_Pi_72	0
ASV121	Ustilago	2_WT_24	0
ASV121	Ustilago	7_GPB1_Pi_48	0
ASV121	Ustilago	2_WT_72	0
ASV121	Ustilago	2_WT_48	0
ASV121	Ustilago	6_GPB1_48	0
ASV121	Ustilago	1_NT_Pi_48	0
ASV121	Ustilago	1_NT_Pi_72	0
ASV121	Ustilago	3_WT_Pi_48	0
ASV121	Ustilago	0_NT_48	0
ASV121	Ustilago	4_NSP_48	0
ASV126	Candida	5_NSP_Pi_48	0.330914
ASV126	Candida	1_NT_Pi_48	0.179051
ASV126	Candida	6_GPB1_72	0.170969
ASV126	Candida	3_WT_Pi_48	0.135376
ASV126	Candida	7_GPB1_Pi_48	0.0640307
ASV126	Candida	6_GPB1_48	0.0469066
ASV126	Candida	7_GPB1_Pi_72	0.0366905
ASV126	Candida	2_WT_24	0.0334569
ASV126	Candida	2_WT_72	0
ASV126	Candida	3_WT_Pi_72	0
ASV126	Candida	2_WT_48	0
ASV126	Candida	0_NT_72	0
ASV126	Candida	4_NSP_24	0
ASV126	Candida	9_CUT3_Pi_48	0
ASV126	Candida	8_CUT3_24	0
ASV126	Candida	0_NT_24	0
ASV126	Candida	8_CUT3_48	0
ASV126	Candida	4_NSP_48	0
ASV126	Candida	1_NT_Pi_72	0
ASV126	Candida	9_CUT3_Pi_72	0
ASV126	Candida	6_GPB1_24	0
ASV126	Candida	8_CUT3_72	0
ASV126	Candida	5_NSP_Pi_72	0
ASV126	Candida	0_NT_48	0
ASV126	Candida	4_NSP_72	0
ASV127	Paraphoma	9_CUT3_Pi_48	0.289641
ASV127	Paraphoma	4_NSP_72	0.0598501
ASV127	Paraphoma	4_NSP_24	0
ASV127	Paraphoma	9_CUT3_Pi_72	0
ASV127	Paraphoma	7_GPB1_Pi_72	0
ASV127	Paraphoma	3_WT_Pi_72	0
ASV127	Paraphoma	4_NSP_48	0
ASV127	Paraphoma	2_WT_72	0
ASV127	Paraphoma	3_WT_Pi_48	0
ASV127	Paraphoma	7_GPB1_Pi_48	0
ASV127	Paraphoma	2_WT_48	0
ASV127	Paraphoma	5_NSP_Pi_48	0
ASV127	Paraphoma	8_CUT3_24	0
ASV127	Paraphoma	0_NT_72	0
ASV127	Paraphoma	2_WT_24	0
ASV127	Paraphoma	0_NT_24	0
ASV127	Paraphoma	6_GPB1_24	0
ASV127	Paraphoma	8_CUT3_72	0
ASV127	Paraphoma	5_NSP_Pi_72	0
ASV127	Paraphoma	1_NT_Pi_72	0
ASV127	Paraphoma	6_GPB1_48	0
ASV127	Paraphoma	1_NT_Pi_48	0
ASV127	Paraphoma	8_CUT3_48	0
ASV127	Paraphoma	0_NT_48	0
ASV127	Paraphoma	6_GPB1_72	0
ASV129	Meira	8_CUT3_48	0.130419
ASV129	Meira	7_GPB1_Pi_48	0.0863475
ASV129	Meira	0_NT_72	0.0765919
ASV129	Meira	4_NSP_48	0.0529153
ASV129	Meira	4_NSP_24	0.0486543
ASV129	Meira	0_NT_24	0.0394197
ASV129	Meira	3_WT_Pi_48	0.036325
ASV129	Meira	2_WT_24	0.0327786
ASV129	Meira	8_CUT3_24	0.0291167
ASV129	Meira	1_NT_Pi_72	0.014435
ASV129	Meira	5_NSP_Pi_72	0.00601685
ASV129	Meira	6_GPB1_48	0.00497216
ASV129	Meira	5_NSP_Pi_48	0
ASV129	Meira	2_WT_72	0
ASV129	Meira	6_GPB1_24	0
ASV129	Meira	7_GPB1_Pi_72	0
ASV129	Meira	8_CUT3_72	0
ASV129	Meira	0_NT_48	0
ASV129	Meira	1_NT_Pi_48	0
ASV129	Meira	6_GPB1_72	0
ASV129	Meira	2_WT_48	0
ASV129	Meira	9_CUT3_Pi_48	0
ASV129	Meira	3_WT_Pi_72	0
ASV129	Meira	9_CUT3_Pi_72	0
ASV129	Meira	4_NSP_72	0
ASV13	Penicillium	3_WT_Pi_48	6.93721
ASV13	Penicillium	2_WT_24	5.90942
ASV13	Penicillium	1_NT_Pi_72	4.74263
ASV13	Penicillium	5_NSP_Pi_72	3.49092
ASV13	Penicillium	8_CUT3_48	2.91402
ASV13	Penicillium	6_GPB1_48	2.83455
ASV13	Penicillium	8_CUT3_72	2.79967
ASV13	Penicillium	5_NSP_Pi_48	2.5238
ASV13	Penicillium	6_GPB1_24	2.38954
ASV13	Penicillium	3_WT_Pi_72	2.32989
ASV13	Penicillium	2_WT_48	2.05799
ASV13	Penicillium	7_GPB1_Pi_48	1.78138
ASV13	Penicillium	0_NT_24	1.68124
ASV13	Penicillium	6_GPB1_72	1.54435
ASV13	Penicillium	7_GPB1_Pi_72	1.47897
ASV13	Penicillium	0_NT_48	1.47876
ASV13	Penicillium	9_CUT3_Pi_48	1.44886
ASV13	Penicillium	2_WT_72	1.41582
ASV13	Penicillium	4_NSP_72	1.37099
ASV13	Penicillium	4_NSP_48	1.15224
ASV13	Penicillium	9_CUT3_Pi_72	1.09166
ASV13	Penicillium	1_NT_Pi_48	1.00844
ASV13	Penicillium	0_NT_72	0.974695
ASV13	Penicillium	4_NSP_24	0.793149
ASV13	Penicillium	8_CUT3_24	0.713351
ASV134	Puccinia	6_GPB1_48	0.375398
ASV134	Puccinia	1_NT_Pi_48	0.0314228
ASV134	Puccinia	0_NT_72	0
ASV134	Puccinia	9_CUT3_Pi_72	0
ASV134	Puccinia	6_GPB1_24	0
ASV134	Puccinia	9_CUT3_Pi_48	0
ASV134	Puccinia	2_WT_72	0
ASV134	Puccinia	8_CUT3_48	0
ASV134	Puccinia	3_WT_Pi_48	0
ASV134	Puccinia	6_GPB1_72	0
ASV134	Puccinia	7_GPB1_Pi_72	0
ASV134	Puccinia	2_WT_48	0
ASV134	Puccinia	0_NT_24	0
ASV134	Puccinia	4_NSP_24	0
ASV134	Puccinia	1_NT_Pi_72	0
ASV134	Puccinia	3_WT_Pi_72	0
ASV134	Puccinia	7_GPB1_Pi_48	0
ASV134	Puccinia	8_CUT3_72	0
ASV134	Puccinia	5_NSP_Pi_48	0
ASV134	Puccinia	5_NSP_Pi_72	0
ASV134	Puccinia	4_NSP_48	0
ASV134	Puccinia	2_WT_24	0
ASV134	Puccinia	4_NSP_72	0
ASV134	Puccinia	8_CUT3_24	0
ASV134	Puccinia	0_NT_48	0
ASV14	Malassezia	2_WT_24	12.5459
ASV14	Malassezia	5_NSP_Pi_48	4.1128
ASV14	Malassezia	8_CUT3_72	3.92269
ASV14	Malassezia	5_NSP_Pi_72	3.75709
ASV14	Malassezia	2_WT_48	3.44576
ASV14	Malassezia	6_GPB1_24	2.91238
ASV14	Malassezia	6_GPB1_72	2.89882
ASV14	Malassezia	8_CUT3_48	1.63552
ASV14	Malassezia	3_WT_Pi_48	1.52309
ASV14	Malassezia	6_GPB1_48	1.47883
ASV14	Malassezia	4_NSP_72	1.45088
ASV14	Malassezia	4_NSP_24	1.2984
ASV14	Malassezia	8_CUT3_24	1.2565
ASV14	Malassezia	7_GPB1_Pi_48	1.21656
ASV14	Malassezia	0_NT_48	1.13312
ASV14	Malassezia	4_NSP_48	0.916051
ASV14	Malassezia	7_GPB1_Pi_72	0.841075
ASV14	Malassezia	1_NT_Pi_48	0.745285
ASV14	Malassezia	0_NT_72	0.69776
ASV14	Malassezia	1_NT_Pi_72	0.673386
ASV14	Malassezia	0_NT_24	0.648496
ASV14	Malassezia	2_WT_72	0.612298
ASV14	Malassezia	9_CUT3_Pi_48	0.597722
ASV14	Malassezia	3_WT_Pi_72	0.566998
ASV14	Malassezia	9_CUT3_Pi_72	0.314547
ASV145	Cystofilobasidium	2_WT_72	0.525795
ASV145	Cystofilobasidium	1_NT_Pi_48	0.0493712
ASV145	Cystofilobasidium	7_GPB1_Pi_72	0
ASV145	Cystofilobasidium	4_NSP_72	0
ASV145	Cystofilobasidium	8_CUT3_48	0
ASV145	Cystofilobasidium	2_WT_48	0
ASV145	Cystofilobasidium	8_CUT3_24	0
ASV145	Cystofilobasidium	0_NT_48	0
ASV145	Cystofilobasidium	2_WT_24	0
ASV145	Cystofilobasidium	0_NT_72	0
ASV145	Cystofilobasidium	4_NSP_24	0
ASV145	Cystofilobasidium	8_CUT3_72	0
ASV145	Cystofilobasidium	3_WT_Pi_48	0
ASV145	Cystofilobasidium	5_NSP_Pi_48	0
ASV145	Cystofilobasidium	7_GPB1_Pi_48	0
ASV145	Cystofilobasidium	1_NT_Pi_72	0
ASV145	Cystofilobasidium	3_WT_Pi_72	0
ASV145	Cystofilobasidium	4_NSP_48	0
ASV145	Cystofilobasidium	5_NSP_Pi_72	0
ASV145	Cystofilobasidium	6_GPB1_24	0
ASV145	Cystofilobasidium	6_GPB1_48	0
ASV145	Cystofilobasidium	9_CUT3_Pi_48	0
ASV145	Cystofilobasidium	9_CUT3_Pi_72	0
ASV145	Cystofilobasidium	0_NT_24	0
ASV145	Cystofilobasidium	6_GPB1_72	0
ASV15	Dioszegia	6_GPB1_48	7.25034
ASV15	Dioszegia	3_WT_Pi_48	4.2796
ASV15	Dioszegia	2_WT_24	3.37225
ASV15	Dioszegia	4_NSP_24	3.33794
ASV15	Dioszegia	0_NT_24	2.97174
ASV15	Dioszegia	0_NT_48	2.90883
ASV15	Dioszegia	2_WT_48	2.52769
ASV15	Dioszegia	5_NSP_Pi_48	2.27461
ASV15	Dioszegia	8_CUT3_24	2.22512
ASV15	Dioszegia	6_GPB1_24	2.14623
ASV15	Dioszegia	4_NSP_48	1.97118
ASV15	Dioszegia	8_CUT3_48	1.76847
ASV15	Dioszegia	7_GPB1_Pi_72	1.37932
ASV15	Dioszegia	7_GPB1_Pi_48	1.36445
ASV15	Dioszegia	8_CUT3_72	1.27924
ASV15	Dioszegia	9_CUT3_Pi_72	1.2734
ASV15	Dioszegia	3_WT_Pi_72	0.921726
ASV15	Dioszegia	1_NT_Pi_48	0.834519
ASV15	Dioszegia	2_WT_72	0.832473
ASV15	Dioszegia	9_CUT3_Pi_48	0.310578
ASV15	Dioszegia	5_NSP_Pi_72	0.202698
ASV15	Dioszegia	1_NT_Pi_72	0.106781
ASV15	Dioszegia	6_GPB1_72	0.0595861
ASV15	Dioszegia	0_NT_72	0.0311104
ASV15	Dioszegia	4_NSP_72	0
ASV156	Trichoderma	9_CUT3_Pi_48	0.256154
ASV156	Trichoderma	7_GPB1_Pi_48	0.162209
ASV156	Trichoderma	0_NT_24	0.127831
ASV156	Trichoderma	5_NSP_Pi_72	0.119438
ASV156	Trichoderma	5_NSP_Pi_48	0.111028
ASV156	Trichoderma	1_NT_Pi_72	0.10796
ASV156	Trichoderma	7_GPB1_Pi_72	0.0578662
ASV156	Trichoderma	9_CUT3_Pi_72	0.0509867
ASV156	Trichoderma	6_GPB1_24	0.0463379
ASV156	Trichoderma	1_NT_Pi_48	0.0408497
ASV156	Trichoderma	4_NSP_24	0.0128413
ASV156	Trichoderma	2_WT_24	0.0102944
ASV156	Trichoderma	6_GPB1_48	0.00493754
ASV156	Trichoderma	2_WT_48	0
ASV156	Trichoderma	4_NSP_72	0
ASV156	Trichoderma	3_WT_Pi_72	0
ASV156	Trichoderma	0_NT_72	0
ASV156	Trichoderma	8_CUT3_24	0
ASV156	Trichoderma	6_GPB1_72	0
ASV156	Trichoderma	3_WT_Pi_48	0
ASV156	Trichoderma	8_CUT3_48	0
ASV156	Trichoderma	0_NT_48	0
ASV156	Trichoderma	8_CUT3_72	0
ASV156	Trichoderma	4_NSP_48	0
ASV156	Trichoderma	2_WT_72	0
ASV158	Flammula	8_CUT3_72	0.112405
ASV158	Flammula	5_NSP_Pi_48	0
ASV158	Flammula	3_WT_Pi_72	0
ASV158	Flammula	0_NT_72	0
ASV158	Flammula	6_GPB1_24	0
ASV158	Flammula	3_WT_Pi_48	0
ASV158	Flammula	2_WT_48	0
ASV158	Flammula	5_NSP_Pi_72	0
ASV158	Flammula	8_CUT3_24	0
ASV158	Flammula	4_NSP_48	0
ASV158	Flammula	4_NSP_24	0
ASV158	Flammula	6_GPB1_72	0
ASV158	Flammula	1_NT_Pi_48	0
ASV158	Flammula	6_GPB1_48	0
ASV158	Flammula	7_GPB1_Pi_48	0
ASV158	Flammula	8_CUT3_48	0
ASV158	Flammula	0_NT_48	0
ASV158	Flammula	2_WT_72	0
ASV158	Flammula	9_CUT3_Pi_72	0
ASV158	Flammula	7_GPB1_Pi_72	0
ASV158	Flammula	4_NSP_72	0
ASV158	Flammula	1_NT_Pi_72	0
ASV158	Flammula	2_WT_24	0
ASV158	Flammula	9_CUT3_Pi_48	0
ASV158	Flammula	0_NT_24	0
ASV159	Golubevia	6_GPB1_72	0.0729748
ASV159	Golubevia	9_CUT3_Pi_48	0.0683116
ASV159	Golubevia	4_NSP_72	0.0489855
ASV159	Golubevia	2_WT_72	0.046853
ASV159	Golubevia	0_NT_72	0.0141411
ASV159	Golubevia	9_CUT3_Pi_72	0
ASV159	Golubevia	6_GPB1_24	0
ASV159	Golubevia	3_WT_Pi_48	0
ASV159	Golubevia	4_NSP_24	0
ASV159	Golubevia	2_WT_48	0
ASV159	Golubevia	0_NT_24	0
ASV159	Golubevia	7_GPB1_Pi_72	0
ASV159	Golubevia	1_NT_Pi_48	0
ASV159	Golubevia	8_CUT3_72	0
ASV159	Golubevia	1_NT_Pi_72	0
ASV159	Golubevia	5_NSP_Pi_72	0
ASV159	Golubevia	8_CUT3_24	0
ASV159	Golubevia	5_NSP_Pi_48	0
ASV159	Golubevia	8_CUT3_48	0
ASV159	Golubevia	4_NSP_48	0
ASV159	Golubevia	7_GPB1_Pi_48	0
ASV159	Golubevia	0_NT_48	0
ASV159	Golubevia	2_WT_24	0
ASV159	Golubevia	3_WT_Pi_72	0
ASV159	Golubevia	6_GPB1_48	0
ASV162	Zymoseptoria	8_CUT3_72	0.0856416
ASV162	Zymoseptoria	7_GPB1_Pi_48	0.0213436
ASV162	Zymoseptoria	4_NSP_48	0.00489297
ASV162	Zymoseptoria	3_WT_Pi_48	0
ASV162	Zymoseptoria	2_WT_72	0
ASV162	Zymoseptoria	9_CUT3_Pi_72	0
ASV162	Zymoseptoria	7_GPB1_Pi_72	0
ASV162	Zymoseptoria	3_WT_Pi_72	0
ASV162	Zymoseptoria	9_CUT3_Pi_48	0
ASV162	Zymoseptoria	6_GPB1_48	0
ASV162	Zymoseptoria	2_WT_48	0
ASV162	Zymoseptoria	4_NSP_24	0
ASV162	Zymoseptoria	0_NT_24	0
ASV162	Zymoseptoria	2_WT_24	0
ASV162	Zymoseptoria	0_NT_72	0
ASV162	Zymoseptoria	8_CUT3_48	0
ASV162	Zymoseptoria	4_NSP_72	0
ASV162	Zymoseptoria	8_CUT3_24	0
ASV162	Zymoseptoria	0_NT_48	0
ASV162	Zymoseptoria	1_NT_Pi_48	0
ASV162	Zymoseptoria	5_NSP_Pi_48	0
ASV162	Zymoseptoria	6_GPB1_24	0
ASV162	Zymoseptoria	6_GPB1_72	0
ASV162	Zymoseptoria	1_NT_Pi_72	0
ASV162	Zymoseptoria	5_NSP_Pi_72	0
ASV17	Tulasnellaceae_gen	0_NT_24	2.99252
ASV17	Tulasnellaceae_gen	1_NT_Pi_48	2.51814
ASV17	Tulasnellaceae_gen	1_NT_Pi_72	1.97969
ASV17	Tulasnellaceae_gen	7_GPB1_Pi_48	1.65295
ASV17	Tulasnellaceae_gen	5_NSP_Pi_48	1.32189
ASV17	Tulasnellaceae_gen	9_CUT3_Pi_72	1.17175
ASV17	Tulasnellaceae_gen	9_CUT3_Pi_48	1.08632
ASV17	Tulasnellaceae_gen	7_GPB1_Pi_72	1.04187
ASV17	Tulasnellaceae_gen	8_CUT3_48	0.917259
ASV17	Tulasnellaceae_gen	6_GPB1_72	0.849012
ASV17	Tulasnellaceae_gen	5_NSP_Pi_72	0.79698
ASV17	Tulasnellaceae_gen	0_NT_48	0.762523
ASV17	Tulasnellaceae_gen	0_NT_72	0.759328
ASV17	Tulasnellaceae_gen	3_WT_Pi_48	0.746835
ASV17	Tulasnellaceae_gen	2_WT_72	0.742031
ASV17	Tulasnellaceae_gen	2_WT_48	0.634467
ASV17	Tulasnellaceae_gen	8_CUT3_72	0.615524
ASV17	Tulasnellaceae_gen	6_GPB1_48	0.570846
ASV17	Tulasnellaceae_gen	3_WT_Pi_72	0.509485
ASV17	Tulasnellaceae_gen	4_NSP_72	0.440045
ASV17	Tulasnellaceae_gen	6_GPB1_24	0.24433
ASV17	Tulasnellaceae_gen	4_NSP_48	0.244307
ASV17	Tulasnellaceae_gen	2_WT_24	0.215254
ASV17	Tulasnellaceae_gen	4_NSP_24	0.133159
ASV17	Tulasnellaceae_gen	8_CUT3_24	0.115505
ASV177	Peniophora	6_GPB1_72	0.313444
ASV177	Peniophora	4_NSP_24	0.0128413
ASV177	Peniophora	2_WT_48	0
ASV177	Peniophora	7_GPB1_Pi_72	0
ASV177	Peniophora	2_WT_72	0
ASV177	Peniophora	3_WT_Pi_48	0
ASV177	Peniophora	9_CUT3_Pi_72	0
ASV177	Peniophora	0_NT_72	0
ASV177	Peniophora	1_NT_Pi_72	0
ASV177	Peniophora	0_NT_24	0
ASV177	Peniophora	5_NSP_Pi_72	0
ASV177	Peniophora	5_NSP_Pi_48	0
ASV177	Peniophora	6_GPB1_24	0
ASV177	Peniophora	6_GPB1_48	0
ASV177	Peniophora	8_CUT3_24	0
ASV177	Peniophora	2_WT_24	0
ASV177	Peniophora	0_NT_48	0
ASV177	Peniophora	1_NT_Pi_48	0
ASV177	Peniophora	4_NSP_48	0
ASV177	Peniophora	9_CUT3_Pi_48	0
ASV177	Peniophora	7_GPB1_Pi_48	0
ASV177	Peniophora	8_CUT3_48	0
ASV177	Peniophora	3_WT_Pi_72	0
ASV177	Peniophora	4_NSP_72	0
ASV177	Peniophora	8_CUT3_72	0
ASV178	Suhomyces	6_GPB1_72	0.133926
ASV178	Suhomyces	8_CUT3_72	0.0294393
ASV178	Suhomyces	6_GPB1_24	0
ASV178	Suhomyces	7_GPB1_Pi_72	0
ASV178	Suhomyces	0_NT_24	0
ASV178	Suhomyces	7_GPB1_Pi_48	0
ASV178	Suhomyces	8_CUT3_48	0
ASV178	Suhomyces	0_NT_72	0
ASV178	Suhomyces	9_CUT3_Pi_48	0
ASV178	Suhomyces	3_WT_Pi_72	0
ASV178	Suhomyces	2_WT_48	0
ASV178	Suhomyces	2_WT_24	0
ASV178	Suhomyces	2_WT_72	0
ASV178	Suhomyces	5_NSP_Pi_72	0
ASV178	Suhomyces	5_NSP_Pi_48	0
ASV178	Suhomyces	9_CUT3_Pi_72	0
ASV178	Suhomyces	1_NT_Pi_48	0
ASV178	Suhomyces	1_NT_Pi_72	0
ASV178	Suhomyces	8_CUT3_24	0
ASV178	Suhomyces	3_WT_Pi_48	0
ASV178	Suhomyces	4_NSP_48	0
ASV178	Suhomyces	4_NSP_24	0
ASV178	Suhomyces	4_NSP_72	0
ASV178	Suhomyces	0_NT_48	0
ASV178	Suhomyces	6_GPB1_48	0
ASV179	Simplicillium	2_WT_24	0.0751047
ASV179	Simplicillium	4_NSP_72	0.0693001
ASV179	Simplicillium	1_NT_Pi_72	0.0664894
ASV179	Simplicillium	6_GPB1_24	0.048778
ASV179	Simplicillium	4_NSP_48	0.0195719
ASV179	Simplicillium	9_CUT3_Pi_72	0
ASV179	Simplicillium	2_WT_72	0
ASV179	Simplicillium	9_CUT3_Pi_48	0
ASV179	Simplicillium	8_CUT3_48	0
ASV179	Simplicillium	0_NT_72	0
ASV179	Simplicillium	4_NSP_24	0
ASV179	Simplicillium	6_GPB1_72	0
ASV179	Simplicillium	3_WT_Pi_72	0
ASV179	Simplicillium	5_NSP_Pi_48	0
ASV179	Simplicillium	8_CUT3_72	0
ASV179	Simplicillium	1_NT_Pi_48	0
ASV179	Simplicillium	7_GPB1_Pi_72	0
ASV179	Simplicillium	3_WT_Pi_48	0
ASV179	Simplicillium	5_NSP_Pi_72	0
ASV179	Simplicillium	0_NT_24	0
ASV179	Simplicillium	2_WT_48	0
ASV179	Simplicillium	0_NT_48	0
ASV179	Simplicillium	7_GPB1_Pi_48	0
ASV179	Simplicillium	8_CUT3_24	0
ASV179	Simplicillium	6_GPB1_48	0
ASV18	Sarocladium	8_CUT3_48	2.10593
ASV18	Sarocladium	8_CUT3_24	1.85405
ASV18	Sarocladium	7_GPB1_Pi_72	1.71592
ASV18	Sarocladium	5_NSP_Pi_48	1.69211
ASV18	Sarocladium	0_NT_24	1.621
ASV18	Sarocladium	4_NSP_48	1.42019
ASV18	Sarocladium	6_GPB1_48	1.38401
ASV18	Sarocladium	6_GPB1_24	1.359
ASV18	Sarocladium	1_NT_Pi_48	1.24704
ASV18	Sarocladium	2_WT_72	1.22585
ASV18	Sarocladium	6_GPB1_72	1.14672
ASV18	Sarocladium	2_WT_24	1.10186
ASV18	Sarocladium	5_NSP_Pi_72	1.08792
ASV18	Sarocladium	0_NT_72	0.867088
ASV18	Sarocladium	7_GPB1_Pi_48	0.866449
ASV18	Sarocladium	4_NSP_72	0.863714
ASV18	Sarocladium	0_NT_48	0.852313
ASV18	Sarocladium	1_NT_Pi_72	0.844313
ASV18	Sarocladium	4_NSP_24	0.715482
ASV18	Sarocladium	8_CUT3_72	0.696446
ASV18	Sarocladium	3_WT_Pi_48	0.671446
ASV18	Sarocladium	3_WT_Pi_72	0.560482
ASV18	Sarocladium	2_WT_48	0.550909
ASV18	Sarocladium	9_CUT3_Pi_72	0.511948
ASV18	Sarocladium	9_CUT3_Pi_48	0.37175
ASV180	Wallemia	2_WT_48	0.094451
ASV180	Wallemia	6_GPB1_72	0.0914126
ASV180	Wallemia	0_NT_24	0.0902201
ASV180	Wallemia	9_CUT3_Pi_48	0.0768462
ASV180	Wallemia	4_NSP_48	0.0531251
ASV180	Wallemia	8_CUT3_24	0.0502925
ASV180	Wallemia	2_WT_24	0.0355609
ASV180	Wallemia	2_WT_72	0
ASV180	Wallemia	4_NSP_24	0
ASV180	Wallemia	5_NSP_Pi_48	0
ASV180	Wallemia	1_NT_Pi_48	0
ASV180	Wallemia	8_CUT3_48	0
ASV180	Wallemia	3_WT_Pi_72	0
ASV180	Wallemia	7_GPB1_Pi_48	0
ASV180	Wallemia	5_NSP_Pi_72	0
ASV180	Wallemia	4_NSP_72	0
ASV180	Wallemia	8_CUT3_72	0
ASV180	Wallemia	7_GPB1_Pi_72	0
ASV180	Wallemia	0_NT_72	0
ASV180	Wallemia	6_GPB1_48	0
ASV180	Wallemia	1_NT_Pi_72	0
ASV180	Wallemia	3_WT_Pi_48	0
ASV180	Wallemia	9_CUT3_Pi_72	0
ASV180	Wallemia	0_NT_48	0
ASV180	Wallemia	6_GPB1_24	0
ASV184	Cryptococcus	5_NSP_Pi_48	0.271172
ASV184	Cryptococcus	2_WT_24	0.184688
ASV184	Cryptococcus	8_CUT3_72	0.142724
ASV184	Cryptococcus	3_WT_Pi_72	0.0786164
ASV184	Cryptococcus	2_WT_48	0.0314837
ASV184	Cryptococcus	8_CUT3_48	0
ASV184	Cryptococcus	2_WT_72	0
ASV184	Cryptococcus	7_GPB1_Pi_72	0
ASV184	Cryptococcus	0_NT_72	0
ASV184	Cryptococcus	6_GPB1_24	0
ASV184	Cryptococcus	9_CUT3_Pi_72	0
ASV184	Cryptococcus	6_GPB1_72	0
ASV184	Cryptococcus	3_WT_Pi_48	0
ASV184	Cryptococcus	9_CUT3_Pi_48	0
ASV184	Cryptococcus	0_NT_24	0
ASV184	Cryptococcus	1_NT_Pi_48	0
ASV184	Cryptococcus	4_NSP_24	0
ASV184	Cryptococcus	8_CUT3_24	0
ASV184	Cryptococcus	7_GPB1_Pi_48	0
ASV184	Cryptococcus	5_NSP_Pi_72	0
ASV184	Cryptococcus	1_NT_Pi_72	0
ASV184	Cryptococcus	4_NSP_72	0
ASV184	Cryptococcus	6_GPB1_48	0
ASV184	Cryptococcus	4_NSP_48	0
ASV184	Cryptococcus	0_NT_48	0
ASV186	Phaeosphaeria	6_GPB1_72	0.178413
ASV186	Phaeosphaeria	2_WT_48	0.0577201
ASV186	Phaeosphaeria	8_CUT3_72	0.0294393
ASV186	Phaeosphaeria	6_GPB1_24	0.0205381
ASV186	Phaeosphaeria	2_WT_24	0.0154416
ASV186	Phaeosphaeria	4_NSP_72	0
ASV186	Phaeosphaeria	4_NSP_48	0
ASV186	Phaeosphaeria	9_CUT3_Pi_48	0
ASV186	Phaeosphaeria	4_NSP_24	0
ASV186	Phaeosphaeria	8_CUT3_48	0
ASV186	Phaeosphaeria	0_NT_72	0
ASV186	Phaeosphaeria	3_WT_Pi_72	0
ASV186	Phaeosphaeria	3_WT_Pi_48	0
ASV186	Phaeosphaeria	0_NT_24	0
ASV186	Phaeosphaeria	2_WT_72	0
ASV186	Phaeosphaeria	8_CUT3_24	0
ASV186	Phaeosphaeria	5_NSP_Pi_48	0
ASV186	Phaeosphaeria	1_NT_Pi_48	0
ASV186	Phaeosphaeria	9_CUT3_Pi_72	0
ASV186	Phaeosphaeria	1_NT_Pi_72	0
ASV186	Phaeosphaeria	0_NT_48	0
ASV186	Phaeosphaeria	5_NSP_Pi_72	0
ASV186	Phaeosphaeria	7_GPB1_Pi_72	0
ASV186	Phaeosphaeria	7_GPB1_Pi_48	0
ASV186	Phaeosphaeria	6_GPB1_48	0
ASV187	Cyphellophora	5_NSP_Pi_72	0.159446
ASV187	Cyphellophora	6_GPB1_24	0
ASV187	Cyphellophora	9_CUT3_Pi_72	0
ASV187	Cyphellophora	2_WT_48	0
ASV187	Cyphellophora	5_NSP_Pi_48	0
ASV187	Cyphellophora	4_NSP_48	0
ASV187	Cyphellophora	1_NT_Pi_72	0
ASV187	Cyphellophora	0_NT_24	0
ASV187	Cyphellophora	6_GPB1_48	0
ASV187	Cyphellophora	7_GPB1_Pi_72	0
ASV187	Cyphellophora	2_WT_72	0
ASV187	Cyphellophora	4_NSP_24	0
ASV187	Cyphellophora	4_NSP_72	0
ASV187	Cyphellophora	6_GPB1_72	0
ASV187	Cyphellophora	3_WT_Pi_72	0
ASV187	Cyphellophora	8_CUT3_48	0
ASV187	Cyphellophora	9_CUT3_Pi_48	0
ASV187	Cyphellophora	2_WT_24	0
ASV187	Cyphellophora	1_NT_Pi_48	0
ASV187	Cyphellophora	0_NT_72	0
ASV187	Cyphellophora	8_CUT3_72	0
ASV187	Cyphellophora	3_WT_Pi_48	0
ASV187	Cyphellophora	7_GPB1_Pi_48	0
ASV187	Cyphellophora	8_CUT3_24	0
ASV187	Cyphellophora	0_NT_48	0
ASV19	Phaeoacremonium	2_WT_24	2.22006
ASV19	Phaeoacremonium	8_CUT3_48	2.0631
ASV19	Phaeoacremonium	0_NT_24	1.90766
ASV19	Phaeoacremonium	6_GPB1_72	1.55291
ASV19	Phaeoacremonium	6_GPB1_24	1.49313
ASV19	Phaeoacremonium	2_WT_72	1.36543
ASV19	Phaeoacremonium	0_NT_72	0.997897
ASV19	Phaeoacremonium	5_NSP_Pi_48	0.969192
ASV19	Phaeoacremonium	4_NSP_48	0.669376
ASV19	Phaeoacremonium	5_NSP_Pi_72	0.602583
ASV19	Phaeoacremonium	4_NSP_24	0.530828
ASV19	Phaeoacremonium	3_WT_Pi_48	0.508979
ASV19	Phaeoacremonium	6_GPB1_48	0.490561
ASV19	Phaeoacremonium	4_NSP_72	0.381412
ASV19	Phaeoacremonium	7_GPB1_Pi_48	0.352119
ASV19	Phaeoacremonium	2_WT_48	0.31476
ASV19	Phaeoacremonium	8_CUT3_72	0.276308
ASV19	Phaeoacremonium	9_CUT3_Pi_48	0.196034
ASV19	Phaeoacremonium	1_NT_Pi_48	0.177247
ASV19	Phaeoacremonium	0_NT_48	0.118409
ASV19	Phaeoacremonium	9_CUT3_Pi_72	0.115004
ASV19	Phaeoacremonium	7_GPB1_Pi_72	0.113741
ASV19	Phaeoacremonium	3_WT_Pi_72	0.106374
ASV19	Phaeoacremonium	8_CUT3_24	0.0568979
ASV19	Phaeoacremonium	1_NT_Pi_72	0.0554078
ASV191	Uromyces	0_NT_72	0.166865
ASV191	Uromyces	2_WT_72	0
ASV191	Uromyces	8_CUT3_48	0
ASV191	Uromyces	1_NT_Pi_48	0
ASV191	Uromyces	5_NSP_Pi_72	0
ASV191	Uromyces	3_WT_Pi_48	0
ASV191	Uromyces	6_GPB1_48	0
ASV191	Uromyces	5_NSP_Pi_48	0
ASV191	Uromyces	4_NSP_72	0
ASV191	Uromyces	6_GPB1_24	0
ASV191	Uromyces	2_WT_48	0
ASV191	Uromyces	8_CUT3_72	0
ASV191	Uromyces	3_WT_Pi_72	0
ASV191	Uromyces	9_CUT3_Pi_48	0
ASV191	Uromyces	0_NT_48	0
ASV191	Uromyces	8_CUT3_24	0
ASV191	Uromyces	7_GPB1_Pi_72	0
ASV191	Uromyces	1_NT_Pi_72	0
ASV191	Uromyces	4_NSP_24	0
ASV191	Uromyces	2_WT_24	0
ASV191	Uromyces	4_NSP_48	0
ASV191	Uromyces	6_GPB1_72	0
ASV191	Uromyces	9_CUT3_Pi_72	0
ASV191	Uromyces	0_NT_24	0
ASV191	Uromyces	7_GPB1_Pi_48	0
ASV192	Trichosporon	4_NSP_48	0.124791
ASV192	Trichosporon	0_NT_72	0.0581042
ASV192	Trichosporon	8_CUT3_24	0
ASV192	Trichosporon	7_GPB1_Pi_72	0
ASV192	Trichosporon	1_NT_Pi_72	0
ASV192	Trichosporon	6_GPB1_24	0
ASV192	Trichosporon	5_NSP_Pi_48	0
ASV192	Trichosporon	5_NSP_Pi_72	0
ASV192	Trichosporon	8_CUT3_48	0
ASV192	Trichosporon	2_WT_48	0
ASV192	Trichosporon	2_WT_24	0
ASV192	Trichosporon	0_NT_24	0
ASV192	Trichosporon	2_WT_72	0
ASV192	Trichosporon	8_CUT3_72	0
ASV192	Trichosporon	6_GPB1_48	0
ASV192	Trichosporon	3_WT_Pi_48	0
ASV192	Trichosporon	4_NSP_24	0
ASV192	Trichosporon	0_NT_48	0
ASV192	Trichosporon	3_WT_Pi_72	0
ASV192	Trichosporon	1_NT_Pi_48	0
ASV192	Trichosporon	9_CUT3_Pi_48	0
ASV192	Trichosporon	9_CUT3_Pi_72	0
ASV192	Trichosporon	4_NSP_72	0
ASV192	Trichosporon	6_GPB1_72	0
ASV192	Trichosporon	7_GPB1_Pi_48	0
ASV199	Hortiboletus	8_CUT3_48	0.282419
ASV199	Hortiboletus	0_NT_48	0
ASV199	Hortiboletus	7_GPB1_Pi_72	0
ASV199	Hortiboletus	5_NSP_Pi_72	0
ASV199	Hortiboletus	9_CUT3_Pi_72	0
ASV199	Hortiboletus	9_CUT3_Pi_48	0
ASV199	Hortiboletus	1_NT_Pi_48	0
ASV199	Hortiboletus	2_WT_24	0
ASV199	Hortiboletus	7_GPB1_Pi_48	0
ASV199	Hortiboletus	3_WT_Pi_48	0
ASV199	Hortiboletus	6_GPB1_24	0
ASV199	Hortiboletus	1_NT_Pi_72	0
ASV199	Hortiboletus	0_NT_72	0
ASV199	Hortiboletus	0_NT_24	0
ASV199	Hortiboletus	6_GPB1_48	0
ASV199	Hortiboletus	8_CUT3_24	0
ASV199	Hortiboletus	2_WT_48	0
ASV199	Hortiboletus	8_CUT3_72	0
ASV199	Hortiboletus	3_WT_Pi_72	0
ASV199	Hortiboletus	4_NSP_24	0
ASV199	Hortiboletus	6_GPB1_72	0
ASV199	Hortiboletus	5_NSP_Pi_48	0
ASV199	Hortiboletus	4_NSP_72	0
ASV199	Hortiboletus	4_NSP_48	0
ASV199	Hortiboletus	2_WT_72	0
ASV201	Pascua	8_CUT3_48	0.351432
ASV201	Pascua	2_WT_48	0
ASV201	Pascua	2_WT_72	0
ASV201	Pascua	5_NSP_Pi_48	0
ASV201	Pascua	4_NSP_72	0
ASV201	Pascua	0_NT_24	0
ASV201	Pascua	0_NT_48	0
ASV201	Pascua	6_GPB1_24	0
ASV201	Pascua	9_CUT3_Pi_48	0
ASV201	Pascua	5_NSP_Pi_72	0
ASV201	Pascua	8_CUT3_72	0
ASV201	Pascua	6_GPB1_48	0
ASV201	Pascua	3_WT_Pi_48	0
ASV201	Pascua	0_NT_72	0
ASV201	Pascua	6_GPB1_72	0
ASV201	Pascua	9_CUT3_Pi_72	0
ASV201	Pascua	7_GPB1_Pi_72	0
ASV201	Pascua	7_GPB1_Pi_48	0
ASV201	Pascua	1_NT_Pi_48	0
ASV201	Pascua	4_NSP_24	0
ASV201	Pascua	4_NSP_48	0
ASV201	Pascua	3_WT_Pi_72	0
ASV201	Pascua	8_CUT3_24	0
ASV201	Pascua	2_WT_24	0
ASV201	Pascua	1_NT_Pi_72	0
ASV206	Ramichloridium	8_CUT3_24	0.0990552
ASV206	Ramichloridium	0_NT_24	0.0788395
ASV206	Ramichloridium	3_WT_Pi_48	0
ASV206	Ramichloridium	2_WT_24	0
ASV206	Ramichloridium	6_GPB1_24	0
ASV206	Ramichloridium	2_WT_72	0
ASV206	Ramichloridium	4_NSP_72	0
ASV206	Ramichloridium	3_WT_Pi_72	0
ASV206	Ramichloridium	8_CUT3_48	0
ASV206	Ramichloridium	6_GPB1_48	0
ASV206	Ramichloridium	8_CUT3_72	0
ASV206	Ramichloridium	0_NT_72	0
ASV206	Ramichloridium	9_CUT3_Pi_48	0
ASV206	Ramichloridium	5_NSP_Pi_48	0
ASV206	Ramichloridium	1_NT_Pi_48	0
ASV206	Ramichloridium	4_NSP_24	0
ASV206	Ramichloridium	7_GPB1_Pi_72	0
ASV206	Ramichloridium	5_NSP_Pi_72	0
ASV206	Ramichloridium	7_GPB1_Pi_48	0
ASV206	Ramichloridium	9_CUT3_Pi_72	0
ASV206	Ramichloridium	1_NT_Pi_72	0
ASV206	Ramichloridium	6_GPB1_72	0
ASV206	Ramichloridium	2_WT_48	0
ASV206	Ramichloridium	4_NSP_48	0
ASV206	Ramichloridium	0_NT_48	0
ASV210	Clonostachys	2_WT_24	0.0733071
ASV210	Clonostachys	8_CUT3_72	0.0251915
ASV210	Clonostachys	1_NT_Pi_48	0.0125691
ASV210	Clonostachys	3_WT_Pi_48	0
ASV210	Clonostachys	0_NT_48	0
ASV210	Clonostachys	4_NSP_24	0
ASV210	Clonostachys	5_NSP_Pi_72	0
ASV210	Clonostachys	1_NT_Pi_72	0
ASV210	Clonostachys	5_NSP_Pi_48	0
ASV210	Clonostachys	0_NT_24	0
ASV210	Clonostachys	6_GPB1_24	0
ASV210	Clonostachys	9_CUT3_Pi_48	0
ASV210	Clonostachys	6_GPB1_48	0
ASV210	Clonostachys	8_CUT3_48	0
ASV210	Clonostachys	2_WT_72	0
ASV210	Clonostachys	4_NSP_72	0
ASV210	Clonostachys	7_GPB1_Pi_72	0
ASV210	Clonostachys	0_NT_72	0
ASV210	Clonostachys	3_WT_Pi_72	0
ASV210	Clonostachys	7_GPB1_Pi_48	0
ASV210	Clonostachys	6_GPB1_72	0
ASV210	Clonostachys	2_WT_48	0
ASV210	Clonostachys	9_CUT3_Pi_72	0
ASV210	Clonostachys	8_CUT3_24	0
ASV210	Clonostachys	4_NSP_48	0
ASV211	Ascochyta	1_NT_Pi_48	0.110761
ASV211	Ascochyta	4_NSP_72	0.0724501
ASV211	Ascochyta	0_NT_72	0.0236128
ASV211	Ascochyta	9_CUT3_Pi_48	0.0191273
ASV211	Ascochyta	9_CUT3_Pi_72	0
ASV211	Ascochyta	2_WT_48	0
ASV211	Ascochyta	0_NT_48	0
ASV211	Ascochyta	2_WT_24	0
ASV211	Ascochyta	8_CUT3_48	0
ASV211	Ascochyta	3_WT_Pi_48	0
ASV211	Ascochyta	4_NSP_24	0
ASV211	Ascochyta	6_GPB1_24	0
ASV211	Ascochyta	3_WT_Pi_72	0
ASV211	Ascochyta	7_GPB1_Pi_72	0
ASV211	Ascochyta	5_NSP_Pi_48	0
ASV211	Ascochyta	7_GPB1_Pi_48	0
ASV211	Ascochyta	0_NT_24	0
ASV211	Ascochyta	4_NSP_48	0
ASV211	Ascochyta	8_CUT3_72	0
ASV211	Ascochyta	6_GPB1_48	0
ASV211	Ascochyta	1_NT_Pi_72	0
ASV211	Ascochyta	6_GPB1_72	0
ASV211	Ascochyta	5_NSP_Pi_72	0
ASV211	Ascochyta	2_WT_72	0
ASV211	Ascochyta	8_CUT3_24	0
ASV214	Fimicolochytrium	0_NT_72	0.229776
ASV214	Fimicolochytrium	8_CUT3_24	0
ASV214	Fimicolochytrium	6_GPB1_24	0
ASV214	Fimicolochytrium	8_CUT3_48	0
ASV214	Fimicolochytrium	5_NSP_Pi_48	0
ASV214	Fimicolochytrium	5_NSP_Pi_72	0
ASV214	Fimicolochytrium	2_WT_72	0
ASV214	Fimicolochytrium	6_GPB1_48	0
ASV214	Fimicolochytrium	8_CUT3_72	0
ASV214	Fimicolochytrium	3_WT_Pi_48	0
ASV214	Fimicolochytrium	1_NT_Pi_48	0
ASV214	Fimicolochytrium	1_NT_Pi_72	0
ASV214	Fimicolochytrium	4_NSP_24	0
ASV214	Fimicolochytrium	2_WT_48	0
ASV214	Fimicolochytrium	3_WT_Pi_72	0
ASV214	Fimicolochytrium	2_WT_24	0
ASV214	Fimicolochytrium	9_CUT3_Pi_48	0
ASV214	Fimicolochytrium	7_GPB1_Pi_72	0
ASV214	Fimicolochytrium	0_NT_48	0
ASV214	Fimicolochytrium	4_NSP_48	0
ASV214	Fimicolochytrium	4_NSP_72	0
ASV214	Fimicolochytrium	9_CUT3_Pi_72	0
ASV214	Fimicolochytrium	7_GPB1_Pi_48	0
ASV214	Fimicolochytrium	0_NT_24	0
ASV214	Fimicolochytrium	6_GPB1_72	0
ASV22	Filobasidium	9_CUT3_Pi_48	3.03369
ASV22	Filobasidium	8_CUT3_24	1.64673
ASV22	Filobasidium	1_NT_Pi_48	1.45178
ASV22	Filobasidium	2_WT_72	0.954798
ASV22	Filobasidium	0_NT_72	0.87052
ASV22	Filobasidium	2_WT_24	0.712852
ASV22	Filobasidium	8_CUT3_72	0.706391
ASV22	Filobasidium	5_NSP_Pi_72	0.620694
ASV22	Filobasidium	5_NSP_Pi_48	0.604971
ASV22	Filobasidium	6_GPB1_72	0.545674
ASV22	Filobasidium	6_GPB1_24	0.541982
ASV22	Filobasidium	4_NSP_48	0.50391
ASV22	Filobasidium	4_NSP_72	0.486324
ASV22	Filobasidium	8_CUT3_48	0.426237
ASV22	Filobasidium	1_NT_Pi_72	0.395948
ASV22	Filobasidium	3_WT_Pi_72	0.284685
ASV22	Filobasidium	0_NT_48	0.177363
ASV22	Filobasidium	6_GPB1_48	0.175283
ASV22	Filobasidium	4_NSP_24	0.13964
ASV22	Filobasidium	2_WT_48	0.109608
ASV22	Filobasidium	9_CUT3_Pi_72	0.0929064
ASV22	Filobasidium	3_WT_Pi_48	0.0834331
ASV22	Filobasidium	7_GPB1_Pi_48	0.0480231
ASV22	Filobasidium	0_NT_24	0.0310655
ASV22	Filobasidium	7_GPB1_Pi_72	0
ASV223	Entyloma	4_NSP_72	0.0360946
ASV223	Entyloma	8_CUT3_72	0.0187341
ASV223	Entyloma	2_WT_72	0.0156177
ASV223	Entyloma	9_CUT3_Pi_48	0.0109299
ASV223	Entyloma	3_WT_Pi_48	0
ASV223	Entyloma	8_CUT3_48	0
ASV223	Entyloma	5_NSP_Pi_48	0
ASV223	Entyloma	0_NT_72	0
ASV223	Entyloma	1_NT_Pi_48	0
ASV223	Entyloma	6_GPB1_24	0
ASV223	Entyloma	8_CUT3_24	0
ASV223	Entyloma	2_WT_24	0
ASV223	Entyloma	7_GPB1_Pi_72	0
ASV223	Entyloma	5_NSP_Pi_72	0
ASV223	Entyloma	4_NSP_24	0
ASV223	Entyloma	6_GPB1_72	0
ASV223	Entyloma	4_NSP_48	0
ASV223	Entyloma	2_WT_48	0
ASV223	Entyloma	1_NT_Pi_72	0
ASV223	Entyloma	0_NT_24	0
ASV223	Entyloma	9_CUT3_Pi_72	0
ASV223	Entyloma	6_GPB1_48	0
ASV223	Entyloma	3_WT_Pi_72	0
ASV223	Entyloma	7_GPB1_Pi_48	0
ASV223	Entyloma	0_NT_48	0
ASV226	Pseudogymnoascus	8_CUT3_48	0.253654
ASV226	Pseudogymnoascus	3_WT_Pi_72	0.110063
ASV226	Pseudogymnoascus	4_NSP_72	0.0773455
ASV226	Pseudogymnoascus	5_NSP_Pi_48	0.0693924
ASV226	Pseudogymnoascus	6_GPB1_24	0.066601
ASV226	Pseudogymnoascus	6_GPB1_72	0.0482726
ASV226	Pseudogymnoascus	0_NT_48	0.0107362
ASV226	Pseudogymnoascus	6_GPB1_48	0
ASV226	Pseudogymnoascus	2_WT_72	0
ASV226	Pseudogymnoascus	3_WT_Pi_48	0
ASV226	Pseudogymnoascus	4_NSP_24	0
ASV226	Pseudogymnoascus	2_WT_24	0
ASV226	Pseudogymnoascus	9_CUT3_Pi_48	0
ASV226	Pseudogymnoascus	8_CUT3_24	0
ASV226	Pseudogymnoascus	7_GPB1_Pi_48	0
ASV226	Pseudogymnoascus	0_NT_24	0
ASV226	Pseudogymnoascus	8_CUT3_72	0
ASV226	Pseudogymnoascus	5_NSP_Pi_72	0
ASV226	Pseudogymnoascus	2_WT_48	0
ASV226	Pseudogymnoascus	7_GPB1_Pi_72	0
ASV226	Pseudogymnoascus	1_NT_Pi_72	0
ASV226	Pseudogymnoascus	4_NSP_48	0
ASV226	Pseudogymnoascus	1_NT_Pi_48	0
ASV226	Pseudogymnoascus	0_NT_72	0
ASV226	Pseudogymnoascus	9_CUT3_Pi_72	0
ASV228	Hypholoma	0_NT_24	0.0569535
ASV228	Hypholoma	2_WT_24	0.0479072
ASV228	Hypholoma	0_NT_48	0
ASV228	Hypholoma	5_NSP_Pi_48	0
ASV228	Hypholoma	8_CUT3_24	0
ASV228	Hypholoma	2_WT_72	0
ASV228	Hypholoma	6_GPB1_24	0
ASV228	Hypholoma	3_WT_Pi_48	0
ASV228	Hypholoma	9_CUT3_Pi_48	0
ASV228	Hypholoma	9_CUT3_Pi_72	0
ASV228	Hypholoma	2_WT_48	0
ASV228	Hypholoma	5_NSP_Pi_72	0
ASV228	Hypholoma	8_CUT3_48	0
ASV228	Hypholoma	6_GPB1_48	0
ASV228	Hypholoma	8_CUT3_72	0
ASV228	Hypholoma	4_NSP_72	0
ASV228	Hypholoma	4_NSP_24	0
ASV228	Hypholoma	0_NT_72	0
ASV228	Hypholoma	3_WT_Pi_72	0
ASV228	Hypholoma	1_NT_Pi_48	0
ASV228	Hypholoma	7_GPB1_Pi_48	0
ASV228	Hypholoma	7_GPB1_Pi_72	0
ASV228	Hypholoma	1_NT_Pi_72	0
ASV228	Hypholoma	6_GPB1_72	0
ASV228	Hypholoma	4_NSP_48	0
ASV23	Helicoma	0_NT_24	3.95164
ASV23	Helicoma	8_CUT3_72	2.89944
ASV23	Helicoma	2_WT_24	0.165436
ASV23	Helicoma	8_CUT3_48	0.15167
ASV23	Helicoma	4_NSP_48	0.143438
ASV23	Helicoma	5_NSP_Pi_48	0.100108
ASV23	Helicoma	6_GPB1_72	0.0909527
ASV23	Helicoma	0_NT_72	0.0660275
ASV23	Helicoma	8_CUT3_24	0.0582334
ASV23	Helicoma	9_CUT3_Pi_48	0.0245922
ASV23	Helicoma	7_GPB1_Pi_72	0.0160914
ASV23	Helicoma	7_GPB1_Pi_48	0
ASV23	Helicoma	2_WT_48	0
ASV23	Helicoma	0_NT_48	0
ASV23	Helicoma	9_CUT3_Pi_72	0
ASV23	Helicoma	3_WT_Pi_48	0
ASV23	Helicoma	2_WT_72	0
ASV23	Helicoma	4_NSP_24	0
ASV23	Helicoma	1_NT_Pi_48	0
ASV23	Helicoma	6_GPB1_24	0
ASV23	Helicoma	3_WT_Pi_72	0
ASV23	Helicoma	6_GPB1_48	0
ASV23	Helicoma	1_NT_Pi_72	0
ASV23	Helicoma	5_NSP_Pi_72	0
ASV23	Helicoma	4_NSP_72	0
ASV230	Neodevriesia	2_WT_24	0.204276
ASV230	Neodevriesia	6_GPB1_72	0.122528
ASV230	Neodevriesia	9_CUT3_Pi_72	0
ASV230	Neodevriesia	0_NT_48	0
ASV230	Neodevriesia	7_GPB1_Pi_72	0
ASV230	Neodevriesia	8_CUT3_24	0
ASV230	Neodevriesia	4_NSP_72	0
ASV230	Neodevriesia	0_NT_72	0
ASV230	Neodevriesia	0_NT_24	0
ASV230	Neodevriesia	9_CUT3_Pi_48	0
ASV230	Neodevriesia	1_NT_Pi_48	0
ASV230	Neodevriesia	2_WT_48	0
ASV230	Neodevriesia	3_WT_Pi_48	0
ASV230	Neodevriesia	8_CUT3_48	0
ASV230	Neodevriesia	2_WT_72	0
ASV230	Neodevriesia	5_NSP_Pi_72	0
ASV230	Neodevriesia	5_NSP_Pi_48	0
ASV230	Neodevriesia	1_NT_Pi_72	0
ASV230	Neodevriesia	4_NSP_24	0
ASV230	Neodevriesia	7_GPB1_Pi_48	0
ASV230	Neodevriesia	6_GPB1_48	0
ASV230	Neodevriesia	3_WT_Pi_72	0
ASV230	Neodevriesia	8_CUT3_72	0
ASV230	Neodevriesia	6_GPB1_24	0
ASV230	Neodevriesia	4_NSP_48	0
ASV231	Purpureocillium	6_GPB1_48	0.064188
ASV231	Purpureocillium	4_NSP_72	0.0441
ASV231	Purpureocillium	6_GPB1_72	0.011398
ASV231	Purpureocillium	9_CUT3_Pi_48	0.0055746
ASV231	Purpureocillium	3_WT_Pi_72	0
ASV231	Purpureocillium	6_GPB1_24	0
ASV231	Purpureocillium	2_WT_24	0
ASV231	Purpureocillium	5_NSP_Pi_72	0
ASV231	Purpureocillium	0_NT_24	0
ASV231	Purpureocillium	7_GPB1_Pi_72	0
ASV231	Purpureocillium	9_CUT3_Pi_72	0
ASV231	Purpureocillium	4_NSP_24	0
ASV231	Purpureocillium	3_WT_Pi_48	0
ASV231	Purpureocillium	5_NSP_Pi_48	0
ASV231	Purpureocillium	8_CUT3_48	0
ASV231	Purpureocillium	1_NT_Pi_72	0
ASV231	Purpureocillium	7_GPB1_Pi_48	0
ASV231	Purpureocillium	2_WT_72	0
ASV231	Purpureocillium	4_NSP_48	0
ASV231	Purpureocillium	0_NT_72	0
ASV231	Purpureocillium	2_WT_48	0
ASV231	Purpureocillium	8_CUT3_72	0
ASV231	Purpureocillium	0_NT_48	0
ASV231	Purpureocillium	8_CUT3_24	0
ASV231	Purpureocillium	1_NT_Pi_48	0
ASV233	Golovinomyces	8_CUT3_72	0.101946
ASV233	Golovinomyces	2_WT_24	0.0508982
ASV233	Golovinomyces	0_NT_24	0.0181216
ASV233	Golovinomyces	1_NT_Pi_72	0
ASV233	Golovinomyces	6_GPB1_72	0
ASV233	Golovinomyces	8_CUT3_48	0
ASV233	Golovinomyces	4_NSP_24	0
ASV233	Golovinomyces	2_WT_72	0
ASV233	Golovinomyces	8_CUT3_24	0
ASV233	Golovinomyces	3_WT_Pi_48	0
ASV233	Golovinomyces	0_NT_72	0
ASV233	Golovinomyces	5_NSP_Pi_48	0
ASV233	Golovinomyces	9_CUT3_Pi_72	0
ASV233	Golovinomyces	4_NSP_72	0
ASV233	Golovinomyces	2_WT_48	0
ASV233	Golovinomyces	4_NSP_48	0
ASV233	Golovinomyces	6_GPB1_24	0
ASV233	Golovinomyces	3_WT_Pi_72	0
ASV233	Golovinomyces	5_NSP_Pi_72	0
ASV233	Golovinomyces	6_GPB1_48	0
ASV233	Golovinomyces	1_NT_Pi_48	0
ASV233	Golovinomyces	7_GPB1_Pi_72	0
ASV233	Golovinomyces	9_CUT3_Pi_48	0
ASV233	Golovinomyces	7_GPB1_Pi_48	0
ASV233	Golovinomyces	0_NT_48	0
ASV24	Periconia	9_CUT3_Pi_48	3.30919
ASV24	Periconia	2_WT_24	1.22991
ASV24	Periconia	1_NT_Pi_48	0.910009
ASV24	Periconia	4_NSP_48	0.65126
ASV24	Periconia	5_NSP_Pi_48	0.647924
ASV24	Periconia	7_GPB1_Pi_72	0.513667
ASV24	Periconia	4_NSP_24	0.411492
ASV24	Periconia	3_WT_Pi_48	0.38512
ASV24	Periconia	8_CUT3_72	0.361495
ASV24	Periconia	6_GPB1_24	0.34972
ASV24	Periconia	0_NT_72	0.338061
ASV24	Periconia	7_GPB1_Pi_48	0.239307
ASV24	Periconia	2_WT_48	0.177051
ASV24	Periconia	2_WT_72	0.132543
ASV24	Periconia	9_CUT3_Pi_72	0.124378
ASV24	Periconia	5_NSP_Pi_72	0.101106
ASV24	Periconia	6_GPB1_72	0.091459
ASV24	Periconia	4_NSP_72	0.0819001
ASV24	Periconia	6_GPB1_48	0.0447494
ASV24	Periconia	8_CUT3_24	0.0132349
ASV24	Periconia	1_NT_Pi_72	0.011548
ASV24	Periconia	0_NT_48	0
ASV24	Periconia	0_NT_24	0
ASV24	Periconia	3_WT_Pi_72	0
ASV24	Periconia	8_CUT3_48	0
ASV242	Pyxidiophora	2_WT_24	0.108422
ASV242	Pyxidiophora	0_NT_72	0
ASV242	Pyxidiophora	5_NSP_Pi_72	0
ASV242	Pyxidiophora	6_GPB1_48	0
ASV242	Pyxidiophora	2_WT_72	0
ASV242	Pyxidiophora	0_NT_24	0
ASV242	Pyxidiophora	5_NSP_Pi_48	0
ASV242	Pyxidiophora	8_CUT3_48	0
ASV242	Pyxidiophora	6_GPB1_24	0
ASV242	Pyxidiophora	9_CUT3_Pi_72	0
ASV242	Pyxidiophora	4_NSP_24	0
ASV242	Pyxidiophora	8_CUT3_72	0
ASV242	Pyxidiophora	3_WT_Pi_48	0
ASV242	Pyxidiophora	9_CUT3_Pi_48	0
ASV242	Pyxidiophora	7_GPB1_Pi_72	0
ASV242	Pyxidiophora	2_WT_48	0
ASV242	Pyxidiophora	3_WT_Pi_72	0
ASV242	Pyxidiophora	1_NT_Pi_48	0
ASV242	Pyxidiophora	4_NSP_48	0
ASV242	Pyxidiophora	0_NT_48	0
ASV242	Pyxidiophora	1_NT_Pi_72	0
ASV242	Pyxidiophora	7_GPB1_Pi_48	0
ASV242	Pyxidiophora	8_CUT3_24	0
ASV242	Pyxidiophora	4_NSP_72	0
ASV242	Pyxidiophora	6_GPB1_72	0
ASV245	Curvibasidium	5_NSP_Pi_72	0.173754
ASV245	Curvibasidium	9_CUT3_Pi_48	0
ASV245	Curvibasidium	7_GPB1_Pi_72	0
ASV245	Curvibasidium	2_WT_48	0
ASV245	Curvibasidium	2_WT_24	0
ASV245	Curvibasidium	2_WT_72	0
ASV245	Curvibasidium	6_GPB1_72	0
ASV245	Curvibasidium	8_CUT3_24	0
ASV245	Curvibasidium	8_CUT3_48	0
ASV245	Curvibasidium	5_NSP_Pi_48	0
ASV245	Curvibasidium	9_CUT3_Pi_72	0
ASV245	Curvibasidium	1_NT_Pi_72	0
ASV245	Curvibasidium	0_NT_24	0
ASV245	Curvibasidium	3_WT_Pi_48	0
ASV245	Curvibasidium	8_CUT3_72	0
ASV245	Curvibasidium	1_NT_Pi_48	0
ASV245	Curvibasidium	0_NT_48	0
ASV245	Curvibasidium	4_NSP_48	0
ASV245	Curvibasidium	4_NSP_24	0
ASV245	Curvibasidium	4_NSP_72	0
ASV245	Curvibasidium	7_GPB1_Pi_48	0
ASV245	Curvibasidium	0_NT_72	0
ASV245	Curvibasidium	6_GPB1_48	0
ASV245	Curvibasidium	6_GPB1_24	0
ASV245	Curvibasidium	3_WT_Pi_72	0
ASV25	Vishniacozyma	2_WT_72	2.77413
ASV25	Vishniacozyma	6_GPB1_48	2.13593
ASV25	Vishniacozyma	9_CUT3_Pi_48	1.53307
ASV25	Vishniacozyma	8_CUT3_48	1.50041
ASV25	Vishniacozyma	5_NSP_Pi_48	1.32608
ASV25	Vishniacozyma	0_NT_48	1.25391
ASV25	Vishniacozyma	2_WT_24	0.971684
ASV25	Vishniacozyma	3_WT_Pi_72	0.960789
ASV25	Vishniacozyma	6_GPB1_24	0.935756
ASV25	Vishniacozyma	8_CUT3_72	0.930281
ASV25	Vishniacozyma	3_WT_Pi_48	0.852445
ASV25	Vishniacozyma	8_CUT3_24	0.750059
ASV25	Vishniacozyma	1_NT_Pi_48	0.711262
ASV25	Vishniacozyma	4_NSP_24	0.709298
ASV25	Vishniacozyma	0_NT_72	0.706472
ASV25	Vishniacozyma	2_WT_48	0.647826
ASV25	Vishniacozyma	0_NT_24	0.620396
ASV25	Vishniacozyma	7_GPB1_Pi_72	0.536588
ASV25	Vishniacozyma	7_GPB1_Pi_48	0.496537
ASV25	Vishniacozyma	4_NSP_48	0.473139
ASV25	Vishniacozyma	6_GPB1_72	0.451738
ASV25	Vishniacozyma	9_CUT3_Pi_72	0.311059
ASV25	Vishniacozyma	5_NSP_Pi_72	0.216606
ASV25	Vishniacozyma	1_NT_Pi_72	0.178766
ASV25	Vishniacozyma	4_NSP_72	0.109397
ASV251	Pyrenophora	6_GPB1_48	0.0790006
ASV251	Pyrenophora	3_WT_Pi_48	0.0445388
ASV251	Pyrenophora	4_NSP_72	0
ASV251	Pyrenophora	8_CUT3_48	0
ASV251	Pyrenophora	7_GPB1_Pi_72	0
ASV251	Pyrenophora	5_NSP_Pi_72	0
ASV251	Pyrenophora	0_NT_24	0
ASV251	Pyrenophora	8_CUT3_72	0
ASV251	Pyrenophora	0_NT_72	0
ASV251	Pyrenophora	4_NSP_48	0
ASV251	Pyrenophora	2_WT_24	0
ASV251	Pyrenophora	1_NT_Pi_48	0
ASV251	Pyrenophora	6_GPB1_72	0
ASV251	Pyrenophora	8_CUT3_24	0
ASV251	Pyrenophora	0_NT_48	0
ASV251	Pyrenophora	2_WT_48	0
ASV251	Pyrenophora	9_CUT3_Pi_48	0
ASV251	Pyrenophora	7_GPB1_Pi_48	0
ASV251	Pyrenophora	6_GPB1_24	0
ASV251	Pyrenophora	9_CUT3_Pi_72	0
ASV251	Pyrenophora	5_NSP_Pi_48	0
ASV251	Pyrenophora	3_WT_Pi_72	0
ASV251	Pyrenophora	1_NT_Pi_72	0
ASV251	Pyrenophora	2_WT_72	0
ASV251	Pyrenophora	4_NSP_24	0
ASV253	Leptospora	6_GPB1_72	0.0564607
ASV253	Leptospora	0_NT_72	0.039595
ASV253	Leptospora	7_GPB1_Pi_72	0
ASV253	Leptospora	8_CUT3_24	0
ASV253	Leptospora	7_GPB1_Pi_48	0
ASV253	Leptospora	4_NSP_72	0
ASV253	Leptospora	2_WT_48	0
ASV253	Leptospora	4_NSP_48	0
ASV253	Leptospora	6_GPB1_24	0
ASV253	Leptospora	2_WT_24	0
ASV253	Leptospora	5_NSP_Pi_72	0
ASV253	Leptospora	3_WT_Pi_72	0
ASV253	Leptospora	3_WT_Pi_48	0
ASV253	Leptospora	1_NT_Pi_48	0
ASV253	Leptospora	8_CUT3_48	0
ASV253	Leptospora	5_NSP_Pi_48	0
ASV253	Leptospora	0_NT_24	0
ASV253	Leptospora	0_NT_48	0
ASV253	Leptospora	6_GPB1_48	0
ASV253	Leptospora	1_NT_Pi_72	0
ASV253	Leptospora	2_WT_72	0
ASV253	Leptospora	4_NSP_24	0
ASV253	Leptospora	9_CUT3_Pi_48	0
ASV253	Leptospora	9_CUT3_Pi_72	0
ASV253	Leptospora	8_CUT3_72	0
ASV254	Neoascochyta	2_WT_24	0.093606
ASV254	Neoascochyta	8_CUT3_24	0
ASV254	Neoascochyta	0_NT_72	0
ASV254	Neoascochyta	7_GPB1_Pi_72	0
ASV254	Neoascochyta	4_NSP_24	0
ASV254	Neoascochyta	2_WT_48	0
ASV254	Neoascochyta	8_CUT3_48	0
ASV254	Neoascochyta	3_WT_Pi_48	0
ASV254	Neoascochyta	7_GPB1_Pi_48	0
ASV254	Neoascochyta	4_NSP_72	0
ASV254	Neoascochyta	0_NT_48	0
ASV254	Neoascochyta	6_GPB1_48	0
ASV254	Neoascochyta	1_NT_Pi_48	0
ASV254	Neoascochyta	1_NT_Pi_72	0
ASV254	Neoascochyta	0_NT_24	0
ASV254	Neoascochyta	3_WT_Pi_72	0
ASV254	Neoascochyta	5_NSP_Pi_48	0
ASV254	Neoascochyta	2_WT_72	0
ASV254	Neoascochyta	8_CUT3_72	0
ASV254	Neoascochyta	4_NSP_48	0
ASV254	Neoascochyta	5_NSP_Pi_72	0
ASV254	Neoascochyta	6_GPB1_72	0
ASV254	Neoascochyta	9_CUT3_Pi_48	0
ASV254	Neoascochyta	9_CUT3_Pi_72	0
ASV254	Neoascochyta	6_GPB1_24	0
ASV255	Talaromyces	3_WT_Pi_48	0.128373
ASV255	Talaromyces	5_NSP_Pi_48	0.0834376
ASV255	Talaromyces	3_WT_Pi_72	0.0503145
ASV255	Talaromyces	4_NSP_48	0.0440367
ASV255	Talaromyces	7_GPB1_Pi_48	0.0186756
ASV255	Talaromyces	0_NT_24	0
ASV255	Talaromyces	8_CUT3_72	0
ASV255	Talaromyces	8_CUT3_48	0
ASV255	Talaromyces	8_CUT3_24	0
ASV255	Talaromyces	4_NSP_72	0
ASV255	Talaromyces	2_WT_24	0
ASV255	Talaromyces	9_CUT3_Pi_48	0
ASV255	Talaromyces	4_NSP_24	0
ASV255	Talaromyces	0_NT_72	0
ASV255	Talaromyces	9_CUT3_Pi_72	0
ASV255	Talaromyces	2_WT_48	0
ASV255	Talaromyces	6_GPB1_24	0
ASV255	Talaromyces	2_WT_72	0
ASV255	Talaromyces	1_NT_Pi_72	0
ASV255	Talaromyces	0_NT_48	0
ASV255	Talaromyces	7_GPB1_Pi_72	0
ASV255	Talaromyces	5_NSP_Pi_72	0
ASV255	Talaromyces	6_GPB1_48	0
ASV255	Talaromyces	6_GPB1_72	0
ASV255	Talaromyces	1_NT_Pi_48	0
ASV258	Tricellula	6_GPB1_72	0.0995438
ASV258	Tricellula	4_NSP_72	0.0567001
ASV258	Tricellula	0_NT_24	0
ASV258	Tricellula	7_GPB1_Pi_72	0
ASV258	Tricellula	9_CUT3_Pi_72	0
ASV258	Tricellula	0_NT_48	0
ASV258	Tricellula	2_WT_72	0
ASV258	Tricellula	6_GPB1_24	0
ASV258	Tricellula	0_NT_72	0
ASV258	Tricellula	5_NSP_Pi_48	0
ASV258	Tricellula	8_CUT3_48	0
ASV258	Tricellula	3_WT_Pi_48	0
ASV258	Tricellula	5_NSP_Pi_72	0
ASV258	Tricellula	8_CUT3_24	0
ASV258	Tricellula	9_CUT3_Pi_48	0
ASV258	Tricellula	2_WT_48	0
ASV258	Tricellula	4_NSP_24	0
ASV258	Tricellula	7_GPB1_Pi_48	0
ASV258	Tricellula	6_GPB1_48	0
ASV258	Tricellula	1_NT_Pi_72	0
ASV258	Tricellula	8_CUT3_72	0
ASV258	Tricellula	1_NT_Pi_48	0
ASV258	Tricellula	3_WT_Pi_72	0
ASV258	Tricellula	4_NSP_48	0
ASV258	Tricellula	2_WT_24	0
ASV259	Constantinomyces	9_CUT3_Pi_48	0.125429
ASV259	Constantinomyces	4_NSP_72	0
ASV259	Constantinomyces	1_NT_Pi_48	0
ASV259	Constantinomyces	4_NSP_24	0
ASV259	Constantinomyces	8_CUT3_24	0
ASV259	Constantinomyces	3_WT_Pi_48	0
ASV259	Constantinomyces	0_NT_72	0
ASV259	Constantinomyces	4_NSP_48	0
ASV259	Constantinomyces	7_GPB1_Pi_72	0
ASV259	Constantinomyces	6_GPB1_24	0
ASV259	Constantinomyces	3_WT_Pi_72	0
ASV259	Constantinomyces	8_CUT3_48	0
ASV259	Constantinomyces	5_NSP_Pi_48	0
ASV259	Constantinomyces	5_NSP_Pi_72	0
ASV259	Constantinomyces	9_CUT3_Pi_72	0
ASV259	Constantinomyces	6_GPB1_72	0
ASV259	Constantinomyces	6_GPB1_48	0
ASV259	Constantinomyces	2_WT_72	0
ASV259	Constantinomyces	1_NT_Pi_72	0
ASV259	Constantinomyces	8_CUT3_72	0
ASV259	Constantinomyces	0_NT_24	0
ASV259	Constantinomyces	0_NT_48	0
ASV259	Constantinomyces	2_WT_24	0
ASV259	Constantinomyces	7_GPB1_Pi_48	0
ASV259	Constantinomyces	2_WT_48	0
ASV260	Setophoma	6_GPB1_48	0.0790006
ASV260	Setophoma	0_NT_48	0.0759878
ASV260	Setophoma	9_CUT3_Pi_72	0.0242797
ASV260	Setophoma	0_NT_72	0.0226257
ASV260	Setophoma	4_NSP_24	0.0214552
ASV260	Setophoma	4_NSP_72	0
ASV260	Setophoma	2_WT_24	0
ASV260	Setophoma	2_WT_72	0
ASV260	Setophoma	5_NSP_Pi_48	0
ASV260	Setophoma	6_GPB1_24	0
ASV260	Setophoma	3_WT_Pi_48	0
ASV260	Setophoma	0_NT_24	0
ASV260	Setophoma	5_NSP_Pi_72	0
ASV260	Setophoma	7_GPB1_Pi_72	0
ASV260	Setophoma	8_CUT3_24	0
ASV260	Setophoma	8_CUT3_48	0
ASV260	Setophoma	6_GPB1_72	0
ASV260	Setophoma	3_WT_Pi_72	0
ASV260	Setophoma	1_NT_Pi_72	0
ASV260	Setophoma	7_GPB1_Pi_48	0
ASV260	Setophoma	1_NT_Pi_48	0
ASV260	Setophoma	9_CUT3_Pi_48	0
ASV260	Setophoma	8_CUT3_72	0
ASV260	Setophoma	2_WT_48	0
ASV260	Setophoma	4_NSP_48	0
ASV262	Buckleyzyma	2_WT_48	0.107569
ASV262	Buckleyzyma	2_WT_24	0.0453858
ASV262	Buckleyzyma	0_NT_24	0.0341638
ASV262	Buckleyzyma	3_WT_Pi_72	0
ASV262	Buckleyzyma	0_NT_48	0
ASV262	Buckleyzyma	2_WT_72	0
ASV262	Buckleyzyma	4_NSP_24	0
ASV262	Buckleyzyma	5_NSP_Pi_48	0
ASV262	Buckleyzyma	0_NT_72	0
ASV262	Buckleyzyma	6_GPB1_72	0
ASV262	Buckleyzyma	4_NSP_48	0
ASV262	Buckleyzyma	6_GPB1_24	0
ASV262	Buckleyzyma	9_CUT3_Pi_72	0
ASV262	Buckleyzyma	8_CUT3_24	0
ASV262	Buckleyzyma	8_CUT3_48	0
ASV262	Buckleyzyma	3_WT_Pi_48	0
ASV262	Buckleyzyma	9_CUT3_Pi_48	0
ASV262	Buckleyzyma	4_NSP_72	0
ASV262	Buckleyzyma	7_GPB1_Pi_72	0
ASV262	Buckleyzyma	6_GPB1_48	0
ASV262	Buckleyzyma	1_NT_Pi_48	0
ASV262	Buckleyzyma	7_GPB1_Pi_48	0
ASV262	Buckleyzyma	5_NSP_Pi_72	0
ASV262	Buckleyzyma	8_CUT3_72	0
ASV262	Buckleyzyma	1_NT_Pi_72	0
ASV268	Taphrina	1_NT_Pi_72	0.26595
ASV268	Taphrina	9_CUT3_Pi_48	0.0628467
ASV268	Taphrina	8_CUT3_72	0.0107052
ASV268	Taphrina	2_WT_24	0.0102944
ASV268	Taphrina	0_NT_48	0.00536812
ASV268	Taphrina	2_WT_48	0
ASV268	Taphrina	7_GPB1_Pi_48	0
ASV268	Taphrina	3_WT_Pi_72	0
ASV268	Taphrina	2_WT_72	0
ASV268	Taphrina	3_WT_Pi_48	0
ASV268	Taphrina	8_CUT3_24	0
ASV268	Taphrina	9_CUT3_Pi_72	0
ASV268	Taphrina	0_NT_24	0
ASV268	Taphrina	5_NSP_Pi_48	0
ASV268	Taphrina	0_NT_72	0
ASV268	Taphrina	4_NSP_24	0
ASV268	Taphrina	6_GPB1_24	0
ASV268	Taphrina	6_GPB1_48	0
ASV268	Taphrina	4_NSP_48	0
ASV268	Taphrina	7_GPB1_Pi_72	0
ASV268	Taphrina	1_NT_Pi_48	0
ASV268	Taphrina	8_CUT3_48	0
ASV268	Taphrina	4_NSP_72	0
ASV268	Taphrina	5_NSP_Pi_72	0
ASV268	Taphrina	6_GPB1_72	0
ASV270	Scytalidium	0_NT_24	0.0842055
ASV270	Scytalidium	9_CUT3_Pi_72	0.0204452
ASV270	Scytalidium	5_NSP_Pi_72	0
ASV270	Scytalidium	4_NSP_48	0
ASV270	Scytalidium	5_NSP_Pi_48	0
ASV270	Scytalidium	0_NT_48	0
ASV270	Scytalidium	6_GPB1_24	0
ASV270	Scytalidium	2_WT_48	0
ASV270	Scytalidium	4_NSP_72	0
ASV270	Scytalidium	1_NT_Pi_72	0
ASV270	Scytalidium	8_CUT3_24	0
ASV270	Scytalidium	6_GPB1_48	0
ASV270	Scytalidium	3_WT_Pi_72	0
ASV270	Scytalidium	8_CUT3_48	0
ASV270	Scytalidium	3_WT_Pi_48	0
ASV270	Scytalidium	0_NT_72	0
ASV270	Scytalidium	2_WT_72	0
ASV270	Scytalidium	7_GPB1_Pi_72	0
ASV270	Scytalidium	6_GPB1_72	0
ASV270	Scytalidium	9_CUT3_Pi_48	0
ASV270	Scytalidium	2_WT_24	0
ASV270	Scytalidium	4_NSP_24	0
ASV270	Scytalidium	8_CUT3_72	0
ASV270	Scytalidium	1_NT_Pi_48	0
ASV270	Scytalidium	7_GPB1_Pi_48	0
ASV272	Ustilaginaceae_gen	6_GPB1_48	0.145058
ASV272	Ustilaginaceae_gen	6_GPB1_24	0
ASV272	Ustilaginaceae_gen	3_WT_Pi_72	0
ASV272	Ustilaginaceae_gen	3_WT_Pi_48	0
ASV272	Ustilaginaceae_gen	8_CUT3_72	0
ASV272	Ustilaginaceae_gen	2_WT_48	0
ASV272	Ustilaginaceae_gen	4_NSP_72	0
ASV272	Ustilaginaceae_gen	5_NSP_Pi_72	0
ASV272	Ustilaginaceae_gen	5_NSP_Pi_48	0
ASV272	Ustilaginaceae_gen	9_CUT3_Pi_48	0
ASV272	Ustilaginaceae_gen	4_NSP_24	0
ASV272	Ustilaginaceae_gen	8_CUT3_48	0
ASV272	Ustilaginaceae_gen	0_NT_72	0
ASV272	Ustilaginaceae_gen	9_CUT3_Pi_72	0
ASV272	Ustilaginaceae_gen	8_CUT3_24	0
ASV272	Ustilaginaceae_gen	0_NT_24	0
ASV272	Ustilaginaceae_gen	4_NSP_48	0
ASV272	Ustilaginaceae_gen	1_NT_Pi_48	0
ASV272	Ustilaginaceae_gen	1_NT_Pi_72	0
ASV272	Ustilaginaceae_gen	2_WT_72	0
ASV272	Ustilaginaceae_gen	6_GPB1_72	0
ASV272	Ustilaginaceae_gen	7_GPB1_Pi_72	0
ASV272	Ustilaginaceae_gen	7_GPB1_Pi_48	0
ASV272	Ustilaginaceae_gen	2_WT_24	0
ASV272	Ustilaginaceae_gen	0_NT_48	0
ASV274	Trametes	0_NT_24	0.0661614
ASV274	Trametes	6_GPB1_72	0.0626888
ASV274	Trametes	4_NSP_24	0.041092
ASV274	Trametes	8_CUT3_48	0
ASV274	Trametes	1_NT_Pi_72	0
ASV274	Trametes	9_CUT3_Pi_48	0
ASV274	Trametes	0_NT_72	0
ASV274	Trametes	7_GPB1_Pi_48	0
ASV274	Trametes	8_CUT3_72	0
ASV274	Trametes	5_NSP_Pi_48	0
ASV274	Trametes	2_WT_48	0
ASV274	Trametes	8_CUT3_24	0
ASV274	Trametes	4_NSP_72	0
ASV274	Trametes	1_NT_Pi_48	0
ASV274	Trametes	4_NSP_48	0
ASV274	Trametes	3_WT_Pi_48	0
ASV274	Trametes	6_GPB1_48	0
ASV274	Trametes	5_NSP_Pi_72	0
ASV274	Trametes	2_WT_24	0
ASV274	Trametes	9_CUT3_Pi_72	0
ASV274	Trametes	7_GPB1_Pi_72	0
ASV274	Trametes	3_WT_Pi_72	0
ASV274	Trametes	0_NT_48	0
ASV274	Trametes	6_GPB1_24	0
ASV274	Trametes	2_WT_72	0
ASV275	Bionectria	2_WT_24	0.0252143
ASV275	Bionectria	8_CUT3_72	0.0201532
ASV275	Bionectria	4_NSP_24	0.0134095
ASV275	Bionectria	5_NSP_Pi_48	0
ASV275	Bionectria	7_GPB1_Pi_48	0
ASV275	Bionectria	0_NT_72	0
ASV275	Bionectria	0_NT_48	0
ASV275	Bionectria	9_CUT3_Pi_48	0
ASV275	Bionectria	8_CUT3_48	0
ASV275	Bionectria	2_WT_48	0
ASV275	Bionectria	8_CUT3_24	0
ASV275	Bionectria	6_GPB1_24	0
ASV275	Bionectria	0_NT_24	0
ASV275	Bionectria	3_WT_Pi_48	0
ASV275	Bionectria	2_WT_72	0
ASV275	Bionectria	1_NT_Pi_48	0
ASV275	Bionectria	1_NT_Pi_72	0
ASV275	Bionectria	9_CUT3_Pi_72	0
ASV275	Bionectria	6_GPB1_48	0
ASV275	Bionectria	3_WT_Pi_72	0
ASV275	Bionectria	4_NSP_48	0
ASV275	Bionectria	6_GPB1_72	0
ASV275	Bionectria	7_GPB1_Pi_72	0
ASV275	Bionectria	5_NSP_Pi_72	0
ASV275	Bionectria	4_NSP_72	0
ASV278	Erythrobasidium	6_GPB1_72	0.105074
ASV278	Erythrobasidium	9_CUT3_Pi_48	0.0473841
ASV278	Erythrobasidium	5_NSP_Pi_48	0
ASV278	Erythrobasidium	7_GPB1_Pi_72	0
ASV278	Erythrobasidium	2_WT_72	0
ASV278	Erythrobasidium	5_NSP_Pi_72	0
ASV278	Erythrobasidium	8_CUT3_24	0
ASV278	Erythrobasidium	3_WT_Pi_48	0
ASV278	Erythrobasidium	0_NT_72	0
ASV278	Erythrobasidium	1_NT_Pi_48	0
ASV278	Erythrobasidium	8_CUT3_48	0
ASV278	Erythrobasidium	8_CUT3_72	0
ASV278	Erythrobasidium	6_GPB1_48	0
ASV278	Erythrobasidium	2_WT_48	0
ASV278	Erythrobasidium	6_GPB1_24	0
ASV278	Erythrobasidium	0_NT_24	0
ASV278	Erythrobasidium	1_NT_Pi_72	0
ASV278	Erythrobasidium	2_WT_24	0
ASV278	Erythrobasidium	0_NT_48	0
ASV278	Erythrobasidium	4_NSP_24	0
ASV278	Erythrobasidium	3_WT_Pi_72	0
ASV278	Erythrobasidium	7_GPB1_Pi_48	0
ASV278	Erythrobasidium	4_NSP_48	0
ASV278	Erythrobasidium	4_NSP_72	0
ASV278	Erythrobasidium	9_CUT3_Pi_72	0
ASV279	Mortierella	3_WT_Pi_72	0.160377
ASV279	Mortierella	6_GPB1_24	0.0462107
ASV279	Mortierella	2_WT_72	0
ASV279	Mortierella	9_CUT3_Pi_48	0
ASV279	Mortierella	1_NT_Pi_48	0
ASV279	Mortierella	8_CUT3_48	0
ASV279	Mortierella	4_NSP_72	0
ASV279	Mortierella	3_WT_Pi_48	0
ASV279	Mortierella	8_CUT3_24	0
ASV279	Mortierella	4_NSP_24	0
ASV279	Mortierella	0_NT_72	0
ASV279	Mortierella	9_CUT3_Pi_72	0
ASV279	Mortierella	0_NT_48	0
ASV279	Mortierella	7_GPB1_Pi_72	0
ASV279	Mortierella	8_CUT3_72	0
ASV279	Mortierella	1_NT_Pi_72	0
ASV279	Mortierella	4_NSP_48	0
ASV279	Mortierella	7_GPB1_Pi_48	0
ASV279	Mortierella	2_WT_48	0
ASV279	Mortierella	6_GPB1_48	0
ASV279	Mortierella	6_GPB1_72	0
ASV279	Mortierella	5_NSP_Pi_48	0
ASV279	Mortierella	2_WT_24	0
ASV279	Mortierella	0_NT_24	0
ASV279	Mortierella	5_NSP_Pi_72	0
ASV281	Hymenochaetales_gen	0_NT_48	0.0647304
ASV281	Hymenochaetales_gen	0_NT_24	0.0284768
ASV281	Hymenochaetales_gen	5_NSP_Pi_72	0
ASV281	Hymenochaetales_gen	4_NSP_72	0
ASV281	Hymenochaetales_gen	9_CUT3_Pi_72	0
ASV281	Hymenochaetales_gen	7_GPB1_Pi_72	0
ASV281	Hymenochaetales_gen	5_NSP_Pi_48	0
ASV281	Hymenochaetales_gen	8_CUT3_48	0
ASV281	Hymenochaetales_gen	3_WT_Pi_48	0
ASV281	Hymenochaetales_gen	4_NSP_24	0
ASV281	Hymenochaetales_gen	6_GPB1_48	0
ASV281	Hymenochaetales_gen	2_WT_72	0
ASV281	Hymenochaetales_gen	2_WT_48	0
ASV281	Hymenochaetales_gen	1_NT_Pi_72	0
ASV281	Hymenochaetales_gen	9_CUT3_Pi_48	0
ASV281	Hymenochaetales_gen	4_NSP_48	0
ASV281	Hymenochaetales_gen	6_GPB1_24	0
ASV281	Hymenochaetales_gen	3_WT_Pi_72	0
ASV281	Hymenochaetales_gen	0_NT_72	0
ASV281	Hymenochaetales_gen	8_CUT3_72	0
ASV281	Hymenochaetales_gen	2_WT_24	0
ASV281	Hymenochaetales_gen	6_GPB1_72	0
ASV281	Hymenochaetales_gen	8_CUT3_24	0
ASV281	Hymenochaetales_gen	7_GPB1_Pi_48	0
ASV281	Hymenochaetales_gen	1_NT_Pi_48	0
ASV283	Petriella	0_NT_48	0.144312
ASV283	Petriella	0_NT_72	0
ASV283	Petriella	0_NT_24	0
ASV283	Petriella	5_NSP_Pi_72	0
ASV283	Petriella	5_NSP_Pi_48	0
ASV283	Petriella	2_WT_72	0
ASV283	Petriella	6_GPB1_24	0
ASV283	Petriella	9_CUT3_Pi_72	0
ASV283	Petriella	7_GPB1_Pi_72	0
ASV283	Petriella	8_CUT3_48	0
ASV283	Petriella	8_CUT3_72	0
ASV283	Petriella	9_CUT3_Pi_48	0
ASV283	Petriella	4_NSP_24	0
ASV283	Petriella	2_WT_48	0
ASV283	Petriella	3_WT_Pi_48	0
ASV283	Petriella	4_NSP_48	0
ASV283	Petriella	6_GPB1_48	0
ASV283	Petriella	3_WT_Pi_72	0
ASV283	Petriella	8_CUT3_24	0
ASV283	Petriella	7_GPB1_Pi_48	0
ASV283	Petriella	1_NT_Pi_48	0
ASV283	Petriella	1_NT_Pi_72	0
ASV283	Petriella	6_GPB1_72	0
ASV283	Petriella	2_WT_24	0
ASV283	Petriella	4_NSP_72	0
ASV284	Skeletocutis	9_CUT3_Pi_72	0.053986
ASV284	Skeletocutis	8_CUT3_24	0
ASV284	Skeletocutis	7_GPB1_Pi_72	0
ASV284	Skeletocutis	2_WT_72	0
ASV284	Skeletocutis	9_CUT3_Pi_48	0
ASV284	Skeletocutis	1_NT_Pi_72	0
ASV284	Skeletocutis	3_WT_Pi_72	0
ASV284	Skeletocutis	2_WT_24	0
ASV284	Skeletocutis	7_GPB1_Pi_48	0
ASV284	Skeletocutis	5_NSP_Pi_48	0
ASV284	Skeletocutis	5_NSP_Pi_72	0
ASV284	Skeletocutis	6_GPB1_72	0
ASV284	Skeletocutis	2_WT_48	0
ASV284	Skeletocutis	4_NSP_48	0
ASV284	Skeletocutis	4_NSP_72	0
ASV284	Skeletocutis	8_CUT3_48	0
ASV284	Skeletocutis	0_NT_72	0
ASV284	Skeletocutis	6_GPB1_24	0
ASV284	Skeletocutis	3_WT_Pi_48	0
ASV284	Skeletocutis	4_NSP_24	0
ASV284	Skeletocutis	0_NT_24	0
ASV284	Skeletocutis	0_NT_48	0
ASV284	Skeletocutis	1_NT_Pi_48	0
ASV284	Skeletocutis	6_GPB1_48	0
ASV284	Skeletocutis	8_CUT3_72	0
ASV288	Erysiphe	5_NSP_Pi_48	0.149888
ASV288	Erysiphe	2_WT_24	0.104157
ASV288	Erysiphe	6_GPB1_48	0.064638
ASV288	Erysiphe	7_GPB1_Pi_72	0.0146762
ASV288	Erysiphe	6_GPB1_24	0
ASV288	Erysiphe	3_WT_Pi_48	0
ASV288	Erysiphe	9_CUT3_Pi_48	0
ASV288	Erysiphe	0_NT_72	0
ASV288	Erysiphe	8_CUT3_48	0
ASV288	Erysiphe	8_CUT3_24	0
ASV288	Erysiphe	8_CUT3_72	0
ASV288	Erysiphe	6_GPB1_72	0
ASV288	Erysiphe	7_GPB1_Pi_48	0
ASV288	Erysiphe	4_NSP_48	0
ASV288	Erysiphe	1_NT_Pi_48	0
ASV288	Erysiphe	0_NT_48	0
ASV288	Erysiphe	2_WT_72	0
ASV288	Erysiphe	3_WT_Pi_72	0
ASV288	Erysiphe	0_NT_24	0
ASV288	Erysiphe	4_NSP_72	0
ASV288	Erysiphe	2_WT_48	0
ASV288	Erysiphe	9_CUT3_Pi_72	0
ASV288	Erysiphe	4_NSP_24	0
ASV288	Erysiphe	1_NT_Pi_72	0
ASV288	Erysiphe	5_NSP_Pi_72	0
ASV289	Cadophora	2_WT_72	0.0702796
ASV289	Cadophora	0_NT_72	0.0169693
ASV289	Cadophora	9_CUT3_Pi_48	0.0055746
ASV289	Cadophora	2_WT_24	0.00504286
ASV289	Cadophora	7_GPB1_Pi_72	0
ASV289	Cadophora	8_CUT3_24	0
ASV289	Cadophora	4_NSP_24	0
ASV289	Cadophora	9_CUT3_Pi_72	0
ASV289	Cadophora	8_CUT3_48	0
ASV289	Cadophora	5_NSP_Pi_48	0
ASV289	Cadophora	0_NT_24	0
ASV289	Cadophora	2_WT_48	0
ASV289	Cadophora	4_NSP_48	0
ASV289	Cadophora	3_WT_Pi_48	0
ASV289	Cadophora	6_GPB1_24	0
ASV289	Cadophora	8_CUT3_72	0
ASV289	Cadophora	1_NT_Pi_72	0
ASV289	Cadophora	4_NSP_72	0
ASV289	Cadophora	5_NSP_Pi_72	0
ASV289	Cadophora	6_GPB1_72	0
ASV289	Cadophora	6_GPB1_48	0
ASV289	Cadophora	0_NT_48	0
ASV289	Cadophora	3_WT_Pi_72	0
ASV289	Cadophora	1_NT_Pi_48	0
ASV289	Cadophora	7_GPB1_Pi_48	0
ASV3	Cystobasidium	6_GPB1_48	29.7693
ASV3	Cystobasidium	3_WT_Pi_72	26.848
ASV3	Cystobasidium	4_NSP_48	21.3507
ASV3	Cystobasidium	0_NT_24	19.4649
ASV3	Cystobasidium	0_NT_48	17.3786
ASV3	Cystobasidium	2_WT_48	13.7931
ASV3	Cystobasidium	4_NSP_24	12.7165
ASV3	Cystobasidium	2_WT_24	11.406
ASV3	Cystobasidium	6_GPB1_24	11.0868
ASV3	Cystobasidium	8_CUT3_72	10.9975
ASV3	Cystobasidium	5_NSP_Pi_48	10.7278
ASV3	Cystobasidium	3_WT_Pi_48	9.49601
ASV3	Cystobasidium	7_GPB1_Pi_72	8.32504
ASV3	Cystobasidium	8_CUT3_48	7.92867
ASV3	Cystobasidium	8_CUT3_24	7.86212
ASV3	Cystobasidium	2_WT_72	6.94695
ASV3	Cystobasidium	7_GPB1_Pi_48	5.75416
ASV3	Cystobasidium	1_NT_Pi_48	5.41631
ASV3	Cystobasidium	9_CUT3_Pi_72	4.18826
ASV3	Cystobasidium	6_GPB1_72	3.3061
ASV3	Cystobasidium	1_NT_Pi_72	2.82241
ASV3	Cystobasidium	5_NSP_Pi_72	2.67877
ASV3	Cystobasidium	9_CUT3_Pi_48	1.24651
ASV3	Cystobasidium	4_NSP_72	0.613167
ASV3	Cystobasidium	0_NT_72	0.155493
ASV301	Aspergillus	7_GPB1_Pi_48	0.1271
ASV301	Aspergillus	6_GPB1_48	0.0748785
ASV301	Aspergillus	2_WT_24	0.0593091
ASV301	Aspergillus	4_NSP_72	0.04725
ASV301	Aspergillus	8_CUT3_72	0.0347919
ASV301	Aspergillus	4_NSP_48	0.030658
ASV301	Aspergillus	4_NSP_24	0.0236525
ASV301	Aspergillus	6_GPB1_24	0.0136288
ASV301	Aspergillus	7_GPB1_Pi_72	0.0107276
ASV301	Aspergillus	0_NT_72	0.0105644
ASV301	Aspergillus	2_WT_72	0
ASV301	Aspergillus	9_CUT3_Pi_48	0
ASV301	Aspergillus	9_CUT3_Pi_72	0
ASV301	Aspergillus	1_NT_Pi_72	0
ASV301	Aspergillus	8_CUT3_48	0
ASV301	Aspergillus	1_NT_Pi_48	0
ASV301	Aspergillus	3_WT_Pi_72	0
ASV301	Aspergillus	2_WT_48	0
ASV301	Aspergillus	0_NT_48	0
ASV301	Aspergillus	8_CUT3_24	0
ASV301	Aspergillus	6_GPB1_72	0
ASV301	Aspergillus	5_NSP_Pi_72	0
ASV301	Aspergillus	3_WT_Pi_48	0
ASV301	Aspergillus	5_NSP_Pi_48	0
ASV301	Aspergillus	0_NT_24	0
ASV302	Acremonium	3_WT_Pi_48	0.0497786
ASV302	Acremonium	2_WT_24	0.0394827
ASV302	Acremonium	4_NSP_24	0.0179778
ASV302	Acremonium	9_CUT3_Pi_72	0.00809323
ASV302	Acremonium	5_NSP_Pi_48	0
ASV302	Acremonium	9_CUT3_Pi_48	0
ASV302	Acremonium	6_GPB1_48	0
ASV302	Acremonium	8_CUT3_24	0
ASV302	Acremonium	8_CUT3_48	0
ASV302	Acremonium	5_NSP_Pi_72	0
ASV302	Acremonium	3_WT_Pi_72	0
ASV302	Acremonium	7_GPB1_Pi_48	0
ASV302	Acremonium	4_NSP_72	0
ASV302	Acremonium	2_WT_72	0
ASV302	Acremonium	6_GPB1_72	0
ASV302	Acremonium	2_WT_48	0
ASV302	Acremonium	8_CUT3_72	0
ASV302	Acremonium	7_GPB1_Pi_72	0
ASV302	Acremonium	6_GPB1_24	0
ASV302	Acremonium	1_NT_Pi_48	0
ASV302	Acremonium	1_NT_Pi_72	0
ASV302	Acremonium	0_NT_72	0
ASV302	Acremonium	0_NT_48	0
ASV302	Acremonium	4_NSP_48	0
ASV302	Acremonium	0_NT_24	0
ASV303	Zasmidium	0_NT_24	0.0631541
ASV303	Zasmidium	6_GPB1_72	0
ASV303	Zasmidium	5_NSP_Pi_48	0
ASV303	Zasmidium	0_NT_72	0
ASV303	Zasmidium	9_CUT3_Pi_48	0
ASV303	Zasmidium	1_NT_Pi_48	0
ASV303	Zasmidium	6_GPB1_48	0
ASV303	Zasmidium	2_WT_72	0
ASV303	Zasmidium	2_WT_48	0
ASV303	Zasmidium	9_CUT3_Pi_72	0
ASV303	Zasmidium	4_NSP_24	0
ASV303	Zasmidium	7_GPB1_Pi_72	0
ASV303	Zasmidium	1_NT_Pi_72	0
ASV303	Zasmidium	8_CUT3_48	0
ASV303	Zasmidium	4_NSP_48	0
ASV303	Zasmidium	0_NT_48	0
ASV303	Zasmidium	8_CUT3_72	0
ASV303	Zasmidium	3_WT_Pi_72	0
ASV303	Zasmidium	6_GPB1_24	0
ASV303	Zasmidium	8_CUT3_24	0
ASV303	Zasmidium	4_NSP_72	0
ASV303	Zasmidium	7_GPB1_Pi_48	0
ASV303	Zasmidium	2_WT_24	0
ASV303	Zasmidium	5_NSP_Pi_72	0
ASV303	Zasmidium	3_WT_Pi_48	0
ASV307	Hannaella	8_CUT3_72	0.0347919
ASV307	Hannaella	6_GPB1_24	0
ASV307	Hannaella	2_WT_24	0
ASV307	Hannaella	6_GPB1_48	0
ASV307	Hannaella	6_GPB1_72	0
ASV307	Hannaella	9_CUT3_Pi_48	0
ASV307	Hannaella	5_NSP_Pi_72	0
ASV307	Hannaella	5_NSP_Pi_48	0
ASV307	Hannaella	1_NT_Pi_72	0
ASV307	Hannaella	4_NSP_24	0
ASV307	Hannaella	2_WT_48	0
ASV307	Hannaella	7_GPB1_Pi_48	0
ASV307	Hannaella	2_WT_72	0
ASV307	Hannaella	9_CUT3_Pi_72	0
ASV307	Hannaella	3_WT_Pi_48	0
ASV307	Hannaella	1_NT_Pi_48	0
ASV307	Hannaella	4_NSP_48	0
ASV307	Hannaella	8_CUT3_48	0
ASV307	Hannaella	4_NSP_72	0
ASV307	Hannaella	0_NT_24	0
ASV307	Hannaella	0_NT_72	0
ASV307	Hannaella	3_WT_Pi_72	0
ASV307	Hannaella	8_CUT3_24	0
ASV307	Hannaella	7_GPB1_Pi_72	0
ASV307	Hannaella	0_NT_48	0
ASV308	Plectosphaerella	8_CUT3_24	0.116834
ASV308	Plectosphaerella	0_NT_72	0.0254539
ASV308	Plectosphaerella	2_WT_24	0
ASV308	Plectosphaerella	4_NSP_24	0
ASV308	Plectosphaerella	5_NSP_Pi_72	0
ASV308	Plectosphaerella	0_NT_24	0
ASV308	Plectosphaerella	7_GPB1_Pi_48	0
ASV308	Plectosphaerella	7_GPB1_Pi_72	0
ASV308	Plectosphaerella	4_NSP_72	0
ASV308	Plectosphaerella	9_CUT3_Pi_72	0
ASV308	Plectosphaerella	6_GPB1_24	0
ASV308	Plectosphaerella	6_GPB1_72	0
ASV308	Plectosphaerella	9_CUT3_Pi_48	0
ASV308	Plectosphaerella	8_CUT3_48	0
ASV308	Plectosphaerella	5_NSP_Pi_48	0
ASV308	Plectosphaerella	2_WT_48	0
ASV308	Plectosphaerella	2_WT_72	0
ASV308	Plectosphaerella	1_NT_Pi_72	0
ASV308	Plectosphaerella	4_NSP_48	0
ASV308	Plectosphaerella	1_NT_Pi_48	0
ASV308	Plectosphaerella	8_CUT3_72	0
ASV308	Plectosphaerella	0_NT_48	0
ASV308	Plectosphaerella	6_GPB1_48	0
ASV308	Plectosphaerella	3_WT_Pi_72	0
[truncated: 2,676 more rows]

## Sheet: genus_tr
AsvId	Genus	Sample	Abundance
ASV1	Fungi_gen	7_GPB1_Pi	77.8181
ASV1	Fungi_gen	1_NT_Pi	76.7217
ASV1	Fungi_gen	8_CUT3	64.7714
ASV1	Fungi_gen	9_CUT3_Pi	61.8378
ASV1	Fungi_gen	5_NSP_Pi	61.5499
ASV1	Fungi_gen	0_NT	60.2076
ASV1	Fungi_gen	3_WT_Pi	54.3978
ASV1	Fungi_gen	4_NSP	50.9077
ASV1	Fungi_gen	6_GPB1	50.0585
ASV1	Fungi_gen	2_WT	47.8413
ASV104	Debaryomyces	1_NT_Pi	0.440268
ASV104	Debaryomyces	2_WT	0.0306315
ASV104	Debaryomyces	6_GPB1	0.027999
ASV104	Debaryomyces	5_NSP_Pi	0.0259107
ASV104	Debaryomyces	7_GPB1_Pi	0.0133509
ASV104	Debaryomyces	4_NSP	0.00742532
ASV104	Debaryomyces	3_WT_Pi	0.00523985
ASV104	Debaryomyces	0_NT	0.000942738
ASV104	Debaryomyces	8_CUT3	0
ASV104	Debaryomyces	9_CUT3_Pi	0
ASV105	Hyphodiscus	8_CUT3	0.310926
ASV105	Hyphodiscus	6_GPB1	0
ASV105	Hyphodiscus	7_GPB1_Pi	0
ASV105	Hyphodiscus	1_NT_Pi	0
ASV105	Hyphodiscus	0_NT	0
ASV105	Hyphodiscus	2_WT	0
ASV105	Hyphodiscus	5_NSP_Pi	0
ASV105	Hyphodiscus	4_NSP	0
ASV105	Hyphodiscus	9_CUT3_Pi	0
ASV105	Hyphodiscus	3_WT_Pi	0
ASV107	Itersonilia	8_CUT3	0.103484
ASV107	Itersonilia	0_NT	0.0104946
ASV107	Itersonilia	3_WT_Pi	0.00951139
ASV107	Itersonilia	6_GPB1	0.00664881
ASV107	Itersonilia	4_NSP	0.00660982
ASV107	Itersonilia	2_WT	0
ASV107	Itersonilia	1_NT_Pi	0
ASV107	Itersonilia	9_CUT3_Pi	0
ASV107	Itersonilia	5_NSP_Pi	0
ASV107	Itersonilia	7_GPB1_Pi	0
ASV109	Achroiostachys	8_CUT3	0.107456
ASV109	Achroiostachys	4_NSP	0.0711015
ASV109	Achroiostachys	3_WT_Pi	0.0412149
ASV109	Achroiostachys	0_NT	0.0367105
ASV109	Achroiostachys	6_GPB1	0.0255349
ASV109	Achroiostachys	7_GPB1_Pi	0.0160077
ASV109	Achroiostachys	2_WT	0
ASV109	Achroiostachys	9_CUT3_Pi	0
ASV109	Achroiostachys	1_NT_Pi	0
ASV109	Achroiostachys	5_NSP_Pi	0
ASV11	Apiospora	4_NSP	7.88225
ASV11	Apiospora	5_NSP_Pi	6.74809
ASV11	Apiospora	3_WT_Pi	6.03523
ASV11	Apiospora	9_CUT3_Pi	5.07006
ASV11	Apiospora	1_NT_Pi	4.91916
ASV11	Apiospora	2_WT	2.61508
ASV11	Apiospora	6_GPB1	2.30981
ASV11	Apiospora	8_CUT3	1.5285
ASV11	Apiospora	7_GPB1_Pi	1.30153
ASV11	Apiospora	0_NT	0.872985
ASV111	Ramularia	2_WT	0.0980193
ASV111	Ramularia	6_GPB1	0.0802272
ASV111	Ramularia	5_NSP_Pi	0.0655388
ASV111	Ramularia	7_GPB1_Pi	0.0642502
ASV111	Ramularia	3_WT_Pi	0.0583516
ASV111	Ramularia	4_NSP	0.0573615
ASV111	Ramularia	8_CUT3	0.0567573
ASV111	Ramularia	9_CUT3_Pi	0.0435462
ASV111	Ramularia	0_NT	0
ASV111	Ramularia	1_NT_Pi	0
ASV112	Symmetrospora	2_WT	0.243763
ASV112	Symmetrospora	6_GPB1	0.0462257
ASV112	Symmetrospora	1_NT_Pi	0.0460805
ASV112	Symmetrospora	4_NSP	0.00733945
ASV112	Symmetrospora	3_WT_Pi	0
ASV112	Symmetrospora	5_NSP_Pi	0
ASV112	Symmetrospora	8_CUT3	0
ASV112	Symmetrospora	7_GPB1_Pi	0
ASV112	Symmetrospora	9_CUT3_Pi	0
ASV112	Symmetrospora	0_NT	0
ASV115	Botrytis	0_NT	0.157604
ASV115	Botrytis	4_NSP	0.0577501
ASV115	Botrytis	6_GPB1	0.0227959
ASV115	Botrytis	2_WT	0.00343147
ASV115	Botrytis	8_CUT3	0
ASV115	Botrytis	3_WT_Pi	0
ASV115	Botrytis	9_CUT3_Pi	0
ASV115	Botrytis	1_NT_Pi	0
ASV115	Botrytis	5_NSP_Pi	0
ASV115	Botrytis	7_GPB1_Pi	0
ASV118	Leucosporidium	9_CUT3_Pi	0.0861546
ASV118	Leucosporidium	5_NSP_Pi	0.0791073
ASV118	Leucosporidium	2_WT	0.0463204
ASV118	Leucosporidium	0_NT	0.0419444
ASV118	Leucosporidium	7_GPB1_Pi	0.026819
ASV118	Leucosporidium	6_GPB1	0.0208963
ASV118	Leucosporidium	4_NSP	0.0208857
ASV118	Leucosporidium	8_CUT3	0
ASV118	Leucosporidium	1_NT_Pi	0
ASV118	Leucosporidium	3_WT_Pi	0
ASV119	Bipolaris	8_CUT3	0.0865337
ASV119	Bipolaris	4_NSP	0
ASV119	Bipolaris	7_GPB1_Pi	0
ASV119	Bipolaris	5_NSP_Pi	0
ASV119	Bipolaris	2_WT	0
ASV119	Bipolaris	3_WT_Pi	0
ASV119	Bipolaris	6_GPB1	0
ASV119	Bipolaris	9_CUT3_Pi	0
ASV119	Bipolaris	0_NT	0
ASV119	Bipolaris	1_NT_Pi	0
ASV121	Ustilago	6_GPB1	0.191962
ASV121	Ustilago	4_NSP	0.0576953
ASV121	Ustilago	8_CUT3	0.0347571
ASV121	Ustilago	0_NT	0.0306091
ASV121	Ustilago	7_GPB1_Pi	0.0295009
ASV121	Ustilago	5_NSP_Pi	0
ASV121	Ustilago	9_CUT3_Pi	0
ASV121	Ustilago	2_WT	0
ASV121	Ustilago	1_NT_Pi	0
ASV121	Ustilago	3_WT_Pi	0
ASV126	Candida	5_NSP_Pi	0.165457
ASV126	Candida	1_NT_Pi	0.0895257
ASV126	Candida	6_GPB1	0.0726253
ASV126	Candida	3_WT_Pi	0.0676882
ASV126	Candida	7_GPB1_Pi	0.0503606
ASV126	Candida	2_WT	0.0111523
ASV126	Candida	0_NT	0
ASV126	Candida	8_CUT3	0
ASV126	Candida	9_CUT3_Pi	0
ASV126	Candida	4_NSP	0
ASV127	Paraphoma	9_CUT3_Pi	0.144821
ASV127	Paraphoma	4_NSP	0.01995
ASV127	Paraphoma	2_WT	0
ASV127	Paraphoma	7_GPB1_Pi	0
ASV127	Paraphoma	6_GPB1	0
ASV127	Paraphoma	0_NT	0
ASV127	Paraphoma	5_NSP_Pi	0
ASV127	Paraphoma	3_WT_Pi	0
ASV127	Paraphoma	8_CUT3	0
ASV127	Paraphoma	1_NT_Pi	0
ASV129	Meira	8_CUT3	0.0531785
ASV129	Meira	7_GPB1_Pi	0.0431738
ASV129	Meira	0_NT	0.0386706
ASV129	Meira	4_NSP	0.0338565
ASV129	Meira	3_WT_Pi	0.0181625
ASV129	Meira	2_WT	0.0109262
ASV129	Meira	1_NT_Pi	0.00721751
ASV129	Meira	5_NSP_Pi	0.00300842
ASV129	Meira	6_GPB1	0.00165739
ASV129	Meira	9_CUT3_Pi	0
ASV13	Penicillium	3_WT_Pi	4.63355
ASV13	Penicillium	2_WT	3.12774
ASV13	Penicillium	5_NSP_Pi	3.00736
ASV13	Penicillium	1_NT_Pi	2.87554
ASV13	Penicillium	6_GPB1	2.25615
ASV13	Penicillium	8_CUT3	2.14235
ASV13	Penicillium	7_GPB1_Pi	1.63018
ASV13	Penicillium	0_NT	1.37823
ASV13	Penicillium	9_CUT3_Pi	1.27026
ASV13	Penicillium	4_NSP	1.10546
ASV134	Puccinia	6_GPB1	0.125133
ASV134	Puccinia	1_NT_Pi	0.0157114
ASV134	Puccinia	0_NT	0
ASV134	Puccinia	3_WT_Pi	0
ASV134	Puccinia	5_NSP_Pi	0
ASV134	Puccinia	8_CUT3	0
ASV134	Puccinia	2_WT	0
ASV134	Puccinia	9_CUT3_Pi	0
ASV134	Puccinia	7_GPB1_Pi	0
ASV134	Puccinia	4_NSP	0
ASV14	Malassezia	2_WT	5.53464
ASV14	Malassezia	5_NSP_Pi	3.93495
ASV14	Malassezia	6_GPB1	2.43001
ASV14	Malassezia	8_CUT3	2.27157
ASV14	Malassezia	4_NSP	1.22178
ASV14	Malassezia	3_WT_Pi	1.04505
ASV14	Malassezia	7_GPB1_Pi	1.02882
ASV14	Malassezia	0_NT	0.82646
ASV14	Malassezia	1_NT_Pi	0.709335
ASV14	Malassezia	9_CUT3_Pi	0.456135
ASV145	Cystofilobasidium	2_WT	0.175265
ASV145	Cystofilobasidium	1_NT_Pi	0.0246856
ASV145	Cystofilobasidium	7_GPB1_Pi	0
ASV145	Cystofilobasidium	9_CUT3_Pi	0
ASV145	Cystofilobasidium	4_NSP	0
ASV145	Cystofilobasidium	0_NT	0
ASV145	Cystofilobasidium	6_GPB1	0
ASV145	Cystofilobasidium	5_NSP_Pi	0
ASV145	Cystofilobasidium	8_CUT3	0
ASV145	Cystofilobasidium	3_WT_Pi	0
ASV15	Dioszegia	6_GPB1	3.15205
ASV15	Dioszegia	3_WT_Pi	2.60066
ASV15	Dioszegia	2_WT	2.24414
ASV15	Dioszegia	0_NT	1.97056
ASV15	Dioszegia	4_NSP	1.76971
ASV15	Dioszegia	8_CUT3	1.75761
ASV15	Dioszegia	7_GPB1_Pi	1.37188
ASV15	Dioszegia	5_NSP_Pi	1.23866
ASV15	Dioszegia	9_CUT3_Pi	0.791989
ASV15	Dioszegia	1_NT_Pi	0.47065
ASV156	Trichoderma	9_CUT3_Pi	0.15357
ASV156	Trichoderma	5_NSP_Pi	0.115233
ASV156	Trichoderma	7_GPB1_Pi	0.110038
ASV156	Trichoderma	1_NT_Pi	0.0744049
ASV156	Trichoderma	0_NT	0.0426102
ASV156	Trichoderma	6_GPB1	0.0170918
ASV156	Trichoderma	4_NSP	0.00428042
ASV156	Trichoderma	2_WT	0.00343147
ASV156	Trichoderma	8_CUT3	0
ASV156	Trichoderma	3_WT_Pi	0
ASV158	Flammula	8_CUT3	0.0374682
ASV158	Flammula	4_NSP	0
ASV158	Flammula	2_WT	0
ASV158	Flammula	3_WT_Pi	0
ASV158	Flammula	6_GPB1	0
ASV158	Flammula	5_NSP_Pi	0
ASV158	Flammula	0_NT	0
ASV158	Flammula	9_CUT3_Pi	0
ASV158	Flammula	7_GPB1_Pi	0
ASV158	Flammula	1_NT_Pi	0
ASV159	Golubevia	9_CUT3_Pi	0.0341558
ASV159	Golubevia	6_GPB1	0.0243249
ASV159	Golubevia	4_NSP	0.0163285
ASV159	Golubevia	2_WT	0.0156177
ASV159	Golubevia	0_NT	0.00471369
ASV159	Golubevia	1_NT_Pi	0
ASV159	Golubevia	8_CUT3	0
ASV159	Golubevia	7_GPB1_Pi	0
ASV159	Golubevia	3_WT_Pi	0
ASV159	Golubevia	5_NSP_Pi	0
ASV162	Zymoseptoria	8_CUT3	0.0285472
ASV162	Zymoseptoria	7_GPB1_Pi	0.0106718
ASV162	Zymoseptoria	4_NSP	0.00163099
ASV162	Zymoseptoria	3_WT_Pi	0
ASV162	Zymoseptoria	1_NT_Pi	0
ASV162	Zymoseptoria	0_NT	0
ASV162	Zymoseptoria	9_CUT3_Pi	0
ASV162	Zymoseptoria	5_NSP_Pi	0
ASV162	Zymoseptoria	2_WT	0
ASV162	Zymoseptoria	6_GPB1	0
ASV17	Tulasnellaceae_gen	1_NT_Pi	2.24892
ASV17	Tulasnellaceae_gen	0_NT	1.50479
ASV17	Tulasnellaceae_gen	7_GPB1_Pi	1.34741
ASV17	Tulasnellaceae_gen	9_CUT3_Pi	1.12903
ASV17	Tulasnellaceae_gen	5_NSP_Pi	1.05943
ASV17	Tulasnellaceae_gen	3_WT_Pi	0.62816
ASV17	Tulasnellaceae_gen	6_GPB1	0.554729
ASV17	Tulasnellaceae_gen	8_CUT3	0.549429
ASV17	Tulasnellaceae_gen	2_WT	0.530584
ASV17	Tulasnellaceae_gen	4_NSP	0.272504
ASV177	Peniophora	6_GPB1	0.104481
ASV177	Peniophora	4_NSP	0.00428042
ASV177	Peniophora	1_NT_Pi	0
ASV177	Peniophora	8_CUT3	0
ASV177	Peniophora	7_GPB1_Pi	0
ASV177	Peniophora	0_NT	0
ASV177	Peniophora	2_WT	0
ASV177	Peniophora	5_NSP_Pi	0
ASV177	Peniophora	3_WT_Pi	0
ASV177	Peniophora	9_CUT3_Pi	0
ASV178	Suhomyces	6_GPB1	0.044642
ASV178	Suhomyces	8_CUT3	0.0098131
ASV178	Suhomyces	7_GPB1_Pi	0
ASV178	Suhomyces	4_NSP	0
ASV178	Suhomyces	5_NSP_Pi	0
ASV178	Suhomyces	9_CUT3_Pi	0
ASV178	Suhomyces	3_WT_Pi	0
ASV178	Suhomyces	0_NT	0
ASV178	Suhomyces	1_NT_Pi	0
ASV178	Suhomyces	2_WT	0
ASV179	Simplicillium	1_NT_Pi	0.0332447
ASV179	Simplicillium	4_NSP	0.029624
ASV179	Simplicillium	2_WT	0.0250349
ASV179	Simplicillium	6_GPB1	0.0162593
ASV179	Simplicillium	8_CUT3	0
ASV179	Simplicillium	3_WT_Pi	0
ASV179	Simplicillium	5_NSP_Pi	0
ASV179	Simplicillium	0_NT	0
ASV179	Simplicillium	9_CUT3_Pi	0
ASV179	Simplicillium	7_GPB1_Pi	0
ASV18	Sarocladium	8_CUT3	1.55214
ASV18	Sarocladium	5_NSP_Pi	1.39002
ASV18	Sarocladium	6_GPB1	1.29658
ASV18	Sarocladium	7_GPB1_Pi	1.29118
ASV18	Sarocladium	0_NT	1.11347
ASV18	Sarocladium	1_NT_Pi	1.04568
ASV18	Sarocladium	4_NSP	0.999796
ASV18	Sarocladium	2_WT	0.959538
ASV18	Sarocladium	3_WT_Pi	0.615964
ASV18	Sarocladium	9_CUT3_Pi	0.441849
ASV180	Wallemia	2_WT	0.0433373
ASV180	Wallemia	9_CUT3_Pi	0.0384231
ASV180	Wallemia	6_GPB1	0.0304709
ASV180	Wallemia	0_NT	0.0300734
ASV180	Wallemia	4_NSP	0.0177084
ASV180	Wallemia	8_CUT3	0.0167642
ASV180	Wallemia	1_NT_Pi	0
ASV180	Wallemia	3_WT_Pi	0
ASV180	Wallemia	7_GPB1_Pi	0
ASV180	Wallemia	5_NSP_Pi	0
ASV184	Cryptococcus	5_NSP_Pi	0.135586
ASV184	Cryptococcus	2_WT	0.0720571
ASV184	Cryptococcus	8_CUT3	0.0475747
ASV184	Cryptococcus	3_WT_Pi	0.0393082
ASV184	Cryptococcus	0_NT	0
ASV184	Cryptococcus	9_CUT3_Pi	0
ASV184	Cryptococcus	4_NSP	0
ASV184	Cryptococcus	1_NT_Pi	0
ASV184	Cryptococcus	7_GPB1_Pi	0
ASV184	Cryptococcus	6_GPB1	0
ASV186	Phaeosphaeria	6_GPB1	0.0663171
ASV186	Phaeosphaeria	2_WT	0.0243872
ASV186	Phaeosphaeria	8_CUT3	0.0098131
ASV186	Phaeosphaeria	7_GPB1_Pi	0
ASV186	Phaeosphaeria	5_NSP_Pi	0
ASV186	Phaeosphaeria	0_NT	0
ASV186	Phaeosphaeria	1_NT_Pi	0
ASV186	Phaeosphaeria	4_NSP	0
ASV186	Phaeosphaeria	9_CUT3_Pi	0
ASV186	Phaeosphaeria	3_WT_Pi	0
ASV187	Cyphellophora	5_NSP_Pi	0.0797232
ASV187	Cyphellophora	8_CUT3	0
ASV187	Cyphellophora	4_NSP	0
ASV187	Cyphellophora	2_WT	0
ASV187	Cyphellophora	9_CUT3_Pi	0
ASV187	Cyphellophora	0_NT	0
ASV187	Cyphellophora	1_NT_Pi	0
ASV187	Cyphellophora	6_GPB1	0
ASV187	Cyphellophora	7_GPB1_Pi	0
ASV187	Cyphellophora	3_WT_Pi	0
ASV19	Phaeoacremonium	2_WT	1.30008
ASV19	Phaeoacremonium	6_GPB1	1.17887
ASV19	Phaeoacremonium	0_NT	1.00799
ASV19	Phaeoacremonium	8_CUT3	0.798769
ASV19	Phaeoacremonium	5_NSP_Pi	0.785887
ASV19	Phaeoacremonium	4_NSP	0.527205
ASV19	Phaeoacremonium	3_WT_Pi	0.307676
ASV19	Phaeoacremonium	7_GPB1_Pi	0.23293
ASV19	Phaeoacremonium	9_CUT3_Pi	0.155519
ASV19	Phaeoacremonium	1_NT_Pi	0.116327
ASV191	Uromyces	0_NT	0.0556215
ASV191	Uromyces	7_GPB1_Pi	0
ASV191	Uromyces	4_NSP	0
ASV191	Uromyces	2_WT	0
ASV191	Uromyces	3_WT_Pi	0
ASV191	Uromyces	6_GPB1	0
ASV191	Uromyces	1_NT_Pi	0
ASV191	Uromyces	8_CUT3	0
ASV191	Uromyces	5_NSP_Pi	0
ASV191	Uromyces	9_CUT3_Pi	0
ASV192	Trichosporon	4_NSP	0.0415969
ASV192	Trichosporon	0_NT	0.0193681
ASV192	Trichosporon	7_GPB1_Pi	0
ASV192	Trichosporon	6_GPB1	0
ASV192	Trichosporon	3_WT_Pi	0
ASV192	Trichosporon	5_NSP_Pi	0
ASV192	Trichosporon	1_NT_Pi	0
ASV192	Trichosporon	9_CUT3_Pi	0
ASV192	Trichosporon	2_WT	0
ASV192	Trichosporon	8_CUT3	0
ASV199	Hortiboletus	8_CUT3	0.0941398
ASV199	Hortiboletus	9_CUT3_Pi	0
ASV199	Hortiboletus	2_WT	0
ASV199	Hortiboletus	4_NSP	0
ASV199	Hortiboletus	6_GPB1	0
ASV199	Hortiboletus	7_GPB1_Pi	0
ASV199	Hortiboletus	1_NT_Pi	0
ASV199	Hortiboletus	0_NT	0
ASV199	Hortiboletus	3_WT_Pi	0
ASV199	Hortiboletus	5_NSP_Pi	0
ASV201	Pascua	8_CUT3	0.117144
ASV201	Pascua	1_NT_Pi	0
ASV201	Pascua	7_GPB1_Pi	0
ASV201	Pascua	0_NT	0
ASV201	Pascua	4_NSP	0
ASV201	Pascua	6_GPB1	0
ASV201	Pascua	5_NSP_Pi	0
ASV201	Pascua	9_CUT3_Pi	0
ASV201	Pascua	3_WT_Pi	0
ASV201	Pascua	2_WT	0
ASV206	Ramichloridium	8_CUT3	0.0330184
ASV206	Ramichloridium	0_NT	0.0262798
ASV206	Ramichloridium	9_CUT3_Pi	0
ASV206	Ramichloridium	2_WT	0
ASV206	Ramichloridium	6_GPB1	0
ASV206	Ramichloridium	4_NSP	0
ASV206	Ramichloridium	3_WT_Pi	0
ASV206	Ramichloridium	5_NSP_Pi	0
ASV206	Ramichloridium	1_NT_Pi	0
ASV206	Ramichloridium	7_GPB1_Pi	0
ASV210	Clonostachys	2_WT	0.0244357
ASV210	Clonostachys	8_CUT3	0.00839715
ASV210	Clonostachys	1_NT_Pi	0.00628457
ASV210	Clonostachys	9_CUT3_Pi	0
ASV210	Clonostachys	0_NT	0
ASV210	Clonostachys	6_GPB1	0
ASV210	Clonostachys	7_GPB1_Pi	0
ASV210	Clonostachys	4_NSP	0
ASV210	Clonostachys	3_WT_Pi	0
ASV210	Clonostachys	5_NSP_Pi	0
ASV211	Ascochyta	1_NT_Pi	0.0553807
ASV211	Ascochyta	4_NSP	0.02415
ASV211	Ascochyta	9_CUT3_Pi	0.00956363
ASV211	Ascochyta	0_NT	0.00787092
ASV211	Ascochyta	7_GPB1_Pi	0
ASV211	Ascochyta	5_NSP_Pi	0
ASV211	Ascochyta	3_WT_Pi	0
ASV211	Ascochyta	8_CUT3	0
ASV211	Ascochyta	6_GPB1	0
ASV211	Ascochyta	2_WT	0
ASV214	Fimicolochytrium	0_NT	0.0765919
ASV214	Fimicolochytrium	3_WT_Pi	0
ASV214	Fimicolochytrium	8_CUT3	0
ASV214	Fimicolochytrium	9_CUT3_Pi	0
ASV214	Fimicolochytrium	2_WT	0
ASV214	Fimicolochytrium	4_NSP	0
ASV214	Fimicolochytrium	6_GPB1	0
ASV214	Fimicolochytrium	7_GPB1_Pi	0
ASV214	Fimicolochytrium	5_NSP_Pi	0
ASV214	Fimicolochytrium	1_NT_Pi	0
ASV22	Filobasidium	9_CUT3_Pi	1.5633
ASV22	Filobasidium	8_CUT3	0.926453
ASV22	Filobasidium	1_NT_Pi	0.923862
ASV22	Filobasidium	5_NSP_Pi	0.612833
ASV22	Filobasidium	2_WT	0.592419
ASV22	Filobasidium	6_GPB1	0.42098
ASV22	Filobasidium	4_NSP	0.376625
ASV22	Filobasidium	0_NT	0.35965
ASV22	Filobasidium	3_WT_Pi	0.184059
ASV22	Filobasidium	7_GPB1_Pi	0.0240115
ASV223	Entyloma	4_NSP	0.0120315
ASV223	Entyloma	8_CUT3	0.0062447
ASV223	Entyloma	9_CUT3_Pi	0.00546493
ASV223	Entyloma	2_WT	0.00520589
ASV223	Entyloma	7_GPB1_Pi	0
ASV223	Entyloma	3_WT_Pi	0
ASV223	Entyloma	1_NT_Pi	0
ASV223	Entyloma	0_NT	0
ASV223	Entyloma	5_NSP_Pi	0
ASV223	Entyloma	6_GPB1	0
ASV226	Pseudogymnoascus	8_CUT3	0.0845515
ASV226	Pseudogymnoascus	3_WT_Pi	0.0550314
ASV226	Pseudogymnoascus	6_GPB1	0.0382912
ASV226	Pseudogymnoascus	5_NSP_Pi	0.0346962
ASV226	Pseudogymnoascus	4_NSP	0.0257818
ASV226	Pseudogymnoascus	0_NT	0.00357875
ASV226	Pseudogymnoascus	7_GPB1_Pi	0
ASV226	Pseudogymnoascus	2_WT	0
ASV226	Pseudogymnoascus	1_NT_Pi	0
ASV226	Pseudogymnoascus	9_CUT3_Pi	0
ASV228	Hypholoma	0_NT	0.0189845
ASV228	Hypholoma	2_WT	0.0159691
ASV228	Hypholoma	6_GPB1	0
ASV228	Hypholoma	7_GPB1_Pi	0
ASV228	Hypholoma	4_NSP	0
ASV228	Hypholoma	1_NT_Pi	0
ASV228	Hypholoma	3_WT_Pi	0
ASV228	Hypholoma	5_NSP_Pi	0
ASV228	Hypholoma	9_CUT3_Pi	0
ASV228	Hypholoma	8_CUT3	0
ASV23	Helicoma	0_NT	1.33922
ASV23	Helicoma	8_CUT3	1.03645
ASV23	Helicoma	2_WT	0.0551453
ASV23	Helicoma	5_NSP_Pi	0.0500542
ASV23	Helicoma	4_NSP	0.0478126
ASV23	Helicoma	6_GPB1	0.0303176
ASV23	Helicoma	9_CUT3_Pi	0.0122961
ASV23	Helicoma	7_GPB1_Pi	0.0080457
ASV23	Helicoma	3_WT_Pi	0
ASV23	Helicoma	1_NT_Pi	0
ASV230	Neodevriesia	2_WT	0.0680919
ASV230	Neodevriesia	6_GPB1	0.0408427
ASV230	Neodevriesia	8_CUT3	0
ASV230	Neodevriesia	0_NT	0
ASV230	Neodevriesia	9_CUT3_Pi	0
ASV230	Neodevriesia	4_NSP	0
ASV230	Neodevriesia	1_NT_Pi	0
ASV230	Neodevriesia	3_WT_Pi	0
ASV230	Neodevriesia	7_GPB1_Pi	0
ASV230	Neodevriesia	5_NSP_Pi	0
ASV231	Purpureocillium	6_GPB1	0.0251953
ASV231	Purpureocillium	4_NSP	0.0147
ASV231	Purpureocillium	9_CUT3_Pi	0.0027873
ASV231	Purpureocillium	8_CUT3	0
ASV231	Purpureocillium	2_WT	0
ASV231	Purpureocillium	1_NT_Pi	0
ASV231	Purpureocillium	3_WT_Pi	0
ASV231	Purpureocillium	7_GPB1_Pi	0
ASV231	Purpureocillium	0_NT	0
ASV231	Purpureocillium	5_NSP_Pi	0
ASV233	Golovinomyces	8_CUT3	0.0339819
ASV233	Golovinomyces	2_WT	0.0169661
ASV233	Golovinomyces	0_NT	0.00604052
ASV233	Golovinomyces	7_GPB1_Pi	0
ASV233	Golovinomyces	3_WT_Pi	0
ASV233	Golovinomyces	1_NT_Pi	0
ASV233	Golovinomyces	6_GPB1	0
ASV233	Golovinomyces	9_CUT3_Pi	0
ASV233	Golovinomyces	4_NSP	0
ASV233	Golovinomyces	5_NSP_Pi	0
ASV24	Periconia	9_CUT3_Pi	1.71678
ASV24	Periconia	2_WT	0.51317
ASV24	Periconia	1_NT_Pi	0.460778
ASV24	Periconia	4_NSP	0.381551
ASV24	Periconia	7_GPB1_Pi	0.376487
ASV24	Periconia	5_NSP_Pi	0.374515
ASV24	Periconia	3_WT_Pi	0.19256
ASV24	Periconia	6_GPB1	0.161976
ASV24	Periconia	8_CUT3	0.12491
ASV24	Periconia	0_NT	0.112687
ASV242	Pyxidiophora	2_WT	0.0361405
ASV242	Pyxidiophora	7_GPB1_Pi	0
ASV242	Pyxidiophora	9_CUT3_Pi	0
ASV242	Pyxidiophora	6_GPB1	0
ASV242	Pyxidiophora	0_NT	0
ASV242	Pyxidiophora	8_CUT3	0
ASV242	Pyxidiophora	1_NT_Pi	0
ASV242	Pyxidiophora	4_NSP	0
ASV242	Pyxidiophora	5_NSP_Pi	0
ASV242	Pyxidiophora	3_WT_Pi	0
ASV245	Curvibasidium	5_NSP_Pi	0.086877
ASV245	Curvibasidium	9_CUT3_Pi	0
ASV245	Curvibasidium	0_NT	0
ASV245	Curvibasidium	6_GPB1	0
ASV245	Curvibasidium	3_WT_Pi	0
ASV245	Curvibasidium	4_NSP	0
ASV245	Curvibasidium	8_CUT3	0
ASV245	Curvibasidium	2_WT	0
ASV245	Curvibasidium	1_NT_Pi	0
ASV245	Curvibasidium	7_GPB1_Pi	0
ASV25	Vishniacozyma	2_WT	1.46455
ASV25	Vishniacozyma	6_GPB1	1.17447
ASV25	Vishniacozyma	8_CUT3	1.06025
ASV25	Vishniacozyma	9_CUT3_Pi	0.922067
ASV25	Vishniacozyma	3_WT_Pi	0.906617
ASV25	Vishniacozyma	0_NT	0.860258
ASV25	Vishniacozyma	5_NSP_Pi	0.771341
ASV25	Vishniacozyma	7_GPB1_Pi	0.516562
ASV25	Vishniacozyma	1_NT_Pi	0.445014
ASV25	Vishniacozyma	4_NSP	0.430612
ASV251	Pyrenophora	6_GPB1	0.0263335
ASV251	Pyrenophora	3_WT_Pi	0.0222694
ASV251	Pyrenophora	0_NT	0
ASV251	Pyrenophora	1_NT_Pi	0
ASV251	Pyrenophora	2_WT	0
ASV251	Pyrenophora	8_CUT3	0
ASV251	Pyrenophora	9_CUT3_Pi	0
ASV251	Pyrenophora	7_GPB1_Pi	0
ASV251	Pyrenophora	5_NSP_Pi	0
ASV251	Pyrenophora	4_NSP	0
ASV253	Leptospora	6_GPB1	0.0188202
ASV253	Leptospora	0_NT	0.0131983
ASV253	Leptospora	5_NSP_Pi	0
ASV253	Leptospora	1_NT_Pi	0
ASV253	Leptospora	4_NSP	0
ASV253	Leptospora	2_WT	0
ASV253	Leptospora	3_WT_Pi	0
ASV253	Leptospora	8_CUT3	0
ASV253	Leptospora	9_CUT3_Pi	0
ASV253	Leptospora	7_GPB1_Pi	0
ASV254	Neoascochyta	2_WT	0.031202
ASV254	Neoascochyta	4_NSP	0
ASV254	Neoascochyta	7_GPB1_Pi	0
ASV254	Neoascochyta	9_CUT3_Pi	0
ASV254	Neoascochyta	0_NT	0
ASV254	Neoascochyta	5_NSP_Pi	0
ASV254	Neoascochyta	6_GPB1	0
ASV254	Neoascochyta	1_NT_Pi	0
ASV254	Neoascochyta	8_CUT3	0
ASV254	Neoascochyta	3_WT_Pi	0
ASV255	Talaromyces	3_WT_Pi	0.089344
ASV255	Talaromyces	5_NSP_Pi	0.0417188
ASV255	Talaromyces	4_NSP	0.0146789
ASV255	Talaromyces	7_GPB1_Pi	0.00933782
ASV255	Talaromyces	0_NT	0
ASV255	Talaromyces	8_CUT3	0
ASV255	Talaromyces	6_GPB1	0
ASV255	Talaromyces	1_NT_Pi	0
ASV255	Talaromyces	2_WT	0
ASV255	Talaromyces	9_CUT3_Pi	0
ASV258	Tricellula	6_GPB1	0.0331813
ASV258	Tricellula	4_NSP	0.0189
ASV258	Tricellula	5_NSP_Pi	0
ASV258	Tricellula	0_NT	0
ASV258	Tricellula	3_WT_Pi	0
ASV258	Tricellula	9_CUT3_Pi	0
ASV258	Tricellula	1_NT_Pi	0
ASV258	Tricellula	7_GPB1_Pi	0
ASV258	Tricellula	2_WT	0
ASV258	Tricellula	8_CUT3	0
ASV259	Constantinomyces	9_CUT3_Pi	0.0627143
ASV259	Constantinomyces	3_WT_Pi	0
ASV259	Constantinomyces	2_WT	0
ASV259	Constantinomyces	4_NSP	0
ASV259	Constantinomyces	1_NT_Pi	0
ASV259	Constantinomyces	8_CUT3	0
ASV259	Constantinomyces	6_GPB1	0
ASV259	Constantinomyces	7_GPB1_Pi	0
ASV259	Constantinomyces	5_NSP_Pi	0
ASV259	Constantinomyces	0_NT	0
ASV260	Setophoma	0_NT	0.0328712
ASV260	Setophoma	6_GPB1	0.0263335
ASV260	Setophoma	9_CUT3_Pi	0.0121399
ASV260	Setophoma	4_NSP	0.00715173
ASV260	Setophoma	8_CUT3	0
ASV260	Setophoma	7_GPB1_Pi	0
ASV260	Setophoma	3_WT_Pi	0
ASV260	Setophoma	5_NSP_Pi	0
ASV260	Setophoma	1_NT_Pi	0
ASV260	Setophoma	2_WT	0
ASV262	Buckleyzyma	2_WT	0.050985
ASV262	Buckleyzyma	0_NT	0.0113879
ASV262	Buckleyzyma	6_GPB1	0
ASV262	Buckleyzyma	1_NT_Pi	0
ASV262	Buckleyzyma	8_CUT3	0
ASV262	Buckleyzyma	3_WT_Pi	0
ASV262	Buckleyzyma	7_GPB1_Pi	0
ASV262	Buckleyzyma	4_NSP	0
ASV262	Buckleyzyma	9_CUT3_Pi	0
ASV262	Buckleyzyma	5_NSP_Pi	0
ASV268	Taphrina	1_NT_Pi	0.132975
ASV268	Taphrina	9_CUT3_Pi	0.0314233
ASV268	Taphrina	8_CUT3	0.0035684
ASV268	Taphrina	2_WT	0.00343147
ASV268	Taphrina	0_NT	0.00178937
ASV268	Taphrina	6_GPB1	0
ASV268	Taphrina	4_NSP	0
ASV268	Taphrina	5_NSP_Pi	0
ASV268	Taphrina	3_WT_Pi	0
ASV268	Taphrina	7_GPB1_Pi	0
ASV270	Scytalidium	0_NT	0.0280685
ASV270	Scytalidium	9_CUT3_Pi	0.0102226
ASV270	Scytalidium	2_WT	0
ASV270	Scytalidium	1_NT_Pi	0
ASV270	Scytalidium	3_WT_Pi	0
ASV270	Scytalidium	4_NSP	0
ASV270	Scytalidium	8_CUT3	0
ASV270	Scytalidium	5_NSP_Pi	0
ASV270	Scytalidium	6_GPB1	0
ASV270	Scytalidium	7_GPB1_Pi	0
ASV272	Ustilaginaceae_gen	6_GPB1	0.0483528
ASV272	Ustilaginaceae_gen	2_WT	0
ASV272	Ustilaginaceae_gen	8_CUT3	0
ASV272	Ustilaginaceae_gen	7_GPB1_Pi	0
ASV272	Ustilaginaceae_gen	1_NT_Pi	0
ASV272	Ustilaginaceae_gen	5_NSP_Pi	0
ASV272	Ustilaginaceae_gen	3_WT_Pi	0
ASV272	Ustilaginaceae_gen	9_CUT3_Pi	0
ASV272	Ustilaginaceae_gen	0_NT	0
ASV272	Ustilaginaceae_gen	4_NSP	0
ASV274	Trametes	0_NT	0.0220538
ASV274	Trametes	6_GPB1	0.0208963
ASV274	Trametes	4_NSP	0.0136973
ASV274	Trametes	9_CUT3_Pi	0
ASV274	Trametes	2_WT	0
ASV274	Trametes	3_WT_Pi	0
ASV274	Trametes	8_CUT3	0
ASV274	Trametes	7_GPB1_Pi	0
ASV274	Trametes	5_NSP_Pi	0
ASV274	Trametes	1_NT_Pi	0
ASV275	Bionectria	2_WT	0.00840477
ASV275	Bionectria	8_CUT3	0.00671772
ASV275	Bionectria	4_NSP	0.00446983
ASV275	Bionectria	7_GPB1_Pi	0
ASV275	Bionectria	9_CUT3_Pi	0
ASV275	Bionectria	6_GPB1	0
ASV275	Bionectria	1_NT_Pi	0
ASV275	Bionectria	3_WT_Pi	0
ASV275	Bionectria	0_NT	0
ASV275	Bionectria	5_NSP_Pi	0
ASV278	Erythrobasidium	6_GPB1	0.0350247
ASV278	Erythrobasidium	9_CUT3_Pi	0.0236921
ASV278	Erythrobasidium	1_NT_Pi	0
ASV278	Erythrobasidium	0_NT	0
ASV278	Erythrobasidium	8_CUT3	0
ASV278	Erythrobasidium	7_GPB1_Pi	0
ASV278	Erythrobasidium	4_NSP	0
ASV278	Erythrobasidium	3_WT_Pi	0
ASV278	Erythrobasidium	2_WT	0
ASV278	Erythrobasidium	5_NSP_Pi	0
ASV279	Mortierella	3_WT_Pi	0.0801887
ASV279	Mortierella	6_GPB1	0.0154036
ASV279	Mortierella	8_CUT3	0
ASV279	Mortierella	1_NT_Pi	0
ASV279	Mortierella	0_NT	0
ASV279	Mortierella	4_NSP	0
ASV279	Mortierella	9_CUT3_Pi	0
ASV279	Mortierella	2_WT	0
ASV279	Mortierella	5_NSP_Pi	0
ASV279	Mortierella	7_GPB1_Pi	0
ASV281	Hymenochaetales_gen	0_NT	0.031069
ASV281	Hymenochaetales_gen	4_NSP	0
ASV281	Hymenochaetales_gen	5_NSP_Pi	0
ASV281	Hymenochaetales_gen	8_CUT3	0
ASV281	Hymenochaetales_gen	3_WT_Pi	0
ASV281	Hymenochaetales_gen	9_CUT3_Pi	0
ASV281	Hymenochaetales_gen	6_GPB1	0
ASV281	Hymenochaetales_gen	7_GPB1_Pi	0
ASV281	Hymenochaetales_gen	2_WT	0
ASV281	Hymenochaetales_gen	1_NT_Pi	0
ASV283	Petriella	0_NT	0.0481038
ASV283	Petriella	5_NSP_Pi	0
ASV283	Petriella	8_CUT3	0
ASV283	Petriella	3_WT_Pi	0
ASV283	Petriella	2_WT	0
ASV283	Petriella	9_CUT3_Pi	0
ASV283	Petriella	6_GPB1	0
ASV283	Petriella	1_NT_Pi	0
ASV283	Petriella	7_GPB1_Pi	0
ASV283	Petriella	4_NSP	0
ASV284	Skeletocutis	9_CUT3_Pi	0.026993
ASV284	Skeletocutis	7_GPB1_Pi	0
ASV284	Skeletocutis	2_WT	0
ASV284	Skeletocutis	0_NT	0
ASV284	Skeletocutis	1_NT_Pi	0
ASV284	Skeletocutis	4_NSP	0
ASV284	Skeletocutis	8_CUT3	0
ASV284	Skeletocutis	6_GPB1	0
ASV284	Skeletocutis	5_NSP_Pi	0
ASV284	Skeletocutis	3_WT_Pi	0
ASV288	Erysiphe	5_NSP_Pi	0.0749438
ASV288	Erysiphe	2_WT	0.0347189
ASV288	Erysiphe	6_GPB1	0.021546
ASV288	Erysiphe	7_GPB1_Pi	0.0073381
ASV288	Erysiphe	9_CUT3_Pi	0
ASV288	Erysiphe	0_NT	0
ASV288	Erysiphe	8_CUT3	0
ASV288	Erysiphe	3_WT_Pi	0
ASV288	Erysiphe	1_NT_Pi	0
ASV288	Erysiphe	4_NSP	0
ASV289	Cadophora	2_WT	0.0251075
ASV289	Cadophora	0_NT	0.00565643
ASV289	Cadophora	9_CUT3_Pi	0.0027873
ASV289	Cadophora	6_GPB1	0
ASV289	Cadophora	1_NT_Pi	0
ASV289	Cadophora	4_NSP	0
ASV289	Cadophora	5_NSP_Pi	0
ASV289	Cadophora	7_GPB1_Pi	0
ASV289	Cadophora	8_CUT3	0
ASV289	Cadophora	3_WT_Pi	0
ASV3	Cystobasidium	3_WT_Pi	18.172
ASV3	Cystobasidium	6_GPB1	14.7207
ASV3	Cystobasidium	0_NT	12.333
ASV3	Cystobasidium	4_NSP	11.5601
ASV3	Cystobasidium	2_WT	10.7154
ASV3	Cystobasidium	8_CUT3	8.92942
ASV3	Cystobasidium	7_GPB1_Pi	7.0396
ASV3	Cystobasidium	5_NSP_Pi	6.70331
ASV3	Cystobasidium	1_NT_Pi	4.11936
ASV3	Cystobasidium	9_CUT3_Pi	2.71738
ASV301	Aspergillus	7_GPB1_Pi	0.0689138
ASV301	Aspergillus	4_NSP	0.0338535
ASV301	Aspergillus	6_GPB1	0.0295024
ASV301	Aspergillus	2_WT	0.0197697
ASV301	Aspergillus	8_CUT3	0.0115973
ASV301	Aspergillus	0_NT	0.00352147
ASV301	Aspergillus	3_WT_Pi	0
ASV301	Aspergillus	9_CUT3_Pi	0
ASV301	Aspergillus	1_NT_Pi	0
ASV301	Aspergillus	5_NSP_Pi	0
ASV302	Acremonium	3_WT_Pi	0.0248893
ASV302	Acremonium	2_WT	0.0131609
ASV302	Acremonium	4_NSP	0.00599259
ASV302	Acremonium	9_CUT3_Pi	0.00404662
ASV302	Acremonium	6_GPB1	0
ASV302	Acremonium	8_CUT3	0
ASV302	Acremonium	1_NT_Pi	0
ASV302	Acremonium	5_NSP_Pi	0
ASV302	Acremonium	7_GPB1_Pi	0
ASV302	Acremonium	0_NT	0
ASV303	Zasmidium	0_NT	0.0210514
ASV303	Zasmidium	9_CUT3_Pi	0
ASV303	Zasmidium	8_CUT3	0
ASV303	Zasmidium	5_NSP_Pi	0
ASV303	Zasmidium	6_GPB1	0
ASV303	Zasmidium	1_NT_Pi	0
ASV303	Zasmidium	2_WT	0
ASV303	Zasmidium	3_WT_Pi	0
ASV303	Zasmidium	4_NSP	0
ASV303	Zasmidium	7_GPB1_Pi	0
ASV307	Hannaella	8_CUT3	0.0115973
ASV307	Hannaella	4_NSP	0
ASV307	Hannaella	3_WT_Pi	0
ASV307	Hannaella	0_NT	0
ASV307	Hannaella	5_NSP_Pi	0
ASV307	Hannaella	6_GPB1	0
ASV307	Hannaella	9_CUT3_Pi	0
ASV307	Hannaella	1_NT_Pi	0
ASV307	Hannaella	2_WT	0
ASV307	Hannaella	7_GPB1_Pi	0
ASV308	Plectosphaerella	8_CUT3	0.0389448
ASV308	Plectosphaerella	0_NT	0.00848464
ASV308	Plectosphaerella	5_NSP_Pi	0
ASV308	Plectosphaerella	3_WT_Pi	0
ASV308	Plectosphaerella	7_GPB1_Pi	0
ASV308	Plectosphaerella	2_WT	0
ASV308	Plectosphaerella	6_GPB1	0
ASV308	Plectosphaerella	4_NSP	0
ASV308	Plectosphaerella	1_NT_Pi	0
ASV308	Plectosphaerella	9_CUT3_Pi	0
ASV317	Kockovaella	8_CUT3	0.0361753
ASV317	Kockovaella	3_WT_Pi	0
ASV317	Kockovaella	9_CUT3_Pi	0
ASV317	Kockovaella	2_WT	0
ASV317	Kockovaella	7_GPB1_Pi	0
ASV317	Kockovaella	1_NT_Pi	0
ASV317	Kockovaella	0_NT	0
ASV317	Kockovaella	5_NSP_Pi	0
ASV317	Kockovaella	4_NSP	0
ASV317	Kockovaella	6_GPB1	0
ASV331	Junghuhnia	7_GPB1_Pi	0.0256834
ASV331	Junghuhnia	0_NT	0
ASV331	Junghuhnia	1_NT_Pi	0
ASV331	Junghuhnia	9_CUT3_Pi	0
ASV331	Junghuhnia	8_CUT3	0
ASV331	Junghuhnia	2_WT	0
ASV331	Junghuhnia	4_NSP	0
ASV331	Junghuhnia	6_GPB1	0
ASV331	Junghuhnia	3_WT_Pi	0
ASV331	Junghuhnia	5_NSP_Pi	0
ASV337	Caloplaca	4_NSP	0.0265625
ASV337	Caloplaca	5_NSP_Pi	0
ASV337	Caloplaca	8_CUT3	0
ASV337	Caloplaca	2_WT	0
ASV337	Caloplaca	9_CUT3_Pi	0
ASV337	Caloplaca	3_WT_Pi	0
ASV337	Caloplaca	6_GPB1	0
ASV337	Caloplaca	0_NT	0
ASV337	Caloplaca	1_NT_Pi	0
ASV337	Caloplaca	7_GPB1_Pi	0
ASV341	Antrodiella	8_CUT3	0.0255167
ASV341	Antrodiella	4_NSP	0
ASV341	Antrodiella	0_NT	0
ASV341	Antrodiella	7_GPB1_Pi	0
ASV341	Antrodiella	6_GPB1	0
ASV341	Antrodiella	5_NSP_Pi	0
ASV341	Antrodiella	2_WT	0
ASV341	Antrodiella	1_NT_Pi	0
ASV341	Antrodiella	9_CUT3_Pi	0
ASV341	Antrodiella	3_WT_Pi	0
ASV343	Farysia	9_CUT3_Pi	0.0314233
ASV343	Farysia	6_GPB1	0
ASV343	Farysia	1_NT_Pi	0
ASV343	Farysia	5_NSP_Pi	0
ASV343	Farysia	7_GPB1_Pi	0
ASV343	Farysia	4_NSP	0
ASV343	Farysia	0_NT	0
ASV343	Farysia	2_WT	0
ASV343	Farysia	3_WT_Pi	0
ASV343	Farysia	8_CUT3	0
ASV344	Leptobacillium	1_NT_Pi	0.0552966
ASV344	Leptobacillium	0_NT	0
ASV344	Leptobacillium	5_NSP_Pi	0
ASV344	Leptobacillium	6_GPB1	0
ASV344	Leptobacillium	9_CUT3_Pi	0
ASV344	Leptobacillium	7_GPB1_Pi	0
ASV344	Leptobacillium	2_WT	0
ASV344	Leptobacillium	8_CUT3	0
ASV344	Leptobacillium	4_NSP	0
ASV344	Leptobacillium	3_WT_Pi	0
ASV35	Aureobasidium	6_GPB1	1.11293
ASV35	Aureobasidium	1_NT_Pi	0.144381
ASV35	Aureobasidium	5_NSP_Pi	0.114727
ASV35	Aureobasidium	2_WT	0.112667
ASV35	Aureobasidium	9_CUT3_Pi	0.0867978
ASV35	Aureobasidium	8_CUT3	0.076146
ASV35	Aureobasidium	3_WT_Pi	0.0503145
ASV35	Aureobasidium	0_NT	0.035442
ASV35	Aureobasidium	4_NSP	0.0224671
ASV35	Aureobasidium	7_GPB1_Pi	0.00967065
ASV350	Acrostalagmus	8_CUT3	0.0247051
ASV350	Acrostalagmus	6_GPB1	0
ASV350	Acrostalagmus	0_NT	0
ASV350	Acrostalagmus	1_NT_Pi	0
ASV350	Acrostalagmus	4_NSP	0
ASV350	Acrostalagmus	7_GPB1_Pi	0
ASV350	Acrostalagmus	2_WT	0
ASV350	Acrostalagmus	9_CUT3_Pi	0
ASV350	Acrostalagmus	3_WT_Pi	0
ASV350	Acrostalagmus	5_NSP_Pi	0
ASV36	Alternaria	6_GPB1	1.70699
ASV36	Alternaria	2_WT	1.09709
ASV36	Alternaria	0_NT	0.732175
ASV36	Alternaria	9_CUT3_Pi	0.55667
ASV36	Alternaria	4_NSP	0.355919
ASV36	Alternaria	8_CUT3	0.275891
ASV36	Alternaria	1_NT_Pi	0.185082
ASV36	Alternaria	5_NSP_Pi	0.0588837
ASV36	Alternaria	7_GPB1_Pi	0.0215725
ASV36	Alternaria	3_WT_Pi	0
ASV361	Apenidiella	4_NSP	0.0189067
ASV361	Apenidiella	0_NT	0
ASV361	Apenidiella	7_GPB1_Pi	0
ASV361	Apenidiella	9_CUT3_Pi	0
ASV361	Apenidiella	6_GPB1	0
ASV361	Apenidiella	3_WT_Pi	0
ASV361	Apenidiella	1_NT_Pi	0
ASV361	Apenidiella	8_CUT3	0
ASV361	Apenidiella	2_WT	0
ASV361	Apenidiella	5_NSP_Pi	0
ASV367	Emericellopsis	0_NT	0.0130318
ASV367	Emericellopsis	6_GPB1	0
ASV367	Emericellopsis	2_WT	0
ASV367	Emericellopsis	3_WT_Pi	0
ASV367	Emericellopsis	8_CUT3	0
ASV367	Emericellopsis	9_CUT3_Pi	0
ASV367	Emericellopsis	7_GPB1_Pi	0
ASV367	Emericellopsis	5_NSP_Pi	0
ASV367	Emericellopsis	1_NT_Pi	0
ASV367	Emericellopsis	4_NSP	0
ASV372	Annulatascaceae_gen	3_WT_Pi	0.0319444
ASV372	Annulatascaceae_gen	0_NT	0
ASV372	Annulatascaceae_gen	6_GPB1	0
ASV372	Annulatascaceae_gen	4_NSP	0
ASV372	Annulatascaceae_gen	9_CUT3_Pi	0
ASV372	Annulatascaceae_gen	7_GPB1_Pi	0
ASV372	Annulatascaceae_gen	1_NT_Pi	0
ASV372	Annulatascaceae_gen	5_NSP_Pi	0
ASV372	Annulatascaceae_gen	2_WT	0
ASV372	Annulatascaceae_gen	8_CUT3	0
ASV381	Conlarium	0_NT	0.0103552
ASV381	Conlarium	5_NSP_Pi	0.00693924
ASV381	Conlarium	4_NSP	0
ASV381	Conlarium	7_GPB1_Pi	0
ASV381	Conlarium	1_NT_Pi	0
ASV381	Conlarium	8_CUT3	0
ASV381	Conlarium	6_GPB1	0
ASV381	Conlarium	3_WT_Pi	0
ASV381	Conlarium	2_WT	0
ASV381	Conlarium	9_CUT3_Pi	0
ASV384	Brevicellicium	0_NT	0.0201161
ASV384	Brevicellicium	4_NSP	0
ASV384	Brevicellicium	6_GPB1	0
ASV384	Brevicellicium	2_WT	0
ASV384	Brevicellicium	3_WT_Pi	0
ASV384	Brevicellicium	5_NSP_Pi	0
ASV384	Brevicellicium	7_GPB1_Pi	0
ASV384	Brevicellicium	1_NT_Pi	0
ASV384	Brevicellicium	8_CUT3	0
ASV384	Brevicellicium	9_CUT3_Pi	0
ASV385	Phaeosphaeriaceae_gen	2_WT	0.0236128
ASV385	Phaeosphaeriaceae_gen	6_GPB1	0
ASV385	Phaeosphaeriaceae_gen	1_NT_Pi	0
ASV385	Phaeosphaeriaceae_gen	3_WT_Pi	0
ASV385	Phaeosphaeriaceae_gen	5_NSP_Pi	0
ASV385	Phaeosphaeriaceae_gen	0_NT	0
ASV385	Phaeosphaeriaceae_gen	4_NSP	0
ASV385	Phaeosphaeriaceae_gen	8_CUT3	0
ASV385	Phaeosphaeriaceae_gen	9_CUT3_Pi	0
ASV385	Phaeosphaeriaceae_gen	7_GPB1_Pi	0
ASV386	Rhizoctonia	8_CUT3	0.0244066
ASV386	Rhizoctonia	3_WT_Pi	0
ASV386	Rhizoctonia	9_CUT3_Pi	0
ASV386	Rhizoctonia	5_NSP_Pi	0
ASV386	Rhizoctonia	7_GPB1_Pi	0
ASV386	Rhizoctonia	0_NT	0
ASV386	Rhizoctonia	2_WT	0
ASV386	Rhizoctonia	1_NT_Pi	0
ASV386	Rhizoctonia	4_NSP	0
ASV386	Rhizoctonia	6_GPB1	0
ASV391	Corticium	6_GPB1	0.017924
ASV391	Corticium	9_CUT3_Pi	0
ASV391	Corticium	5_NSP_Pi	0
ASV391	Corticium	7_GPB1_Pi	0
ASV391	Corticium	1_NT_Pi	0
ASV391	Corticium	0_NT	0
ASV391	Corticium	4_NSP	0
ASV391	Corticium	3_WT_Pi	0
ASV391	Corticium	8_CUT3	0
ASV391	Corticium	2_WT	0
ASV392	Suillus	9_CUT3_Pi	0.0243346
ASV392	Suillus	6_GPB1	0
ASV392	Suillus	4_NSP	0
ASV392	Suillus	5_NSP_Pi	0
ASV392	Suillus	8_CUT3	0
ASV392	Suillus	1_NT_Pi	0
ASV392	Suillus	3_WT_Pi	0
ASV392	Suillus	7_GPB1_Pi	0
ASV392	Suillus	0_NT	0
ASV392	Suillus	2_WT	0
ASV399	Agaricus	5_NSP_Pi	0.0327791
ASV399	Agaricus	3_WT_Pi	0.0288192
ASV399	Agaricus	8_CUT3	0.0035684
ASV399	Agaricus	4_NSP	0
ASV399	Agaricus	6_GPB1	0
ASV399	Agaricus	7_GPB1_Pi	0
ASV399	Agaricus	2_WT	0
ASV399	Agaricus	9_CUT3_Pi	0
ASV399	Agaricus	1_NT_Pi	0
ASV399	Agaricus	0_NT	0
ASV401	Bullera	2_WT	0.00686295
ASV401	Bullera	0_NT	0
ASV401	Bullera	6_GPB1	0
ASV401	Bullera	4_NSP	0
ASV401	Bullera	7_GPB1_Pi	0
ASV401	Bullera	9_CUT3_Pi	0
ASV401	Bullera	5_NSP_Pi	0
ASV401	Bullera	1_NT_Pi	0
ASV401	Bullera	8_CUT3	0
ASV401	Bullera	3_WT_Pi	0
ASV402	Oidiodendron	0_NT	0.00949225
ASV402	Oidiodendron	2_WT	0
ASV402	Oidiodendron	3_WT_Pi	0
ASV402	Oidiodendron	1_NT_Pi	0
ASV402	Oidiodendron	6_GPB1	0
ASV402	Oidiodendron	9_CUT3_Pi	0
ASV402	Oidiodendron	7_GPB1_Pi	0
ASV402	Oidiodendron	5_NSP_Pi	0
ASV402	Oidiodendron	8_CUT3	0
ASV402	Oidiodendron	4_NSP	0
ASV403	Phyllozyma	2_WT	0.00343147
ASV403	Phyllozyma	7_GPB1_Pi	0
ASV403	Phyllozyma	9_CUT3_Pi	0
ASV403	Phyllozyma	0_NT	0
ASV403	Phyllozyma	6_GPB1	0
ASV403	Phyllozyma	4_NSP	0
ASV403	Phyllozyma	1_NT_Pi	0
ASV403	Phyllozyma	8_CUT3	0
ASV403	Phyllozyma	3_WT_Pi	0
ASV403	Phyllozyma	5_NSP_Pi	0
ASV406	Retiarius	8_CUT3	0.0080289
ASV406	Retiarius	0_NT	0
ASV406	Retiarius	1_NT_Pi	0
ASV406	Retiarius	6_GPB1	0
ASV406	Retiarius	7_GPB1_Pi	0
ASV406	Retiarius	4_NSP	0
ASV406	Retiarius	3_WT_Pi	0
ASV406	Retiarius	9_CUT3_Pi	0
ASV406	Retiarius	5_NSP_Pi	0
ASV406	Retiarius	2_WT	0
ASV407	Monilinia	5_NSP_Pi	0.0216153
ASV407	Monilinia	6_GPB1	0
ASV407	Monilinia	2_WT	0
ASV407	Monilinia	3_WT_Pi	0
ASV407	Monilinia	4_NSP	0
ASV407	Monilinia	1_NT_Pi	0
ASV407	Monilinia	0_NT	0
ASV407	Monilinia	7_GPB1_Pi	0
ASV407	Monilinia	9_CUT3_Pi	0
ASV407	Monilinia	8_CUT3	0
ASV408	Castanediella	4_NSP	0.0171879
ASV408	Castanediella	0_NT	0
ASV408	Castanediella	8_CUT3	0
ASV408	Castanediella	6_GPB1	0
ASV408	Castanediella	1_NT_Pi	0
ASV408	Castanediella	2_WT	0
ASV408	Castanediella	3_WT_Pi	0
ASV408	Castanediella	7_GPB1_Pi	0
ASV408	Castanediella	9_CUT3_Pi	0
ASV408	Castanediella	5_NSP_Pi	0
ASV413	Nadsonia	5_NSP_Pi	0.0165293
ASV413	Nadsonia	6_GPB1	0
ASV413	Nadsonia	7_GPB1_Pi	0
ASV413	Nadsonia	4_NSP	0
ASV413	Nadsonia	8_CUT3	0
ASV413	Nadsonia	9_CUT3_Pi	0
ASV413	Nadsonia	0_NT	0
ASV413	Nadsonia	1_NT_Pi	0
ASV413	Nadsonia	3_WT_Pi	0
ASV413	Nadsonia	2_WT	0
ASV415	Microstroma	2_WT	0.0195881
ASV415	Microstroma	6_GPB1	0.0119806
ASV415	Microstroma	3_WT_Pi	0
ASV415	Microstroma	1_NT_Pi	0
ASV415	Microstroma	9_CUT3_Pi	0
ASV415	Microstroma	4_NSP	0
ASV415	Microstroma	7_GPB1_Pi	0
ASV415	Microstroma	0_NT	0
ASV415	Microstroma	8_CUT3	0
ASV415	Microstroma	5_NSP_Pi	0
ASV42	Rhodotorula	6_GPB1	1.61274
ASV42	Rhodotorula	9_CUT3_Pi	0.124327
ASV42	Rhodotorula	1_NT_Pi	0.0978871
ASV42	Rhodotorula	4_NSP	0.0525329
ASV42	Rhodotorula	8_CUT3	0.0452723
ASV42	Rhodotorula	2_WT	0.00926264
ASV42	Rhodotorula	5_NSP_Pi	0
ASV42	Rhodotorula	3_WT_Pi	0
ASV42	Rhodotorula	7_GPB1_Pi	0
ASV42	Rhodotorula	0_NT	0
ASV425	Laetiporus	0_NT	0.0122639
ASV425	Laetiporus	7_GPB1_Pi	0
ASV425	Laetiporus	6_GPB1	0
ASV425	Laetiporus	2_WT	0
ASV425	Laetiporus	8_CUT3	0
ASV425	Laetiporus	4_NSP	0
ASV425	Laetiporus	3_WT_Pi	0
ASV425	Laetiporus	5_NSP_Pi	0
ASV425	Laetiporus	9_CUT3_Pi	0
ASV425	Laetiporus	1_NT_Pi	0
ASV430	Trichomonascus	9_CUT3_Pi	0.0163948
ASV430	Trichomonascus	1_NT_Pi	0.00184693
ASV430	Trichomonascus	3_WT_Pi	0
ASV430	Trichomonascus	7_GPB1_Pi	0
ASV430	Trichomonascus	6_GPB1	0
ASV430	Trichomonascus	5_NSP_Pi	0
ASV430	Trichomonascus	8_CUT3	0
ASV430	Trichomonascus	2_WT	0
ASV430	Trichomonascus	4_NSP	0
ASV430	Trichomonascus	0_NT	0
ASV449	Sistotrema	2_WT	0.0250001
ASV449	Sistotrema	7_GPB1_Pi	0.0146762
ASV449	Sistotrema	8_CUT3	0
ASV449	Sistotrema	9_CUT3_Pi	0
ASV449	Sistotrema	3_WT_Pi	0
ASV449	Sistotrema	6_GPB1	0
ASV449	Sistotrema	0_NT	0
ASV449	Sistotrema	5_NSP_Pi	0
ASV449	Sistotrema	1_NT_Pi	0
ASV449	Sistotrema	4_NSP	0
ASV455	Podosphaera	0_NT	0.00963594
ASV455	Podosphaera	6_GPB1	0
ASV455	Podosphaera	3_WT_Pi	0
ASV455	Podosphaera	2_WT	0
ASV455	Podosphaera	7_GPB1_Pi	0
ASV455	Podosphaera	1_NT_Pi	0
ASV455	Podosphaera	4_NSP	0
ASV455	Podosphaera	5_NSP_Pi	0
ASV455	Podosphaera	9_CUT3_Pi	0
ASV455	Podosphaera	8_CUT3	0
ASV459	Microcyclospora	7_GPB1_Pi	0.0234859
ASV459	Microcyclospora	1_NT_Pi	0
ASV459	Microcyclospora	0_NT	0
ASV459	Microcyclospora	6_GPB1	0
ASV459	Microcyclospora	4_NSP	0
ASV459	Microcyclospora	5_NSP_Pi	0
ASV459	Microcyclospora	3_WT_Pi	0
ASV459	Microcyclospora	2_WT	0
ASV459	Microcyclospora	9_CUT3_Pi	0
ASV459	Microcyclospora	8_CUT3	0
ASV468	Myrmecridium	9_CUT3_Pi	0.0167238
ASV468	Myrmecridium	4_NSP	0
ASV468	Myrmecridium	2_WT	0
ASV468	Myrmecridium	3_WT_Pi	0
ASV468	Myrmecridium	0_NT	0
ASV468	Myrmecridium	5_NSP_Pi	0
ASV468	Myrmecridium	6_GPB1	0
ASV468	Myrmecridium	8_CUT3	0
ASV468	Myrmecridium	7_GPB1_Pi	0
ASV468	Myrmecridium	1_NT_Pi	0
ASV47	Pseudopithomyces	4_NSP	0.466388
ASV47	Pseudopithomyces	2_WT	0.310157
ASV47	Pseudopithomyces	3_WT_Pi	0.179167
ASV47	Pseudopithomyces	8_CUT3	0.128263
ASV47	Pseudopithomyces	7_GPB1_Pi	0.0179598
ASV47	Pseudopithomyces	9_CUT3_Pi	0.0167238
ASV47	Pseudopithomyces	0_NT	0.00715749
ASV47	Pseudopithomyces	6_GPB1	0.00664881
ASV47	Pseudopithomyces	5_NSP_Pi	0
ASV47	Pseudopithomyces	1_NT_Pi	0
ASV475	Sugiyamaella	9_CUT3_Pi	0.00894477
ASV475	Sugiyamaella	5_NSP_Pi	0
ASV475	Sugiyamaella	3_WT_Pi	0
ASV475	Sugiyamaella	8_CUT3	0
ASV475	Sugiyamaella	0_NT	0
ASV475	Sugiyamaella	1_NT_Pi	0
ASV475	Sugiyamaella	6_GPB1	0
ASV475	Sugiyamaella	7_GPB1_Pi	0
ASV475	Sugiyamaella	4_NSP	0
ASV475	Sugiyamaella	2_WT	0
ASV482	Stachybotrys	6_GPB1	0.0282399
ASV482	Stachybotrys	1_NT_Pi	0
ASV482	Stachybotrys	4_NSP	0
ASV482	Stachybotrys	0_NT	0
ASV482	Stachybotrys	2_WT	0
ASV482	Stachybotrys	9_CUT3_Pi	0
ASV482	Stachybotrys	8_CUT3	0
ASV482	Stachybotrys	5_NSP_Pi	0
ASV482	Stachybotrys	7_GPB1_Pi	0
ASV482	Stachybotrys	3_WT_Pi	0
ASV484	Chaetasbolisia	6_GPB1	0.00806582
ASV484	Chaetasbolisia	4_NSP	0
ASV484	Chaetasbolisia	0_NT	0
ASV484	Chaetasbolisia	1_NT_Pi	0
ASV484	Chaetasbolisia	8_CUT3	0
ASV484	Chaetasbolisia	7_GPB1_Pi	0
[truncated: 694 more rows]

## Sheet: genus_tg
AsvId	Genus	Sample	Abundance
[truncated: 1,122 more rows]

[truncated: 3 more sheets: species_tp, species_tr, species_tg]
