# Supplementary material for: Phyllosphere microbiome responses to spray-induced gene silencing targeting Phytophthora infestans in potato
Source: NPJ Biofilms Microbiomes. 2026 Jun 15;12:118. doi: 10.1038/s41522-026-01040-5 (PMC13270030; doi:10.1038/s41522-026-01040-5)
Supplement: Supplementary file 11 — Supplementary data S10 [file 41522_2026_1040_MOESM11_ESM.xlsx]

## Sheet: all
Table S9 | Composition (relative abundance) analysis of oomycetes communities across timepoint, treatment and treatment group.
ASVId	Kingdom	Phylum	Class	Order	Family	Genus	Species	Sample	TimePoint	Treatment	TreatmentGroup	Abundance
ASV1	Stramenopila	Oomycota	Oomycetes	Peronosporales	Peronosporales_fam_Incertae_sedis	Phytophthora	Phytophthora_infestans	oomycetes_P49_3_Water_Pi_48	3_WT_Pi_48	3_WT_Pi	1_ND_Pi	96.9259
ASV1	Stramenopila	Oomycota	Oomycetes	Peronosporales	Peronosporales_fam_Incertae_sedis	Phytophthora	Phytophthora_infestans	oomycetes_P51_3_Water_Pi_48	3_WT_Pi_48	3_WT_Pi	1_ND_Pi	96.8354
ASV1	Stramenopila	Oomycota	Oomycetes	Peronosporales	Peronosporales_fam_Incertae_sedis	Phytophthora	Phytophthora_infestans	oomycetes_P57_7_GPB1_Pi_48	7_GPB1_Pi_48	7_GPB1_Pi	5_dsRNA_Pi	96.2929
ASV1	Stramenopila	Oomycota	Oomycetes	Peronosporales	Peronosporales_fam_Incertae_sedis	Phytophthora	Phytophthora_infestans	oomycetes_P63_1_No_Treatment_Pi_72	1_NT_Pi_72	1_NT_Pi	1_ND_Pi	95.66
ASV1	Stramenopila	Oomycota	Oomycetes	Peronosporales	Peronosporales_fam_Incertae_sedis	Phytophthora	Phytophthora_infestans	oomycetes_P46_1_No_Treatment_Pi_48	1_NT_Pi_48	1_NT_Pi	1_ND_Pi	95.208
ASV1	Stramenopila	Oomycota	Oomycetes	Peronosporales	Peronosporales_fam_Incertae_sedis	Phytophthora	Phytophthora_infestans	oomycetes_P54_5_Non_Specific_Pi_48	5_NSP_Pi_48	5_NSP_Pi	3_NSP_Pi	95.208
ASV1	Stramenopila	Oomycota	Oomycetes	Peronosporales	Peronosporales_fam_Incertae_sedis	Phytophthora	Phytophthora_infestans	oomycetes_P74_9_Cut3_Pi_72	9_CUT3_Pi_72	9_CUT3_Pi	5_dsRNA_Pi	94.9367
ASV1	Stramenopila	Oomycota	Oomycetes	Peronosporales	Peronosporales_fam_Incertae_sedis	Phytophthora	Phytophthora_infestans	oomycetes_P53_5_Non_Specific_Pi_48	5_NSP_Pi_48	5_NSP_Pi	3_NSP_Pi	94.7559
ASV1	Stramenopila	Oomycota	Oomycetes	Peronosporales	Peronosporales_fam_Incertae_sedis	Phytophthora	Phytophthora_infestans	oomycetes_P73_9_Cut3_Pi_72	9_CUT3_Pi_72	9_CUT3_Pi	5_dsRNA_Pi	94.6655
ASV1	Stramenopila	Oomycota	Oomycetes	Peronosporales	Peronosporales_fam_Incertae_sedis	Phytophthora	Phytophthora_infestans	oomycetes_P50_3_Water_Pi_48	3_WT_Pi_48	3_WT_Pi	1_ND_Pi	94.6655
ASV1	Stramenopila	Oomycota	Oomycetes	Peronosporales	Peronosporales_fam_Incertae_sedis	Phytophthora	Phytophthora_infestans	oomycetes_P47_1_No_Treatment_Pi_48	1_NT_Pi_48	1_NT_Pi	1_ND_Pi	94.575
ASV1	Stramenopila	Oomycota	Oomycetes	Peronosporales	Peronosporales_fam_Incertae_sedis	Phytophthora	Phytophthora_infestans	oomycetes_P55_7_GPB1_Pi_48	7_GPB1_Pi_48	7_GPB1_Pi	5_dsRNA_Pi	94.575
ASV1	Stramenopila	Oomycota	Oomycetes	Peronosporales	Peronosporales_fam_Incertae_sedis	Phytophthora	Phytophthora_infestans	oomycetes_P61_1_No_Treatment_Pi_72	1_NT_Pi_72	1_NT_Pi	1_ND_Pi	94.4846
ASV1	Stramenopila	Oomycota	Oomycetes	Peronosporales	Peronosporales_fam_Incertae_sedis	Phytophthora	Phytophthora_infestans	oomycetes_P56_7_GPB1_Pi_48	7_GPB1_Pi_48	7_GPB1_Pi	5_dsRNA_Pi	94.2134
ASV1	Stramenopila	Oomycota	Oomycetes	Peronosporales	Peronosporales_fam_Incertae_sedis	Phytophthora	Phytophthora_infestans	oomycetes_P62_1_No_Treatment_Pi_72	1_NT_Pi_72	1_NT_Pi	1_ND_Pi	94.0325
ASV1	Stramenopila	Oomycota	Oomycetes	Peronosporales	Peronosporales_fam_Incertae_sedis	Phytophthora	Phytophthora_infestans	oomycetes_P58_9_Cut3_Pi_48	9_CUT3_Pi_48	9_CUT3_Pi	5_dsRNA_Pi	94.0325
ASV1	Stramenopila	Oomycota	Oomycetes	Peronosporales	Peronosporales_fam_Incertae_sedis	Phytophthora	Phytophthora_infestans	oomycetes_P60_9_Cut3_Pi_48	9_CUT3_Pi_48	9_CUT3_Pi	5_dsRNA_Pi	93.9421
ASV1	Stramenopila	Oomycota	Oomycetes	Peronosporales	Peronosporales_fam_Incertae_sedis	Phytophthora	Phytophthora_infestans	oomycetes_P59_9_Cut3_Pi_48	9_CUT3_Pi_48	9_CUT3_Pi	5_dsRNA_Pi	93.9421
ASV1	Stramenopila	Oomycota	Oomycetes	Peronosporales	Peronosporales_fam_Incertae_sedis	Phytophthora	Phytophthora_infestans	oomycetes_P48_1_No_Treatment_Pi_48	1_NT_Pi_48	1_NT_Pi	1_ND_Pi	93.9421
ASV1	Stramenopila	Oomycota	Oomycetes	Peronosporales	Peronosporales_fam_Incertae_sedis	Phytophthora	Phytophthora_infestans	oomycetes_P68_5_Non_Specific_Pi_72	5_NSP_Pi_72	5_NSP_Pi	3_NSP_Pi	93.8517
ASV1	Stramenopila	Oomycota	Oomycetes	Peronosporales	Peronosporales_fam_Incertae_sedis	Phytophthora	Phytophthora_infestans	oomycetes_P69_5_Non_Specific_Pi_72	5_NSP_Pi_72	5_NSP_Pi	3_NSP_Pi	93.8517
ASV1	Stramenopila	Oomycota	Oomycetes	Peronosporales	Peronosporales_fam_Incertae_sedis	Phytophthora	Phytophthora_infestans	oomycetes_P67_5_Non_Specific_Pi_72	5_NSP_Pi_72	5_NSP_Pi	3_NSP_Pi	93.7613
ASV1	Stramenopila	Oomycota	Oomycetes	Peronosporales	Peronosporales_fam_Incertae_sedis	Phytophthora	Phytophthora_infestans	oomycetes_P75_9_Cut3_Pi_72	9_CUT3_Pi_72	9_CUT3_Pi	5_dsRNA_Pi	93.6709
ASV1	Stramenopila	Oomycota	Oomycetes	Peronosporales	Peronosporales_fam_Incertae_sedis	Phytophthora	Phytophthora_infestans	oomycetes_P70_7_GPB1_Pi_72	7_GPB1_Pi_72	7_GPB1_Pi	5_dsRNA_Pi	92.9476
ASV1	Stramenopila	Oomycota	Oomycetes	Peronosporales	Peronosporales_fam_Incertae_sedis	Phytophthora	Phytophthora_infestans	oomycetes_P52_5_Non_Specific_Pi_48	5_NSP_Pi_48	5_NSP_Pi	3_NSP_Pi	92.5859
ASV1	Stramenopila	Oomycota	Oomycetes	Peronosporales	Peronosporales_fam_Incertae_sedis	Phytophthora	Phytophthora_infestans	oomycetes_P66_3_Water_Pi_72	3_WT_Pi_72	3_WT_Pi	1_ND_Pi	92.0434
ASV1	Stramenopila	Oomycota	Oomycetes	Peronosporales	Peronosporales_fam_Incertae_sedis	Phytophthora	Phytophthora_infestans	oomycetes_P65_3_Water_Pi_72	3_WT_Pi_72	3_WT_Pi	1_ND_Pi	91.6817
ASV1	Stramenopila	Oomycota	Oomycetes	Peronosporales	Peronosporales_fam_Incertae_sedis	Phytophthora	Phytophthora_infestans	oomycetes_P71_7_GPB1_Pi_72	7_GPB1_Pi_72	7_GPB1_Pi	5_dsRNA_Pi	83.5443
ASV10	Stramenopila	Oomycota	Oomycetes	Peronosporales	Peronosporales_fam_Incertae_sedis	Phytophthora	Phytophthora_infestans	oomycetes_P66_3_Water_Pi_72	3_WT_Pi_72	3_WT_Pi	1_ND_Pi	0.361664
ASV10	Stramenopila	Oomycota	Oomycetes	Peronosporales	Peronosporales_fam_Incertae_sedis	Phytophthora	Phytophthora_infestans	oomycetes_P65_3_Water_Pi_72	3_WT_Pi_72	3_WT_Pi	1_ND_Pi	0.271248
ASV10	Stramenopila	Oomycota	Oomycetes	Peronosporales	Peronosporales_fam_Incertae_sedis	Phytophthora	Phytophthora_infestans	oomycetes_P58_9_Cut3_Pi_48	9_CUT3_Pi_48	9_CUT3_Pi	5_dsRNA_Pi	0.271248
ASV10	Stramenopila	Oomycota	Oomycetes	Peronosporales	Peronosporales_fam_Incertae_sedis	Phytophthora	Phytophthora_infestans	oomycetes_P52_5_Non_Specific_Pi_48	5_NSP_Pi_48	5_NSP_Pi	3_NSP_Pi	0.271248
ASV10	Stramenopila	Oomycota	Oomycetes	Peronosporales	Peronosporales_fam_Incertae_sedis	Phytophthora	Phytophthora_infestans	oomycetes_P62_1_No_Treatment_Pi_72	1_NT_Pi_72	1_NT_Pi	1_ND_Pi	0.271248
ASV10	Stramenopila	Oomycota	Oomycetes	Peronosporales	Peronosporales_fam_Incertae_sedis	Phytophthora	Phytophthora_infestans	oomycetes_P63_1_No_Treatment_Pi_72	1_NT_Pi_72	1_NT_Pi	1_ND_Pi	0.180832
ASV10	Stramenopila	Oomycota	Oomycetes	Peronosporales	Peronosporales_fam_Incertae_sedis	Phytophthora	Phytophthora_infestans	oomycetes_P67_5_Non_Specific_Pi_72	5_NSP_Pi_72	5_NSP_Pi	3_NSP_Pi	0.180832
ASV10	Stramenopila	Oomycota	Oomycetes	Peronosporales	Peronosporales_fam_Incertae_sedis	Phytophthora	Phytophthora_infestans	oomycetes_P54_5_Non_Specific_Pi_48	5_NSP_Pi_48	5_NSP_Pi	3_NSP_Pi	0.180832
ASV10	Stramenopila	Oomycota	Oomycetes	Peronosporales	Peronosporales_fam_Incertae_sedis	Phytophthora	Phytophthora_infestans	oomycetes_P68_5_Non_Specific_Pi_72	5_NSP_Pi_72	5_NSP_Pi	3_NSP_Pi	0.180832
ASV10	Stramenopila	Oomycota	Oomycetes	Peronosporales	Peronosporales_fam_Incertae_sedis	Phytophthora	Phytophthora_infestans	oomycetes_P69_5_Non_Specific_Pi_72	5_NSP_Pi_72	5_NSP_Pi	3_NSP_Pi	0.180832
ASV10	Stramenopila	Oomycota	Oomycetes	Peronosporales	Peronosporales_fam_Incertae_sedis	Phytophthora	Phytophthora_infestans	oomycetes_P73_9_Cut3_Pi_72	9_CUT3_Pi_72	9_CUT3_Pi	5_dsRNA_Pi	0.0904159
ASV10	Stramenopila	Oomycota	Oomycetes	Peronosporales	Peronosporales_fam_Incertae_sedis	Phytophthora	Phytophthora_infestans	oomycetes_P55_7_GPB1_Pi_48	7_GPB1_Pi_48	7_GPB1_Pi	5_dsRNA_Pi	0.0904159
ASV10	Stramenopila	Oomycota	Oomycetes	Peronosporales	Peronosporales_fam_Incertae_sedis	Phytophthora	Phytophthora_infestans	oomycetes_P59_9_Cut3_Pi_48	9_CUT3_Pi_48	9_CUT3_Pi	5_dsRNA_Pi	0.0904159
ASV10	Stramenopila	Oomycota	Oomycetes	Peronosporales	Peronosporales_fam_Incertae_sedis	Phytophthora	Phytophthora_infestans	oomycetes_P60_9_Cut3_Pi_48	9_CUT3_Pi_48	9_CUT3_Pi	5_dsRNA_Pi	0.0904159
ASV10	Stramenopila	Oomycota	Oomycetes	Peronosporales	Peronosporales_fam_Incertae_sedis	Phytophthora	Phytophthora_infestans	oomycetes_P57_7_GPB1_Pi_48	7_GPB1_Pi_48	7_GPB1_Pi	5_dsRNA_Pi	0.0904159
ASV10	Stramenopila	Oomycota	Oomycetes	Peronosporales	Peronosporales_fam_Incertae_sedis	Phytophthora	Phytophthora_infestans	oomycetes_P47_1_No_Treatment_Pi_48	1_NT_Pi_48	1_NT_Pi	1_ND_Pi	0.0904159
ASV10	Stramenopila	Oomycota	Oomycetes	Peronosporales	Peronosporales_fam_Incertae_sedis	Phytophthora	Phytophthora_infestans	oomycetes_P49_3_Water_Pi_48	3_WT_Pi_48	3_WT_Pi	1_ND_Pi	0.0904159
ASV10	Stramenopila	Oomycota	Oomycetes	Peronosporales	Peronosporales_fam_Incertae_sedis	Phytophthora	Phytophthora_infestans	oomycetes_P74_9_Cut3_Pi_72	9_CUT3_Pi_72	9_CUT3_Pi	5_dsRNA_Pi	0.0904159
ASV10	Stramenopila	Oomycota	Oomycetes	Peronosporales	Peronosporales_fam_Incertae_sedis	Phytophthora	Phytophthora_infestans	oomycetes_P53_5_Non_Specific_Pi_48	5_NSP_Pi_48	5_NSP_Pi	3_NSP_Pi	0.0904159
ASV10	Stramenopila	Oomycota	Oomycetes	Peronosporales	Peronosporales_fam_Incertae_sedis	Phytophthora	Phytophthora_infestans	oomycetes_P56_7_GPB1_Pi_48	7_GPB1_Pi_48	7_GPB1_Pi	5_dsRNA_Pi	0
ASV10	Stramenopila	Oomycota	Oomycetes	Peronosporales	Peronosporales_fam_Incertae_sedis	Phytophthora	Phytophthora_infestans	oomycetes_P50_3_Water_Pi_48	3_WT_Pi_48	3_WT_Pi	1_ND_Pi	0
ASV10	Stramenopila	Oomycota	Oomycetes	Peronosporales	Peronosporales_fam_Incertae_sedis	Phytophthora	Phytophthora_infestans	oomycetes_P51_3_Water_Pi_48	3_WT_Pi_48	3_WT_Pi	1_ND_Pi	0
ASV10	Stramenopila	Oomycota	Oomycetes	Peronosporales	Peronosporales_fam_Incertae_sedis	Phytophthora	Phytophthora_infestans	oomycetes_P46_1_No_Treatment_Pi_48	1_NT_Pi_48	1_NT_Pi	1_ND_Pi	0
ASV10	Stramenopila	Oomycota	Oomycetes	Peronosporales	Peronosporales_fam_Incertae_sedis	Phytophthora	Phytophthora_infestans	oomycetes_P70_7_GPB1_Pi_72	7_GPB1_Pi_72	7_GPB1_Pi	5_dsRNA_Pi	0
ASV10	Stramenopila	Oomycota	Oomycetes	Peronosporales	Peronosporales_fam_Incertae_sedis	Phytophthora	Phytophthora_infestans	oomycetes_P61_1_No_Treatment_Pi_72	1_NT_Pi_72	1_NT_Pi	1_ND_Pi	0
ASV10	Stramenopila	Oomycota	Oomycetes	Peronosporales	Peronosporales_fam_Incertae_sedis	Phytophthora	Phytophthora_infestans	oomycetes_P71_7_GPB1_Pi_72	7_GPB1_Pi_72	7_GPB1_Pi	5_dsRNA_Pi	0
ASV10	Stramenopila	Oomycota	Oomycetes	Peronosporales	Peronosporales_fam_Incertae_sedis	Phytophthora	Phytophthora_infestans	oomycetes_P48_1_No_Treatment_Pi_48	1_NT_Pi_48	1_NT_Pi	1_ND_Pi	0
ASV10	Stramenopila	Oomycota	Oomycetes	Peronosporales	Peronosporales_fam_Incertae_sedis	Phytophthora	Phytophthora_infestans	oomycetes_P75_9_Cut3_Pi_72	9_CUT3_Pi_72	9_CUT3_Pi	5_dsRNA_Pi	0
ASV11	Stramenopila	Oomycota	Oomycetes	Peronosporales	Peronosporales_fam_Incertae_sedis	Phytophthora	Phytophthora_infestans	oomycetes_P66_3_Water_Pi_72	3_WT_Pi_72	3_WT_Pi	1_ND_Pi	0.45208
ASV11	Stramenopila	Oomycota	Oomycetes	Peronosporales	Peronosporales_fam_Incertae_sedis	Phytophthora	Phytophthora_infestans	oomycetes_P59_9_Cut3_Pi_48	9_CUT3_Pi_48	9_CUT3_Pi	5_dsRNA_Pi	0.361664
ASV11	Stramenopila	Oomycota	Oomycetes	Peronosporales	Peronosporales_fam_Incertae_sedis	Phytophthora	Phytophthora_infestans	oomycetes_P67_5_Non_Specific_Pi_72	5_NSP_Pi_72	5_NSP_Pi	3_NSP_Pi	0.271248
ASV11	Stramenopila	Oomycota	Oomycetes	Peronosporales	Peronosporales_fam_Incertae_sedis	Phytophthora	Phytophthora_infestans	oomycetes_P60_9_Cut3_Pi_48	9_CUT3_Pi_48	9_CUT3_Pi	5_dsRNA_Pi	0.271248
ASV11	Stramenopila	Oomycota	Oomycetes	Peronosporales	Peronosporales_fam_Incertae_sedis	Phytophthora	Phytophthora_infestans	oomycetes_P53_5_Non_Specific_Pi_48	5_NSP_Pi_48	5_NSP_Pi	3_NSP_Pi	0.271248
ASV11	Stramenopila	Oomycota	Oomycetes	Peronosporales	Peronosporales_fam_Incertae_sedis	Phytophthora	Phytophthora_infestans	oomycetes_P49_3_Water_Pi_48	3_WT_Pi_48	3_WT_Pi	1_ND_Pi	0.271248
ASV11	Stramenopila	Oomycota	Oomycetes	Peronosporales	Peronosporales_fam_Incertae_sedis	Phytophthora	Phytophthora_infestans	oomycetes_P50_3_Water_Pi_48	3_WT_Pi_48	3_WT_Pi	1_ND_Pi	0.271248
ASV11	Stramenopila	Oomycota	Oomycetes	Peronosporales	Peronosporales_fam_Incertae_sedis	Phytophthora	Phytophthora_infestans	oomycetes_P58_9_Cut3_Pi_48	9_CUT3_Pi_48	9_CUT3_Pi	5_dsRNA_Pi	0.271248
ASV11	Stramenopila	Oomycota	Oomycetes	Peronosporales	Peronosporales_fam_Incertae_sedis	Phytophthora	Phytophthora_infestans	oomycetes_P68_5_Non_Specific_Pi_72	5_NSP_Pi_72	5_NSP_Pi	3_NSP_Pi	0.180832
ASV11	Stramenopila	Oomycota	Oomycetes	Peronosporales	Peronosporales_fam_Incertae_sedis	Phytophthora	Phytophthora_infestans	oomycetes_P54_5_Non_Specific_Pi_48	5_NSP_Pi_48	5_NSP_Pi	3_NSP_Pi	0.180832
ASV11	Stramenopila	Oomycota	Oomycetes	Peronosporales	Peronosporales_fam_Incertae_sedis	Phytophthora	Phytophthora_infestans	oomycetes_P55_7_GPB1_Pi_48	7_GPB1_Pi_48	7_GPB1_Pi	5_dsRNA_Pi	0.180832
ASV11	Stramenopila	Oomycota	Oomycetes	Peronosporales	Peronosporales_fam_Incertae_sedis	Phytophthora	Phytophthora_infestans	oomycetes_P63_1_No_Treatment_Pi_72	1_NT_Pi_72	1_NT_Pi	1_ND_Pi	0.180832
ASV11	Stramenopila	Oomycota	Oomycetes	Peronosporales	Peronosporales_fam_Incertae_sedis	Phytophthora	Phytophthora_infestans	oomycetes_P69_5_Non_Specific_Pi_72	5_NSP_Pi_72	5_NSP_Pi	3_NSP_Pi	0.180832
ASV11	Stramenopila	Oomycota	Oomycetes	Peronosporales	Peronosporales_fam_Incertae_sedis	Phytophthora	Phytophthora_infestans	oomycetes_P56_7_GPB1_Pi_48	7_GPB1_Pi_48	7_GPB1_Pi	5_dsRNA_Pi	0.0904159
ASV11	Stramenopila	Oomycota	Oomycetes	Peronosporales	Peronosporales_fam_Incertae_sedis	Phytophthora	Phytophthora_infestans	oomycetes_P62_1_No_Treatment_Pi_72	1_NT_Pi_72	1_NT_Pi	1_ND_Pi	0.0904159
ASV11	Stramenopila	Oomycota	Oomycetes	Peronosporales	Peronosporales_fam_Incertae_sedis	Phytophthora	Phytophthora_infestans	oomycetes_P74_9_Cut3_Pi_72	9_CUT3_Pi_72	9_CUT3_Pi	5_dsRNA_Pi	0.0904159
ASV11	Stramenopila	Oomycota	Oomycetes	Peronosporales	Peronosporales_fam_Incertae_sedis	Phytophthora	Phytophthora_infestans	oomycetes_P73_9_Cut3_Pi_72	9_CUT3_Pi_72	9_CUT3_Pi	5_dsRNA_Pi	0.0904159
ASV11	Stramenopila	Oomycota	Oomycetes	Peronosporales	Peronosporales_fam_Incertae_sedis	Phytophthora	Phytophthora_infestans	oomycetes_P46_1_No_Treatment_Pi_48	1_NT_Pi_48	1_NT_Pi	1_ND_Pi	0
ASV11	Stramenopila	Oomycota	Oomycetes	Peronosporales	Peronosporales_fam_Incertae_sedis	Phytophthora	Phytophthora_infestans	oomycetes_P51_3_Water_Pi_48	3_WT_Pi_48	3_WT_Pi	1_ND_Pi	0
ASV11	Stramenopila	Oomycota	Oomycetes	Peronosporales	Peronosporales_fam_Incertae_sedis	Phytophthora	Phytophthora_infestans	oomycetes_P65_3_Water_Pi_72	3_WT_Pi_72	3_WT_Pi	1_ND_Pi	0
ASV11	Stramenopila	Oomycota	Oomycetes	Peronosporales	Peronosporales_fam_Incertae_sedis	Phytophthora	Phytophthora_infestans	oomycetes_P52_5_Non_Specific_Pi_48	5_NSP_Pi_48	5_NSP_Pi	3_NSP_Pi	0
ASV11	Stramenopila	Oomycota	Oomycetes	Peronosporales	Peronosporales_fam_Incertae_sedis	Phytophthora	Phytophthora_infestans	oomycetes_P48_1_No_Treatment_Pi_48	1_NT_Pi_48	1_NT_Pi	1_ND_Pi	0
ASV11	Stramenopila	Oomycota	Oomycetes	Peronosporales	Peronosporales_fam_Incertae_sedis	Phytophthora	Phytophthora_infestans	oomycetes_P70_7_GPB1_Pi_72	7_GPB1_Pi_72	7_GPB1_Pi	5_dsRNA_Pi	0
ASV11	Stramenopila	Oomycota	Oomycetes	Peronosporales	Peronosporales_fam_Incertae_sedis	Phytophthora	Phytophthora_infestans	oomycetes_P75_9_Cut3_Pi_72	9_CUT3_Pi_72	9_CUT3_Pi	5_dsRNA_Pi	0
ASV11	Stramenopila	Oomycota	Oomycetes	Peronosporales	Peronosporales_fam_Incertae_sedis	Phytophthora	Phytophthora_infestans	oomycetes_P71_7_GPB1_Pi_72	7_GPB1_Pi_72	7_GPB1_Pi	5_dsRNA_Pi	0
ASV11	Stramenopila	Oomycota	Oomycetes	Peronosporales	Peronosporales_fam_Incertae_sedis	Phytophthora	Phytophthora_infestans	oomycetes_P57_7_GPB1_Pi_48	7_GPB1_Pi_48	7_GPB1_Pi	5_dsRNA_Pi	0
ASV11	Stramenopila	Oomycota	Oomycetes	Peronosporales	Peronosporales_fam_Incertae_sedis	Phytophthora	Phytophthora_infestans	oomycetes_P61_1_No_Treatment_Pi_72	1_NT_Pi_72	1_NT_Pi	1_ND_Pi	0
ASV11	Stramenopila	Oomycota	Oomycetes	Peronosporales	Peronosporales_fam_Incertae_sedis	Phytophthora	Phytophthora_infestans	oomycetes_P47_1_No_Treatment_Pi_48	1_NT_Pi_48	1_NT_Pi	1_ND_Pi	0
ASV12	Stramenopila	Oomycota	Oomycetes	Peronosporales	Peronosporales_fam_Incertae_sedis	Phytophthora	Phytophthora_infestans	oomycetes_P61_1_No_Treatment_Pi_72	1_NT_Pi_72	1_NT_Pi	1_ND_Pi	1.53707
ASV12	Stramenopila	Oomycota	Oomycetes	Peronosporales	Peronosporales_fam_Incertae_sedis	Phytophthora	Phytophthora_infestans	oomycetes_P66_3_Water_Pi_72	3_WT_Pi_72	3_WT_Pi	1_ND_Pi	1.08499
ASV12	Stramenopila	Oomycota	Oomycetes	Peronosporales	Peronosporales_fam_Incertae_sedis	Phytophthora	Phytophthora_infestans	oomycetes_P65_3_Water_Pi_72	3_WT_Pi_72	3_WT_Pi	1_ND_Pi	0
ASV12	Stramenopila	Oomycota	Oomycetes	Peronosporales	Peronosporales_fam_Incertae_sedis	Phytophthora	Phytophthora_infestans	oomycetes_P54_5_Non_Specific_Pi_48	5_NSP_Pi_48	5_NSP_Pi	3_NSP_Pi	0
ASV12	Stramenopila	Oomycota	Oomycetes	Peronosporales	Peronosporales_fam_Incertae_sedis	Phytophthora	Phytophthora_infestans	oomycetes_P56_7_GPB1_Pi_48	7_GPB1_Pi_48	7_GPB1_Pi	5_dsRNA_Pi	0
ASV12	Stramenopila	Oomycota	Oomycetes	Peronosporales	Peronosporales_fam_Incertae_sedis	Phytophthora	Phytophthora_infestans	oomycetes_P60_9_Cut3_Pi_48	9_CUT3_Pi_48	9_CUT3_Pi	5_dsRNA_Pi	0
ASV12	Stramenopila	Oomycota	Oomycetes	Peronosporales	Peronosporales_fam_Incertae_sedis	Phytophthora	Phytophthora_infestans	oomycetes_P52_5_Non_Specific_Pi_48	5_NSP_Pi_48	5_NSP_Pi	3_NSP_Pi	0
ASV12	Stramenopila	Oomycota	Oomycetes	Peronosporales	Peronosporales_fam_Incertae_sedis	Phytophthora	Phytophthora_infestans	oomycetes_P63_1_No_Treatment_Pi_72	1_NT_Pi_72	1_NT_Pi	1_ND_Pi	0
ASV12	Stramenopila	Oomycota	Oomycetes	Peronosporales	Peronosporales_fam_Incertae_sedis	Phytophthora	Phytophthora_infestans	oomycetes_P49_3_Water_Pi_48	3_WT_Pi_48	3_WT_Pi	1_ND_Pi	0
ASV12	Stramenopila	Oomycota	Oomycetes	Peronosporales	Peronosporales_fam_Incertae_sedis	Phytophthora	Phytophthora_infestans	oomycetes_P53_5_Non_Specific_Pi_48	5_NSP_Pi_48	5_NSP_Pi	3_NSP_Pi	0
ASV12	Stramenopila	Oomycota	Oomycetes	Peronosporales	Peronosporales_fam_Incertae_sedis	Phytophthora	Phytophthora_infestans	oomycetes_P59_9_Cut3_Pi_48	9_CUT3_Pi_48	9_CUT3_Pi	5_dsRNA_Pi	0
ASV12	Stramenopila	Oomycota	Oomycetes	Peronosporales	Peronosporales_fam_Incertae_sedis	Phytophthora	Phytophthora_infestans	oomycetes_P62_1_No_Treatment_Pi_72	1_NT_Pi_72	1_NT_Pi	1_ND_Pi	0
ASV12	Stramenopila	Oomycota	Oomycetes	Peronosporales	Peronosporales_fam_Incertae_sedis	Phytophthora	Phytophthora_infestans	oomycetes_P50_3_Water_Pi_48	3_WT_Pi_48	3_WT_Pi	1_ND_Pi	0
ASV12	Stramenopila	Oomycota	Oomycetes	Peronosporales	Peronosporales_fam_Incertae_sedis	Phytophthora	Phytophthora_infestans	oomycetes_P74_9_Cut3_Pi_72	9_CUT3_Pi_72	9_CUT3_Pi	5_dsRNA_Pi	0
ASV12	Stramenopila	Oomycota	Oomycetes	Peronosporales	Peronosporales_fam_Incertae_sedis	Phytophthora	Phytophthora_infestans	oomycetes_P68_5_Non_Specific_Pi_72	5_NSP_Pi_72	5_NSP_Pi	3_NSP_Pi	0
ASV12	Stramenopila	Oomycota	Oomycetes	Peronosporales	Peronosporales_fam_Incertae_sedis	Phytophthora	Phytophthora_infestans	oomycetes_P51_3_Water_Pi_48	3_WT_Pi_48	3_WT_Pi	1_ND_Pi	0
ASV12	Stramenopila	Oomycota	Oomycetes	Peronosporales	Peronosporales_fam_Incertae_sedis	Phytophthora	Phytophthora_infestans	oomycetes_P75_9_Cut3_Pi_72	9_CUT3_Pi_72	9_CUT3_Pi	5_dsRNA_Pi	0
ASV12	Stramenopila	Oomycota	Oomycetes	Peronosporales	Peronosporales_fam_Incertae_sedis	Phytophthora	Phytophthora_infestans	oomycetes_P55_7_GPB1_Pi_48	7_GPB1_Pi_48	7_GPB1_Pi	5_dsRNA_Pi	0
ASV12	Stramenopila	Oomycota	Oomycetes	Peronosporales	Peronosporales_fam_Incertae_sedis	Phytophthora	Phytophthora_infestans	oomycetes_P67_5_Non_Specific_Pi_72	5_NSP_Pi_72	5_NSP_Pi	3_NSP_Pi	0
ASV12	Stramenopila	Oomycota	Oomycetes	Peronosporales	Peronosporales_fam_Incertae_sedis	Phytophthora	Phytophthora_infestans	oomycetes_P70_7_GPB1_Pi_72	7_GPB1_Pi_72	7_GPB1_Pi	5_dsRNA_Pi	0
ASV12	Stramenopila	Oomycota	Oomycetes	Peronosporales	Peronosporales_fam_Incertae_sedis	Phytophthora	Phytophthora_infestans	oomycetes_P69_5_Non_Specific_Pi_72	5_NSP_Pi_72	5_NSP_Pi	3_NSP_Pi	0
ASV12	Stramenopila	Oomycota	Oomycetes	Peronosporales	Peronosporales_fam_Incertae_sedis	Phytophthora	Phytophthora_infestans	oomycetes_P73_9_Cut3_Pi_72	9_CUT3_Pi_72	9_CUT3_Pi	5_dsRNA_Pi	0
ASV12	Stramenopila	Oomycota	Oomycetes	Peronosporales	Peronosporales_fam_Incertae_sedis	Phytophthora	Phytophthora_infestans	oomycetes_P46_1_No_Treatment_Pi_48	1_NT_Pi_48	1_NT_Pi	1_ND_Pi	0
ASV12	Stramenopila	Oomycota	Oomycetes	Peronosporales	Peronosporales_fam_Incertae_sedis	Phytophthora	Phytophthora_infestans	oomycetes_P71_7_GPB1_Pi_72	7_GPB1_Pi_72	7_GPB1_Pi	5_dsRNA_Pi	0
ASV12	Stramenopila	Oomycota	Oomycetes	Peronosporales	Peronosporales_fam_Incertae_sedis	Phytophthora	Phytophthora_infestans	oomycetes_P47_1_No_Treatment_Pi_48	1_NT_Pi_48	1_NT_Pi	1_ND_Pi	0
ASV12	Stramenopila	Oomycota	Oomycetes	Peronosporales	Peronosporales_fam_Incertae_sedis	Phytophthora	Phytophthora_infestans	oomycetes_P57_7_GPB1_Pi_48	7_GPB1_Pi_48	7_GPB1_Pi	5_dsRNA_Pi	0
ASV12	Stramenopila	Oomycota	Oomycetes	Peronosporales	Peronosporales_fam_Incertae_sedis	Phytophthora	Phytophthora_infestans	oomycetes_P48_1_No_Treatment_Pi_48	1_NT_Pi_48	1_NT_Pi	1_ND_Pi	0
ASV12	Stramenopila	Oomycota	Oomycetes	Peronosporales	Peronosporales_fam_Incertae_sedis	Phytophthora	Phytophthora_infestans	oomycetes_P58_9_Cut3_Pi_48	9_CUT3_Pi_48	9_CUT3_Pi	5_dsRNA_Pi	0
ASV13	Stramenopila	Oomycota	Oomycetes	Peronosporales	Peronosporales_fam_Incertae_sedis	Phytophthora	Phytophthora_infestans	oomycetes_P50_3_Water_Pi_48	3_WT_Pi_48	3_WT_Pi	1_ND_Pi	0.271248
ASV13	Stramenopila	Oomycota	Oomycetes	Peronosporales	Peronosporales_fam_Incertae_sedis	Phytophthora	Phytophthora_infestans	oomycetes_P55_7_GPB1_Pi_48	7_GPB1_Pi_48	7_GPB1_Pi	5_dsRNA_Pi	0.180832
ASV13	Stramenopila	Oomycota	Oomycetes	Peronosporales	Peronosporales_fam_Incertae_sedis	Phytophthora	Phytophthora_infestans	oomycetes_P52_5_Non_Specific_Pi_48	5_NSP_Pi_48	5_NSP_Pi	3_NSP_Pi	0.180832
ASV13	Stramenopila	Oomycota	Oomycetes	Peronosporales	Peronosporales_fam_Incertae_sedis	Phytophthora	Phytophthora_infestans	oomycetes_P73_9_Cut3_Pi_72	9_CUT3_Pi_72	9_CUT3_Pi	5_dsRNA_Pi	0.180832
ASV13	Stramenopila	Oomycota	Oomycetes	Peronosporales	Peronosporales_fam_Incertae_sedis	Phytophthora	Phytophthora_infestans	oomycetes_P60_9_Cut3_Pi_48	9_CUT3_Pi_48	9_CUT3_Pi	5_dsRNA_Pi	0.180832
ASV13	Stramenopila	Oomycota	Oomycetes	Peronosporales	Peronosporales_fam_Incertae_sedis	Phytophthora	Phytophthora_infestans	oomycetes_P59_9_Cut3_Pi_48	9_CUT3_Pi_48	9_CUT3_Pi	5_dsRNA_Pi	0.180832
ASV13	Stramenopila	Oomycota	Oomycetes	Peronosporales	Peronosporales_fam_Incertae_sedis	Phytophthora	Phytophthora_infestans	oomycetes_P54_5_Non_Specific_Pi_48	5_NSP_Pi_48	5_NSP_Pi	3_NSP_Pi	0.0904159
ASV13	Stramenopila	Oomycota	Oomycetes	Peronosporales	Peronosporales_fam_Incertae_sedis	Phytophthora	Phytophthora_infestans	oomycetes_P53_5_Non_Specific_Pi_48	5_NSP_Pi_48	5_NSP_Pi	3_NSP_Pi	0.0904159
ASV13	Stramenopila	Oomycota	Oomycetes	Peronosporales	Peronosporales_fam_Incertae_sedis	Phytophthora	Phytophthora_infestans	oomycetes_P70_7_GPB1_Pi_72	7_GPB1_Pi_72	7_GPB1_Pi	5_dsRNA_Pi	0.0904159
ASV13	Stramenopila	Oomycota	Oomycetes	Peronosporales	Peronosporales_fam_Incertae_sedis	Phytophthora	Phytophthora_infestans	oomycetes_P63_1_No_Treatment_Pi_72	1_NT_Pi_72	1_NT_Pi	1_ND_Pi	0
ASV13	Stramenopila	Oomycota	Oomycetes	Peronosporales	Peronosporales_fam_Incertae_sedis	Phytophthora	Phytophthora_infestans	oomycetes_P65_3_Water_Pi_72	3_WT_Pi_72	3_WT_Pi	1_ND_Pi	0
ASV13	Stramenopila	Oomycota	Oomycetes	Peronosporales	Peronosporales_fam_Incertae_sedis	Phytophthora	Phytophthora_infestans	oomycetes_P66_3_Water_Pi_72	3_WT_Pi_72	3_WT_Pi	1_ND_Pi	0
ASV13	Stramenopila	Oomycota	Oomycetes	Peronosporales	Peronosporales_fam_Incertae_sedis	Phytophthora	Phytophthora_infestans	oomycetes_P62_1_No_Treatment_Pi_72	1_NT_Pi_72	1_NT_Pi	1_ND_Pi	0
ASV13	Stramenopila	Oomycota	Oomycetes	Peronosporales	Peronosporales_fam_Incertae_sedis	Phytophthora	Phytophthora_infestans	oomycetes_P51_3_Water_Pi_48	3_WT_Pi_48	3_WT_Pi	1_ND_Pi	0
ASV13	Stramenopila	Oomycota	Oomycetes	Peronosporales	Peronosporales_fam_Incertae_sedis	Phytophthora	Phytophthora_infestans	oomycetes_P67_5_Non_Specific_Pi_72	5_NSP_Pi_72	5_NSP_Pi	3_NSP_Pi	0
ASV13	Stramenopila	Oomycota	Oomycetes	Peronosporales	Peronosporales_fam_Incertae_sedis	Phytophthora	Phytophthora_infestans	oomycetes_P68_5_Non_Specific_Pi_72	5_NSP_Pi_72	5_NSP_Pi	3_NSP_Pi	0
ASV13	Stramenopila	Oomycota	Oomycetes	Peronosporales	Peronosporales_fam_Incertae_sedis	Phytophthora	Phytophthora_infestans	oomycetes_P57_7_GPB1_Pi_48	7_GPB1_Pi_48	7_GPB1_Pi	5_dsRNA_Pi	0
ASV13	Stramenopila	Oomycota	Oomycetes	Peronosporales	Peronosporales_fam_Incertae_sedis	Phytophthora	Phytophthora_infestans	oomycetes_P49_3_Water_Pi_48	3_WT_Pi_48	3_WT_Pi	1_ND_Pi	0
ASV13	Stramenopila	Oomycota	Oomycetes	Peronosporales	Peronosporales_fam_Incertae_sedis	Phytophthora	Phytophthora_infestans	oomycetes_P75_9_Cut3_Pi_72	9_CUT3_Pi_72	9_CUT3_Pi	5_dsRNA_Pi	0
ASV13	Stramenopila	Oomycota	Oomycetes	Peronosporales	Peronosporales_fam_Incertae_sedis	Phytophthora	Phytophthora_infestans	oomycetes_P58_9_Cut3_Pi_48	9_CUT3_Pi_48	9_CUT3_Pi	5_dsRNA_Pi	0
ASV13	Stramenopila	Oomycota	Oomycetes	Peronosporales	Peronosporales_fam_Incertae_sedis	Phytophthora	Phytophthora_infestans	oomycetes_P61_1_No_Treatment_Pi_72	1_NT_Pi_72	1_NT_Pi	1_ND_Pi	0
ASV13	Stramenopila	Oomycota	Oomycetes	Peronosporales	Peronosporales_fam_Incertae_sedis	Phytophthora	Phytophthora_infestans	oomycetes_P71_7_GPB1_Pi_72	7_GPB1_Pi_72	7_GPB1_Pi	5_dsRNA_Pi	0
ASV13	Stramenopila	Oomycota	Oomycetes	Peronosporales	Peronosporales_fam_Incertae_sedis	Phytophthora	Phytophthora_infestans	oomycetes_P56_7_GPB1_Pi_48	7_GPB1_Pi_48	7_GPB1_Pi	5_dsRNA_Pi	0
ASV13	Stramenopila	Oomycota	Oomycetes	Peronosporales	Peronosporales_fam_Incertae_sedis	Phytophthora	Phytophthora_infestans	oomycetes_P46_1_No_Treatment_Pi_48	1_NT_Pi_48	1_NT_Pi	1_ND_Pi	0
ASV13	Stramenopila	Oomycota	Oomycetes	Peronosporales	Peronosporales_fam_Incertae_sedis	Phytophthora	Phytophthora_infestans	oomycetes_P47_1_No_Treatment_Pi_48	1_NT_Pi_48	1_NT_Pi	1_ND_Pi	0
ASV13	Stramenopila	Oomycota	Oomycetes	Peronosporales	Peronosporales_fam_Incertae_sedis	Phytophthora	Phytophthora_infestans	oomycetes_P74_9_Cut3_Pi_72	9_CUT3_Pi_72	9_CUT3_Pi	5_dsRNA_Pi	0
ASV13	Stramenopila	Oomycota	Oomycetes	Peronosporales	Peronosporales_fam_Incertae_sedis	Phytophthora	Phytophthora_infestans	oomycetes_P48_1_No_Treatment_Pi_48	1_NT_Pi_48	1_NT_Pi	1_ND_Pi	0
ASV13	Stramenopila	Oomycota	Oomycetes	Peronosporales	Peronosporales_fam_Incertae_sedis	Phytophthora	Phytophthora_infestans	oomycetes_P69_5_Non_Specific_Pi_72	5_NSP_Pi_72	5_NSP_Pi	3_NSP_Pi	0
ASV14	Stramenopila	Oomycota	Oomycetes	Peronosporales	Peronosporales_fam_Incertae_sedis	Phytophthora	Phytophthora_infestans	oomycetes_P61_1_No_Treatment_Pi_72	1_NT_Pi_72	1_NT_Pi	1_ND_Pi	1.53707
ASV14	Stramenopila	Oomycota	Oomycetes	Peronosporales	Peronosporales_fam_Incertae_sedis	Phytophthora	Phytophthora_infestans	oomycetes_P62_1_No_Treatment_Pi_72	1_NT_Pi_72	1_NT_Pi	1_ND_Pi	0
ASV14	Stramenopila	Oomycota	Oomycetes	Peronosporales	Peronosporales_fam_Incertae_sedis	Phytophthora	Phytophthora_infestans	oomycetes_P68_5_Non_Specific_Pi_72	5_NSP_Pi_72	5_NSP_Pi	3_NSP_Pi	0
ASV14	Stramenopila	Oomycota	Oomycetes	Peronosporales	Peronosporales_fam_Incertae_sedis	Phytophthora	Phytophthora_infestans	oomycetes_P53_5_Non_Specific_Pi_48	5_NSP_Pi_48	5_NSP_Pi	3_NSP_Pi	0
ASV14	Stramenopila	Oomycota	Oomycetes	Peronosporales	Peronosporales_fam_Incertae_sedis	Phytophthora	Phytophthora_infestans	oomycetes_P51_3_Water_Pi_48	3_WT_Pi_48	3_WT_Pi	1_ND_Pi	0
ASV14	Stramenopila	Oomycota	Oomycetes	Peronosporales	Peronosporales_fam_Incertae_sedis	Phytophthora	Phytophthora_infestans	oomycetes_P75_9_Cut3_Pi_72	9_CUT3_Pi_72	9_CUT3_Pi	5_dsRNA_Pi	0
ASV14	Stramenopila	Oomycota	Oomycetes	Peronosporales	Peronosporales_fam_Incertae_sedis	Phytophthora	Phytophthora_infestans	oomycetes_P63_1_No_Treatment_Pi_72	1_NT_Pi_72	1_NT_Pi	1_ND_Pi	0
ASV14	Stramenopila	Oomycota	Oomycetes	Peronosporales	Peronosporales_fam_Incertae_sedis	Phytophthora	Phytophthora_infestans	oomycetes_P52_5_Non_Specific_Pi_48	5_NSP_Pi_48	5_NSP_Pi	3_NSP_Pi	0
ASV14	Stramenopila	Oomycota	Oomycetes	Peronosporales	Peronosporales_fam_Incertae_sedis	Phytophthora	Phytophthora_infestans	oomycetes_P56_7_GPB1_Pi_48	7_GPB1_Pi_48	7_GPB1_Pi	5_dsRNA_Pi	0
ASV14	Stramenopila	Oomycota	Oomycetes	Peronosporales	Peronosporales_fam_Incertae_sedis	Phytophthora	Phytophthora_infestans	oomycetes_P71_7_GPB1_Pi_72	7_GPB1_Pi_72	7_GPB1_Pi	5_dsRNA_Pi	0
ASV14	Stramenopila	Oomycota	Oomycetes	Peronosporales	Peronosporales_fam_Incertae_sedis	Phytophthora	Phytophthora_infestans	oomycetes_P49_3_Water_Pi_48	3_WT_Pi_48	3_WT_Pi	1_ND_Pi	0
ASV14	Stramenopila	Oomycota	Oomycetes	Peronosporales	Peronosporales_fam_Incertae_sedis	Phytophthora	Phytophthora_infestans	oomycetes_P65_3_Water_Pi_72	3_WT_Pi_72	3_WT_Pi	1_ND_Pi	0
ASV14	Stramenopila	Oomycota	Oomycetes	Peronosporales	Peronosporales_fam_Incertae_sedis	Phytophthora	Phytophthora_infestans	oomycetes_P46_1_No_Treatment_Pi_48	1_NT_Pi_48	1_NT_Pi	1_ND_Pi	0
ASV14	Stramenopila	Oomycota	Oomycetes	Peronosporales	Peronosporales_fam_Incertae_sedis	Phytophthora	Phytophthora_infestans	oomycetes_P57_7_GPB1_Pi_48	7_GPB1_Pi_48	7_GPB1_Pi	5_dsRNA_Pi	0
ASV14	Stramenopila	Oomycota	Oomycetes	Peronosporales	Peronosporales_fam_Incertae_sedis	Phytophthora	Phytophthora_infestans	oomycetes_P50_3_Water_Pi_48	3_WT_Pi_48	3_WT_Pi	1_ND_Pi	0
ASV14	Stramenopila	Oomycota	Oomycetes	Peronosporales	Peronosporales_fam_Incertae_sedis	Phytophthora	Phytophthora_infestans	oomycetes_P54_5_Non_Specific_Pi_48	5_NSP_Pi_48	5_NSP_Pi	3_NSP_Pi	0
ASV14	Stramenopila	Oomycota	Oomycetes	Peronosporales	Peronosporales_fam_Incertae_sedis	Phytophthora	Phytophthora_infestans	oomycetes_P55_7_GPB1_Pi_48	7_GPB1_Pi_48	7_GPB1_Pi	5_dsRNA_Pi	0
ASV14	Stramenopila	Oomycota	Oomycetes	Peronosporales	Peronosporales_fam_Incertae_sedis	Phytophthora	Phytophthora_infestans	oomycetes_P67_5_Non_Specific_Pi_72	5_NSP_Pi_72	5_NSP_Pi	3_NSP_Pi	0
ASV14	Stramenopila	Oomycota	Oomycetes	Peronosporales	Peronosporales_fam_Incertae_sedis	Phytophthora	Phytophthora_infestans	oomycetes_P70_7_GPB1_Pi_72	7_GPB1_Pi_72	7_GPB1_Pi	5_dsRNA_Pi	0
ASV14	Stramenopila	Oomycota	Oomycetes	Peronosporales	Peronosporales_fam_Incertae_sedis	Phytophthora	Phytophthora_infestans	oomycetes_P73_9_Cut3_Pi_72	9_CUT3_Pi_72	9_CUT3_Pi	5_dsRNA_Pi	0
ASV14	Stramenopila	Oomycota	Oomycetes	Peronosporales	Peronosporales_fam_Incertae_sedis	Phytophthora	Phytophthora_infestans	oomycetes_P48_1_No_Treatment_Pi_48	1_NT_Pi_48	1_NT_Pi	1_ND_Pi	0
ASV14	Stramenopila	Oomycota	Oomycetes	Peronosporales	Peronosporales_fam_Incertae_sedis	Phytophthora	Phytophthora_infestans	oomycetes_P59_9_Cut3_Pi_48	9_CUT3_Pi_48	9_CUT3_Pi	5_dsRNA_Pi	0
ASV14	Stramenopila	Oomycota	Oomycetes	Peronosporales	Peronosporales_fam_Incertae_sedis	Phytophthora	Phytophthora_infestans	oomycetes_P58_9_Cut3_Pi_48	9_CUT3_Pi_48	9_CUT3_Pi	5_dsRNA_Pi	0
ASV14	Stramenopila	Oomycota	Oomycetes	Peronosporales	Peronosporales_fam_Incertae_sedis	Phytophthora	Phytophthora_infestans	oomycetes_P74_9_Cut3_Pi_72	9_CUT3_Pi_72	9_CUT3_Pi	5_dsRNA_Pi	0
ASV14	Stramenopila	Oomycota	Oomycetes	Peronosporales	Peronosporales_fam_Incertae_sedis	Phytophthora	Phytophthora_infestans	oomycetes_P60_9_Cut3_Pi_48	9_CUT3_Pi_48	9_CUT3_Pi	5_dsRNA_Pi	0
ASV14	Stramenopila	Oomycota	Oomycetes	Peronosporales	Peronosporales_fam_Incertae_sedis	Phytophthora	Phytophthora_infestans	oomycetes_P47_1_No_Treatment_Pi_48	1_NT_Pi_48	1_NT_Pi	1_ND_Pi	0
ASV14	Stramenopila	Oomycota	Oomycetes	Peronosporales	Peronosporales_fam_Incertae_sedis	Phytophthora	Phytophthora_infestans	oomycetes_P66_3_Water_Pi_72	3_WT_Pi_72	3_WT_Pi	1_ND_Pi	0
ASV14	Stramenopila	Oomycota	Oomycetes	Peronosporales	Peronosporales_fam_Incertae_sedis	Phytophthora	Phytophthora_infestans	oomycetes_P69_5_Non_Specific_Pi_72	5_NSP_Pi_72	5_NSP_Pi	3_NSP_Pi	0
ASV15	Stramenopila	Oomycota	Oomycetes	Peronosporales	Peronosporales_fam_Incertae_sedis	Phytophthora	Phytophthora_infestans	oomycetes_P71_7_GPB1_Pi_72	7_GPB1_Pi_72	7_GPB1_Pi	5_dsRNA_Pi	12.0253
ASV15	Stramenopila	Oomycota	Oomycetes	Peronosporales	Peronosporales_fam_Incertae_sedis	Phytophthora	Phytophthora_infestans	oomycetes_P49_3_Water_Pi_48	3_WT_Pi_48	3_WT_Pi	1_ND_Pi	0
ASV15	Stramenopila	Oomycota	Oomycetes	Peronosporales	Peronosporales_fam_Incertae_sedis	Phytophthora	Phytophthora_infestans	oomycetes_P50_3_Water_Pi_48	3_WT_Pi_48	3_WT_Pi	1_ND_Pi	0
ASV15	Stramenopila	Oomycota	Oomycetes	Peronosporales	Peronosporales_fam_Incertae_sedis	Phytophthora	Phytophthora_infestans	oomycetes_P52_5_Non_Specific_Pi_48	5_NSP_Pi_48	5_NSP_Pi	3_NSP_Pi	0
ASV15	Stramenopila	Oomycota	Oomycetes	Peronosporales	Peronosporales_fam_Incertae_sedis	Phytophthora	Phytophthora_infestans	oomycetes_P51_3_Water_Pi_48	3_WT_Pi_48	3_WT_Pi	1_ND_Pi	0
ASV15	Stramenopila	Oomycota	Oomycetes	Peronosporales	Peronosporales_fam_Incertae_sedis	Phytophthora	Phytophthora_infestans	oomycetes_P67_5_Non_Specific_Pi_72	5_NSP_Pi_72	5_NSP_Pi	3_NSP_Pi	0
ASV15	Stramenopila	Oomycota	Oomycetes	Peronosporales	Peronosporales_fam_Incertae_sedis	Phytophthora	Phytophthora_infestans	oomycetes_P53_5_Non_Specific_Pi_48	5_NSP_Pi_48	5_NSP_Pi	3_NSP_Pi	0
ASV15	Stramenopila	Oomycota	Oomycetes	Peronosporales	Peronosporales_fam_Incertae_sedis	Phytophthora	Phytophthora_infestans	oomycetes_P46_1_No_Treatment_Pi_48	1_NT_Pi_48	1_NT_Pi	1_ND_Pi	0
ASV15	Stramenopila	Oomycota	Oomycetes	Peronosporales	Peronosporales_fam_Incertae_sedis	Phytophthora	Phytophthora_infestans	oomycetes_P56_7_GPB1_Pi_48	7_GPB1_Pi_48	7_GPB1_Pi	5_dsRNA_Pi	0
ASV15	Stramenopila	Oomycota	Oomycetes	Peronosporales	Peronosporales_fam_Incertae_sedis	Phytophthora	Phytophthora_infestans	oomycetes_P68_5_Non_Specific_Pi_72	5_NSP_Pi_72	5_NSP_Pi	3_NSP_Pi	0
ASV15	Stramenopila	Oomycota	Oomycetes	Peronosporales	Peronosporales_fam_Incertae_sedis	Phytophthora	Phytophthora_infestans	oomycetes_P73_9_Cut3_Pi_72	9_CUT3_Pi_72	9_CUT3_Pi	5_dsRNA_Pi	0
ASV15	Stramenopila	Oomycota	Oomycetes	Peronosporales	Peronosporales_fam_Incertae_sedis	Phytophthora	Phytophthora_infestans	oomycetes_P63_1_No_Treatment_Pi_72	1_NT_Pi_72	1_NT_Pi	1_ND_Pi	0
ASV15	Stramenopila	Oomycota	Oomycetes	Peronosporales	Peronosporales_fam_Incertae_sedis	Phytophthora	Phytophthora_infestans	oomycetes_P54_5_Non_Specific_Pi_48	5_NSP_Pi_48	5_NSP_Pi	3_NSP_Pi	0
ASV15	Stramenopila	Oomycota	Oomycetes	Peronosporales	Peronosporales_fam_Incertae_sedis	Phytophthora	Phytophthora_infestans	oomycetes_P57_7_GPB1_Pi_48	7_GPB1_Pi_48	7_GPB1_Pi	5_dsRNA_Pi	0
ASV15	Stramenopila	Oomycota	Oomycetes	Peronosporales	Peronosporales_fam_Incertae_sedis	Phytophthora	Phytophthora_infestans	oomycetes_P74_9_Cut3_Pi_72	9_CUT3_Pi_72	9_CUT3_Pi	5_dsRNA_Pi	0
ASV15	Stramenopila	Oomycota	Oomycetes	Peronosporales	Peronosporales_fam_Incertae_sedis	Phytophthora	Phytophthora_infestans	oomycetes_P65_3_Water_Pi_72	3_WT_Pi_72	3_WT_Pi	1_ND_Pi	0
ASV15	Stramenopila	Oomycota	Oomycetes	Peronosporales	Peronosporales_fam_Incertae_sedis	Phytophthora	Phytophthora_infestans	oomycetes_P60_9_Cut3_Pi_48	9_CUT3_Pi_48	9_CUT3_Pi	5_dsRNA_Pi	0
ASV15	Stramenopila	Oomycota	Oomycetes	Peronosporales	Peronosporales_fam_Incertae_sedis	Phytophthora	Phytophthora_infestans	oomycetes_P55_7_GPB1_Pi_48	7_GPB1_Pi_48	7_GPB1_Pi	5_dsRNA_Pi	0
ASV15	Stramenopila	Oomycota	Oomycetes	Peronosporales	Peronosporales_fam_Incertae_sedis	Phytophthora	Phytophthora_infestans	oomycetes_P75_9_Cut3_Pi_72	9_CUT3_Pi_72	9_CUT3_Pi	5_dsRNA_Pi	0
ASV15	Stramenopila	Oomycota	Oomycetes	Peronosporales	Peronosporales_fam_Incertae_sedis	Phytophthora	Phytophthora_infestans	oomycetes_P62_1_No_Treatment_Pi_72	1_NT_Pi_72	1_NT_Pi	1_ND_Pi	0
ASV15	Stramenopila	Oomycota	Oomycetes	Peronosporales	Peronosporales_fam_Incertae_sedis	Phytophthora	Phytophthora_infestans	oomycetes_P61_1_No_Treatment_Pi_72	1_NT_Pi_72	1_NT_Pi	1_ND_Pi	0
ASV15	Stramenopila	Oomycota	Oomycetes	Peronosporales	Peronosporales_fam_Incertae_sedis	Phytophthora	Phytophthora_infestans	oomycetes_P48_1_No_Treatment_Pi_48	1_NT_Pi_48	1_NT_Pi	1_ND_Pi	0
ASV15	Stramenopila	Oomycota	Oomycetes	Peronosporales	Peronosporales_fam_Incertae_sedis	Phytophthora	Phytophthora_infestans	oomycetes_P59_9_Cut3_Pi_48	9_CUT3_Pi_48	9_CUT3_Pi	5_dsRNA_Pi	0
ASV15	Stramenopila	Oomycota	Oomycetes	Peronosporales	Peronosporales_fam_Incertae_sedis	Phytophthora	Phytophthora_infestans	oomycetes_P70_7_GPB1_Pi_72	7_GPB1_Pi_72	7_GPB1_Pi	5_dsRNA_Pi	0
ASV15	Stramenopila	Oomycota	Oomycetes	Peronosporales	Peronosporales_fam_Incertae_sedis	Phytophthora	Phytophthora_infestans	oomycetes_P66_3_Water_Pi_72	3_WT_Pi_72	3_WT_Pi	1_ND_Pi	0
ASV15	Stramenopila	Oomycota	Oomycetes	Peronosporales	Peronosporales_fam_Incertae_sedis	Phytophthora	Phytophthora_infestans	oomycetes_P47_1_No_Treatment_Pi_48	1_NT_Pi_48	1_NT_Pi	1_ND_Pi	0
ASV15	Stramenopila	Oomycota	Oomycetes	Peronosporales	Peronosporales_fam_Incertae_sedis	Phytophthora	Phytophthora_infestans	oomycetes_P69_5_Non_Specific_Pi_72	5_NSP_Pi_72	5_NSP_Pi	3_NSP_Pi	0
ASV15	Stramenopila	Oomycota	Oomycetes	Peronosporales	Peronosporales_fam_Incertae_sedis	Phytophthora	Phytophthora_infestans	oomycetes_P58_9_Cut3_Pi_48	9_CUT3_Pi_48	9_CUT3_Pi	5_dsRNA_Pi	0
ASV16	Stramenopila	Oomycota	Oomycetes	Peronosporales	Peronosporales_fam_Incertae_sedis	Phytophthora	Phytophthora_infestans	oomycetes_P60_9_Cut3_Pi_48	9_CUT3_Pi_48	9_CUT3_Pi	5_dsRNA_Pi	0.271248
ASV16	Stramenopila	Oomycota	Oomycetes	Peronosporales	Peronosporales_fam_Incertae_sedis	Phytophthora	Phytophthora_infestans	oomycetes_P75_9_Cut3_Pi_72	9_CUT3_Pi_72	9_CUT3_Pi	5_dsRNA_Pi	0.180832
ASV16	Stramenopila	Oomycota	Oomycetes	Peronosporales	Peronosporales_fam_Incertae_sedis	Phytophthora	Phytophthora_infestans	oomycetes_P46_1_No_Treatment_Pi_48	1_NT_Pi_48	1_NT_Pi	1_ND_Pi	0
ASV16	Stramenopila	Oomycota	Oomycetes	Peronosporales	Peronosporales_fam_Incertae_sedis	Phytophthora	Phytophthora_infestans	oomycetes_P61_1_No_Treatment_Pi_72	1_NT_Pi_72	1_NT_Pi	1_ND_Pi	0
ASV16	Stramenopila	Oomycota	Oomycetes	Peronosporales	Peronosporales_fam_Incertae_sedis	Phytophthora	Phytophthora_infestans	oomycetes_P70_7_GPB1_Pi_72	7_GPB1_Pi_72	7_GPB1_Pi	5_dsRNA_Pi	0
ASV16	Stramenopila	Oomycota	Oomycetes	Peronosporales	Peronosporales_fam_Incertae_sedis	Phytophthora	Phytophthora_infestans	oomycetes_P58_9_Cut3_Pi_48	9_CUT3_Pi_48	9_CUT3_Pi	5_dsRNA_Pi	0
ASV16	Stramenopila	Oomycota	Oomycetes	Peronosporales	Peronosporales_fam_Incertae_sedis	Phytophthora	Phytophthora_infestans	oomycetes_P47_1_No_Treatment_Pi_48	1_NT_Pi_48	1_NT_Pi	1_ND_Pi	0
ASV16	Stramenopila	Oomycota	Oomycetes	Peronosporales	Peronosporales_fam_Incertae_sedis	Phytophthora	Phytophthora_infestans	oomycetes_P62_1_No_Treatment_Pi_72	1_NT_Pi_72	1_NT_Pi	1_ND_Pi	0
ASV16	Stramenopila	Oomycota	Oomycetes	Peronosporales	Peronosporales_fam_Incertae_sedis	Phytophthora	Phytophthora_infestans	oomycetes_P71_7_GPB1_Pi_72	7_GPB1_Pi_72	7_GPB1_Pi	5_dsRNA_Pi	0
ASV16	Stramenopila	Oomycota	Oomycetes	Peronosporales	Peronosporales_fam_Incertae_sedis	Phytophthora	Phytophthora_infestans	oomycetes_P59_9_Cut3_Pi_48	9_CUT3_Pi_48	9_CUT3_Pi	5_dsRNA_Pi	0
ASV16	Stramenopila	Oomycota	Oomycetes	Peronosporales	Peronosporales_fam_Incertae_sedis	Phytophthora	Phytophthora_infestans	oomycetes_P73_9_Cut3_Pi_72	9_CUT3_Pi_72	9_CUT3_Pi	5_dsRNA_Pi	0
ASV16	Stramenopila	Oomycota	Oomycetes	Peronosporales	Peronosporales_fam_Incertae_sedis	Phytophthora	Phytophthora_infestans	oomycetes_P52_5_Non_Specific_Pi_48	5_NSP_Pi_48	5_NSP_Pi	3_NSP_Pi	0
ASV16	Stramenopila	Oomycota	Oomycetes	Peronosporales	Peronosporales_fam_Incertae_sedis	Phytophthora	Phytophthora_infestans	oomycetes_P49_3_Water_Pi_48	3_WT_Pi_48	3_WT_Pi	1_ND_Pi	0
ASV16	Stramenopila	Oomycota	Oomycetes	Peronosporales	Peronosporales_fam_Incertae_sedis	Phytophthora	Phytophthora_infestans	oomycetes_P74_9_Cut3_Pi_72	9_CUT3_Pi_72	9_CUT3_Pi	5_dsRNA_Pi	0
ASV16	Stramenopila	Oomycota	Oomycetes	Peronosporales	Peronosporales_fam_Incertae_sedis	Phytophthora	Phytophthora_infestans	oomycetes_P53_5_Non_Specific_Pi_48	5_NSP_Pi_48	5_NSP_Pi	3_NSP_Pi	0
ASV16	Stramenopila	Oomycota	Oomycetes	Peronosporales	Peronosporales_fam_Incertae_sedis	Phytophthora	Phytophthora_infestans	oomycetes_P57_7_GPB1_Pi_48	7_GPB1_Pi_48	7_GPB1_Pi	5_dsRNA_Pi	0
ASV16	Stramenopila	Oomycota	Oomycetes	Peronosporales	Peronosporales_fam_Incertae_sedis	Phytophthora	Phytophthora_infestans	oomycetes_P50_3_Water_Pi_48	3_WT_Pi_48	3_WT_Pi	1_ND_Pi	0
ASV16	Stramenopila	Oomycota	Oomycetes	Peronosporales	Peronosporales_fam_Incertae_sedis	Phytophthora	Phytophthora_infestans	oomycetes_P54_5_Non_Specific_Pi_48	5_NSP_Pi_48	5_NSP_Pi	3_NSP_Pi	0
ASV16	Stramenopila	Oomycota	Oomycetes	Peronosporales	Peronosporales_fam_Incertae_sedis	Phytophthora	Phytophthora_infestans	oomycetes_P67_5_Non_Specific_Pi_72	5_NSP_Pi_72	5_NSP_Pi	3_NSP_Pi	0
ASV16	Stramenopila	Oomycota	Oomycetes	Peronosporales	Peronosporales_fam_Incertae_sedis	Phytophthora	Phytophthora_infestans	oomycetes_P51_3_Water_Pi_48	3_WT_Pi_48	3_WT_Pi	1_ND_Pi	0
ASV16	Stramenopila	Oomycota	Oomycetes	Peronosporales	Peronosporales_fam_Incertae_sedis	Phytophthora	Phytophthora_infestans	oomycetes_P63_1_No_Treatment_Pi_72	1_NT_Pi_72	1_NT_Pi	1_ND_Pi	0
ASV16	Stramenopila	Oomycota	Oomycetes	Peronosporales	Peronosporales_fam_Incertae_sedis	Phytophthora	Phytophthora_infestans	oomycetes_P68_5_Non_Specific_Pi_72	5_NSP_Pi_72	5_NSP_Pi	3_NSP_Pi	0
ASV16	Stramenopila	Oomycota	Oomycetes	Peronosporales	Peronosporales_fam_Incertae_sedis	Phytophthora	Phytophthora_infestans	oomycetes_P56_7_GPB1_Pi_48	7_GPB1_Pi_48	7_GPB1_Pi	5_dsRNA_Pi	0
ASV16	Stramenopila	Oomycota	Oomycetes	Peronosporales	Peronosporales_fam_Incertae_sedis	Phytophthora	Phytophthora_infestans	oomycetes_P65_3_Water_Pi_72	3_WT_Pi_72	3_WT_Pi	1_ND_Pi	0
ASV16	Stramenopila	Oomycota	Oomycetes	Peronosporales	Peronosporales_fam_Incertae_sedis	Phytophthora	Phytophthora_infestans	oomycetes_P69_5_Non_Specific_Pi_72	5_NSP_Pi_72	5_NSP_Pi	3_NSP_Pi	0
ASV16	Stramenopila	Oomycota	Oomycetes	Peronosporales	Peronosporales_fam_Incertae_sedis	Phytophthora	Phytophthora_infestans	oomycetes_P48_1_No_Treatment_Pi_48	1_NT_Pi_48	1_NT_Pi	1_ND_Pi	0
ASV16	Stramenopila	Oomycota	Oomycetes	Peronosporales	Peronosporales_fam_Incertae_sedis	Phytophthora	Phytophthora_infestans	oomycetes_P66_3_Water_Pi_72	3_WT_Pi_72	3_WT_Pi	1_ND_Pi	0
ASV16	Stramenopila	Oomycota	Oomycetes	Peronosporales	Peronosporales_fam_Incertae_sedis	Phytophthora	Phytophthora_infestans	oomycetes_P55_7_GPB1_Pi_48	7_GPB1_Pi_48	7_GPB1_Pi	5_dsRNA_Pi	0
ASV17	Stramenopila	Oomycota	Oomycetes	Peronosporales	Peronosporales_fam_Incertae_sedis	Phytophthora	Phytophthora_infestans	oomycetes_P61_1_No_Treatment_Pi_72	1_NT_Pi_72	1_NT_Pi	1_ND_Pi	0.994575
ASV17	Stramenopila	Oomycota	Oomycetes	Peronosporales	Peronosporales_fam_Incertae_sedis	Phytophthora	Phytophthora_infestans	oomycetes_P49_3_Water_Pi_48	3_WT_Pi_48	3_WT_Pi	1_ND_Pi	0
ASV17	Stramenopila	Oomycota	Oomycetes	Peronosporales	Peronosporales_fam_Incertae_sedis	Phytophthora	Phytophthora_infestans	oomycetes_P46_1_No_Treatment_Pi_48	1_NT_Pi_48	1_NT_Pi	1_ND_Pi	0
ASV17	Stramenopila	Oomycota	Oomycetes	Peronosporales	Peronosporales_fam_Incertae_sedis	Phytophthora	Phytophthora_infestans	oomycetes_P53_5_Non_Specific_Pi_48	5_NSP_Pi_48	5_NSP_Pi	3_NSP_Pi	0
ASV17	Stramenopila	Oomycota	Oomycetes	Peronosporales	Peronosporales_fam_Incertae_sedis	Phytophthora	Phytophthora_infestans	oomycetes_P56_7_GPB1_Pi_48	7_GPB1_Pi_48	7_GPB1_Pi	5_dsRNA_Pi	0
ASV17	Stramenopila	Oomycota	Oomycetes	Peronosporales	Peronosporales_fam_Incertae_sedis	Phytophthora	Phytophthora_infestans	oomycetes_P50_3_Water_Pi_48	3_WT_Pi_48	3_WT_Pi	1_ND_Pi	0
ASV17	Stramenopila	Oomycota	Oomycetes	Peronosporales	Peronosporales_fam_Incertae_sedis	Phytophthora	Phytophthora_infestans	oomycetes_P62_1_No_Treatment_Pi_72	1_NT_Pi_72	1_NT_Pi	1_ND_Pi	0
ASV17	Stramenopila	Oomycota	Oomycetes	Peronosporales	Peronosporales_fam_Incertae_sedis	Phytophthora	Phytophthora_infestans	oomycetes_P47_1_No_Treatment_Pi_48	1_NT_Pi_48	1_NT_Pi	1_ND_Pi	0
ASV17	Stramenopila	Oomycota	Oomycetes	Peronosporales	Peronosporales_fam_Incertae_sedis	Phytophthora	Phytophthora_infestans	oomycetes_P52_5_Non_Specific_Pi_48	5_NSP_Pi_48	5_NSP_Pi	3_NSP_Pi	0
ASV17	Stramenopila	Oomycota	Oomycetes	Peronosporales	Peronosporales_fam_Incertae_sedis	Phytophthora	Phytophthora_infestans	oomycetes_P51_3_Water_Pi_48	3_WT_Pi_48	3_WT_Pi	1_ND_Pi	0
ASV17	Stramenopila	Oomycota	Oomycetes	Peronosporales	Peronosporales_fam_Incertae_sedis	Phytophthora	Phytophthora_infestans	oomycetes_P68_5_Non_Specific_Pi_72	5_NSP_Pi_72	5_NSP_Pi	3_NSP_Pi	0
ASV17	Stramenopila	Oomycota	Oomycetes	Peronosporales	Peronosporales_fam_Incertae_sedis	Phytophthora	Phytophthora_infestans	oomycetes_P60_9_Cut3_Pi_48	9_CUT3_Pi_48	9_CUT3_Pi	5_dsRNA_Pi	0
ASV17	Stramenopila	Oomycota	Oomycetes	Peronosporales	Peronosporales_fam_Incertae_sedis	Phytophthora	Phytophthora_infestans	oomycetes_P65_3_Water_Pi_72	3_WT_Pi_72	3_WT_Pi	1_ND_Pi	0
ASV17	Stramenopila	Oomycota	Oomycetes	Peronosporales	Peronosporales_fam_Incertae_sedis	Phytophthora	Phytophthora_infestans	oomycetes_P59_9_Cut3_Pi_48	9_CUT3_Pi_48	9_CUT3_Pi	5_dsRNA_Pi	0
ASV17	Stramenopila	Oomycota	Oomycetes	Peronosporales	Peronosporales_fam_Incertae_sedis	Phytophthora	Phytophthora_infestans	oomycetes_P69_5_Non_Specific_Pi_72	5_NSP_Pi_72	5_NSP_Pi	3_NSP_Pi	0
ASV17	Stramenopila	Oomycota	Oomycetes	Peronosporales	Peronosporales_fam_Incertae_sedis	Phytophthora	Phytophthora_infestans	oomycetes_P66_3_Water_Pi_72	3_WT_Pi_72	3_WT_Pi	1_ND_Pi	0
ASV17	Stramenopila	Oomycota	Oomycetes	Peronosporales	Peronosporales_fam_Incertae_sedis	Phytophthora	Phytophthora_infestans	oomycetes_P57_7_GPB1_Pi_48	7_GPB1_Pi_48	7_GPB1_Pi	5_dsRNA_Pi	0
ASV17	Stramenopila	Oomycota	Oomycetes	Peronosporales	Peronosporales_fam_Incertae_sedis	Phytophthora	Phytophthora_infestans	oomycetes_P55_7_GPB1_Pi_48	7_GPB1_Pi_48	7_GPB1_Pi	5_dsRNA_Pi	0
ASV17	Stramenopila	Oomycota	Oomycetes	Peronosporales	Peronosporales_fam_Incertae_sedis	Phytophthora	Phytophthora_infestans	oomycetes_P67_5_Non_Specific_Pi_72	5_NSP_Pi_72	5_NSP_Pi	3_NSP_Pi	0
ASV17	Stramenopila	Oomycota	Oomycetes	Peronosporales	Peronosporales_fam_Incertae_sedis	Phytophthora	Phytophthora_infestans	oomycetes_P73_9_Cut3_Pi_72	9_CUT3_Pi_72	9_CUT3_Pi	5_dsRNA_Pi	0
ASV17	Stramenopila	Oomycota	Oomycetes	Peronosporales	Peronosporales_fam_Incertae_sedis	Phytophthora	Phytophthora_infestans	oomycetes_P48_1_No_Treatment_Pi_48	1_NT_Pi_48	1_NT_Pi	1_ND_Pi	0
ASV17	Stramenopila	Oomycota	Oomycetes	Peronosporales	Peronosporales_fam_Incertae_sedis	Phytophthora	Phytophthora_infestans	oomycetes_P58_9_Cut3_Pi_48	9_CUT3_Pi_48	9_CUT3_Pi	5_dsRNA_Pi	0
ASV17	Stramenopila	Oomycota	Oomycetes	Peronosporales	Peronosporales_fam_Incertae_sedis	Phytophthora	Phytophthora_infestans	oomycetes_P71_7_GPB1_Pi_72	7_GPB1_Pi_72	7_GPB1_Pi	5_dsRNA_Pi	0
ASV17	Stramenopila	Oomycota	Oomycetes	Peronosporales	Peronosporales_fam_Incertae_sedis	Phytophthora	Phytophthora_infestans	oomycetes_P74_9_Cut3_Pi_72	9_CUT3_Pi_72	9_CUT3_Pi	5_dsRNA_Pi	0
ASV17	Stramenopila	Oomycota	Oomycetes	Peronosporales	Peronosporales_fam_Incertae_sedis	Phytophthora	Phytophthora_infestans	oomycetes_P63_1_No_Treatment_Pi_72	1_NT_Pi_72	1_NT_Pi	1_ND_Pi	0
ASV17	Stramenopila	Oomycota	Oomycetes	Peronosporales	Peronosporales_fam_Incertae_sedis	Phytophthora	Phytophthora_infestans	oomycetes_P70_7_GPB1_Pi_72	7_GPB1_Pi_72	7_GPB1_Pi	5_dsRNA_Pi	0
ASV17	Stramenopila	Oomycota	Oomycetes	Peronosporales	Peronosporales_fam_Incertae_sedis	Phytophthora	Phytophthora_infestans	oomycetes_P75_9_Cut3_Pi_72	9_CUT3_Pi_72	9_CUT3_Pi	5_dsRNA_Pi	0
ASV17	Stramenopila	Oomycota	Oomycetes	Peronosporales	Peronosporales_fam_Incertae_sedis	Phytophthora	Phytophthora_infestans	oomycetes_P54_5_Non_Specific_Pi_48	5_NSP_Pi_48	5_NSP_Pi	3_NSP_Pi	0
ASV18	Stramenopila	Oomycota	Oomycetes	Peronosporales	Peronosporales_fam_Incertae_sedis	Phytophthora	Phytophthora_infestans	oomycetes_P61_1_No_Treatment_Pi_72	1_NT_Pi_72	1_NT_Pi	1_ND_Pi	0.813743
ASV18	Stramenopila	Oomycota	Oomycetes	Peronosporales	Peronosporales_fam_Incertae_sedis	Phytophthora	Phytophthora_infestans	oomycetes_P67_5_Non_Specific_Pi_72	5_NSP_Pi_72	5_NSP_Pi	3_NSP_Pi	0
ASV18	Stramenopila	Oomycota	Oomycetes	Peronosporales	Peronosporales_fam_Incertae_sedis	Phytophthora	Phytophthora_infestans	oomycetes_P57_7_GPB1_Pi_48	7_GPB1_Pi_48	7_GPB1_Pi	5_dsRNA_Pi	0
ASV18	Stramenopila	Oomycota	Oomycetes	Peronosporales	Peronosporales_fam_Incertae_sedis	Phytophthora	Phytophthora_infestans	oomycetes_P46_1_No_Treatment_Pi_48	1_NT_Pi_48	1_NT_Pi	1_ND_Pi	0
ASV18	Stramenopila	Oomycota	Oomycetes	Peronosporales	Peronosporales_fam_Incertae_sedis	Phytophthora	Phytophthora_infestans	oomycetes_P47_1_No_Treatment_Pi_48	1_NT_Pi_48	1_NT_Pi	1_ND_Pi	0
ASV18	Stramenopila	Oomycota	Oomycetes	Peronosporales	Peronosporales_fam_Incertae_sedis	Phytophthora	Phytophthora_infestans	oomycetes_P51_3_Water_Pi_48	3_WT_Pi_48	3_WT_Pi	1_ND_Pi	0
ASV18	Stramenopila	Oomycota	Oomycetes	Peronosporales	Peronosporales_fam_Incertae_sedis	Phytophthora	Phytophthora_infestans	oomycetes_P73_9_Cut3_Pi_72	9_CUT3_Pi_72	9_CUT3_Pi	5_dsRNA_Pi	0
ASV18	Stramenopila	Oomycota	Oomycetes	Peronosporales	Peronosporales_fam_Incertae_sedis	Phytophthora	Phytophthora_infestans	oomycetes_P71_7_GPB1_Pi_72	7_GPB1_Pi_72	7_GPB1_Pi	5_dsRNA_Pi	0
ASV18	Stramenopila	Oomycota	Oomycetes	Peronosporales	Peronosporales_fam_Incertae_sedis	Phytophthora	Phytophthora_infestans	oomycetes_P68_5_Non_Specific_Pi_72	5_NSP_Pi_72	5_NSP_Pi	3_NSP_Pi	0
ASV18	Stramenopila	Oomycota	Oomycetes	Peronosporales	Peronosporales_fam_Incertae_sedis	Phytophthora	Phytophthora_infestans	oomycetes_P49_3_Water_Pi_48	3_WT_Pi_48	3_WT_Pi	1_ND_Pi	0
ASV18	Stramenopila	Oomycota	Oomycetes	Peronosporales	Peronosporales_fam_Incertae_sedis	Phytophthora	Phytophthora_infestans	oomycetes_P74_9_Cut3_Pi_72	9_CUT3_Pi_72	9_CUT3_Pi	5_dsRNA_Pi	0
ASV18	Stramenopila	Oomycota	Oomycetes	Peronosporales	Peronosporales_fam_Incertae_sedis	Phytophthora	Phytophthora_infestans	oomycetes_P58_9_Cut3_Pi_48	9_CUT3_Pi_48	9_CUT3_Pi	5_dsRNA_Pi	0
ASV18	Stramenopila	Oomycota	Oomycetes	Peronosporales	Peronosporales_fam_Incertae_sedis	Phytophthora	Phytophthora_infestans	oomycetes_P50_3_Water_Pi_48	3_WT_Pi_48	3_WT_Pi	1_ND_Pi	0
ASV18	Stramenopila	Oomycota	Oomycetes	Peronosporales	Peronosporales_fam_Incertae_sedis	Phytophthora	Phytophthora_infestans	oomycetes_P62_1_No_Treatment_Pi_72	1_NT_Pi_72	1_NT_Pi	1_ND_Pi	0
ASV18	Stramenopila	Oomycota	Oomycetes	Peronosporales	Peronosporales_fam_Incertae_sedis	Phytophthora	Phytophthora_infestans	oomycetes_P75_9_Cut3_Pi_72	9_CUT3_Pi_72	9_CUT3_Pi	5_dsRNA_Pi	0
ASV18	Stramenopila	Oomycota	Oomycetes	Peronosporales	Peronosporales_fam_Incertae_sedis	Phytophthora	Phytophthora_infestans	oomycetes_P59_9_Cut3_Pi_48	9_CUT3_Pi_48	9_CUT3_Pi	5_dsRNA_Pi	0
ASV18	Stramenopila	Oomycota	Oomycetes	Peronosporales	Peronosporales_fam_Incertae_sedis	Phytophthora	Phytophthora_infestans	oomycetes_P69_5_Non_Specific_Pi_72	5_NSP_Pi_72	5_NSP_Pi	3_NSP_Pi	0
ASV18	Stramenopila	Oomycota	Oomycetes	Peronosporales	Peronosporales_fam_Incertae_sedis	Phytophthora	Phytophthora_infestans	oomycetes_P52_5_Non_Specific_Pi_48	5_NSP_Pi_48	5_NSP_Pi	3_NSP_Pi	0
ASV18	Stramenopila	Oomycota	Oomycetes	Peronosporales	Peronosporales_fam_Incertae_sedis	Phytophthora	Phytophthora_infestans	oomycetes_P60_9_Cut3_Pi_48	9_CUT3_Pi_48	9_CUT3_Pi	5_dsRNA_Pi	0
ASV18	Stramenopila	Oomycota	Oomycetes	Peronosporales	Peronosporales_fam_Incertae_sedis	Phytophthora	Phytophthora_infestans	oomycetes_P65_3_Water_Pi_72	3_WT_Pi_72	3_WT_Pi	1_ND_Pi	0
ASV18	Stramenopila	Oomycota	Oomycetes	Peronosporales	Peronosporales_fam_Incertae_sedis	Phytophthora	Phytophthora_infestans	oomycetes_P66_3_Water_Pi_72	3_WT_Pi_72	3_WT_Pi	1_ND_Pi	0
ASV18	Stramenopila	Oomycota	Oomycetes	Peronosporales	Peronosporales_fam_Incertae_sedis	Phytophthora	Phytophthora_infestans	oomycetes_P70_7_GPB1_Pi_72	7_GPB1_Pi_72	7_GPB1_Pi	5_dsRNA_Pi	0
ASV18	Stramenopila	Oomycota	Oomycetes	Peronosporales	Peronosporales_fam_Incertae_sedis	Phytophthora	Phytophthora_infestans	oomycetes_P53_5_Non_Specific_Pi_48	5_NSP_Pi_48	5_NSP_Pi	3_NSP_Pi	0
ASV18	Stramenopila	Oomycota	Oomycetes	Peronosporales	Peronosporales_fam_Incertae_sedis	Phytophthora	Phytophthora_infestans	oomycetes_P54_5_Non_Specific_Pi_48	5_NSP_Pi_48	5_NSP_Pi	3_NSP_Pi	0
ASV18	Stramenopila	Oomycota	Oomycetes	Peronosporales	Peronosporales_fam_Incertae_sedis	Phytophthora	Phytophthora_infestans	oomycetes_P55_7_GPB1_Pi_48	7_GPB1_Pi_48	7_GPB1_Pi	5_dsRNA_Pi	0
ASV18	Stramenopila	Oomycota	Oomycetes	Peronosporales	Peronosporales_fam_Incertae_sedis	Phytophthora	Phytophthora_infestans	oomycetes_P48_1_No_Treatment_Pi_48	1_NT_Pi_48	1_NT_Pi	1_ND_Pi	0
ASV18	Stramenopila	Oomycota	Oomycetes	Peronosporales	Peronosporales_fam_Incertae_sedis	Phytophthora	Phytophthora_infestans	oomycetes_P56_7_GPB1_Pi_48	7_GPB1_Pi_48	7_GPB1_Pi	5_dsRNA_Pi	0
ASV18	Stramenopila	Oomycota	Oomycetes	Peronosporales	Peronosporales_fam_Incertae_sedis	Phytophthora	Phytophthora_infestans	oomycetes_P63_1_No_Treatment_Pi_72	1_NT_Pi_72	1_NT_Pi	1_ND_Pi	0
ASV19	Stramenopila	Oomycota	Oomycetes	Peronosporales	Peronosporales_fam_Incertae_sedis	Phytophthora	Phytophthora_infestans	oomycetes_P65_3_Water_Pi_72	3_WT_Pi_72	3_WT_Pi	1_ND_Pi	0.542495
ASV19	Stramenopila	Oomycota	Oomycetes	Peronosporales	Peronosporales_fam_Incertae_sedis	Phytophthora	Phytophthora_infestans	oomycetes_P63_1_No_Treatment_Pi_72	1_NT_Pi_72	1_NT_Pi	1_ND_Pi	0
ASV19	Stramenopila	Oomycota	Oomycetes	Peronosporales	Peronosporales_fam_Incertae_sedis	Phytophthora	Phytophthora_infestans	oomycetes_P56_7_GPB1_Pi_48	7_GPB1_Pi_48	7_GPB1_Pi	5_dsRNA_Pi	0
ASV19	Stramenopila	Oomycota	Oomycetes	Peronosporales	Peronosporales_fam_Incertae_sedis	Phytophthora	Phytophthora_infestans	oomycetes_P50_3_Water_Pi_48	3_WT_Pi_48	3_WT_Pi	1_ND_Pi	0
ASV19	Stramenopila	Oomycota	Oomycetes	Peronosporales	Peronosporales_fam_Incertae_sedis	Phytophthora	Phytophthora_infestans	oomycetes_P55_7_GPB1_Pi_48	7_GPB1_Pi_48	7_GPB1_Pi	5_dsRNA_Pi	0
ASV19	Stramenopila	Oomycota	Oomycetes	Peronosporales	Peronosporales_fam_Incertae_sedis	Phytophthora	Phytophthora_infestans	oomycetes_P62_1_No_Treatment_Pi_72	1_NT_Pi_72	1_NT_Pi	1_ND_Pi	0
ASV19	Stramenopila	Oomycota	Oomycetes	Peronosporales	Peronosporales_fam_Incertae_sedis	Phytophthora	Phytophthora_infestans	oomycetes_P53_5_Non_Specific_Pi_48	5_NSP_Pi_48	5_NSP_Pi	3_NSP_Pi	0
ASV19	Stramenopila	Oomycota	Oomycetes	Peronosporales	Peronosporales_fam_Incertae_sedis	Phytophthora	Phytophthora_infestans	oomycetes_P60_9_Cut3_Pi_48	9_CUT3_Pi_48	9_CUT3_Pi	5_dsRNA_Pi	0
ASV19	Stramenopila	Oomycota	Oomycetes	Peronosporales	Peronosporales_fam_Incertae_sedis	Phytophthora	Phytophthora_infestans	oomycetes_P71_7_GPB1_Pi_72	7_GPB1_Pi_72	7_GPB1_Pi	5_dsRNA_Pi	0
ASV19	Stramenopila	Oomycota	Oomycetes	Peronosporales	Peronosporales_fam_Incertae_sedis	Phytophthora	Phytophthora_infestans	oomycetes_P68_5_Non_Specific_Pi_72	5_NSP_Pi_72	5_NSP_Pi	3_NSP_Pi	0
ASV19	Stramenopila	Oomycota	Oomycetes	Peronosporales	Peronosporales_fam_Incertae_sedis	Phytophthora	Phytophthora_infestans	oomycetes_P75_9_Cut3_Pi_72	9_CUT3_Pi_72	9_CUT3_Pi	5_dsRNA_Pi	0
ASV19	Stramenopila	Oomycota	Oomycetes	Peronosporales	Peronosporales_fam_Incertae_sedis	Phytophthora	Phytophthora_infestans	oomycetes_P54_5_Non_Specific_Pi_48	5_NSP_Pi_48	5_NSP_Pi	3_NSP_Pi	0
ASV19	Stramenopila	Oomycota	Oomycetes	Peronosporales	Peronosporales_fam_Incertae_sedis	Phytophthora	Phytophthora_infestans	oomycetes_P66_3_Water_Pi_72	3_WT_Pi_72	3_WT_Pi	1_ND_Pi	0
ASV19	Stramenopila	Oomycota	Oomycetes	Peronosporales	Peronosporales_fam_Incertae_sedis	Phytophthora	Phytophthora_infestans	oomycetes_P51_3_Water_Pi_48	3_WT_Pi_48	3_WT_Pi	1_ND_Pi	0
ASV19	Stramenopila	Oomycota	Oomycetes	Peronosporales	Peronosporales_fam_Incertae_sedis	Phytophthora	Phytophthora_infestans	oomycetes_P70_7_GPB1_Pi_72	7_GPB1_Pi_72	7_GPB1_Pi	5_dsRNA_Pi	0
ASV19	Stramenopila	Oomycota	Oomycetes	Peronosporales	Peronosporales_fam_Incertae_sedis	Phytophthora	Phytophthora_infestans	oomycetes_P52_5_Non_Specific_Pi_48	5_NSP_Pi_48	5_NSP_Pi	3_NSP_Pi	0
ASV19	Stramenopila	Oomycota	Oomycetes	Peronosporales	Peronosporales_fam_Incertae_sedis	Phytophthora	Phytophthora_infestans	oomycetes_P47_1_No_Treatment_Pi_48	1_NT_Pi_48	1_NT_Pi	1_ND_Pi	0
ASV19	Stramenopila	Oomycota	Oomycetes	Peronosporales	Peronosporales_fam_Incertae_sedis	Phytophthora	Phytophthora_infestans	oomycetes_P67_5_Non_Specific_Pi_72	5_NSP_Pi_72	5_NSP_Pi	3_NSP_Pi	0
ASV19	Stramenopila	Oomycota	Oomycetes	Peronosporales	Peronosporales_fam_Incertae_sedis	Phytophthora	Phytophthora_infestans	oomycetes_P57_7_GPB1_Pi_48	7_GPB1_Pi_48	7_GPB1_Pi	5_dsRNA_Pi	0
ASV19	Stramenopila	Oomycota	Oomycetes	Peronosporales	Peronosporales_fam_Incertae_sedis	Phytophthora	Phytophthora_infestans	oomycetes_P49_3_Water_Pi_48	3_WT_Pi_48	3_WT_Pi	1_ND_Pi	0
ASV19	Stramenopila	Oomycota	Oomycetes	Peronosporales	Peronosporales_fam_Incertae_sedis	Phytophthora	Phytophthora_infestans	oomycetes_P73_9_Cut3_Pi_72	9_CUT3_Pi_72	9_CUT3_Pi	5_dsRNA_Pi	0
ASV19	Stramenopila	Oomycota	Oomycetes	Peronosporales	Peronosporales_fam_Incertae_sedis	Phytophthora	Phytophthora_infestans	oomycetes_P46_1_No_Treatment_Pi_48	1_NT_Pi_48	1_NT_Pi	1_ND_Pi	0
ASV19	Stramenopila	Oomycota	Oomycetes	Peronosporales	Peronosporales_fam_Incertae_sedis	Phytophthora	Phytophthora_infestans	oomycetes_P58_9_Cut3_Pi_48	9_CUT3_Pi_48	9_CUT3_Pi	5_dsRNA_Pi	0
ASV19	Stramenopila	Oomycota	Oomycetes	Peronosporales	Peronosporales_fam_Incertae_sedis	Phytophthora	Phytophthora_infestans	oomycetes_P69_5_Non_Specific_Pi_72	5_NSP_Pi_72	5_NSP_Pi	3_NSP_Pi	0
ASV19	Stramenopila	Oomycota	Oomycetes	Peronosporales	Peronosporales_fam_Incertae_sedis	Phytophthora	Phytophthora_infestans	oomycetes_P61_1_No_Treatment_Pi_72	1_NT_Pi_72	1_NT_Pi	1_ND_Pi	0
ASV19	Stramenopila	Oomycota	Oomycetes	Peronosporales	Peronosporales_fam_Incertae_sedis	Phytophthora	Phytophthora_infestans	oomycetes_P59_9_Cut3_Pi_48	9_CUT3_Pi_48	9_CUT3_Pi	5_dsRNA_Pi	0
ASV19	Stramenopila	Oomycota	Oomycetes	Peronosporales	Peronosporales_fam_Incertae_sedis	Phytophthora	Phytophthora_infestans	oomycetes_P48_1_No_Treatment_Pi_48	1_NT_Pi_48	1_NT_Pi	1_ND_Pi	0
ASV19	Stramenopila	Oomycota	Oomycetes	Peronosporales	Peronosporales_fam_Incertae_sedis	Phytophthora	Phytophthora_infestans	oomycetes_P74_9_Cut3_Pi_72	9_CUT3_Pi_72	9_CUT3_Pi	5_dsRNA_Pi	0
ASV2	Stramenopila	Oomycota	Oomycetes	Peronosporales	Peronosporales_fam_Incertae_sedis	Phytophthora	Phytophthora_infestans	oomycetes_P52_5_Non_Specific_Pi_48	5_NSP_Pi_48	5_NSP_Pi	3_NSP_Pi	1.62749
ASV2	Stramenopila	Oomycota	Oomycetes	Peronosporales	Peronosporales_fam_Incertae_sedis	Phytophthora	Phytophthora_infestans	oomycetes_P58_9_Cut3_Pi_48	9_CUT3_Pi_48	9_CUT3_Pi	5_dsRNA_Pi	1.53707
ASV2	Stramenopila	Oomycota	Oomycetes	Peronosporales	Peronosporales_fam_Incertae_sedis	Phytophthora	Phytophthora_infestans	oomycetes_P48_1_No_Treatment_Pi_48	1_NT_Pi_48	1_NT_Pi	1_ND_Pi	1.53707
ASV2	Stramenopila	Oomycota	Oomycetes	Peronosporales	Peronosporales_fam_Incertae_sedis	Phytophthora	Phytophthora_infestans	oomycetes_P65_3_Water_Pi_72	3_WT_Pi_72	3_WT_Pi	1_ND_Pi	1.35624
ASV2	Stramenopila	Oomycota	Oomycetes	Peronosporales	Peronosporales_fam_Incertae_sedis	Phytophthora	Phytophthora_infestans	oomycetes_P62_1_No_Treatment_Pi_72	1_NT_Pi_72	1_NT_Pi	1_ND_Pi	1.35624
ASV2	Stramenopila	Oomycota	Oomycetes	Peronosporales	Peronosporales_fam_Incertae_sedis	Phytophthora	Phytophthora_infestans	oomycetes_P55_7_GPB1_Pi_48	7_GPB1_Pi_48	7_GPB1_Pi	5_dsRNA_Pi	1.26582
ASV2	Stramenopila	Oomycota	Oomycetes	Peronosporales	Peronosporales_fam_Incertae_sedis	Phytophthora	Phytophthora_infestans	oomycetes_P69_5_Non_Specific_Pi_72	5_NSP_Pi_72	5_NSP_Pi	3_NSP_Pi	1.26582
ASV2	Stramenopila	Oomycota	Oomycetes	Peronosporales	Peronosporales_fam_Incertae_sedis	Phytophthora	Phytophthora_infestans	oomycetes_P53_5_Non_Specific_Pi_48	5_NSP_Pi_48	5_NSP_Pi	3_NSP_Pi	1.17541
ASV2	Stramenopila	Oomycota	Oomycetes	Peronosporales	Peronosporales_fam_Incertae_sedis	Phytophthora	Phytophthora_infestans	oomycetes_P70_7_GPB1_Pi_72	7_GPB1_Pi_72	7_GPB1_Pi	5_dsRNA_Pi	1.17541
ASV2	Stramenopila	Oomycota	Oomycetes	Peronosporales	Peronosporales_fam_Incertae_sedis	Phytophthora	Phytophthora_infestans	oomycetes_P67_5_Non_Specific_Pi_72	5_NSP_Pi_72	5_NSP_Pi	3_NSP_Pi	1.08499
ASV2	Stramenopila	Oomycota	Oomycetes	Peronosporales	Peronosporales_fam_Incertae_sedis	Phytophthora	Phytophthora_infestans	oomycetes_P73_9_Cut3_Pi_72	9_CUT3_Pi_72	9_CUT3_Pi	5_dsRNA_Pi	1.08499
ASV2	Stramenopila	Oomycota	Oomycetes	Peronosporales	Peronosporales_fam_Incertae_sedis	Phytophthora	Phytophthora_infestans	oomycetes_P60_9_Cut3_Pi_48	9_CUT3_Pi_48	9_CUT3_Pi	5_dsRNA_Pi	1.08499
ASV2	Stramenopila	Oomycota	Oomycetes	Peronosporales	Peronosporales_fam_Incertae_sedis	Phytophthora	Phytophthora_infestans	oomycetes_P63_1_No_Treatment_Pi_72	1_NT_Pi_72	1_NT_Pi	1_ND_Pi	0.994575
ASV2	Stramenopila	Oomycota	Oomycetes	Peronosporales	Peronosporales_fam_Incertae_sedis	Phytophthora	Phytophthora_infestans	oomycetes_P66_3_Water_Pi_72	3_WT_Pi_72	3_WT_Pi	1_ND_Pi	0.994575
ASV2	Stramenopila	Oomycota	Oomycetes	Peronosporales	Peronosporales_fam_Incertae_sedis	Phytophthora	Phytophthora_infestans	oomycetes_P56_7_GPB1_Pi_48	7_GPB1_Pi_48	7_GPB1_Pi	5_dsRNA_Pi	0.904159
ASV2	Stramenopila	Oomycota	Oomycetes	Peronosporales	Peronosporales_fam_Incertae_sedis	Phytophthora	Phytophthora_infestans	oomycetes_P68_5_Non_Specific_Pi_72	5_NSP_Pi_72	5_NSP_Pi	3_NSP_Pi	0.904159
ASV2	Stramenopila	Oomycota	Oomycetes	Peronosporales	Peronosporales_fam_Incertae_sedis	Phytophthora	Phytophthora_infestans	oomycetes_P74_9_Cut3_Pi_72	9_CUT3_Pi_72	9_CUT3_Pi	5_dsRNA_Pi	0.904159
ASV2	Stramenopila	Oomycota	Oomycetes	Peronosporales	Peronosporales_fam_Incertae_sedis	Phytophthora	Phytophthora_infestans	oomycetes_P59_9_Cut3_Pi_48	9_CUT3_Pi_48	9_CUT3_Pi	5_dsRNA_Pi	0.904159
ASV2	Stramenopila	Oomycota	Oomycetes	Peronosporales	Peronosporales_fam_Incertae_sedis	Phytophthora	Phytophthora_infestans	oomycetes_P46_1_No_Treatment_Pi_48	1_NT_Pi_48	1_NT_Pi	1_ND_Pi	0.813743
ASV2	Stramenopila	Oomycota	Oomycetes	Peronosporales	Peronosporales_fam_Incertae_sedis	Phytophthora	Phytophthora_infestans	oomycetes_P47_1_No_Treatment_Pi_48	1_NT_Pi_48	1_NT_Pi	1_ND_Pi	0.813743
ASV2	Stramenopila	Oomycota	Oomycetes	Peronosporales	Peronosporales_fam_Incertae_sedis	Phytophthora	Phytophthora_infestans	oomycetes_P50_3_Water_Pi_48	3_WT_Pi_48	3_WT_Pi	1_ND_Pi	0.723327
ASV2	Stramenopila	Oomycota	Oomycetes	Peronosporales	Peronosporales_fam_Incertae_sedis	Phytophthora	Phytophthora_infestans	oomycetes_P54_5_Non_Specific_Pi_48	5_NSP_Pi_48	5_NSP_Pi	3_NSP_Pi	0.723327
ASV2	Stramenopila	Oomycota	Oomycetes	Peronosporales	Peronosporales_fam_Incertae_sedis	Phytophthora	Phytophthora_infestans	oomycetes_P57_7_GPB1_Pi_48	7_GPB1_Pi_48	7_GPB1_Pi	5_dsRNA_Pi	0.632911
ASV2	Stramenopila	Oomycota	Oomycetes	Peronosporales	Peronosporales_fam_Incertae_sedis	Phytophthora	Phytophthora_infestans	oomycetes_P75_9_Cut3_Pi_72	9_CUT3_Pi_72	9_CUT3_Pi	5_dsRNA_Pi	0.45208
ASV2	Stramenopila	Oomycota	Oomycetes	Peronosporales	Peronosporales_fam_Incertae_sedis	Phytophthora	Phytophthora_infestans	oomycetes_P49_3_Water_Pi_48	3_WT_Pi_48	3_WT_Pi	1_ND_Pi	0.271248
ASV2	Stramenopila	Oomycota	Oomycetes	Peronosporales	Peronosporales_fam_Incertae_sedis	Phytophthora	Phytophthora_infestans	oomycetes_P51_3_Water_Pi_48	3_WT_Pi_48	3_WT_Pi	1_ND_Pi	0
ASV2	Stramenopila	Oomycota	Oomycetes	Peronosporales	Peronosporales_fam_Incertae_sedis	Phytophthora	Phytophthora_infestans	oomycetes_P71_7_GPB1_Pi_72	7_GPB1_Pi_72	7_GPB1_Pi	5_dsRNA_Pi	0
ASV2	Stramenopila	Oomycota	Oomycetes	Peronosporales	Peronosporales_fam_Incertae_sedis	Phytophthora	Phytophthora_infestans	oomycetes_P61_1_No_Treatment_Pi_72	1_NT_Pi_72	1_NT_Pi	1_ND_Pi	0
ASV20	Stramenopila	Oomycota	Oomycetes	Peronosporales	Peronosporales_fam_Incertae_sedis	Phytophthora	Phytophthora_infestans	oomycetes_P66_3_Water_Pi_72	3_WT_Pi_72	3_WT_Pi	1_ND_Pi	0.180832
ASV20	Stramenopila	Oomycota	Oomycetes	Peronosporales	Peronosporales_fam_Incertae_sedis	Phytophthora	Phytophthora_infestans	oomycetes_P47_1_No_Treatment_Pi_48	1_NT_Pi_48	1_NT_Pi	1_ND_Pi	0
ASV20	Stramenopila	Oomycota	Oomycetes	Peronosporales	Peronosporales_fam_Incertae_sedis	Phytophthora	Phytophthora_infestans	oomycetes_P61_1_No_Treatment_Pi_72	1_NT_Pi_72	1_NT_Pi	1_ND_Pi	0
ASV20	Stramenopila	Oomycota	Oomycetes	Peronosporales	Peronosporales_fam_Incertae_sedis	Phytophthora	Phytophthora_infestans	oomycetes_P60_9_Cut3_Pi_48	9_CUT3_Pi_48	9_CUT3_Pi	5_dsRNA_Pi	0
ASV20	Stramenopila	Oomycota	Oomycetes	Peronosporales	Peronosporales_fam_Incertae_sedis	Phytophthora	Phytophthora_infestans	oomycetes_P51_3_Water_Pi_48	3_WT_Pi_48	3_WT_Pi	1_ND_Pi	0
ASV20	Stramenopila	Oomycota	Oomycetes	Peronosporales	Peronosporales_fam_Incertae_sedis	Phytophthora	Phytophthora_infestans	oomycetes_P46_1_No_Treatment_Pi_48	1_NT_Pi_48	1_NT_Pi	1_ND_Pi	0
ASV20	Stramenopila	Oomycota	Oomycetes	Peronosporales	Peronosporales_fam_Incertae_sedis	Phytophthora	Phytophthora_infestans	oomycetes_P52_5_Non_Specific_Pi_48	5_NSP_Pi_48	5_NSP_Pi	3_NSP_Pi	0
ASV20	Stramenopila	Oomycota	Oomycetes	Peronosporales	Peronosporales_fam_Incertae_sedis	Phytophthora	Phytophthora_infestans	oomycetes_P75_9_Cut3_Pi_72	9_CUT3_Pi_72	9_CUT3_Pi	5_dsRNA_Pi	0
ASV20	Stramenopila	Oomycota	Oomycetes	Peronosporales	Peronosporales_fam_Incertae_sedis	Phytophthora	Phytophthora_infestans	oomycetes_P58_9_Cut3_Pi_48	9_CUT3_Pi_48	9_CUT3_Pi	5_dsRNA_Pi	0
ASV20	Stramenopila	Oomycota	Oomycetes	Peronosporales	Peronosporales_fam_Incertae_sedis	Phytophthora	Phytophthora_infestans	oomycetes_P73_9_Cut3_Pi_72	9_CUT3_Pi_72	9_CUT3_Pi	5_dsRNA_Pi	0
ASV20	Stramenopila	Oomycota	Oomycetes	Peronosporales	Peronosporales_fam_Incertae_sedis	Phytophthora	Phytophthora_infestans	oomycetes_P50_3_Water_Pi_48	3_WT_Pi_48	3_WT_Pi	1_ND_Pi	0
ASV20	Stramenopila	Oomycota	Oomycetes	Peronosporales	Peronosporales_fam_Incertae_sedis	Phytophthora	Phytophthora_infestans	oomycetes_P53_5_Non_Specific_Pi_48	5_NSP_Pi_48	5_NSP_Pi	3_NSP_Pi	0
ASV20	Stramenopila	Oomycota	Oomycetes	Peronosporales	Peronosporales_fam_Incertae_sedis	Phytophthora	Phytophthora_infestans	oomycetes_P48_1_No_Treatment_Pi_48	1_NT_Pi_48	1_NT_Pi	1_ND_Pi	0
ASV20	Stramenopila	Oomycota	Oomycetes	Peronosporales	Peronosporales_fam_Incertae_sedis	Phytophthora	Phytophthora_infestans	oomycetes_P56_7_GPB1_Pi_48	7_GPB1_Pi_48	7_GPB1_Pi	5_dsRNA_Pi	0
ASV20	Stramenopila	Oomycota	Oomycetes	Peronosporales	Peronosporales_fam_Incertae_sedis	Phytophthora	Phytophthora_infestans	oomycetes_P57_7_GPB1_Pi_48	7_GPB1_Pi_48	7_GPB1_Pi	5_dsRNA_Pi	0
ASV20	Stramenopila	Oomycota	Oomycetes	Peronosporales	Peronosporales_fam_Incertae_sedis	Phytophthora	Phytophthora_infestans	oomycetes_P62_1_No_Treatment_Pi_72	1_NT_Pi_72	1_NT_Pi	1_ND_Pi	0
ASV20	Stramenopila	Oomycota	Oomycetes	Peronosporales	Peronosporales_fam_Incertae_sedis	Phytophthora	Phytophthora_infestans	oomycetes_P74_9_Cut3_Pi_72	9_CUT3_Pi_72	9_CUT3_Pi	5_dsRNA_Pi	0
ASV20	Stramenopila	Oomycota	Oomycetes	Peronosporales	Peronosporales_fam_Incertae_sedis	Phytophthora	Phytophthora_infestans	oomycetes_P70_7_GPB1_Pi_72	7_GPB1_Pi_72	7_GPB1_Pi	5_dsRNA_Pi	0
ASV20	Stramenopila	Oomycota	Oomycetes	Peronosporales	Peronosporales_fam_Incertae_sedis	Phytophthora	Phytophthora_infestans	oomycetes_P68_5_Non_Specific_Pi_72	5_NSP_Pi_72	5_NSP_Pi	3_NSP_Pi	0
ASV20	Stramenopila	Oomycota	Oomycetes	Peronosporales	Peronosporales_fam_Incertae_sedis	Phytophthora	Phytophthora_infestans	oomycetes_P54_5_Non_Specific_Pi_48	5_NSP_Pi_48	5_NSP_Pi	3_NSP_Pi	0
ASV20	Stramenopila	Oomycota	Oomycetes	Peronosporales	Peronosporales_fam_Incertae_sedis	Phytophthora	Phytophthora_infestans	oomycetes_P59_9_Cut3_Pi_48	9_CUT3_Pi_48	9_CUT3_Pi	5_dsRNA_Pi	0
ASV20	Stramenopila	Oomycota	Oomycetes	Peronosporales	Peronosporales_fam_Incertae_sedis	Phytophthora	Phytophthora_infestans	oomycetes_P71_7_GPB1_Pi_72	7_GPB1_Pi_72	7_GPB1_Pi	5_dsRNA_Pi	0
ASV20	Stramenopila	Oomycota	Oomycetes	Peronosporales	Peronosporales_fam_Incertae_sedis	Phytophthora	Phytophthora_infestans	oomycetes_P67_5_Non_Specific_Pi_72	5_NSP_Pi_72	5_NSP_Pi	3_NSP_Pi	0
ASV20	Stramenopila	Oomycota	Oomycetes	Peronosporales	Peronosporales_fam_Incertae_sedis	Phytophthora	Phytophthora_infestans	oomycetes_P69_5_Non_Specific_Pi_72	5_NSP_Pi_72	5_NSP_Pi	3_NSP_Pi	0
ASV20	Stramenopila	Oomycota	Oomycetes	Peronosporales	Peronosporales_fam_Incertae_sedis	Phytophthora	Phytophthora_infestans	oomycetes_P65_3_Water_Pi_72	3_WT_Pi_72	3_WT_Pi	1_ND_Pi	0
ASV20	Stramenopila	Oomycota	Oomycetes	Peronosporales	Peronosporales_fam_Incertae_sedis	Phytophthora	Phytophthora_infestans	oomycetes_P55_7_GPB1_Pi_48	7_GPB1_Pi_48	7_GPB1_Pi	5_dsRNA_Pi	0
ASV20	Stramenopila	Oomycota	Oomycetes	Peronosporales	Peronosporales_fam_Incertae_sedis	Phytophthora	Phytophthora_infestans	oomycetes_P49_3_Water_Pi_48	3_WT_Pi_48	3_WT_Pi	1_ND_Pi	0
ASV20	Stramenopila	Oomycota	Oomycetes	Peronosporales	Peronosporales_fam_Incertae_sedis	Phytophthora	Phytophthora_infestans	oomycetes_P63_1_No_Treatment_Pi_72	1_NT_Pi_72	1_NT_Pi	1_ND_Pi	0
ASV21	Stramenopila	Oomycota	Oomycetes	Peronosporales	Peronosporales_fam_Incertae_sedis	Phytophthora	Phytophthora_infestans	oomycetes_P66_3_Water_Pi_72	3_WT_Pi_72	3_WT_Pi	1_ND_Pi	0.361664
ASV21	Stramenopila	Oomycota	Oomycetes	Peronosporales	Peronosporales_fam_Incertae_sedis	Phytophthora	Phytophthora_infestans	oomycetes_P51_3_Water_Pi_48	3_WT_Pi_48	3_WT_Pi	1_ND_Pi	0
ASV21	Stramenopila	Oomycota	Oomycetes	Peronosporales	Peronosporales_fam_Incertae_sedis	Phytophthora	Phytophthora_infestans	oomycetes_P73_9_Cut3_Pi_72	9_CUT3_Pi_72	9_CUT3_Pi	5_dsRNA_Pi	0
ASV21	Stramenopila	Oomycota	Oomycetes	Peronosporales	Peronosporales_fam_Incertae_sedis	Phytophthora	Phytophthora_infestans	oomycetes_P60_9_Cut3_Pi_48	9_CUT3_Pi_48	9_CUT3_Pi	5_dsRNA_Pi	0
ASV21	Stramenopila	Oomycota	Oomycetes	Peronosporales	Peronosporales_fam_Incertae_sedis	Phytophthora	Phytophthora_infestans	oomycetes_P47_1_No_Treatment_Pi_48	1_NT_Pi_48	1_NT_Pi	1_ND_Pi	0
ASV21	Stramenopila	Oomycota	Oomycetes	Peronosporales	Peronosporales_fam_Incertae_sedis	Phytophthora	Phytophthora_infestans	oomycetes_P59_9_Cut3_Pi_48	9_CUT3_Pi_48	9_CUT3_Pi	5_dsRNA_Pi	0
ASV21	Stramenopila	Oomycota	Oomycetes	Peronosporales	Peronosporales_fam_Incertae_sedis	Phytophthora	Phytophthora_infestans	oomycetes_P74_9_Cut3_Pi_72	9_CUT3_Pi_72	9_CUT3_Pi	5_dsRNA_Pi	0
ASV21	Stramenopila	Oomycota	Oomycetes	Peronosporales	Peronosporales_fam_Incertae_sedis	Phytophthora	Phytophthora_infestans	oomycetes_P75_9_Cut3_Pi_72	9_CUT3_Pi_72	9_CUT3_Pi	5_dsRNA_Pi	0
ASV21	Stramenopila	Oomycota	Oomycetes	Peronosporales	Peronosporales_fam_Incertae_sedis	Phytophthora	Phytophthora_infestans	oomycetes_P63_1_No_Treatment_Pi_72	1_NT_Pi_72	1_NT_Pi	1_ND_Pi	0
ASV21	Stramenopila	Oomycota	Oomycetes	Peronosporales	Peronosporales_fam_Incertae_sedis	Phytophthora	Phytophthora_infestans	oomycetes_P49_3_Water_Pi_48	3_WT_Pi_48	3_WT_Pi	1_ND_Pi	0
ASV21	Stramenopila	Oomycota	Oomycetes	Peronosporales	Peronosporales_fam_Incertae_sedis	Phytophthora	Phytophthora_infestans	oomycetes_P58_9_Cut3_Pi_48	9_CUT3_Pi_48	9_CUT3_Pi	5_dsRNA_Pi	0
ASV21	Stramenopila	Oomycota	Oomycetes	Peronosporales	Peronosporales_fam_Incertae_sedis	Phytophthora	Phytophthora_infestans	oomycetes_P48_1_No_Treatment_Pi_48	1_NT_Pi_48	1_NT_Pi	1_ND_Pi	0
ASV21	Stramenopila	Oomycota	Oomycetes	Peronosporales	Peronosporales_fam_Incertae_sedis	Phytophthora	Phytophthora_infestans	oomycetes_P61_1_No_Treatment_Pi_72	1_NT_Pi_72	1_NT_Pi	1_ND_Pi	0
ASV21	Stramenopila	Oomycota	Oomycetes	Peronosporales	Peronosporales_fam_Incertae_sedis	Phytophthora	Phytophthora_infestans	oomycetes_P50_3_Water_Pi_48	3_WT_Pi_48	3_WT_Pi	1_ND_Pi	0
ASV21	Stramenopila	Oomycota	Oomycetes	Peronosporales	Peronosporales_fam_Incertae_sedis	Phytophthora	Phytophthora_infestans	oomycetes_P46_1_No_Treatment_Pi_48	1_NT_Pi_48	1_NT_Pi	1_ND_Pi	0
ASV21	Stramenopila	Oomycota	Oomycetes	Peronosporales	Peronosporales_fam_Incertae_sedis	Phytophthora	Phytophthora_infestans	oomycetes_P71_7_GPB1_Pi_72	7_GPB1_Pi_72	7_GPB1_Pi	5_dsRNA_Pi	0
ASV21	Stramenopila	Oomycota	Oomycetes	Peronosporales	Peronosporales_fam_Incertae_sedis	Phytophthora	Phytophthora_infestans	oomycetes_P62_1_No_Treatment_Pi_72	1_NT_Pi_72	1_NT_Pi	1_ND_Pi	0
ASV21	Stramenopila	Oomycota	Oomycetes	Peronosporales	Peronosporales_fam_Incertae_sedis	Phytophthora	Phytophthora_infestans	oomycetes_P67_5_Non_Specific_Pi_72	5_NSP_Pi_72	5_NSP_Pi	3_NSP_Pi	0
ASV21	Stramenopila	Oomycota	Oomycetes	Peronosporales	Peronosporales_fam_Incertae_sedis	Phytophthora	Phytophthora_infestans	oomycetes_P52_5_Non_Specific_Pi_48	5_NSP_Pi_48	5_NSP_Pi	3_NSP_Pi	0
ASV21	Stramenopila	Oomycota	Oomycetes	Peronosporales	Peronosporales_fam_Incertae_sedis	Phytophthora	Phytophthora_infestans	oomycetes_P53_5_Non_Specific_Pi_48	5_NSP_Pi_48	5_NSP_Pi	3_NSP_Pi	0
ASV21	Stramenopila	Oomycota	Oomycetes	Peronosporales	Peronosporales_fam_Incertae_sedis	Phytophthora	Phytophthora_infestans	oomycetes_P69_5_Non_Specific_Pi_72	5_NSP_Pi_72	5_NSP_Pi	3_NSP_Pi	0
ASV21	Stramenopila	Oomycota	Oomycetes	Peronosporales	Peronosporales_fam_Incertae_sedis	Phytophthora	Phytophthora_infestans	oomycetes_P68_5_Non_Specific_Pi_72	5_NSP_Pi_72	5_NSP_Pi	3_NSP_Pi	0
ASV21	Stramenopila	Oomycota	Oomycetes	Peronosporales	Peronosporales_fam_Incertae_sedis	Phytophthora	Phytophthora_infestans	oomycetes_P65_3_Water_Pi_72	3_WT_Pi_72	3_WT_Pi	1_ND_Pi	0
ASV21	Stramenopila	Oomycota	Oomycetes	Peronosporales	Peronosporales_fam_Incertae_sedis	Phytophthora	Phytophthora_infestans	oomycetes_P57_7_GPB1_Pi_48	7_GPB1_Pi_48	7_GPB1_Pi	5_dsRNA_Pi	0
ASV21	Stramenopila	Oomycota	Oomycetes	Peronosporales	Peronosporales_fam_Incertae_sedis	Phytophthora	Phytophthora_infestans	oomycetes_P54_5_Non_Specific_Pi_48	5_NSP_Pi_48	5_NSP_Pi	3_NSP_Pi	0
ASV21	Stramenopila	Oomycota	Oomycetes	Peronosporales	Peronosporales_fam_Incertae_sedis	Phytophthora	Phytophthora_infestans	oomycetes_P70_7_GPB1_Pi_72	7_GPB1_Pi_72	7_GPB1_Pi	5_dsRNA_Pi	0
ASV21	Stramenopila	Oomycota	Oomycetes	Peronosporales	Peronosporales_fam_Incertae_sedis	Phytophthora	Phytophthora_infestans	oomycetes_P55_7_GPB1_Pi_48	7_GPB1_Pi_48	7_GPB1_Pi	5_dsRNA_Pi	0
ASV21	Stramenopila	Oomycota	Oomycetes	Peronosporales	Peronosporales_fam_Incertae_sedis	Phytophthora	Phytophthora_infestans	oomycetes_P56_7_GPB1_Pi_48	7_GPB1_Pi_48	7_GPB1_Pi	5_dsRNA_Pi	0
ASV22	Stramenopila	Oomycota	Oomycetes	Peronosporales	Peronosporales_fam_Incertae_sedis	Phytophthora	Phytophthora_infestans	oomycetes_P75_9_Cut3_Pi_72	9_CUT3_Pi_72	9_CUT3_Pi	5_dsRNA_Pi	0.632911
ASV22	Stramenopila	Oomycota	Oomycetes	Peronosporales	Peronosporales_fam_Incertae_sedis	Phytophthora	Phytophthora_infestans	oomycetes_P49_3_Water_Pi_48	3_WT_Pi_48	3_WT_Pi	1_ND_Pi	0
ASV22	Stramenopila	Oomycota	Oomycetes	Peronosporales	Peronosporales_fam_Incertae_sedis	Phytophthora	Phytophthora_infestans	oomycetes_P65_3_Water_Pi_72	3_WT_Pi_72	3_WT_Pi	1_ND_Pi	0
ASV22	Stramenopila	Oomycota	Oomycetes	Peronosporales	Peronosporales_fam_Incertae_sedis	Phytophthora	Phytophthora_infestans	oomycetes_P50_3_Water_Pi_48	3_WT_Pi_48	3_WT_Pi	1_ND_Pi	0
ASV22	Stramenopila	Oomycota	Oomycetes	Peronosporales	Peronosporales_fam_Incertae_sedis	Phytophthora	Phytophthora_infestans	oomycetes_P67_5_Non_Specific_Pi_72	5_NSP_Pi_72	5_NSP_Pi	3_NSP_Pi	0
ASV22	Stramenopila	Oomycota	Oomycetes	Peronosporales	Peronosporales_fam_Incertae_sedis	Phytophthora	Phytophthora_infestans	oomycetes_P62_1_No_Treatment_Pi_72	1_NT_Pi_72	1_NT_Pi	1_ND_Pi	0
ASV22	Stramenopila	Oomycota	Oomycetes	Peronosporales	Peronosporales_fam_Incertae_sedis	Phytophthora	Phytophthora_infestans	oomycetes_P60_9_Cut3_Pi_48	9_CUT3_Pi_48	9_CUT3_Pi	5_dsRNA_Pi	0
ASV22	Stramenopila	Oomycota	Oomycetes	Peronosporales	Peronosporales_fam_Incertae_sedis	Phytophthora	Phytophthora_infestans	oomycetes_P73_9_Cut3_Pi_72	9_CUT3_Pi_72	9_CUT3_Pi	5_dsRNA_Pi	0
ASV22	Stramenopila	Oomycota	Oomycetes	Peronosporales	Peronosporales_fam_Incertae_sedis	Phytophthora	Phytophthora_infestans	oomycetes_P48_1_No_Treatment_Pi_48	1_NT_Pi_48	1_NT_Pi	1_ND_Pi	0
ASV22	Stramenopila	Oomycota	Oomycetes	Peronosporales	Peronosporales_fam_Incertae_sedis	Phytophthora	Phytophthora_infestans	oomycetes_P52_5_Non_Specific_Pi_48	5_NSP_Pi_48	5_NSP_Pi	3_NSP_Pi	0
ASV22	Stramenopila	Oomycota	Oomycetes	Peronosporales	Peronosporales_fam_Incertae_sedis	Phytophthora	Phytophthora_infestans	oomycetes_P51_3_Water_Pi_48	3_WT_Pi_48	3_WT_Pi	1_ND_Pi	0
ASV22	Stramenopila	Oomycota	Oomycetes	Peronosporales	Peronosporales_fam_Incertae_sedis	Phytophthora	Phytophthora_infestans	oomycetes_P61_1_No_Treatment_Pi_72	1_NT_Pi_72	1_NT_Pi	1_ND_Pi	0
ASV22	Stramenopila	Oomycota	Oomycetes	Peronosporales	Peronosporales_fam_Incertae_sedis	Phytophthora	Phytophthora_infestans	oomycetes_P66_3_Water_Pi_72	3_WT_Pi_72	3_WT_Pi	1_ND_Pi	0
ASV22	Stramenopila	Oomycota	Oomycetes	Peronosporales	Peronosporales_fam_Incertae_sedis	Phytophthora	Phytophthora_infestans	oomycetes_P68_5_Non_Specific_Pi_72	5_NSP_Pi_72	5_NSP_Pi	3_NSP_Pi	0
ASV22	Stramenopila	Oomycota	Oomycetes	Peronosporales	Peronosporales_fam_Incertae_sedis	Phytophthora	Phytophthora_infestans	oomycetes_P54_5_Non_Specific_Pi_48	5_NSP_Pi_48	5_NSP_Pi	3_NSP_Pi	0
ASV22	Stramenopila	Oomycota	Oomycetes	Peronosporales	Peronosporales_fam_Incertae_sedis	Phytophthora	Phytophthora_infestans	oomycetes_P63_1_No_Treatment_Pi_72	1_NT_Pi_72	1_NT_Pi	1_ND_Pi	0
ASV22	Stramenopila	Oomycota	Oomycetes	Peronosporales	Peronosporales_fam_Incertae_sedis	Phytophthora	Phytophthora_infestans	oomycetes_P58_9_Cut3_Pi_48	9_CUT3_Pi_48	9_CUT3_Pi	5_dsRNA_Pi	0
ASV22	Stramenopila	Oomycota	Oomycetes	Peronosporales	Peronosporales_fam_Incertae_sedis	Phytophthora	Phytophthora_infestans	oomycetes_P70_7_GPB1_Pi_72	7_GPB1_Pi_72	7_GPB1_Pi	5_dsRNA_Pi	0
ASV22	Stramenopila	Oomycota	Oomycetes	Peronosporales	Peronosporales_fam_Incertae_sedis	Phytophthora	Phytophthora_infestans	oomycetes_P47_1_No_Treatment_Pi_48	1_NT_Pi_48	1_NT_Pi	1_ND_Pi	0
ASV22	Stramenopila	Oomycota	Oomycetes	Peronosporales	Peronosporales_fam_Incertae_sedis	Phytophthora	Phytophthora_infestans	oomycetes_P59_9_Cut3_Pi_48	9_CUT3_Pi_48	9_CUT3_Pi	5_dsRNA_Pi	0
ASV22	Stramenopila	Oomycota	Oomycetes	Peronosporales	Peronosporales_fam_Incertae_sedis	Phytophthora	Phytophthora_infestans	oomycetes_P71_7_GPB1_Pi_72	7_GPB1_Pi_72	7_GPB1_Pi	5_dsRNA_Pi	0
ASV22	Stramenopila	Oomycota	Oomycetes	Peronosporales	Peronosporales_fam_Incertae_sedis	Phytophthora	Phytophthora_infestans	oomycetes_P57_7_GPB1_Pi_48	7_GPB1_Pi_48	7_GPB1_Pi	5_dsRNA_Pi	0
ASV22	Stramenopila	Oomycota	Oomycetes	Peronosporales	Peronosporales_fam_Incertae_sedis	Phytophthora	Phytophthora_infestans	oomycetes_P53_5_Non_Specific_Pi_48	5_NSP_Pi_48	5_NSP_Pi	3_NSP_Pi	0
ASV22	Stramenopila	Oomycota	Oomycetes	Peronosporales	Peronosporales_fam_Incertae_sedis	Phytophthora	Phytophthora_infestans	oomycetes_P74_9_Cut3_Pi_72	9_CUT3_Pi_72	9_CUT3_Pi	5_dsRNA_Pi	0
ASV22	Stramenopila	Oomycota	Oomycetes	Peronosporales	Peronosporales_fam_Incertae_sedis	Phytophthora	Phytophthora_infestans	oomycetes_P56_7_GPB1_Pi_48	7_GPB1_Pi_48	7_GPB1_Pi	5_dsRNA_Pi	0
ASV22	Stramenopila	Oomycota	Oomycetes	Peronosporales	Peronosporales_fam_Incertae_sedis	Phytophthora	Phytophthora_infestans	oomycetes_P69_5_Non_Specific_Pi_72	5_NSP_Pi_72	5_NSP_Pi	3_NSP_Pi	0
ASV22	Stramenopila	Oomycota	Oomycetes	Peronosporales	Peronosporales_fam_Incertae_sedis	Phytophthora	Phytophthora_infestans	oomycetes_P46_1_No_Treatment_Pi_48	1_NT_Pi_48	1_NT_Pi	1_ND_Pi	0
ASV22	Stramenopila	Oomycota	Oomycetes	Peronosporales	Peronosporales_fam_Incertae_sedis	Phytophthora	Phytophthora_infestans	oomycetes_P55_7_GPB1_Pi_48	7_GPB1_Pi_48	7_GPB1_Pi	5_dsRNA_Pi	0
ASV23	Stramenopila	Oomycota	Oomycetes	Peronosporales	Peronosporales_fam_Incertae_sedis	Phytophthora	Phytophthora_infestans	oomycetes_P66_3_Water_Pi_72	3_WT_Pi_72	3_WT_Pi	1_ND_Pi	0.542495
ASV23	Stramenopila	Oomycota	Oomycetes	Peronosporales	Peronosporales_fam_Incertae_sedis	Phytophthora	Phytophthora_infestans	oomycetes_P61_1_No_Treatment_Pi_72	1_NT_Pi_72	1_NT_Pi	1_ND_Pi	0
ASV23	Stramenopila	Oomycota	Oomycetes	Peronosporales	Peronosporales_fam_Incertae_sedis	Phytophthora	Phytophthora_infestans	oomycetes_P73_9_Cut3_Pi_72	9_CUT3_Pi_72	9_CUT3_Pi	5_dsRNA_Pi	0
ASV23	Stramenopila	Oomycota	Oomycetes	Peronosporales	Peronosporales_fam_Incertae_sedis	Phytophthora	Phytophthora_infestans	oomycetes_P62_1_No_Treatment_Pi_72	1_NT_Pi_72	1_NT_Pi	1_ND_Pi	0
ASV23	Stramenopila	Oomycota	Oomycetes	Peronosporales	Peronosporales_fam_Incertae_sedis	Phytophthora	Phytophthora_infestans	oomycetes_P74_9_Cut3_Pi_72	9_CUT3_Pi_72	9_CUT3_Pi	5_dsRNA_Pi	0
ASV23	Stramenopila	Oomycota	Oomycetes	Peronosporales	Peronosporales_fam_Incertae_sedis	Phytophthora	Phytophthora_infestans	oomycetes_P49_3_Water_Pi_48	3_WT_Pi_48	3_WT_Pi	1_ND_Pi	0
ASV23	Stramenopila	Oomycota	Oomycetes	Peronosporales	Peronosporales_fam_Incertae_sedis	Phytophthora	Phytophthora_infestans	oomycetes_P75_9_Cut3_Pi_72	9_CUT3_Pi_72	9_CUT3_Pi	5_dsRNA_Pi	0
ASV23	Stramenopila	Oomycota	Oomycetes	Peronosporales	Peronosporales_fam_Incertae_sedis	Phytophthora	Phytophthora_infestans	oomycetes_P48_1_No_Treatment_Pi_48	1_NT_Pi_48	1_NT_Pi	1_ND_Pi	0
ASV23	Stramenopila	Oomycota	Oomycetes	Peronosporales	Peronosporales_fam_Incertae_sedis	Phytophthora	Phytophthora_infestans	oomycetes_P51_3_Water_Pi_48	3_WT_Pi_48	3_WT_Pi	1_ND_Pi	0
ASV23	Stramenopila	Oomycota	Oomycetes	Peronosporales	Peronosporales_fam_Incertae_sedis	Phytophthora	Phytophthora_infestans	oomycetes_P50_3_Water_Pi_48	3_WT_Pi_48	3_WT_Pi	1_ND_Pi	0
ASV23	Stramenopila	Oomycota	Oomycetes	Peronosporales	Peronosporales_fam_Incertae_sedis	Phytophthora	Phytophthora_infestans	oomycetes_P53_5_Non_Specific_Pi_48	5_NSP_Pi_48	5_NSP_Pi	3_NSP_Pi	0
ASV23	Stramenopila	Oomycota	Oomycetes	Peronosporales	Peronosporales_fam_Incertae_sedis	Phytophthora	Phytophthora_infestans	oomycetes_P65_3_Water_Pi_72	3_WT_Pi_72	3_WT_Pi	1_ND_Pi	0
ASV23	Stramenopila	Oomycota	Oomycetes	Peronosporales	Peronosporales_fam_Incertae_sedis	Phytophthora	Phytophthora_infestans	oomycetes_P46_1_No_Treatment_Pi_48	1_NT_Pi_48	1_NT_Pi	1_ND_Pi	0
ASV23	Stramenopila	Oomycota	Oomycetes	Peronosporales	Peronosporales_fam_Incertae_sedis	Phytophthora	Phytophthora_infestans	oomycetes_P69_5_Non_Specific_Pi_72	5_NSP_Pi_72	5_NSP_Pi	3_NSP_Pi	0
ASV23	Stramenopila	Oomycota	Oomycetes	Peronosporales	Peronosporales_fam_Incertae_sedis	Phytophthora	Phytophthora_infestans	oomycetes_P52_5_Non_Specific_Pi_48	5_NSP_Pi_48	5_NSP_Pi	3_NSP_Pi	0
ASV23	Stramenopila	Oomycota	Oomycetes	Peronosporales	Peronosporales_fam_Incertae_sedis	Phytophthora	Phytophthora_infestans	oomycetes_P54_5_Non_Specific_Pi_48	5_NSP_Pi_48	5_NSP_Pi	3_NSP_Pi	0
ASV23	Stramenopila	Oomycota	Oomycetes	Peronosporales	Peronosporales_fam_Incertae_sedis	Phytophthora	Phytophthora_infestans	oomycetes_P47_1_No_Treatment_Pi_48	1_NT_Pi_48	1_NT_Pi	1_ND_Pi	0
ASV23	Stramenopila	Oomycota	Oomycetes	Peronosporales	Peronosporales_fam_Incertae_sedis	Phytophthora	Phytophthora_infestans	oomycetes_P70_7_GPB1_Pi_72	7_GPB1_Pi_72	7_GPB1_Pi	5_dsRNA_Pi	0
ASV23	Stramenopila	Oomycota	Oomycetes	Peronosporales	Peronosporales_fam_Incertae_sedis	Phytophthora	Phytophthora_infestans	oomycetes_P57_7_GPB1_Pi_48	7_GPB1_Pi_48	7_GPB1_Pi	5_dsRNA_Pi	0
ASV23	Stramenopila	Oomycota	Oomycetes	Peronosporales	Peronosporales_fam_Incertae_sedis	Phytophthora	Phytophthora_infestans	oomycetes_P60_9_Cut3_Pi_48	9_CUT3_Pi_48	9_CUT3_Pi	5_dsRNA_Pi	0
ASV23	Stramenopila	Oomycota	Oomycetes	Peronosporales	Peronosporales_fam_Incertae_sedis	Phytophthora	Phytophthora_infestans	oomycetes_P67_5_Non_Specific_Pi_72	5_NSP_Pi_72	5_NSP_Pi	3_NSP_Pi	0
ASV23	Stramenopila	Oomycota	Oomycetes	Peronosporales	Peronosporales_fam_Incertae_sedis	Phytophthora	Phytophthora_infestans	oomycetes_P71_7_GPB1_Pi_72	7_GPB1_Pi_72	7_GPB1_Pi	5_dsRNA_Pi	0
ASV23	Stramenopila	Oomycota	Oomycetes	Peronosporales	Peronosporales_fam_Incertae_sedis	Phytophthora	Phytophthora_infestans	oomycetes_P58_9_Cut3_Pi_48	9_CUT3_Pi_48	9_CUT3_Pi	5_dsRNA_Pi	0
ASV23	Stramenopila	Oomycota	Oomycetes	Peronosporales	Peronosporales_fam_Incertae_sedis	Phytophthora	Phytophthora_infestans	oomycetes_P56_7_GPB1_Pi_48	7_GPB1_Pi_48	7_GPB1_Pi	5_dsRNA_Pi	0
ASV23	Stramenopila	Oomycota	Oomycetes	Peronosporales	Peronosporales_fam_Incertae_sedis	Phytophthora	Phytophthora_infestans	oomycetes_P68_5_Non_Specific_Pi_72	5_NSP_Pi_72	5_NSP_Pi	3_NSP_Pi	0
ASV23	Stramenopila	Oomycota	Oomycetes	Peronosporales	Peronosporales_fam_Incertae_sedis	Phytophthora	Phytophthora_infestans	oomycetes_P59_9_Cut3_Pi_48	9_CUT3_Pi_48	9_CUT3_Pi	5_dsRNA_Pi	0
ASV23	Stramenopila	Oomycota	Oomycetes	Peronosporales	Peronosporales_fam_Incertae_sedis	Phytophthora	Phytophthora_infestans	oomycetes_P63_1_No_Treatment_Pi_72	1_NT_Pi_72	1_NT_Pi	1_ND_Pi	0
ASV23	Stramenopila	Oomycota	Oomycetes	Peronosporales	Peronosporales_fam_Incertae_sedis	Phytophthora	Phytophthora_infestans	oomycetes_P55_7_GPB1_Pi_48	7_GPB1_Pi_48	7_GPB1_Pi	5_dsRNA_Pi	0
ASV24	Stramenopila	Oomycota	Oomycetes	Peronosporales	Peronosporales_fam_Incertae_sedis	Phytophthora	Phytophthora_infestans	oomycetes_P67_5_Non_Specific_Pi_72	5_NSP_Pi_72	5_NSP_Pi	3_NSP_Pi	0.0904159
ASV24	Stramenopila	Oomycota	Oomycetes	Peronosporales	Peronosporales_fam_Incertae_sedis	Phytophthora	Phytophthora_infestans	oomycetes_P65_3_Water_Pi_72	3_WT_Pi_72	3_WT_Pi	1_ND_Pi	0
ASV24	Stramenopila	Oomycota	Oomycetes	Peronosporales	Peronosporales_fam_Incertae_sedis	Phytophthora	Phytophthora_infestans	oomycetes_P49_3_Water_Pi_48	3_WT_Pi_48	3_WT_Pi	1_ND_Pi	0
ASV24	Stramenopila	Oomycota	Oomycetes	Peronosporales	Peronosporales_fam_Incertae_sedis	Phytophthora	Phytophthora_infestans	oomycetes_P46_1_No_Treatment_Pi_48	1_NT_Pi_48	1_NT_Pi	1_ND_Pi	0
ASV24	Stramenopila	Oomycota	Oomycetes	Peronosporales	Peronosporales_fam_Incertae_sedis	Phytophthora	Phytophthora_infestans	oomycetes_P51_3_Water_Pi_48	3_WT_Pi_48	3_WT_Pi	1_ND_Pi	0
ASV24	Stramenopila	Oomycota	Oomycetes	Peronosporales	Peronosporales_fam_Incertae_sedis	Phytophthora	Phytophthora_infestans	oomycetes_P63_1_No_Treatment_Pi_72	1_NT_Pi_72	1_NT_Pi	1_ND_Pi	0
ASV24	Stramenopila	Oomycota	Oomycetes	Peronosporales	Peronosporales_fam_Incertae_sedis	Phytophthora	Phytophthora_infestans	oomycetes_P52_5_Non_Specific_Pi_48	5_NSP_Pi_48	5_NSP_Pi	3_NSP_Pi	0
ASV24	Stramenopila	Oomycota	Oomycetes	Peronosporales	Peronosporales_fam_Incertae_sedis	Phytophthora	Phytophthora_infestans	oomycetes_P56_7_GPB1_Pi_48	7_GPB1_Pi_48	7_GPB1_Pi	5_dsRNA_Pi	0
ASV24	Stramenopila	Oomycota	Oomycetes	Peronosporales	Peronosporales_fam_Incertae_sedis	Phytophthora	Phytophthora_infestans	oomycetes_P68_5_Non_Specific_Pi_72	5_NSP_Pi_72	5_NSP_Pi	3_NSP_Pi	0
ASV24	Stramenopila	Oomycota	Oomycetes	Peronosporales	Peronosporales_fam_Incertae_sedis	Phytophthora	Phytophthora_infestans	oomycetes_P73_9_Cut3_Pi_72	9_CUT3_Pi_72	9_CUT3_Pi	5_dsRNA_Pi	0
ASV24	Stramenopila	Oomycota	Oomycetes	Peronosporales	Peronosporales_fam_Incertae_sedis	Phytophthora	Phytophthora_infestans	oomycetes_P60_9_Cut3_Pi_48	9_CUT3_Pi_48	9_CUT3_Pi	5_dsRNA_Pi	0
ASV24	Stramenopila	Oomycota	Oomycetes	Peronosporales	Peronosporales_fam_Incertae_sedis	Phytophthora	Phytophthora_infestans	oomycetes_P57_7_GPB1_Pi_48	7_GPB1_Pi_48	7_GPB1_Pi	5_dsRNA_Pi	0
ASV24	Stramenopila	Oomycota	Oomycetes	Peronosporales	Peronosporales_fam_Incertae_sedis	Phytophthora	Phytophthora_infestans	oomycetes_P69_5_Non_Specific_Pi_72	5_NSP_Pi_72	5_NSP_Pi	3_NSP_Pi	0
ASV24	Stramenopila	Oomycota	Oomycetes	Peronosporales	Peronosporales_fam_Incertae_sedis	Phytophthora	Phytophthora_infestans	oomycetes_P50_3_Water_Pi_48	3_WT_Pi_48	3_WT_Pi	1_ND_Pi	0
ASV24	Stramenopila	Oomycota	Oomycetes	Peronosporales	Peronosporales_fam_Incertae_sedis	Phytophthora	Phytophthora_infestans	oomycetes_P66_3_Water_Pi_72	3_WT_Pi_72	3_WT_Pi	1_ND_Pi	0
ASV24	Stramenopila	Oomycota	Oomycetes	Peronosporales	Peronosporales_fam_Incertae_sedis	Phytophthora	Phytophthora_infestans	oomycetes_P47_1_No_Treatment_Pi_48	1_NT_Pi_48	1_NT_Pi	1_ND_Pi	0
ASV24	Stramenopila	Oomycota	Oomycetes	Peronosporales	Peronosporales_fam_Incertae_sedis	Phytophthora	Phytophthora_infestans	oomycetes_P55_7_GPB1_Pi_48	7_GPB1_Pi_48	7_GPB1_Pi	5_dsRNA_Pi	0
ASV24	Stramenopila	Oomycota	Oomycetes	Peronosporales	Peronosporales_fam_Incertae_sedis	Phytophthora	Phytophthora_infestans	oomycetes_P75_9_Cut3_Pi_72	9_CUT3_Pi_72	9_CUT3_Pi	5_dsRNA_Pi	0
ASV24	Stramenopila	Oomycota	Oomycetes	Peronosporales	Peronosporales_fam_Incertae_sedis	Phytophthora	Phytophthora_infestans	oomycetes_P62_1_No_Treatment_Pi_72	1_NT_Pi_72	1_NT_Pi	1_ND_Pi	0
ASV24	Stramenopila	Oomycota	Oomycetes	Peronosporales	Peronosporales_fam_Incertae_sedis	Phytophthora	Phytophthora_infestans	oomycetes_P61_1_No_Treatment_Pi_72	1_NT_Pi_72	1_NT_Pi	1_ND_Pi	0
ASV24	Stramenopila	Oomycota	Oomycetes	Peronosporales	Peronosporales_fam_Incertae_sedis	Phytophthora	Phytophthora_infestans	oomycetes_P48_1_No_Treatment_Pi_48	1_NT_Pi_48	1_NT_Pi	1_ND_Pi	0
ASV24	Stramenopila	Oomycota	Oomycetes	Peronosporales	Peronosporales_fam_Incertae_sedis	Phytophthora	Phytophthora_infestans	oomycetes_P59_9_Cut3_Pi_48	9_CUT3_Pi_48	9_CUT3_Pi	5_dsRNA_Pi	0
ASV24	Stramenopila	Oomycota	Oomycetes	Peronosporales	Peronosporales_fam_Incertae_sedis	Phytophthora	Phytophthora_infestans	oomycetes_P71_7_GPB1_Pi_72	7_GPB1_Pi_72	7_GPB1_Pi	5_dsRNA_Pi	0
ASV24	Stramenopila	Oomycota	Oomycetes	Peronosporales	Peronosporales_fam_Incertae_sedis	Phytophthora	Phytophthora_infestans	oomycetes_P53_5_Non_Specific_Pi_48	5_NSP_Pi_48	5_NSP_Pi	3_NSP_Pi	0
ASV24	Stramenopila	Oomycota	Oomycetes	Peronosporales	Peronosporales_fam_Incertae_sedis	Phytophthora	Phytophthora_infestans	oomycetes_P58_9_Cut3_Pi_48	9_CUT3_Pi_48	9_CUT3_Pi	5_dsRNA_Pi	0
ASV24	Stramenopila	Oomycota	Oomycetes	Peronosporales	Peronosporales_fam_Incertae_sedis	Phytophthora	Phytophthora_infestans	oomycetes_P74_9_Cut3_Pi_72	9_CUT3_Pi_72	9_CUT3_Pi	5_dsRNA_Pi	0
ASV24	Stramenopila	Oomycota	Oomycetes	Peronosporales	Peronosporales_fam_Incertae_sedis	Phytophthora	Phytophthora_infestans	oomycetes_P54_5_Non_Specific_Pi_48	5_NSP_Pi_48	5_NSP_Pi	3_NSP_Pi	0
ASV24	Stramenopila	Oomycota	Oomycetes	Peronosporales	Peronosporales_fam_Incertae_sedis	Phytophthora	Phytophthora_infestans	oomycetes_P70_7_GPB1_Pi_72	7_GPB1_Pi_72	7_GPB1_Pi	5_dsRNA_Pi	0
ASV25	Stramenopila	Oomycota	Oomycetes	Peronosporales	Peronosporales_fam_Incertae_sedis	Phytophthora	Phytophthora_infestans	oomycetes_P75_9_Cut3_Pi_72	9_CUT3_Pi_72	9_CUT3_Pi	5_dsRNA_Pi	0.45208
ASV25	Stramenopila	Oomycota	Oomycetes	Peronosporales	Peronosporales_fam_Incertae_sedis	Phytophthora	Phytophthora_infestans	oomycetes_P74_9_Cut3_Pi_72	9_CUT3_Pi_72	9_CUT3_Pi	5_dsRNA_Pi	0
ASV25	Stramenopila	Oomycota	Oomycetes	Peronosporales	Peronosporales_fam_Incertae_sedis	Phytophthora	Phytophthora_infestans	oomycetes_P63_1_No_Treatment_Pi_72	1_NT_Pi_72	1_NT_Pi	1_ND_Pi	0
ASV25	Stramenopila	Oomycota	Oomycetes	Peronosporales	Peronosporales_fam_Incertae_sedis	Phytophthora	Phytophthora_infestans	oomycetes_P61_1_No_Treatment_Pi_72	1_NT_Pi_72	1_NT_Pi	1_ND_Pi	0
ASV25	Stramenopila	Oomycota	Oomycetes	Peronosporales	Peronosporales_fam_Incertae_sedis	Phytophthora	Phytophthora_infestans	oomycetes_P73_9_Cut3_Pi_72	9_CUT3_Pi_72	9_CUT3_Pi	5_dsRNA_Pi	0
ASV25	Stramenopila	Oomycota	Oomycetes	Peronosporales	Peronosporales_fam_Incertae_sedis	Phytophthora	Phytophthora_infestans	oomycetes_P71_7_GPB1_Pi_72	7_GPB1_Pi_72	7_GPB1_Pi	5_dsRNA_Pi	0
ASV25	Stramenopila	Oomycota	Oomycetes	Peronosporales	Peronosporales_fam_Incertae_sedis	Phytophthora	Phytophthora_infestans	oomycetes_P62_1_No_Treatment_Pi_72	1_NT_Pi_72	1_NT_Pi	1_ND_Pi	0
ASV25	Stramenopila	Oomycota	Oomycetes	Peronosporales	Peronosporales_fam_Incertae_sedis	Phytophthora	Phytophthora_infestans	oomycetes_P54_5_Non_Specific_Pi_48	5_NSP_Pi_48	5_NSP_Pi	3_NSP_Pi	0
ASV25	Stramenopila	Oomycota	Oomycetes	Peronosporales	Peronosporales_fam_Incertae_sedis	Phytophthora	Phytophthora_infestans	oomycetes_P49_3_Water_Pi_48	3_WT_Pi_48	3_WT_Pi	1_ND_Pi	0
ASV25	Stramenopila	Oomycota	Oomycetes	Peronosporales	Peronosporales_fam_Incertae_sedis	Phytophthora	Phytophthora_infestans	oomycetes_P60_9_Cut3_Pi_48	9_CUT3_Pi_48	9_CUT3_Pi	5_dsRNA_Pi	0
ASV25	Stramenopila	Oomycota	Oomycetes	Peronosporales	Peronosporales_fam_Incertae_sedis	Phytophthora	Phytophthora_infestans	oomycetes_P52_5_Non_Specific_Pi_48	5_NSP_Pi_48	5_NSP_Pi	3_NSP_Pi	0
ASV25	Stramenopila	Oomycota	Oomycetes	Peronosporales	Peronosporales_fam_Incertae_sedis	Phytophthora	Phytophthora_infestans	oomycetes_P50_3_Water_Pi_48	3_WT_Pi_48	3_WT_Pi	1_ND_Pi	0
ASV25	Stramenopila	Oomycota	Oomycetes	Peronosporales	Peronosporales_fam_Incertae_sedis	Phytophthora	Phytophthora_infestans	oomycetes_P66_3_Water_Pi_72	3_WT_Pi_72	3_WT_Pi	1_ND_Pi	0
ASV25	Stramenopila	Oomycota	Oomycetes	Peronosporales	Peronosporales_fam_Incertae_sedis	Phytophthora	Phytophthora_infestans	oomycetes_P57_7_GPB1_Pi_48	7_GPB1_Pi_48	7_GPB1_Pi	5_dsRNA_Pi	0
ASV25	Stramenopila	Oomycota	Oomycetes	Peronosporales	Peronosporales_fam_Incertae_sedis	Phytophthora	Phytophthora_infestans	oomycetes_P51_3_Water_Pi_48	3_WT_Pi_48	3_WT_Pi	1_ND_Pi	0
ASV25	Stramenopila	Oomycota	Oomycetes	Peronosporales	Peronosporales_fam_Incertae_sedis	Phytophthora	Phytophthora_infestans	oomycetes_P70_7_GPB1_Pi_72	7_GPB1_Pi_72	7_GPB1_Pi	5_dsRNA_Pi	0
ASV25	Stramenopila	Oomycota	Oomycetes	Peronosporales	Peronosporales_fam_Incertae_sedis	Phytophthora	Phytophthora_infestans	oomycetes_P58_9_Cut3_Pi_48	9_CUT3_Pi_48	9_CUT3_Pi	5_dsRNA_Pi	0
ASV25	Stramenopila	Oomycota	Oomycetes	Peronosporales	Peronosporales_fam_Incertae_sedis	Phytophthora	Phytophthora_infestans	oomycetes_P67_5_Non_Specific_Pi_72	5_NSP_Pi_72	5_NSP_Pi	3_NSP_Pi	0
ASV25	Stramenopila	Oomycota	Oomycetes	Peronosporales	Peronosporales_fam_Incertae_sedis	Phytophthora	Phytophthora_infestans	oomycetes_P47_1_No_Treatment_Pi_48	1_NT_Pi_48	1_NT_Pi	1_ND_Pi	0
ASV25	Stramenopila	Oomycota	Oomycetes	Peronosporales	Peronosporales_fam_Incertae_sedis	Phytophthora	Phytophthora_infestans	oomycetes_P59_9_Cut3_Pi_48	9_CUT3_Pi_48	9_CUT3_Pi	5_dsRNA_Pi	0
ASV25	Stramenopila	Oomycota	Oomycetes	Peronosporales	Peronosporales_fam_Incertae_sedis	Phytophthora	Phytophthora_infestans	oomycetes_P65_3_Water_Pi_72	3_WT_Pi_72	3_WT_Pi	1_ND_Pi	0
ASV25	Stramenopila	Oomycota	Oomycetes	Peronosporales	Peronosporales_fam_Incertae_sedis	Phytophthora	Phytophthora_infestans	oomycetes_P48_1_No_Treatment_Pi_48	1_NT_Pi_48	1_NT_Pi	1_ND_Pi	0
ASV25	Stramenopila	Oomycota	Oomycetes	Peronosporales	Peronosporales_fam_Incertae_sedis	Phytophthora	Phytophthora_infestans	oomycetes_P68_5_Non_Specific_Pi_72	5_NSP_Pi_72	5_NSP_Pi	3_NSP_Pi	0
ASV25	Stramenopila	Oomycota	Oomycetes	Peronosporales	Peronosporales_fam_Incertae_sedis	Phytophthora	Phytophthora_infestans	oomycetes_P53_5_Non_Specific_Pi_48	5_NSP_Pi_48	5_NSP_Pi	3_NSP_Pi	0
ASV25	Stramenopila	Oomycota	Oomycetes	Peronosporales	Peronosporales_fam_Incertae_sedis	Phytophthora	Phytophthora_infestans	oomycetes_P69_5_Non_Specific_Pi_72	5_NSP_Pi_72	5_NSP_Pi	3_NSP_Pi	0
ASV25	Stramenopila	Oomycota	Oomycetes	Peronosporales	Peronosporales_fam_Incertae_sedis	Phytophthora	Phytophthora_infestans	oomycetes_P56_7_GPB1_Pi_48	7_GPB1_Pi_48	7_GPB1_Pi	5_dsRNA_Pi	0
ASV25	Stramenopila	Oomycota	Oomycetes	Peronosporales	Peronosporales_fam_Incertae_sedis	Phytophthora	Phytophthora_infestans	oomycetes_P46_1_No_Treatment_Pi_48	1_NT_Pi_48	1_NT_Pi	1_ND_Pi	0
ASV25	Stramenopila	Oomycota	Oomycetes	Peronosporales	Peronosporales_fam_Incertae_sedis	Phytophthora	Phytophthora_infestans	oomycetes_P55_7_GPB1_Pi_48	7_GPB1_Pi_48	7_GPB1_Pi	5_dsRNA_Pi	0
ASV26	Stramenopila	Oomycota	Oomycetes	Peronosporales	Peronosporales_fam_Incertae_sedis	Phytophthora	Phytophthora_infestans	oomycetes_P66_3_Water_Pi_72	3_WT_Pi_72	3_WT_Pi	1_ND_Pi	0.180832
ASV26	Stramenopila	Oomycota	Oomycetes	Peronosporales	Peronosporales_fam_Incertae_sedis	Phytophthora	Phytophthora_infestans	oomycetes_P57_7_GPB1_Pi_48	7_GPB1_Pi_48	7_GPB1_Pi	5_dsRNA_Pi	0
ASV26	Stramenopila	Oomycota	Oomycetes	Peronosporales	Peronosporales_fam_Incertae_sedis	Phytophthora	Phytophthora_infestans	oomycetes_P58_9_Cut3_Pi_48	9_CUT3_Pi_48	9_CUT3_Pi	5_dsRNA_Pi	0
ASV26	Stramenopila	Oomycota	Oomycetes	Peronosporales	Peronosporales_fam_Incertae_sedis	Phytophthora	Phytophthora_infestans	oomycetes_P49_3_Water_Pi_48	3_WT_Pi_48	3_WT_Pi	1_ND_Pi	0
ASV26	Stramenopila	Oomycota	Oomycetes	Peronosporales	Peronosporales_fam_Incertae_sedis	Phytophthora	Phytophthora_infestans	oomycetes_P59_9_Cut3_Pi_48	9_CUT3_Pi_48	9_CUT3_Pi	5_dsRNA_Pi	0
ASV26	Stramenopila	Oomycota	Oomycetes	Peronosporales	Peronosporales_fam_Incertae_sedis	Phytophthora	Phytophthora_infestans	oomycetes_P71_7_GPB1_Pi_72	7_GPB1_Pi_72	7_GPB1_Pi	5_dsRNA_Pi	0
ASV26	Stramenopila	Oomycota	Oomycetes	Peronosporales	Peronosporales_fam_Incertae_sedis	Phytophthora	Phytophthora_infestans	oomycetes_P73_9_Cut3_Pi_72	9_CUT3_Pi_72	9_CUT3_Pi	5_dsRNA_Pi	0
ASV26	Stramenopila	Oomycota	Oomycetes	Peronosporales	Peronosporales_fam_Incertae_sedis	Phytophthora	Phytophthora_infestans	oomycetes_P48_1_No_Treatment_Pi_48	1_NT_Pi_48	1_NT_Pi	1_ND_Pi	0
ASV26	Stramenopila	Oomycota	Oomycetes	Peronosporales	Peronosporales_fam_Incertae_sedis	Phytophthora	Phytophthora_infestans	oomycetes_P53_5_Non_Specific_Pi_48	5_NSP_Pi_48	5_NSP_Pi	3_NSP_Pi	0
ASV26	Stramenopila	Oomycota	Oomycetes	Peronosporales	Peronosporales_fam_Incertae_sedis	Phytophthora	Phytophthora_infestans	oomycetes_P60_9_Cut3_Pi_48	9_CUT3_Pi_48	9_CUT3_Pi	5_dsRNA_Pi	0
ASV26	Stramenopila	Oomycota	Oomycetes	Peronosporales	Peronosporales_fam_Incertae_sedis	Phytophthora	Phytophthora_infestans	oomycetes_P61_1_No_Treatment_Pi_72	1_NT_Pi_72	1_NT_Pi	1_ND_Pi	0
ASV26	Stramenopila	Oomycota	Oomycetes	Peronosporales	Peronosporales_fam_Incertae_sedis	Phytophthora	Phytophthora_infestans	oomycetes_P50_3_Water_Pi_48	3_WT_Pi_48	3_WT_Pi	1_ND_Pi	0
ASV26	Stramenopila	Oomycota	Oomycetes	Peronosporales	Peronosporales_fam_Incertae_sedis	Phytophthora	Phytophthora_infestans	oomycetes_P70_7_GPB1_Pi_72	7_GPB1_Pi_72	7_GPB1_Pi	5_dsRNA_Pi	0
ASV26	Stramenopila	Oomycota	Oomycetes	Peronosporales	Peronosporales_fam_Incertae_sedis	Phytophthora	Phytophthora_infestans	oomycetes_P51_3_Water_Pi_48	3_WT_Pi_48	3_WT_Pi	1_ND_Pi	0
ASV26	Stramenopila	Oomycota	Oomycetes	Peronosporales	Peronosporales_fam_Incertae_sedis	Phytophthora	Phytophthora_infestans	oomycetes_P62_1_No_Treatment_Pi_72	1_NT_Pi_72	1_NT_Pi	1_ND_Pi	0
ASV26	Stramenopila	Oomycota	Oomycetes	Peronosporales	Peronosporales_fam_Incertae_sedis	Phytophthora	Phytophthora_infestans	oomycetes_P67_5_Non_Specific_Pi_72	5_NSP_Pi_72	5_NSP_Pi	3_NSP_Pi	0
ASV26	Stramenopila	Oomycota	Oomycetes	Peronosporales	Peronosporales_fam_Incertae_sedis	Phytophthora	Phytophthora_infestans	oomycetes_P47_1_No_Treatment_Pi_48	1_NT_Pi_48	1_NT_Pi	1_ND_Pi	0
ASV26	Stramenopila	Oomycota	Oomycetes	Peronosporales	Peronosporales_fam_Incertae_sedis	Phytophthora	Phytophthora_infestans	oomycetes_P52_5_Non_Specific_Pi_48	5_NSP_Pi_48	5_NSP_Pi	3_NSP_Pi	0
ASV26	Stramenopila	Oomycota	Oomycetes	Peronosporales	Peronosporales_fam_Incertae_sedis	Phytophthora	Phytophthora_infestans	oomycetes_P63_1_No_Treatment_Pi_72	1_NT_Pi_72	1_NT_Pi	1_ND_Pi	0
ASV26	Stramenopila	Oomycota	Oomycetes	Peronosporales	Peronosporales_fam_Incertae_sedis	Phytophthora	Phytophthora_infestans	oomycetes_P68_5_Non_Specific_Pi_72	5_NSP_Pi_72	5_NSP_Pi	3_NSP_Pi	0
ASV26	Stramenopila	Oomycota	Oomycetes	Peronosporales	Peronosporales_fam_Incertae_sedis	Phytophthora	Phytophthora_infestans	oomycetes_P74_9_Cut3_Pi_72	9_CUT3_Pi_72	9_CUT3_Pi	5_dsRNA_Pi	0
ASV26	Stramenopila	Oomycota	Oomycetes	Peronosporales	Peronosporales_fam_Incertae_sedis	Phytophthora	Phytophthora_infestans	oomycetes_P69_5_Non_Specific_Pi_72	5_NSP_Pi_72	5_NSP_Pi	3_NSP_Pi	0
ASV26	Stramenopila	Oomycota	Oomycetes	Peronosporales	Peronosporales_fam_Incertae_sedis	Phytophthora	Phytophthora_infestans	oomycetes_P65_3_Water_Pi_72	3_WT_Pi_72	3_WT_Pi	1_ND_Pi	0
ASV26	Stramenopila	Oomycota	Oomycetes	Peronosporales	Peronosporales_fam_Incertae_sedis	Phytophthora	Phytophthora_infestans	oomycetes_P75_9_Cut3_Pi_72	9_CUT3_Pi_72	9_CUT3_Pi	5_dsRNA_Pi	0
ASV26	Stramenopila	Oomycota	Oomycetes	Peronosporales	Peronosporales_fam_Incertae_sedis	Phytophthora	Phytophthora_infestans	oomycetes_P46_1_No_Treatment_Pi_48	1_NT_Pi_48	1_NT_Pi	1_ND_Pi	0
ASV26	Stramenopila	Oomycota	Oomycetes	Peronosporales	Peronosporales_fam_Incertae_sedis	Phytophthora	Phytophthora_infestans	oomycetes_P54_5_Non_Specific_Pi_48	5_NSP_Pi_48	5_NSP_Pi	3_NSP_Pi	0
ASV26	Stramenopila	Oomycota	Oomycetes	Peronosporales	Peronosporales_fam_Incertae_sedis	Phytophthora	Phytophthora_infestans	oomycetes_P55_7_GPB1_Pi_48	7_GPB1_Pi_48	7_GPB1_Pi	5_dsRNA_Pi	0
ASV26	Stramenopila	Oomycota	Oomycetes	Peronosporales	Peronosporales_fam_Incertae_sedis	Phytophthora	Phytophthora_infestans	oomycetes_P56_7_GPB1_Pi_48	7_GPB1_Pi_48	7_GPB1_Pi	5_dsRNA_Pi	0
ASV27	Stramenopila	Oomycota	Oomycetes	Peronosporales	Peronosporales_fam_Incertae_sedis	Phytophthora	Phytophthora_infestans	oomycetes_P75_9_Cut3_Pi_72	9_CUT3_Pi_72	9_CUT3_Pi	5_dsRNA_Pi	0.0904159
ASV27	Stramenopila	Oomycota	Oomycetes	Peronosporales	Peronosporales_fam_Incertae_sedis	Phytophthora	Phytophthora_infestans	oomycetes_P52_5_Non_Specific_Pi_48	5_NSP_Pi_48	5_NSP_Pi	3_NSP_Pi	0
ASV27	Stramenopila	Oomycota	Oomycetes	Peronosporales	Peronosporales_fam_Incertae_sedis	Phytophthora	Phytophthora_infestans	oomycetes_P49_3_Water_Pi_48	3_WT_Pi_48	3_WT_Pi	1_ND_Pi	0
ASV27	Stramenopila	Oomycota	Oomycetes	Peronosporales	Peronosporales_fam_Incertae_sedis	Phytophthora	Phytophthora_infestans	oomycetes_P51_3_Water_Pi_48	3_WT_Pi_48	3_WT_Pi	1_ND_Pi	0
ASV27	Stramenopila	Oomycota	Oomycetes	Peronosporales	Peronosporales_fam_Incertae_sedis	Phytophthora	Phytophthora_infestans	oomycetes_P50_3_Water_Pi_48	3_WT_Pi_48	3_WT_Pi	1_ND_Pi	0
ASV27	Stramenopila	Oomycota	Oomycetes	Peronosporales	Peronosporales_fam_Incertae_sedis	Phytophthora	Phytophthora_infestans	oomycetes_P63_1_No_Treatment_Pi_72	1_NT_Pi_72	1_NT_Pi	1_ND_Pi	0
ASV27	Stramenopila	Oomycota	Oomycetes	Peronosporales	Peronosporales_fam_Incertae_sedis	Phytophthora	Phytophthora_infestans	oomycetes_P47_1_No_Treatment_Pi_48	1_NT_Pi_48	1_NT_Pi	1_ND_Pi	0
ASV27	Stramenopila	Oomycota	Oomycetes	Peronosporales	Peronosporales_fam_Incertae_sedis	Phytophthora	Phytophthora_infestans	oomycetes_P67_5_Non_Specific_Pi_72	5_NSP_Pi_72	5_NSP_Pi	3_NSP_Pi	0
ASV27	Stramenopila	Oomycota	Oomycetes	Peronosporales	Peronosporales_fam_Incertae_sedis	Phytophthora	Phytophthora_infestans	oomycetes_P62_1_No_Treatment_Pi_72	1_NT_Pi_72	1_NT_Pi	1_ND_Pi	0
ASV27	Stramenopila	Oomycota	Oomycetes	Peronosporales	Peronosporales_fam_Incertae_sedis	Phytophthora	Phytophthora_infestans	oomycetes_P48_1_No_Treatment_Pi_48	1_NT_Pi_48	1_NT_Pi	1_ND_Pi	0
ASV27	Stramenopila	Oomycota	Oomycetes	Peronosporales	Peronosporales_fam_Incertae_sedis	Phytophthora	Phytophthora_infestans	oomycetes_P53_5_Non_Specific_Pi_48	5_NSP_Pi_48	5_NSP_Pi	3_NSP_Pi	0
ASV27	Stramenopila	Oomycota	Oomycetes	Peronosporales	Peronosporales_fam_Incertae_sedis	Phytophthora	Phytophthora_infestans	oomycetes_P56_7_GPB1_Pi_48	7_GPB1_Pi_48	7_GPB1_Pi	5_dsRNA_Pi	0
ASV27	Stramenopila	Oomycota	Oomycetes	Peronosporales	Peronosporales_fam_Incertae_sedis	Phytophthora	Phytophthora_infestans	oomycetes_P68_5_Non_Specific_Pi_72	5_NSP_Pi_72	5_NSP_Pi	3_NSP_Pi	0
ASV27	Stramenopila	Oomycota	Oomycetes	Peronosporales	Peronosporales_fam_Incertae_sedis	Phytophthora	Phytophthora_infestans	oomycetes_P74_9_Cut3_Pi_72	9_CUT3_Pi_72	9_CUT3_Pi	5_dsRNA_Pi	0
ASV27	Stramenopila	Oomycota	Oomycetes	Peronosporales	Peronosporales_fam_Incertae_sedis	Phytophthora	Phytophthora_infestans	oomycetes_P54_5_Non_Specific_Pi_48	5_NSP_Pi_48	5_NSP_Pi	3_NSP_Pi	0
ASV27	Stramenopila	Oomycota	Oomycetes	Peronosporales	Peronosporales_fam_Incertae_sedis	Phytophthora	Phytophthora_infestans	oomycetes_P55_7_GPB1_Pi_48	7_GPB1_Pi_48	7_GPB1_Pi	5_dsRNA_Pi	0
ASV27	Stramenopila	Oomycota	Oomycetes	Peronosporales	Peronosporales_fam_Incertae_sedis	Phytophthora	Phytophthora_infestans	oomycetes_P70_7_GPB1_Pi_72	7_GPB1_Pi_72	7_GPB1_Pi	5_dsRNA_Pi	0
ASV27	Stramenopila	Oomycota	Oomycetes	Peronosporales	Peronosporales_fam_Incertae_sedis	Phytophthora	Phytophthora_infestans	oomycetes_P69_5_Non_Specific_Pi_72	5_NSP_Pi_72	5_NSP_Pi	3_NSP_Pi	0
ASV27	Stramenopila	Oomycota	Oomycetes	Peronosporales	Peronosporales_fam_Incertae_sedis	Phytophthora	Phytophthora_infestans	oomycetes_P65_3_Water_Pi_72	3_WT_Pi_72	3_WT_Pi	1_ND_Pi	0
ASV27	Stramenopila	Oomycota	Oomycetes	Peronosporales	Peronosporales_fam_Incertae_sedis	Phytophthora	Phytophthora_infestans	oomycetes_P59_9_Cut3_Pi_48	9_CUT3_Pi_48	9_CUT3_Pi	5_dsRNA_Pi	0
ASV27	Stramenopila	Oomycota	Oomycetes	Peronosporales	Peronosporales_fam_Incertae_sedis	Phytophthora	Phytophthora_infestans	oomycetes_P71_7_GPB1_Pi_72	7_GPB1_Pi_72	7_GPB1_Pi	5_dsRNA_Pi	0
ASV27	Stramenopila	Oomycota	Oomycetes	Peronosporales	Peronosporales_fam_Incertae_sedis	Phytophthora	Phytophthora_infestans	oomycetes_P66_3_Water_Pi_72	3_WT_Pi_72	3_WT_Pi	1_ND_Pi	0
ASV27	Stramenopila	Oomycota	Oomycetes	Peronosporales	Peronosporales_fam_Incertae_sedis	Phytophthora	Phytophthora_infestans	oomycetes_P46_1_No_Treatment_Pi_48	1_NT_Pi_48	1_NT_Pi	1_ND_Pi	0
ASV27	Stramenopila	Oomycota	Oomycetes	Peronosporales	Peronosporales_fam_Incertae_sedis	Phytophthora	Phytophthora_infestans	oomycetes_P57_7_GPB1_Pi_48	7_GPB1_Pi_48	7_GPB1_Pi	5_dsRNA_Pi	0
ASV27	Stramenopila	Oomycota	Oomycetes	Peronosporales	Peronosporales_fam_Incertae_sedis	Phytophthora	Phytophthora_infestans	oomycetes_P60_9_Cut3_Pi_48	9_CUT3_Pi_48	9_CUT3_Pi	5_dsRNA_Pi	0
ASV27	Stramenopila	Oomycota	Oomycetes	Peronosporales	Peronosporales_fam_Incertae_sedis	Phytophthora	Phytophthora_infestans	oomycetes_P58_9_Cut3_Pi_48	9_CUT3_Pi_48	9_CUT3_Pi	5_dsRNA_Pi	0
ASV27	Stramenopila	Oomycota	Oomycetes	Peronosporales	Peronosporales_fam_Incertae_sedis	Phytophthora	Phytophthora_infestans	oomycetes_P61_1_No_Treatment_Pi_72	1_NT_Pi_72	1_NT_Pi	1_ND_Pi	0
ASV27	Stramenopila	Oomycota	Oomycetes	Peronosporales	Peronosporales_fam_Incertae_sedis	Phytophthora	Phytophthora_infestans	oomycetes_P73_9_Cut3_Pi_72	9_CUT3_Pi_72	9_CUT3_Pi	5_dsRNA_Pi	0
ASV28	Stramenopila	Oomycota	Oomycetes	Peronosporales	Peronosporales_fam_Incertae_sedis	Phytophthora	Phytophthora_infestans	oomycetes_P75_9_Cut3_Pi_72	9_CUT3_Pi_72	9_CUT3_Pi	5_dsRNA_Pi	0.180832
ASV28	Stramenopila	Oomycota	Oomycetes	Peronosporales	Peronosporales_fam_Incertae_sedis	Phytophthora	Phytophthora_infestans	oomycetes_P65_3_Water_Pi_72	3_WT_Pi_72	3_WT_Pi	1_ND_Pi	0
ASV28	Stramenopila	Oomycota	Oomycetes	Peronosporales	Peronosporales_fam_Incertae_sedis	Phytophthora	Phytophthora_infestans	oomycetes_P54_5_Non_Specific_Pi_48	5_NSP_Pi_48	5_NSP_Pi	3_NSP_Pi	0
ASV28	Stramenopila	Oomycota	Oomycetes	Peronosporales	Peronosporales_fam_Incertae_sedis	Phytophthora	Phytophthora_infestans	oomycetes_P73_9_Cut3_Pi_72	9_CUT3_Pi_72	9_CUT3_Pi	5_dsRNA_Pi	0
ASV28	Stramenopila	Oomycota	Oomycetes	Peronosporales	Peronosporales_fam_Incertae_sedis	Phytophthora	Phytophthora_infestans	oomycetes_P51_3_Water_Pi_48	3_WT_Pi_48	3_WT_Pi	1_ND_Pi	0
ASV28	Stramenopila	Oomycota	Oomycetes	Peronosporales	Peronosporales_fam_Incertae_sedis	Phytophthora	Phytophthora_infestans	oomycetes_P55_7_GPB1_Pi_48	7_GPB1_Pi_48	7_GPB1_Pi	5_dsRNA_Pi	0
ASV28	Stramenopila	Oomycota	Oomycetes	Peronosporales	Peronosporales_fam_Incertae_sedis	Phytophthora	Phytophthora_infestans	oomycetes_P63_1_No_Treatment_Pi_72	1_NT_Pi_72	1_NT_Pi	1_ND_Pi	0
ASV28	Stramenopila	Oomycota	Oomycetes	Peronosporales	Peronosporales_fam_Incertae_sedis	Phytophthora	Phytophthora_infestans	oomycetes_P52_5_Non_Specific_Pi_48	5_NSP_Pi_48	5_NSP_Pi	3_NSP_Pi	0
ASV28	Stramenopila	Oomycota	Oomycetes	Peronosporales	Peronosporales_fam_Incertae_sedis	Phytophthora	Phytophthora_infestans	oomycetes_P56_7_GPB1_Pi_48	7_GPB1_Pi_48	7_GPB1_Pi	5_dsRNA_Pi	0
ASV28	Stramenopila	Oomycota	Oomycetes	Peronosporales	Peronosporales_fam_Incertae_sedis	Phytophthora	Phytophthora_infestans	oomycetes_P69_5_Non_Specific_Pi_72	5_NSP_Pi_72	5_NSP_Pi	3_NSP_Pi	0
ASV28	Stramenopila	Oomycota	Oomycetes	Peronosporales	Peronosporales_fam_Incertae_sedis	Phytophthora	Phytophthora_infestans	oomycetes_P53_5_Non_Specific_Pi_48	5_NSP_Pi_48	5_NSP_Pi	3_NSP_Pi	0
ASV28	Stramenopila	Oomycota	Oomycetes	Peronosporales	Peronosporales_fam_Incertae_sedis	Phytophthora	Phytophthora_infestans	oomycetes_P66_3_Water_Pi_72	3_WT_Pi_72	3_WT_Pi	1_ND_Pi	0
ASV28	Stramenopila	Oomycota	Oomycetes	Peronosporales	Peronosporales_fam_Incertae_sedis	Phytophthora	Phytophthora_infestans	oomycetes_P46_1_No_Treatment_Pi_48	1_NT_Pi_48	1_NT_Pi	1_ND_Pi	0
ASV28	Stramenopila	Oomycota	Oomycetes	Peronosporales	Peronosporales_fam_Incertae_sedis	Phytophthora	Phytophthora_infestans	oomycetes_P70_7_GPB1_Pi_72	7_GPB1_Pi_72	7_GPB1_Pi	5_dsRNA_Pi	0
ASV28	Stramenopila	Oomycota	Oomycetes	Peronosporales	Peronosporales_fam_Incertae_sedis	Phytophthora	Phytophthora_infestans	oomycetes_P62_1_No_Treatment_Pi_72	1_NT_Pi_72	1_NT_Pi	1_ND_Pi	0
ASV28	Stramenopila	Oomycota	Oomycetes	Peronosporales	Peronosporales_fam_Incertae_sedis	Phytophthora	Phytophthora_infestans	oomycetes_P67_5_Non_Specific_Pi_72	5_NSP_Pi_72	5_NSP_Pi	3_NSP_Pi	0
ASV28	Stramenopila	Oomycota	Oomycetes	Peronosporales	Peronosporales_fam_Incertae_sedis	Phytophthora	Phytophthora_infestans	oomycetes_P47_1_No_Treatment_Pi_48	1_NT_Pi_48	1_NT_Pi	1_ND_Pi	0
ASV28	Stramenopila	Oomycota	Oomycetes	Peronosporales	Peronosporales_fam_Incertae_sedis	Phytophthora	Phytophthora_infestans	oomycetes_P71_7_GPB1_Pi_72	7_GPB1_Pi_72	7_GPB1_Pi	5_dsRNA_Pi	0
ASV28	Stramenopila	Oomycota	Oomycetes	Peronosporales	Peronosporales_fam_Incertae_sedis	Phytophthora	Phytophthora_infestans	oomycetes_P59_9_Cut3_Pi_48	9_CUT3_Pi_48	9_CUT3_Pi	5_dsRNA_Pi	0
ASV28	Stramenopila	Oomycota	Oomycetes	Peronosporales	Peronosporales_fam_Incertae_sedis	Phytophthora	Phytophthora_infestans	oomycetes_P68_5_Non_Specific_Pi_72	5_NSP_Pi_72	5_NSP_Pi	3_NSP_Pi	0
ASV28	Stramenopila	Oomycota	Oomycetes	Peronosporales	Peronosporales_fam_Incertae_sedis	Phytophthora	Phytophthora_infestans	oomycetes_P48_1_No_Treatment_Pi_48	1_NT_Pi_48	1_NT_Pi	1_ND_Pi	0
ASV28	Stramenopila	Oomycota	Oomycetes	Peronosporales	Peronosporales_fam_Incertae_sedis	Phytophthora	Phytophthora_infestans	oomycetes_P60_9_Cut3_Pi_48	9_CUT3_Pi_48	9_CUT3_Pi	5_dsRNA_Pi	0
ASV28	Stramenopila	Oomycota	Oomycetes	Peronosporales	Peronosporales_fam_Incertae_sedis	Phytophthora	Phytophthora_infestans	oomycetes_P49_3_Water_Pi_48	3_WT_Pi_48	3_WT_Pi	1_ND_Pi	0
ASV28	Stramenopila	Oomycota	Oomycetes	Peronosporales	Peronosporales_fam_Incertae_sedis	Phytophthora	Phytophthora_infestans	oomycetes_P57_7_GPB1_Pi_48	7_GPB1_Pi_48	7_GPB1_Pi	5_dsRNA_Pi	0
ASV28	Stramenopila	Oomycota	Oomycetes	Peronosporales	Peronosporales_fam_Incertae_sedis	Phytophthora	Phytophthora_infestans	oomycetes_P74_9_Cut3_Pi_72	9_CUT3_Pi_72	9_CUT3_Pi	5_dsRNA_Pi	0
ASV28	Stramenopila	Oomycota	Oomycetes	Peronosporales	Peronosporales_fam_Incertae_sedis	Phytophthora	Phytophthora_infestans	oomycetes_P61_1_No_Treatment_Pi_72	1_NT_Pi_72	1_NT_Pi	1_ND_Pi	0
ASV28	Stramenopila	Oomycota	Oomycetes	Peronosporales	Peronosporales_fam_Incertae_sedis	Phytophthora	Phytophthora_infestans	oomycetes_P50_3_Water_Pi_48	3_WT_Pi_48	3_WT_Pi	1_ND_Pi	0
ASV28	Stramenopila	Oomycota	Oomycetes	Peronosporales	Peronosporales_fam_Incertae_sedis	Phytophthora	Phytophthora_infestans	oomycetes_P58_9_Cut3_Pi_48	9_CUT3_Pi_48	9_CUT3_Pi	5_dsRNA_Pi	0
ASV29	Stramenopila	Oomycota	Oomycetes	Peronosporales	Peronosporales_fam_Incertae_sedis	Phytophthora	Phytophthora_infestans	oomycetes_P70_7_GPB1_Pi_72	7_GPB1_Pi_72	7_GPB1_Pi	5_dsRNA_Pi	0.271248
ASV29	Stramenopila	Oomycota	Oomycetes	Peronosporales	Peronosporales_fam_Incertae_sedis	Phytophthora	Phytophthora_infestans	oomycetes_P66_3_Water_Pi_72	3_WT_Pi_72	3_WT_Pi	1_ND_Pi	0
ASV29	Stramenopila	Oomycota	Oomycetes	Peronosporales	Peronosporales_fam_Incertae_sedis	Phytophthora	Phytophthora_infestans	oomycetes_P75_9_Cut3_Pi_72	9_CUT3_Pi_72	9_CUT3_Pi	5_dsRNA_Pi	0
ASV29	Stramenopila	Oomycota	Oomycetes	Peronosporales	Peronosporales_fam_Incertae_sedis	Phytophthora	Phytophthora_infestans	oomycetes_P51_3_Water_Pi_48	3_WT_Pi_48	3_WT_Pi	1_ND_Pi	0
ASV29	Stramenopila	Oomycota	Oomycetes	Peronosporales	Peronosporales_fam_Incertae_sedis	Phytophthora	Phytophthora_infestans	oomycetes_P55_7_GPB1_Pi_48	7_GPB1_Pi_48	7_GPB1_Pi	5_dsRNA_Pi	0
ASV29	Stramenopila	Oomycota	Oomycetes	Peronosporales	Peronosporales_fam_Incertae_sedis	Phytophthora	Phytophthora_infestans	oomycetes_P63_1_No_Treatment_Pi_72	1_NT_Pi_72	1_NT_Pi	1_ND_Pi	0
ASV29	Stramenopila	Oomycota	Oomycetes	Peronosporales	Peronosporales_fam_Incertae_sedis	Phytophthora	Phytophthora_infestans	oomycetes_P62_1_No_Treatment_Pi_72	1_NT_Pi_72	1_NT_Pi	1_ND_Pi	0
ASV29	Stramenopila	Oomycota	Oomycetes	Peronosporales	Peronosporales_fam_Incertae_sedis	Phytophthora	Phytophthora_infestans	oomycetes_P68_5_Non_Specific_Pi_72	5_NSP_Pi_72	5_NSP_Pi	3_NSP_Pi	0
ASV29	Stramenopila	Oomycota	Oomycetes	Peronosporales	Peronosporales_fam_Incertae_sedis	Phytophthora	Phytophthora_infestans	oomycetes_P73_9_Cut3_Pi_72	9_CUT3_Pi_72	9_CUT3_Pi	5_dsRNA_Pi	0
ASV29	Stramenopila	Oomycota	Oomycetes	Peronosporales	Peronosporales_fam_Incertae_sedis	Phytophthora	Phytophthora_infestans	oomycetes_P65_3_Water_Pi_72	3_WT_Pi_72	3_WT_Pi	1_ND_Pi	0
ASV29	Stramenopila	Oomycota	Oomycetes	Peronosporales	Peronosporales_fam_Incertae_sedis	Phytophthora	Phytophthora_infestans	oomycetes_P53_5_Non_Specific_Pi_48	5_NSP_Pi_48	5_NSP_Pi	3_NSP_Pi	0
ASV29	Stramenopila	Oomycota	Oomycetes	Peronosporales	Peronosporales_fam_Incertae_sedis	Phytophthora	Phytophthora_infestans	oomycetes_P67_5_Non_Specific_Pi_72	5_NSP_Pi_72	5_NSP_Pi	3_NSP_Pi	0
ASV29	Stramenopila	Oomycota	Oomycetes	Peronosporales	Peronosporales_fam_Incertae_sedis	Phytophthora	Phytophthora_infestans	oomycetes_P46_1_No_Treatment_Pi_48	1_NT_Pi_48	1_NT_Pi	1_ND_Pi	0
ASV29	Stramenopila	Oomycota	Oomycetes	Peronosporales	Peronosporales_fam_Incertae_sedis	Phytophthora	Phytophthora_infestans	oomycetes_P61_1_No_Treatment_Pi_72	1_NT_Pi_72	1_NT_Pi	1_ND_Pi	0
ASV29	Stramenopila	Oomycota	Oomycetes	Peronosporales	Peronosporales_fam_Incertae_sedis	Phytophthora	Phytophthora_infestans	oomycetes_P50_3_Water_Pi_48	3_WT_Pi_48	3_WT_Pi	1_ND_Pi	0
ASV29	Stramenopila	Oomycota	Oomycetes	Peronosporales	Peronosporales_fam_Incertae_sedis	Phytophthora	Phytophthora_infestans	oomycetes_P52_5_Non_Specific_Pi_48	5_NSP_Pi_48	5_NSP_Pi	3_NSP_Pi	0
ASV29	Stramenopila	Oomycota	Oomycetes	Peronosporales	Peronosporales_fam_Incertae_sedis	Phytophthora	Phytophthora_infestans	oomycetes_P47_1_No_Treatment_Pi_48	1_NT_Pi_48	1_NT_Pi	1_ND_Pi	0
ASV29	Stramenopila	Oomycota	Oomycetes	Peronosporales	Peronosporales_fam_Incertae_sedis	Phytophthora	Phytophthora_infestans	oomycetes_P58_9_Cut3_Pi_48	9_CUT3_Pi_48	9_CUT3_Pi	5_dsRNA_Pi	0
ASV29	Stramenopila	Oomycota	Oomycetes	Peronosporales	Peronosporales_fam_Incertae_sedis	Phytophthora	Phytophthora_infestans	oomycetes_P74_9_Cut3_Pi_72	9_CUT3_Pi_72	9_CUT3_Pi	5_dsRNA_Pi	0
ASV29	Stramenopila	Oomycota	Oomycetes	Peronosporales	Peronosporales_fam_Incertae_sedis	Phytophthora	Phytophthora_infestans	oomycetes_P49_3_Water_Pi_48	3_WT_Pi_48	3_WT_Pi	1_ND_Pi	0
ASV29	Stramenopila	Oomycota	Oomycetes	Peronosporales	Peronosporales_fam_Incertae_sedis	Phytophthora	Phytophthora_infestans	oomycetes_P71_7_GPB1_Pi_72	7_GPB1_Pi_72	7_GPB1_Pi	5_dsRNA_Pi	0
ASV29	Stramenopila	Oomycota	Oomycetes	Peronosporales	Peronosporales_fam_Incertae_sedis	Phytophthora	Phytophthora_infestans	oomycetes_P56_7_GPB1_Pi_48	7_GPB1_Pi_48	7_GPB1_Pi	5_dsRNA_Pi	0
ASV29	Stramenopila	Oomycota	Oomycetes	Peronosporales	Peronosporales_fam_Incertae_sedis	Phytophthora	Phytophthora_infestans	oomycetes_P54_5_Non_Specific_Pi_48	5_NSP_Pi_48	5_NSP_Pi	3_NSP_Pi	0
ASV29	Stramenopila	Oomycota	Oomycetes	Peronosporales	Peronosporales_fam_Incertae_sedis	Phytophthora	Phytophthora_infestans	oomycetes_P60_9_Cut3_Pi_48	9_CUT3_Pi_48	9_CUT3_Pi	5_dsRNA_Pi	0
ASV29	Stramenopila	Oomycota	Oomycetes	Peronosporales	Peronosporales_fam_Incertae_sedis	Phytophthora	Phytophthora_infestans	oomycetes_P48_1_No_Treatment_Pi_48	1_NT_Pi_48	1_NT_Pi	1_ND_Pi	0
ASV29	Stramenopila	Oomycota	Oomycetes	Peronosporales	Peronosporales_fam_Incertae_sedis	Phytophthora	Phytophthora_infestans	oomycetes_P69_5_Non_Specific_Pi_72	5_NSP_Pi_72	5_NSP_Pi	3_NSP_Pi	0
ASV29	Stramenopila	Oomycota	Oomycetes	Peronosporales	Peronosporales_fam_Incertae_sedis	Phytophthora	Phytophthora_infestans	oomycetes_P57_7_GPB1_Pi_48	7_GPB1_Pi_48	7_GPB1_Pi	5_dsRNA_Pi	0
ASV29	Stramenopila	Oomycota	Oomycetes	Peronosporales	Peronosporales_fam_Incertae_sedis	Phytophthora	Phytophthora_infestans	oomycetes_P59_9_Cut3_Pi_48	9_CUT3_Pi_48	9_CUT3_Pi	5_dsRNA_Pi	0
ASV3	Stramenopila	Oomycota	Oomycetes	Peronosporales	Peronosporales_fam_Incertae_sedis	Phytophthora	Phytophthora_infestans	oomycetes_P52_5_Non_Specific_Pi_48	5_NSP_Pi_48	5_NSP_Pi	3_NSP_Pi	1.7179
ASV3	Stramenopila	Oomycota	Oomycetes	Peronosporales	Peronosporales_fam_Incertae_sedis	Phytophthora	Phytophthora_infestans	oomycetes_P50_3_Water_Pi_48	3_WT_Pi_48	3_WT_Pi	1_ND_Pi	1.62749
ASV3	Stramenopila	Oomycota	Oomycetes	Peronosporales	Peronosporales_fam_Incertae_sedis	Phytophthora	Phytophthora_infestans	oomycetes_P70_7_GPB1_Pi_72	7_GPB1_Pi_72	7_GPB1_Pi	5_dsRNA_Pi	1.62749
ASV3	Stramenopila	Oomycota	Oomycetes	Peronosporales	Peronosporales_fam_Incertae_sedis	Phytophthora	Phytophthora_infestans	oomycetes_P65_3_Water_Pi_72	3_WT_Pi_72	3_WT_Pi	1_ND_Pi	1.53707
ASV3	Stramenopila	Oomycota	Oomycetes	Peronosporales	Peronosporales_fam_Incertae_sedis	Phytophthora	Phytophthora_infestans	oomycetes_P47_1_No_Treatment_Pi_48	1_NT_Pi_48	1_NT_Pi	1_ND_Pi	1.53707
ASV3	Stramenopila	Oomycota	Oomycetes	Peronosporales	Peronosporales_fam_Incertae_sedis	Phytophthora	Phytophthora_infestans	oomycetes_P68_5_Non_Specific_Pi_72	5_NSP_Pi_72	5_NSP_Pi	3_NSP_Pi	1.44665
ASV3	Stramenopila	Oomycota	Oomycetes	Peronosporales	Peronosporales_fam_Incertae_sedis	Phytophthora	Phytophthora_infestans	oomycetes_P55_7_GPB1_Pi_48	7_GPB1_Pi_48	7_GPB1_Pi	5_dsRNA_Pi	1.35624
ASV3	Stramenopila	Oomycota	Oomycetes	Peronosporales	Peronosporales_fam_Incertae_sedis	Phytophthora	Phytophthora_infestans	oomycetes_P62_1_No_Treatment_Pi_72	1_NT_Pi_72	1_NT_Pi	1_ND_Pi	1.35624
ASV3	Stramenopila	Oomycota	Oomycetes	Peronosporales	Peronosporales_fam_Incertae_sedis	Phytophthora	Phytophthora_infestans	oomycetes_P67_5_Non_Specific_Pi_72	5_NSP_Pi_72	5_NSP_Pi	3_NSP_Pi	1.35624
ASV3	Stramenopila	Oomycota	Oomycetes	Peronosporales	Peronosporales_fam_Incertae_sedis	Phytophthora	Phytophthora_infestans	oomycetes_P48_1_No_Treatment_Pi_48	1_NT_Pi_48	1_NT_Pi	1_ND_Pi	1.35624
ASV3	Stramenopila	Oomycota	Oomycetes	Peronosporales	Peronosporales_fam_Incertae_sedis	Phytophthora	Phytophthora_infestans	oomycetes_P56_7_GPB1_Pi_48	7_GPB1_Pi_48	7_GPB1_Pi	5_dsRNA_Pi	1.26582
ASV3	Stramenopila	Oomycota	Oomycetes	Peronosporales	Peronosporales_fam_Incertae_sedis	Phytophthora	Phytophthora_infestans	oomycetes_P59_9_Cut3_Pi_48	9_CUT3_Pi_48	9_CUT3_Pi	5_dsRNA_Pi	1.26582
ASV3	Stramenopila	Oomycota	Oomycetes	Peronosporales	Peronosporales_fam_Incertae_sedis	Phytophthora	Phytophthora_infestans	oomycetes_P57_7_GPB1_Pi_48	7_GPB1_Pi_48	7_GPB1_Pi	5_dsRNA_Pi	1.17541
ASV3	Stramenopila	Oomycota	Oomycetes	Peronosporales	Peronosporales_fam_Incertae_sedis	Phytophthora	Phytophthora_infestans	oomycetes_P69_5_Non_Specific_Pi_72	5_NSP_Pi_72	5_NSP_Pi	3_NSP_Pi	1.17541
ASV3	Stramenopila	Oomycota	Oomycetes	Peronosporales	Peronosporales_fam_Incertae_sedis	Phytophthora	Phytophthora_infestans	oomycetes_P60_9_Cut3_Pi_48	9_CUT3_Pi_48	9_CUT3_Pi	5_dsRNA_Pi	1.08499
ASV3	Stramenopila	Oomycota	Oomycetes	Peronosporales	Peronosporales_fam_Incertae_sedis	Phytophthora	Phytophthora_infestans	oomycetes_P54_5_Non_Specific_Pi_48	5_NSP_Pi_48	5_NSP_Pi	3_NSP_Pi	0.994575
ASV3	Stramenopila	Oomycota	Oomycetes	Peronosporales	Peronosporales_fam_Incertae_sedis	Phytophthora	Phytophthora_infestans	oomycetes_P66_3_Water_Pi_72	3_WT_Pi_72	3_WT_Pi	1_ND_Pi	0.904159
ASV3	Stramenopila	Oomycota	Oomycetes	Peronosporales	Peronosporales_fam_Incertae_sedis	Phytophthora	Phytophthora_infestans	oomycetes_P58_9_Cut3_Pi_48	9_CUT3_Pi_48	9_CUT3_Pi	5_dsRNA_Pi	0.904159
ASV3	Stramenopila	Oomycota	Oomycetes	Peronosporales	Peronosporales_fam_Incertae_sedis	Phytophthora	Phytophthora_infestans	oomycetes_P74_9_Cut3_Pi_72	9_CUT3_Pi_72	9_CUT3_Pi	5_dsRNA_Pi	0.904159
ASV3	Stramenopila	Oomycota	Oomycetes	Peronosporales	Peronosporales_fam_Incertae_sedis	Phytophthora	Phytophthora_infestans	oomycetes_P63_1_No_Treatment_Pi_72	1_NT_Pi_72	1_NT_Pi	1_ND_Pi	0.813743
ASV3	Stramenopila	Oomycota	Oomycetes	Peronosporales	Peronosporales_fam_Incertae_sedis	Phytophthora	Phytophthora_infestans	oomycetes_P73_9_Cut3_Pi_72	9_CUT3_Pi_72	9_CUT3_Pi	5_dsRNA_Pi	0.813743
ASV3	Stramenopila	Oomycota	Oomycetes	Peronosporales	Peronosporales_fam_Incertae_sedis	Phytophthora	Phytophthora_infestans	oomycetes_P46_1_No_Treatment_Pi_48	1_NT_Pi_48	1_NT_Pi	1_ND_Pi	0.813743
ASV3	Stramenopila	Oomycota	Oomycetes	Peronosporales	Peronosporales_fam_Incertae_sedis	Phytophthora	Phytophthora_infestans	oomycetes_P49_3_Water_Pi_48	3_WT_Pi_48	3_WT_Pi	1_ND_Pi	0.542495
ASV3	Stramenopila	Oomycota	Oomycetes	Peronosporales	Peronosporales_fam_Incertae_sedis	Phytophthora	Phytophthora_infestans	oomycetes_P53_5_Non_Specific_Pi_48	5_NSP_Pi_48	5_NSP_Pi	3_NSP_Pi	0.361664
ASV3	Stramenopila	Oomycota	Oomycetes	Peronosporales	Peronosporales_fam_Incertae_sedis	Phytophthora	Phytophthora_infestans	oomycetes_P71_7_GPB1_Pi_72	7_GPB1_Pi_72	7_GPB1_Pi	5_dsRNA_Pi	0
ASV3	Stramenopila	Oomycota	Oomycetes	Peronosporales	Peronosporales_fam_Incertae_sedis	Phytophthora	Phytophthora_infestans	oomycetes_P51_3_Water_Pi_48	3_WT_Pi_48	3_WT_Pi	1_ND_Pi	0
ASV3	Stramenopila	Oomycota	Oomycetes	Peronosporales	Peronosporales_fam_Incertae_sedis	Phytophthora	Phytophthora_infestans	oomycetes_P61_1_No_Treatment_Pi_72	1_NT_Pi_72	1_NT_Pi	1_ND_Pi	0
ASV3	Stramenopila	Oomycota	Oomycetes	Peronosporales	Peronosporales_fam_Incertae_sedis	Phytophthora	Phytophthora_infestans	oomycetes_P75_9_Cut3_Pi_72	9_CUT3_Pi_72	9_CUT3_Pi	5_dsRNA_Pi	0
ASV30	Stramenopila	Oomycota	Oomycetes	Pythiales	Pythiaceae	Pythium	Pythium_sp	oomycetes_P71_7_GPB1_Pi_72	7_GPB1_Pi_72	7_GPB1_Pi	5_dsRNA_Pi	2.16998
ASV30	Stramenopila	Oomycota	Oomycetes	Pythiales	Pythiaceae	Pythium	Pythium_sp	oomycetes_P51_3_Water_Pi_48	3_WT_Pi_48	3_WT_Pi	1_ND_Pi	0.994575
ASV30	Stramenopila	Oomycota	Oomycetes	Pythiales	Pythiaceae	Pythium	Pythium_sp	oomycetes_P74_9_Cut3_Pi_72	9_CUT3_Pi_72	9_CUT3_Pi	5_dsRNA_Pi	0
ASV30	Stramenopila	Oomycota	Oomycetes	Pythiales	Pythiaceae	Pythium	Pythium_sp	oomycetes_P63_1_No_Treatment_Pi_72	1_NT_Pi_72	1_NT_Pi	1_ND_Pi	0
ASV30	Stramenopila	Oomycota	Oomycetes	Pythiales	Pythiaceae	Pythium	Pythium_sp	oomycetes_P68_5_Non_Specific_Pi_72	5_NSP_Pi_72	5_NSP_Pi	3_NSP_Pi	0
ASV30	Stramenopila	Oomycota	Oomycetes	Pythiales	Pythiaceae	Pythium	Pythium_sp	oomycetes_P65_3_Water_Pi_72	3_WT_Pi_72	3_WT_Pi	1_ND_Pi	0
ASV30	Stramenopila	Oomycota	Oomycetes	Pythiales	Pythiaceae	Pythium	Pythium_sp	oomycetes_P75_9_Cut3_Pi_72	9_CUT3_Pi_72	9_CUT3_Pi	5_dsRNA_Pi	0
ASV30	Stramenopila	Oomycota	Oomycetes	Pythiales	Pythiaceae	Pythium	Pythium_sp	oomycetes_P61_1_No_Treatment_Pi_72	1_NT_Pi_72	1_NT_Pi	1_ND_Pi	0
ASV30	Stramenopila	Oomycota	Oomycetes	Pythiales	Pythiaceae	Pythium	Pythium_sp	oomycetes_P66_3_Water_Pi_72	3_WT_Pi_72	3_WT_Pi	1_ND_Pi	0
ASV30	Stramenopila	Oomycota	Oomycetes	Pythiales	Pythiaceae	Pythium	Pythium_sp	oomycetes_P67_5_Non_Specific_Pi_72	5_NSP_Pi_72	5_NSP_Pi	3_NSP_Pi	0
ASV30	Stramenopila	Oomycota	Oomycetes	Pythiales	Pythiaceae	Pythium	Pythium_sp	oomycetes_P62_1_No_Treatment_Pi_72	1_NT_Pi_72	1_NT_Pi	1_ND_Pi	0
ASV30	Stramenopila	Oomycota	Oomycetes	Pythiales	Pythiaceae	Pythium	Pythium_sp	oomycetes_P52_5_Non_Specific_Pi_48	5_NSP_Pi_48	5_NSP_Pi	3_NSP_Pi	0
ASV30	Stramenopila	Oomycota	Oomycetes	Pythiales	Pythiaceae	Pythium	Pythium_sp	oomycetes_P56_7_GPB1_Pi_48	7_GPB1_Pi_48	7_GPB1_Pi	5_dsRNA_Pi	0
ASV30	Stramenopila	Oomycota	Oomycetes	Pythiales	Pythiaceae	Pythium	Pythium_sp	oomycetes_P50_3_Water_Pi_48	3_WT_Pi_48	3_WT_Pi	1_ND_Pi	0
ASV30	Stramenopila	Oomycota	Oomycetes	Pythiales	Pythiaceae	Pythium	Pythium_sp	oomycetes_P53_5_Non_Specific_Pi_48	5_NSP_Pi_48	5_NSP_Pi	3_NSP_Pi	0
ASV30	Stramenopila	Oomycota	Oomycetes	Pythiales	Pythiaceae	Pythium	Pythium_sp	oomycetes_P46_1_No_Treatment_Pi_48	1_NT_Pi_48	1_NT_Pi	1_ND_Pi	0
ASV30	Stramenopila	Oomycota	Oomycetes	Pythiales	Pythiaceae	Pythium	Pythium_sp	oomycetes_P57_7_GPB1_Pi_48	7_GPB1_Pi_48	7_GPB1_Pi	5_dsRNA_Pi	0
ASV30	Stramenopila	Oomycota	Oomycetes	Pythiales	Pythiaceae	Pythium	Pythium_sp	oomycetes_P54_5_Non_Specific_Pi_48	5_NSP_Pi_48	5_NSP_Pi	3_NSP_Pi	0
ASV30	Stramenopila	Oomycota	Oomycetes	Pythiales	Pythiaceae	Pythium	Pythium_sp	oomycetes_P55_7_GPB1_Pi_48	7_GPB1_Pi_48	7_GPB1_Pi	5_dsRNA_Pi	0
ASV30	Stramenopila	Oomycota	Oomycetes	Pythiales	Pythiaceae	Pythium	Pythium_sp	oomycetes_P58_9_Cut3_Pi_48	9_CUT3_Pi_48	9_CUT3_Pi	5_dsRNA_Pi	0
ASV30	Stramenopila	Oomycota	Oomycetes	Pythiales	Pythiaceae	Pythium	Pythium_sp	oomycetes_P70_7_GPB1_Pi_72	7_GPB1_Pi_72	7_GPB1_Pi	5_dsRNA_Pi	0
ASV30	Stramenopila	Oomycota	Oomycetes	Pythiales	Pythiaceae	Pythium	Pythium_sp	oomycetes_P73_9_Cut3_Pi_72	9_CUT3_Pi_72	9_CUT3_Pi	5_dsRNA_Pi	0
ASV30	Stramenopila	Oomycota	Oomycetes	Pythiales	Pythiaceae	Pythium	Pythium_sp	oomycetes_P60_9_Cut3_Pi_48	9_CUT3_Pi_48	9_CUT3_Pi	5_dsRNA_Pi	0
ASV30	Stramenopila	Oomycota	Oomycetes	Pythiales	Pythiaceae	Pythium	Pythium_sp	oomycetes_P59_9_Cut3_Pi_48	9_CUT3_Pi_48	9_CUT3_Pi	5_dsRNA_Pi	0
ASV30	Stramenopila	Oomycota	Oomycetes	Pythiales	Pythiaceae	Pythium	Pythium_sp	oomycetes_P48_1_No_Treatment_Pi_48	1_NT_Pi_48	1_NT_Pi	1_ND_Pi	0
ASV30	Stramenopila	Oomycota	Oomycetes	Pythiales	Pythiaceae	Pythium	Pythium_sp	oomycetes_P69_5_Non_Specific_Pi_72	5_NSP_Pi_72	5_NSP_Pi	3_NSP_Pi	0
ASV30	Stramenopila	Oomycota	Oomycetes	Pythiales	Pythiaceae	Pythium	Pythium_sp	oomycetes_P47_1_No_Treatment_Pi_48	1_NT_Pi_48	1_NT_Pi	1_ND_Pi	0
ASV30	Stramenopila	Oomycota	Oomycetes	Pythiales	Pythiaceae	Pythium	Pythium_sp	oomycetes_P49_3_Water_Pi_48	3_WT_Pi_48	3_WT_Pi	1_ND_Pi	0
ASV31	Stramenopila	Oomycota	Oomycetes	Peronosporales	Peronosporales_fam_Incertae_sedis	Phytophthora	Phytophthora_infestans	oomycetes_P61_1_No_Treatment_Pi_72	1_NT_Pi_72	1_NT_Pi	1_ND_Pi	0.361664
ASV31	Stramenopila	Oomycota	Oomycetes	Peronosporales	Peronosporales_fam_Incertae_sedis	Phytophthora	Phytophthora_infestans	oomycetes_P65_3_Water_Pi_72	3_WT_Pi_72	3_WT_Pi	1_ND_Pi	0
ASV31	Stramenopila	Oomycota	Oomycetes	Peronosporales	Peronosporales_fam_Incertae_sedis	Phytophthora	Phytophthora_infestans	oomycetes_P75_9_Cut3_Pi_72	9_CUT3_Pi_72	9_CUT3_Pi	5_dsRNA_Pi	0
ASV31	Stramenopila	Oomycota	Oomycetes	Peronosporales	Peronosporales_fam_Incertae_sedis	Phytophthora	Phytophthora_infestans	oomycetes_P63_1_No_Treatment_Pi_72	1_NT_Pi_72	1_NT_Pi	1_ND_Pi	0
ASV31	Stramenopila	Oomycota	Oomycetes	Peronosporales	Peronosporales_fam_Incertae_sedis	Phytophthora	Phytophthora_infestans	oomycetes_P51_3_Water_Pi_48	3_WT_Pi_48	3_WT_Pi	1_ND_Pi	0
ASV31	Stramenopila	Oomycota	Oomycetes	Peronosporales	Peronosporales_fam_Incertae_sedis	Phytophthora	Phytophthora_infestans	oomycetes_P67_5_Non_Specific_Pi_72	5_NSP_Pi_72	5_NSP_Pi	3_NSP_Pi	0
ASV31	Stramenopila	Oomycota	Oomycetes	Peronosporales	Peronosporales_fam_Incertae_sedis	Phytophthora	Phytophthora_infestans	oomycetes_P52_5_Non_Specific_Pi_48	5_NSP_Pi_48	5_NSP_Pi	3_NSP_Pi	0
ASV31	Stramenopila	Oomycota	Oomycetes	Peronosporales	Peronosporales_fam_Incertae_sedis	Phytophthora	Phytophthora_infestans	oomycetes_P73_9_Cut3_Pi_72	9_CUT3_Pi_72	9_CUT3_Pi	5_dsRNA_Pi	0
ASV31	Stramenopila	Oomycota	Oomycetes	Peronosporales	Peronosporales_fam_Incertae_sedis	Phytophthora	Phytophthora_infestans	oomycetes_P55_7_GPB1_Pi_48	7_GPB1_Pi_48	7_GPB1_Pi	5_dsRNA_Pi	0
ASV31	Stramenopila	Oomycota	Oomycetes	Peronosporales	Peronosporales_fam_Incertae_sedis	Phytophthora	Phytophthora_infestans	oomycetes_P60_9_Cut3_Pi_48	9_CUT3_Pi_48	9_CUT3_Pi	5_dsRNA_Pi	0
ASV31	Stramenopila	Oomycota	Oomycetes	Peronosporales	Peronosporales_fam_Incertae_sedis	Phytophthora	Phytophthora_infestans	oomycetes_P74_9_Cut3_Pi_72	9_CUT3_Pi_72	9_CUT3_Pi	5_dsRNA_Pi	0
ASV31	Stramenopila	Oomycota	Oomycetes	Peronosporales	Peronosporales_fam_Incertae_sedis	Phytophthora	Phytophthora_infestans	oomycetes_P53_5_Non_Specific_Pi_48	5_NSP_Pi_48	5_NSP_Pi	3_NSP_Pi	0
ASV31	Stramenopila	Oomycota	Oomycetes	Peronosporales	Peronosporales_fam_Incertae_sedis	Phytophthora	Phytophthora_infestans	oomycetes_P50_3_Water_Pi_48	3_WT_Pi_48	3_WT_Pi	1_ND_Pi	0
ASV31	Stramenopila	Oomycota	Oomycetes	Peronosporales	Peronosporales_fam_Incertae_sedis	Phytophthora	Phytophthora_infestans	oomycetes_P69_5_Non_Specific_Pi_72	5_NSP_Pi_72	5_NSP_Pi	3_NSP_Pi	0
ASV31	Stramenopila	Oomycota	Oomycetes	Peronosporales	Peronosporales_fam_Incertae_sedis	Phytophthora	Phytophthora_infestans	oomycetes_P62_1_No_Treatment_Pi_72	1_NT_Pi_72	1_NT_Pi	1_ND_Pi	0
ASV31	Stramenopila	Oomycota	Oomycetes	Peronosporales	Peronosporales_fam_Incertae_sedis	Phytophthora	Phytophthora_infestans	oomycetes_P54_5_Non_Specific_Pi_48	5_NSP_Pi_48	5_NSP_Pi	3_NSP_Pi	0
ASV31	Stramenopila	Oomycota	Oomycetes	Peronosporales	Peronosporales_fam_Incertae_sedis	Phytophthora	Phytophthora_infestans	oomycetes_P70_7_GPB1_Pi_72	7_GPB1_Pi_72	7_GPB1_Pi	5_dsRNA_Pi	0
ASV31	Stramenopila	Oomycota	Oomycetes	Peronosporales	Peronosporales_fam_Incertae_sedis	Phytophthora	Phytophthora_infestans	oomycetes_P68_5_Non_Specific_Pi_72	5_NSP_Pi_72	5_NSP_Pi	3_NSP_Pi	0
ASV31	Stramenopila	Oomycota	Oomycetes	Peronosporales	Peronosporales_fam_Incertae_sedis	Phytophthora	Phytophthora_infestans	oomycetes_P59_9_Cut3_Pi_48	9_CUT3_Pi_48	9_CUT3_Pi	5_dsRNA_Pi	0
ASV31	Stramenopila	Oomycota	Oomycetes	Peronosporales	Peronosporales_fam_Incertae_sedis	Phytophthora	Phytophthora_infestans	oomycetes_P71_7_GPB1_Pi_72	7_GPB1_Pi_72	7_GPB1_Pi	5_dsRNA_Pi	0
ASV31	Stramenopila	Oomycota	Oomycetes	Peronosporales	Peronosporales_fam_Incertae_sedis	Phytophthora	Phytophthora_infestans	oomycetes_P66_3_Water_Pi_72	3_WT_Pi_72	3_WT_Pi	1_ND_Pi	0
ASV31	Stramenopila	Oomycota	Oomycetes	Peronosporales	Peronosporales_fam_Incertae_sedis	Phytophthora	Phytophthora_infestans	oomycetes_P57_7_GPB1_Pi_48	7_GPB1_Pi_48	7_GPB1_Pi	5_dsRNA_Pi	0
ASV31	Stramenopila	Oomycota	Oomycetes	Peronosporales	Peronosporales_fam_Incertae_sedis	Phytophthora	Phytophthora_infestans	oomycetes_P49_3_Water_Pi_48	3_WT_Pi_48	3_WT_Pi	1_ND_Pi	0
ASV31	Stramenopila	Oomycota	Oomycetes	Peronosporales	Peronosporales_fam_Incertae_sedis	Phytophthora	Phytophthora_infestans	oomycetes_P48_1_No_Treatment_Pi_48	1_NT_Pi_48	1_NT_Pi	1_ND_Pi	0
ASV31	Stramenopila	Oomycota	Oomycetes	Peronosporales	Peronosporales_fam_Incertae_sedis	Phytophthora	Phytophthora_infestans	oomycetes_P58_9_Cut3_Pi_48	9_CUT3_Pi_48	9_CUT3_Pi	5_dsRNA_Pi	0
ASV31	Stramenopila	Oomycota	Oomycetes	Peronosporales	Peronosporales_fam_Incertae_sedis	Phytophthora	Phytophthora_infestans	oomycetes_P46_1_No_Treatment_Pi_48	1_NT_Pi_48	1_NT_Pi	1_ND_Pi	0
ASV31	Stramenopila	Oomycota	Oomycetes	Peronosporales	Peronosporales_fam_Incertae_sedis	Phytophthora	Phytophthora_infestans	oomycetes_P56_7_GPB1_Pi_48	7_GPB1_Pi_48	7_GPB1_Pi	5_dsRNA_Pi	0
ASV31	Stramenopila	Oomycota	Oomycetes	Peronosporales	Peronosporales_fam_Incertae_sedis	Phytophthora	Phytophthora_infestans	oomycetes_P47_1_No_Treatment_Pi_48	1_NT_Pi_48	1_NT_Pi	1_ND_Pi	0
ASV32	Stramenopila	Oomycota	Oomycetes	Peronosporales	Peronosporales_fam_Incertae_sedis	Phytophthora	Phytophthora_infestans	oomycetes_P75_9_Cut3_Pi_72	9_CUT3_Pi_72	9_CUT3_Pi	5_dsRNA_Pi	0.180832
ASV32	Stramenopila	Oomycota	Oomycetes	Peronosporales	Peronosporales_fam_Incertae_sedis	Phytophthora	Phytophthora_infestans	oomycetes_P73_9_Cut3_Pi_72	9_CUT3_Pi_72	9_CUT3_Pi	5_dsRNA_Pi	0
ASV32	Stramenopila	Oomycota	Oomycetes	Peronosporales	Peronosporales_fam_Incertae_sedis	Phytophthora	Phytophthora_infestans	oomycetes_P46_1_No_Treatment_Pi_48	1_NT_Pi_48	1_NT_Pi	1_ND_Pi	0
ASV32	Stramenopila	Oomycota	Oomycetes	Peronosporales	Peronosporales_fam_Incertae_sedis	Phytophthora	Phytophthora_infestans	oomycetes_P74_9_Cut3_Pi_72	9_CUT3_Pi_72	9_CUT3_Pi	5_dsRNA_Pi	0
ASV32	Stramenopila	Oomycota	Oomycetes	Peronosporales	Peronosporales_fam_Incertae_sedis	Phytophthora	Phytophthora_infestans	oomycetes_P47_1_No_Treatment_Pi_48	1_NT_Pi_48	1_NT_Pi	1_ND_Pi	0
ASV32	Stramenopila	Oomycota	Oomycetes	Peronosporales	Peronosporales_fam_Incertae_sedis	Phytophthora	Phytophthora_infestans	oomycetes_P60_9_Cut3_Pi_48	9_CUT3_Pi_48	9_CUT3_Pi	5_dsRNA_Pi	0
ASV32	Stramenopila	Oomycota	Oomycetes	Peronosporales	Peronosporales_fam_Incertae_sedis	Phytophthora	Phytophthora_infestans	oomycetes_P63_1_No_Treatment_Pi_72	1_NT_Pi_72	1_NT_Pi	1_ND_Pi	0
ASV32	Stramenopila	Oomycota	Oomycetes	Peronosporales	Peronosporales_fam_Incertae_sedis	Phytophthora	Phytophthora_infestans	oomycetes_P71_7_GPB1_Pi_72	7_GPB1_Pi_72	7_GPB1_Pi	5_dsRNA_Pi	0
ASV32	Stramenopila	Oomycota	Oomycetes	Peronosporales	Peronosporales_fam_Incertae_sedis	Phytophthora	Phytophthora_infestans	oomycetes_P57_7_GPB1_Pi_48	7_GPB1_Pi_48	7_GPB1_Pi	5_dsRNA_Pi	0
ASV32	Stramenopila	Oomycota	Oomycetes	Peronosporales	Peronosporales_fam_Incertae_sedis	Phytophthora	Phytophthora_infestans	oomycetes_P48_1_No_Treatment_Pi_48	1_NT_Pi_48	1_NT_Pi	1_ND_Pi	0
ASV32	Stramenopila	Oomycota	Oomycetes	Peronosporales	Peronosporales_fam_Incertae_sedis	Phytophthora	Phytophthora_infestans	oomycetes_P53_5_Non_Specific_Pi_48	5_NSP_Pi_48	5_NSP_Pi	3_NSP_Pi	0
ASV32	Stramenopila	Oomycota	Oomycetes	Peronosporales	Peronosporales_fam_Incertae_sedis	Phytophthora	Phytophthora_infestans	oomycetes_P65_3_Water_Pi_72	3_WT_Pi_72	3_WT_Pi	1_ND_Pi	0
ASV32	Stramenopila	Oomycota	Oomycetes	Peronosporales	Peronosporales_fam_Incertae_sedis	Phytophthora	Phytophthora_infestans	oomycetes_P58_9_Cut3_Pi_48	9_CUT3_Pi_48	9_CUT3_Pi	5_dsRNA_Pi	0
ASV32	Stramenopila	Oomycota	Oomycetes	Peronosporales	Peronosporales_fam_Incertae_sedis	Phytophthora	Phytophthora_infestans	oomycetes_P61_1_No_Treatment_Pi_72	1_NT_Pi_72	1_NT_Pi	1_ND_Pi	0
ASV32	Stramenopila	Oomycota	Oomycetes	Peronosporales	Peronosporales_fam_Incertae_sedis	Phytophthora	Phytophthora_infestans	oomycetes_P62_1_No_Treatment_Pi_72	1_NT_Pi_72	1_NT_Pi	1_ND_Pi	0
ASV32	Stramenopila	Oomycota	Oomycetes	Peronosporales	Peronosporales_fam_Incertae_sedis	Phytophthora	Phytophthora_infestans	oomycetes_P67_5_Non_Specific_Pi_72	5_NSP_Pi_72	5_NSP_Pi	3_NSP_Pi	0
ASV32	Stramenopila	Oomycota	Oomycetes	Peronosporales	Peronosporales_fam_Incertae_sedis	Phytophthora	Phytophthora_infestans	oomycetes_P51_3_Water_Pi_48	3_WT_Pi_48	3_WT_Pi	1_ND_Pi	0
ASV32	Stramenopila	Oomycota	Oomycetes	Peronosporales	Peronosporales_fam_Incertae_sedis	Phytophthora	Phytophthora_infestans	oomycetes_P49_3_Water_Pi_48	3_WT_Pi_48	3_WT_Pi	1_ND_Pi	0
ASV32	Stramenopila	Oomycota	Oomycetes	Peronosporales	Peronosporales_fam_Incertae_sedis	Phytophthora	Phytophthora_infestans	oomycetes_P59_9_Cut3_Pi_48	9_CUT3_Pi_48	9_CUT3_Pi	5_dsRNA_Pi	0
ASV32	Stramenopila	Oomycota	Oomycetes	Peronosporales	Peronosporales_fam_Incertae_sedis	Phytophthora	Phytophthora_infestans	oomycetes_P68_5_Non_Specific_Pi_72	5_NSP_Pi_72	5_NSP_Pi	3_NSP_Pi	0
ASV32	Stramenopila	Oomycota	Oomycetes	Peronosporales	Peronosporales_fam_Incertae_sedis	Phytophthora	Phytophthora_infestans	oomycetes_P66_3_Water_Pi_72	3_WT_Pi_72	3_WT_Pi	1_ND_Pi	0
ASV32	Stramenopila	Oomycota	Oomycetes	Peronosporales	Peronosporales_fam_Incertae_sedis	Phytophthora	Phytophthora_infestans	oomycetes_P50_3_Water_Pi_48	3_WT_Pi_48	3_WT_Pi	1_ND_Pi	0
ASV32	Stramenopila	Oomycota	Oomycetes	Peronosporales	Peronosporales_fam_Incertae_sedis	Phytophthora	Phytophthora_infestans	oomycetes_P56_7_GPB1_Pi_48	7_GPB1_Pi_48	7_GPB1_Pi	5_dsRNA_Pi	0
ASV32	Stramenopila	Oomycota	Oomycetes	Peronosporales	Peronosporales_fam_Incertae_sedis	Phytophthora	Phytophthora_infestans	oomycetes_P54_5_Non_Specific_Pi_48	5_NSP_Pi_48	5_NSP_Pi	3_NSP_Pi	0
ASV32	Stramenopila	Oomycota	Oomycetes	Peronosporales	Peronosporales_fam_Incertae_sedis	Phytophthora	Phytophthora_infestans	oomycetes_P69_5_Non_Specific_Pi_72	5_NSP_Pi_72	5_NSP_Pi	3_NSP_Pi	0
ASV32	Stramenopila	Oomycota	Oomycetes	Peronosporales	Peronosporales_fam_Incertae_sedis	Phytophthora	Phytophthora_infestans	oomycetes_P52_5_Non_Specific_Pi_48	5_NSP_Pi_48	5_NSP_Pi	3_NSP_Pi	0
ASV32	Stramenopila	Oomycota	Oomycetes	Peronosporales	Peronosporales_fam_Incertae_sedis	Phytophthora	Phytophthora_infestans	oomycetes_P55_7_GPB1_Pi_48	7_GPB1_Pi_48	7_GPB1_Pi	5_dsRNA_Pi	0
ASV32	Stramenopila	Oomycota	Oomycetes	Peronosporales	Peronosporales_fam_Incertae_sedis	Phytophthora	Phytophthora_infestans	oomycetes_P70_7_GPB1_Pi_72	7_GPB1_Pi_72	7_GPB1_Pi	5_dsRNA_Pi	0
ASV33	Stramenopila	Oomycota	Oomycetes	Peronosporales	Peronosporales_fam_Incertae_sedis	Phytophthora	Phytophthora_mirabilis	oomycetes_P70_7_GPB1_Pi_72	7_GPB1_Pi_72	7_GPB1_Pi	5_dsRNA_Pi	0.0904159
ASV33	Stramenopila	Oomycota	Oomycetes	Peronosporales	Peronosporales_fam_Incertae_sedis	Phytophthora	Phytophthora_mirabilis	oomycetes_P50_3_Water_Pi_48	3_WT_Pi_48	3_WT_Pi	1_ND_Pi	0
ASV33	Stramenopila	Oomycota	Oomycetes	Peronosporales	Peronosporales_fam_Incertae_sedis	Phytophthora	Phytophthora_mirabilis	oomycetes_P51_3_Water_Pi_48	3_WT_Pi_48	3_WT_Pi	1_ND_Pi	0
ASV33	Stramenopila	Oomycota	Oomycetes	Peronosporales	Peronosporales_fam_Incertae_sedis	Phytophthora	Phytophthora_mirabilis	oomycetes_P73_9_Cut3_Pi_72	9_CUT3_Pi_72	9_CUT3_Pi	5_dsRNA_Pi	0
ASV33	Stramenopila	Oomycota	Oomycetes	Peronosporales	Peronosporales_fam_Incertae_sedis	Phytophthora	Phytophthora_mirabilis	oomycetes_P47_1_No_Treatment_Pi_48	1_NT_Pi_48	1_NT_Pi	1_ND_Pi	0
ASV33	Stramenopila	Oomycota	Oomycetes	Peronosporales	Peronosporales_fam_Incertae_sedis	Phytophthora	Phytophthora_mirabilis	oomycetes_P62_1_No_Treatment_Pi_72	1_NT_Pi_72	1_NT_Pi	1_ND_Pi	0
ASV33	Stramenopila	Oomycota	Oomycetes	Peronosporales	Peronosporales_fam_Incertae_sedis	Phytophthora	Phytophthora_mirabilis	oomycetes_P74_9_Cut3_Pi_72	9_CUT3_Pi_72	9_CUT3_Pi	5_dsRNA_Pi	0
ASV33	Stramenopila	Oomycota	Oomycetes	Peronosporales	Peronosporales_fam_Incertae_sedis	Phytophthora	Phytophthora_mirabilis	oomycetes_P60_9_Cut3_Pi_48	9_CUT3_Pi_48	9_CUT3_Pi	5_dsRNA_Pi	0
ASV33	Stramenopila	Oomycota	Oomycetes	Peronosporales	Peronosporales_fam_Incertae_sedis	Phytophthora	Phytophthora_mirabilis	oomycetes_P48_1_No_Treatment_Pi_48	1_NT_Pi_48	1_NT_Pi	1_ND_Pi	0
ASV33	Stramenopila	Oomycota	Oomycetes	Peronosporales	Peronosporales_fam_Incertae_sedis	Phytophthora	Phytophthora_mirabilis	oomycetes_P71_7_GPB1_Pi_72	7_GPB1_Pi_72	7_GPB1_Pi	5_dsRNA_Pi	0
ASV33	Stramenopila	Oomycota	Oomycetes	Peronosporales	Peronosporales_fam_Incertae_sedis	Phytophthora	Phytophthora_mirabilis	oomycetes_P75_9_Cut3_Pi_72	9_CUT3_Pi_72	9_CUT3_Pi	5_dsRNA_Pi	0
ASV33	Stramenopila	Oomycota	Oomycetes	Peronosporales	Peronosporales_fam_Incertae_sedis	Phytophthora	Phytophthora_mirabilis	oomycetes_P65_3_Water_Pi_72	3_WT_Pi_72	3_WT_Pi	1_ND_Pi	0
ASV33	Stramenopila	Oomycota	Oomycetes	Peronosporales	Peronosporales_fam_Incertae_sedis	Phytophthora	Phytophthora_mirabilis	oomycetes_P68_5_Non_Specific_Pi_72	5_NSP_Pi_72	5_NSP_Pi	3_NSP_Pi	0
ASV33	Stramenopila	Oomycota	Oomycetes	Peronosporales	Peronosporales_fam_Incertae_sedis	Phytophthora	Phytophthora_mirabilis	oomycetes_P46_1_No_Treatment_Pi_48	1_NT_Pi_48	1_NT_Pi	1_ND_Pi	0
ASV33	Stramenopila	Oomycota	Oomycetes	Peronosporales	Peronosporales_fam_Incertae_sedis	Phytophthora	Phytophthora_mirabilis	oomycetes_P69_5_Non_Specific_Pi_72	5_NSP_Pi_72	5_NSP_Pi	3_NSP_Pi	0
ASV33	Stramenopila	Oomycota	Oomycetes	Peronosporales	Peronosporales_fam_Incertae_sedis	Phytophthora	Phytophthora_mirabilis	oomycetes_P54_5_Non_Specific_Pi_48	5_NSP_Pi_48	5_NSP_Pi	3_NSP_Pi	0
ASV33	Stramenopila	Oomycota	Oomycetes	Peronosporales	Peronosporales_fam_Incertae_sedis	Phytophthora	Phytophthora_mirabilis	oomycetes_P66_3_Water_Pi_72	3_WT_Pi_72	3_WT_Pi	1_ND_Pi	0
ASV33	Stramenopila	Oomycota	Oomycetes	Peronosporales	Peronosporales_fam_Incertae_sedis	Phytophthora	Phytophthora_mirabilis	oomycetes_P58_9_Cut3_Pi_48	9_CUT3_Pi_48	9_CUT3_Pi	5_dsRNA_Pi	0
ASV33	Stramenopila	Oomycota	Oomycetes	Peronosporales	Peronosporales_fam_Incertae_sedis	Phytophthora	Phytophthora_mirabilis	oomycetes_P52_5_Non_Specific_Pi_48	5_NSP_Pi_48	5_NSP_Pi	3_NSP_Pi	0
ASV33	Stramenopila	Oomycota	Oomycetes	Peronosporales	Peronosporales_fam_Incertae_sedis	Phytophthora	Phytophthora_mirabilis	oomycetes_P49_3_Water_Pi_48	3_WT_Pi_48	3_WT_Pi	1_ND_Pi	0
ASV33	Stramenopila	Oomycota	Oomycetes	Peronosporales	Peronosporales_fam_Incertae_sedis	Phytophthora	Phytophthora_mirabilis	oomycetes_P55_7_GPB1_Pi_48	7_GPB1_Pi_48	7_GPB1_Pi	5_dsRNA_Pi	0
ASV33	Stramenopila	Oomycota	Oomycetes	Peronosporales	Peronosporales_fam_Incertae_sedis	Phytophthora	Phytophthora_mirabilis	oomycetes_P59_9_Cut3_Pi_48	9_CUT3_Pi_48	9_CUT3_Pi	5_dsRNA_Pi	0
ASV33	Stramenopila	Oomycota	Oomycetes	Peronosporales	Peronosporales_fam_Incertae_sedis	Phytophthora	Phytophthora_mirabilis	oomycetes_P67_5_Non_Specific_Pi_72	5_NSP_Pi_72	5_NSP_Pi	3_NSP_Pi	0
ASV33	Stramenopila	Oomycota	Oomycetes	Peronosporales	Peronosporales_fam_Incertae_sedis	Phytophthora	Phytophthora_mirabilis	oomycetes_P61_1_No_Treatment_Pi_72	1_NT_Pi_72	1_NT_Pi	1_ND_Pi	0
ASV33	Stramenopila	Oomycota	Oomycetes	Peronosporales	Peronosporales_fam_Incertae_sedis	Phytophthora	Phytophthora_mirabilis	oomycetes_P56_7_GPB1_Pi_48	7_GPB1_Pi_48	7_GPB1_Pi	5_dsRNA_Pi	0
ASV33	Stramenopila	Oomycota	Oomycetes	Peronosporales	Peronosporales_fam_Incertae_sedis	Phytophthora	Phytophthora_mirabilis	oomycetes_P57_7_GPB1_Pi_48	7_GPB1_Pi_48	7_GPB1_Pi	5_dsRNA_Pi	0
ASV33	Stramenopila	Oomycota	Oomycetes	Peronosporales	Peronosporales_fam_Incertae_sedis	Phytophthora	Phytophthora_mirabilis	oomycetes_P63_1_No_Treatment_Pi_72	1_NT_Pi_72	1_NT_Pi	1_ND_Pi	0
ASV33	Stramenopila	Oomycota	Oomycetes	Peronosporales	Peronosporales_fam_Incertae_sedis	Phytophthora	Phytophthora_mirabilis	oomycetes_P53_5_Non_Specific_Pi_48	5_NSP_Pi_48	5_NSP_Pi	3_NSP_Pi	0
ASV35	Stramenopila	Oomycota	Oomycetes					oomycetes_P71_7_GPB1_Pi_72	7_GPB1_Pi_72	7_GPB1_Pi	5_dsRNA_Pi	1.26582
ASV35	Stramenopila	Oomycota	Oomycetes					oomycetes_P47_1_No_Treatment_Pi_48	1_NT_Pi_48	1_NT_Pi	1_ND_Pi	0
ASV35	Stramenopila	Oomycota	Oomycetes					oomycetes_P73_9_Cut3_Pi_72	9_CUT3_Pi_72	9_CUT3_Pi	5_dsRNA_Pi	0
ASV35	Stramenopila	Oomycota	Oomycetes					oomycetes_P60_9_Cut3_Pi_48	9_CUT3_Pi_48	9_CUT3_Pi	5_dsRNA_Pi	0
ASV35	Stramenopila	Oomycota	Oomycetes					oomycetes_P58_9_Cut3_Pi_48	9_CUT3_Pi_48	9_CUT3_Pi	5_dsRNA_Pi	0
ASV35	Stramenopila	Oomycota	Oomycetes					oomycetes_P51_3_Water_Pi_48	3_WT_Pi_48	3_WT_Pi	1_ND_Pi	0
ASV35	Stramenopila	Oomycota	Oomycetes					oomycetes_P61_1_No_Treatment_Pi_72	1_NT_Pi_72	1_NT_Pi	1_ND_Pi	0
ASV35	Stramenopila	Oomycota	Oomycetes					oomycetes_P75_9_Cut3_Pi_72	9_CUT3_Pi_72	9_CUT3_Pi	5_dsRNA_Pi	0
ASV35	Stramenopila	Oomycota	Oomycetes					oomycetes_P48_1_No_Treatment_Pi_48	1_NT_Pi_48	1_NT_Pi	1_ND_Pi	0
ASV35	Stramenopila	Oomycota	Oomycetes					oomycetes_P62_1_No_Treatment_Pi_72	1_NT_Pi_72	1_NT_Pi	1_ND_Pi	0
ASV35	Stramenopila	Oomycota	Oomycetes					oomycetes_P53_5_Non_Specific_Pi_48	5_NSP_Pi_48	5_NSP_Pi	3_NSP_Pi	0
ASV35	Stramenopila	Oomycota	Oomycetes					oomycetes_P74_9_Cut3_Pi_72	9_CUT3_Pi_72	9_CUT3_Pi	5_dsRNA_Pi	0
ASV35	Stramenopila	Oomycota	Oomycetes					oomycetes_P68_5_Non_Specific_Pi_72	5_NSP_Pi_72	5_NSP_Pi	3_NSP_Pi	0
ASV35	Stramenopila	Oomycota	Oomycetes					oomycetes_P50_3_Water_Pi_48	3_WT_Pi_48	3_WT_Pi	1_ND_Pi	0
ASV35	Stramenopila	Oomycota	Oomycetes					oomycetes_P69_5_Non_Specific_Pi_72	5_NSP_Pi_72	5_NSP_Pi	3_NSP_Pi	0
ASV35	Stramenopila	Oomycota	Oomycetes					oomycetes_P54_5_Non_Specific_Pi_48	5_NSP_Pi_48	5_NSP_Pi	3_NSP_Pi	0
ASV35	Stramenopila	Oomycota	Oomycetes					oomycetes_P66_3_Water_Pi_72	3_WT_Pi_72	3_WT_Pi	1_ND_Pi	0
ASV35	Stramenopila	Oomycota	Oomycetes					oomycetes_P46_1_No_Treatment_Pi_48	1_NT_Pi_48	1_NT_Pi	1_ND_Pi	0
ASV35	Stramenopila	Oomycota	Oomycetes					oomycetes_P52_5_Non_Specific_Pi_48	5_NSP_Pi_48	5_NSP_Pi	3_NSP_Pi	0
ASV35	Stramenopila	Oomycota	Oomycetes					oomycetes_P49_3_Water_Pi_48	3_WT_Pi_48	3_WT_Pi	1_ND_Pi	0
ASV35	Stramenopila	Oomycota	Oomycetes					oomycetes_P59_9_Cut3_Pi_48	9_CUT3_Pi_48	9_CUT3_Pi	5_dsRNA_Pi	0
ASV35	Stramenopila	Oomycota	Oomycetes					oomycetes_P67_5_Non_Specific_Pi_72	5_NSP_Pi_72	5_NSP_Pi	3_NSP_Pi	0
ASV35	Stramenopila	Oomycota	Oomycetes					oomycetes_P57_7_GPB1_Pi_48	7_GPB1_Pi_48	7_GPB1_Pi	5_dsRNA_Pi	0
ASV35	Stramenopila	Oomycota	Oomycetes					oomycetes_P65_3_Water_Pi_72	3_WT_Pi_72	3_WT_Pi	1_ND_Pi	0
ASV35	Stramenopila	Oomycota	Oomycetes					oomycetes_P55_7_GPB1_Pi_48	7_GPB1_Pi_48	7_GPB1_Pi	5_dsRNA_Pi	0
ASV35	Stramenopila	Oomycota	Oomycetes					oomycetes_P70_7_GPB1_Pi_72	7_GPB1_Pi_72	7_GPB1_Pi	5_dsRNA_Pi	0
ASV35	Stramenopila	Oomycota	Oomycetes					oomycetes_P63_1_No_Treatment_Pi_72	1_NT_Pi_72	1_NT_Pi	1_ND_Pi	0
ASV35	Stramenopila	Oomycota	Oomycetes					oomycetes_P56_7_GPB1_Pi_48	7_GPB1_Pi_48	7_GPB1_Pi	5_dsRNA_Pi	0
ASV36	Stramenopila	Oomycota	Oomycetes					oomycetes_P61_1_No_Treatment_Pi_72	1_NT_Pi_72	1_NT_Pi	1_ND_Pi	0.180832
ASV36	Stramenopila	Oomycota	Oomycetes					oomycetes_P71_7_GPB1_Pi_72	7_GPB1_Pi_72	7_GPB1_Pi	5_dsRNA_Pi	0
ASV36	Stramenopila	Oomycota	Oomycetes					oomycetes_P74_9_Cut3_Pi_72	9_CUT3_Pi_72	9_CUT3_Pi	5_dsRNA_Pi	0
ASV36	Stramenopila	Oomycota	Oomycetes					oomycetes_P51_3_Water_Pi_48	3_WT_Pi_48	3_WT_Pi	1_ND_Pi	0
ASV36	Stramenopila	Oomycota	Oomycetes					oomycetes_P73_9_Cut3_Pi_72	9_CUT3_Pi_72	9_CUT3_Pi	5_dsRNA_Pi	0
ASV36	Stramenopila	Oomycota	Oomycetes					oomycetes_P60_9_Cut3_Pi_48	9_CUT3_Pi_48	9_CUT3_Pi	5_dsRNA_Pi	0
ASV36	Stramenopila	Oomycota	Oomycetes					oomycetes_P59_9_Cut3_Pi_48	9_CUT3_Pi_48	9_CUT3_Pi	5_dsRNA_Pi	0
ASV36	Stramenopila	Oomycota	Oomycetes					oomycetes_P48_1_No_Treatment_Pi_48	1_NT_Pi_48	1_NT_Pi	1_ND_Pi	0
ASV36	Stramenopila	Oomycota	Oomycetes					oomycetes_P50_3_Water_Pi_48	3_WT_Pi_48	3_WT_Pi	1_ND_Pi	0
ASV36	Stramenopila	Oomycota	Oomycetes					oomycetes_P65_3_Water_Pi_72	3_WT_Pi_72	3_WT_Pi	1_ND_Pi	0
ASV36	Stramenopila	Oomycota	Oomycetes					oomycetes_P66_3_Water_Pi_72	3_WT_Pi_72	3_WT_Pi	1_ND_Pi	0
ASV36	Stramenopila	Oomycota	Oomycetes					oomycetes_P69_5_Non_Specific_Pi_72	5_NSP_Pi_72	5_NSP_Pi	3_NSP_Pi	0
ASV36	Stramenopila	Oomycota	Oomycetes					oomycetes_P62_1_No_Treatment_Pi_72	1_NT_Pi_72	1_NT_Pi	1_ND_Pi	0
ASV36	Stramenopila	Oomycota	Oomycetes					oomycetes_P75_9_Cut3_Pi_72	9_CUT3_Pi_72	9_CUT3_Pi	5_dsRNA_Pi	0
ASV36	Stramenopila	Oomycota	Oomycetes					oomycetes_P67_5_Non_Specific_Pi_72	5_NSP_Pi_72	5_NSP_Pi	3_NSP_Pi	0
ASV36	Stramenopila	Oomycota	Oomycetes					oomycetes_P70_7_GPB1_Pi_72	7_GPB1_Pi_72	7_GPB1_Pi	5_dsRNA_Pi	0
ASV36	Stramenopila	Oomycota	Oomycetes					oomycetes_P49_3_Water_Pi_48	3_WT_Pi_48	3_WT_Pi	1_ND_Pi	0
ASV36	Stramenopila	Oomycota	Oomycetes					oomycetes_P63_1_No_Treatment_Pi_72	1_NT_Pi_72	1_NT_Pi	1_ND_Pi	0
ASV36	Stramenopila	Oomycota	Oomycetes					oomycetes_P68_5_Non_Specific_Pi_72	5_NSP_Pi_72	5_NSP_Pi	3_NSP_Pi	0
ASV36	Stramenopila	Oomycota	Oomycetes					oomycetes_P57_7_GPB1_Pi_48	7_GPB1_Pi_48	7_GPB1_Pi	5_dsRNA_Pi	0
ASV36	Stramenopila	Oomycota	Oomycetes					oomycetes_P53_5_Non_Specific_Pi_48	5_NSP_Pi_48	5_NSP_Pi	3_NSP_Pi	0
ASV36	Stramenopila	Oomycota	Oomycetes					oomycetes_P54_5_Non_Specific_Pi_48	5_NSP_Pi_48	5_NSP_Pi	3_NSP_Pi	0
ASV36	Stramenopila	Oomycota	Oomycetes					oomycetes_P58_9_Cut3_Pi_48	9_CUT3_Pi_48	9_CUT3_Pi	5_dsRNA_Pi	0
ASV36	Stramenopila	Oomycota	Oomycetes					oomycetes_P46_1_No_Treatment_Pi_48	1_NT_Pi_48	1_NT_Pi	1_ND_Pi	0
ASV36	Stramenopila	Oomycota	Oomycetes					oomycetes_P55_7_GPB1_Pi_48	7_GPB1_Pi_48	7_GPB1_Pi	5_dsRNA_Pi	0
ASV36	Stramenopila	Oomycota	Oomycetes					oomycetes_P52_5_Non_Specific_Pi_48	5_NSP_Pi_48	5_NSP_Pi	3_NSP_Pi	0
ASV36	Stramenopila	Oomycota	Oomycetes					oomycetes_P56_7_GPB1_Pi_48	7_GPB1_Pi_48	7_GPB1_Pi	5_dsRNA_Pi	0
ASV36	Stramenopila	Oomycota	Oomycetes					oomycetes_P47_1_No_Treatment_Pi_48	1_NT_Pi_48	1_NT_Pi	1_ND_Pi	0
ASV37	Stramenopila	Oomycota	Oomycetes	Peronosporales	Peronosporales_fam_Incertae_sedis	Phytophthora	Phytophthora_infestans	oomycetes_P66_3_Water_Pi_72	3_WT_Pi_72	3_WT_Pi	1_ND_Pi	0.180832
ASV37	Stramenopila	Oomycota	Oomycetes	Peronosporales	Peronosporales_fam_Incertae_sedis	Phytophthora	Phytophthora_infestans	oomycetes_P50_3_Water_Pi_48	3_WT_Pi_48	3_WT_Pi	1_ND_Pi	0
ASV37	Stramenopila	Oomycota	Oomycetes	Peronosporales	Peronosporales_fam_Incertae_sedis	Phytophthora	Phytophthora_infestans	oomycetes_P47_1_No_Treatment_Pi_48	1_NT_Pi_48	1_NT_Pi	1_ND_Pi	0
ASV37	Stramenopila	Oomycota	Oomycetes	Peronosporales	Peronosporales_fam_Incertae_sedis	Phytophthora	Phytophthora_infestans	oomycetes_P61_1_No_Treatment_Pi_72	1_NT_Pi_72	1_NT_Pi	1_ND_Pi	0
ASV37	Stramenopila	Oomycota	Oomycetes	Peronosporales	Peronosporales_fam_Incertae_sedis	Phytophthora	Phytophthora_infestans	oomycetes_P67_5_Non_Specific_Pi_72	5_NSP_Pi_72	5_NSP_Pi	3_NSP_Pi	0
ASV37	Stramenopila	Oomycota	Oomycetes	Peronosporales	Peronosporales_fam_Incertae_sedis	Phytophthora	Phytophthora_infestans	oomycetes_P49_3_Water_Pi_48	3_WT_Pi_48	3_WT_Pi	1_ND_Pi	0
ASV37	Stramenopila	Oomycota	Oomycetes	Peronosporales	Peronosporales_fam_Incertae_sedis	Phytophthora	Phytophthora_infestans	oomycetes_P60_9_Cut3_Pi_48	9_CUT3_Pi_48	9_CUT3_Pi	5_dsRNA_Pi	0
ASV37	Stramenopila	Oomycota	Oomycetes	Peronosporales	Peronosporales_fam_Incertae_sedis	Phytophthora	Phytophthora_infestans	oomycetes_P73_9_Cut3_Pi_72	9_CUT3_Pi_72	9_CUT3_Pi	5_dsRNA_Pi	0
ASV37	Stramenopila	Oomycota	Oomycetes	Peronosporales	Peronosporales_fam_Incertae_sedis	Phytophthora	Phytophthora_infestans	oomycetes_P58_9_Cut3_Pi_48	9_CUT3_Pi_48	9_CUT3_Pi	5_dsRNA_Pi	0
ASV37	Stramenopila	Oomycota	Oomycetes	Peronosporales	Peronosporales_fam_Incertae_sedis	Phytophthora	Phytophthora_infestans	oomycetes_P57_7_GPB1_Pi_48	7_GPB1_Pi_48	7_GPB1_Pi	5_dsRNA_Pi	0
ASV37	Stramenopila	Oomycota	Oomycetes	Peronosporales	Peronosporales_fam_Incertae_sedis	Phytophthora	Phytophthora_infestans	oomycetes_P46_1_No_Treatment_Pi_48	1_NT_Pi_48	1_NT_Pi	1_ND_Pi	0
ASV37	Stramenopila	Oomycota	Oomycetes	Peronosporales	Peronosporales_fam_Incertae_sedis	Phytophthora	Phytophthora_infestans	oomycetes_P65_3_Water_Pi_72	3_WT_Pi_72	3_WT_Pi	1_ND_Pi	0
ASV37	Stramenopila	Oomycota	Oomycetes	Peronosporales	Peronosporales_fam_Incertae_sedis	Phytophthora	Phytophthora_infestans	oomycetes_P74_9_Cut3_Pi_72	9_CUT3_Pi_72	9_CUT3_Pi	5_dsRNA_Pi	0
ASV37	Stramenopila	Oomycota	Oomycetes	Peronosporales	Peronosporales_fam_Incertae_sedis	Phytophthora	Phytophthora_infestans	oomycetes_P54_5_Non_Specific_Pi_48	5_NSP_Pi_48	5_NSP_Pi	3_NSP_Pi	0
ASV37	Stramenopila	Oomycota	Oomycetes	Peronosporales	Peronosporales_fam_Incertae_sedis	Phytophthora	Phytophthora_infestans	oomycetes_P70_7_GPB1_Pi_72	7_GPB1_Pi_72	7_GPB1_Pi	5_dsRNA_Pi	0
ASV37	Stramenopila	Oomycota	Oomycetes	Peronosporales	Peronosporales_fam_Incertae_sedis	Phytophthora	Phytophthora_infestans	oomycetes_P51_3_Water_Pi_48	3_WT_Pi_48	3_WT_Pi	1_ND_Pi	0
ASV37	Stramenopila	Oomycota	Oomycetes	Peronosporales	Peronosporales_fam_Incertae_sedis	Phytophthora	Phytophthora_infestans	oomycetes_P62_1_No_Treatment_Pi_72	1_NT_Pi_72	1_NT_Pi	1_ND_Pi	0
ASV37	Stramenopila	Oomycota	Oomycetes	Peronosporales	Peronosporales_fam_Incertae_sedis	Phytophthora	Phytophthora_infestans	oomycetes_P59_9_Cut3_Pi_48	9_CUT3_Pi_48	9_CUT3_Pi	5_dsRNA_Pi	0
ASV37	Stramenopila	Oomycota	Oomycetes	Peronosporales	Peronosporales_fam_Incertae_sedis	Phytophthora	Phytophthora_infestans	oomycetes_P48_1_No_Treatment_Pi_48	1_NT_Pi_48	1_NT_Pi	1_ND_Pi	0
ASV37	Stramenopila	Oomycota	Oomycetes	Peronosporales	Peronosporales_fam_Incertae_sedis	Phytophthora	Phytophthora_infestans	oomycetes_P52_5_Non_Specific_Pi_48	5_NSP_Pi_48	5_NSP_Pi	3_NSP_Pi	0
ASV37	Stramenopila	Oomycota	Oomycetes	Peronosporales	Peronosporales_fam_Incertae_sedis	Phytophthora	Phytophthora_infestans	oomycetes_P63_1_No_Treatment_Pi_72	1_NT_Pi_72	1_NT_Pi	1_ND_Pi	0
ASV37	Stramenopila	Oomycota	Oomycetes	Peronosporales	Peronosporales_fam_Incertae_sedis	Phytophthora	Phytophthora_infestans	oomycetes_P68_5_Non_Specific_Pi_72	5_NSP_Pi_72	5_NSP_Pi	3_NSP_Pi	0
ASV37	Stramenopila	Oomycota	Oomycetes	Peronosporales	Peronosporales_fam_Incertae_sedis	Phytophthora	Phytophthora_infestans	oomycetes_P56_7_GPB1_Pi_48	7_GPB1_Pi_48	7_GPB1_Pi	5_dsRNA_Pi	0
ASV37	Stramenopila	Oomycota	Oomycetes	Peronosporales	Peronosporales_fam_Incertae_sedis	Phytophthora	Phytophthora_infestans	oomycetes_P53_5_Non_Specific_Pi_48	5_NSP_Pi_48	5_NSP_Pi	3_NSP_Pi	0
ASV37	Stramenopila	Oomycota	Oomycetes	Peronosporales	Peronosporales_fam_Incertae_sedis	Phytophthora	Phytophthora_infestans	oomycetes_P69_5_Non_Specific_Pi_72	5_NSP_Pi_72	5_NSP_Pi	3_NSP_Pi	0
ASV37	Stramenopila	Oomycota	Oomycetes	Peronosporales	Peronosporales_fam_Incertae_sedis	Phytophthora	Phytophthora_infestans	oomycetes_P75_9_Cut3_Pi_72	9_CUT3_Pi_72	9_CUT3_Pi	5_dsRNA_Pi	0
ASV37	Stramenopila	Oomycota	Oomycetes	Peronosporales	Peronosporales_fam_Incertae_sedis	Phytophthora	Phytophthora_infestans	oomycetes_P71_7_GPB1_Pi_72	7_GPB1_Pi_72	7_GPB1_Pi	5_dsRNA_Pi	0
ASV37	Stramenopila	Oomycota	Oomycetes	Peronosporales	Peronosporales_fam_Incertae_sedis	Phytophthora	Phytophthora_infestans	oomycetes_P55_7_GPB1_Pi_48	7_GPB1_Pi_48	7_GPB1_Pi	5_dsRNA_Pi	0
ASV38	Stramenopila	Oomycota	Oomycetes	Peronosporales				oomycetes_P71_7_GPB1_Pi_72	7_GPB1_Pi_72	7_GPB1_Pi	5_dsRNA_Pi	0.723327
ASV38	Stramenopila	Oomycota	Oomycetes	Peronosporales				oomycetes_P62_1_No_Treatment_Pi_72	1_NT_Pi_72	1_NT_Pi	1_ND_Pi	0
ASV38	Stramenopila	Oomycota	Oomycetes	Peronosporales				oomycetes_P52_5_Non_Specific_Pi_48	5_NSP_Pi_48	5_NSP_Pi	3_NSP_Pi	0
ASV38	Stramenopila	Oomycota	Oomycetes	Peronosporales				oomycetes_P63_1_No_Treatment_Pi_72	1_NT_Pi_72	1_NT_Pi	1_ND_Pi	0
ASV38	Stramenopila	Oomycota	Oomycetes	Peronosporales				oomycetes_P55_7_GPB1_Pi_48	7_GPB1_Pi_48	7_GPB1_Pi	5_dsRNA_Pi	0
ASV38	Stramenopila	Oomycota	Oomycetes	Peronosporales				oomycetes_P67_5_Non_Specific_Pi_72	5_NSP_Pi_72	5_NSP_Pi	3_NSP_Pi	0
ASV38	Stramenopila	Oomycota	Oomycetes	Peronosporales				oomycetes_P56_7_GPB1_Pi_48	7_GPB1_Pi_48	7_GPB1_Pi	5_dsRNA_Pi	0
ASV38	Stramenopila	Oomycota	Oomycetes	Peronosporales				oomycetes_P68_5_Non_Specific_Pi_72	5_NSP_Pi_72	5_NSP_Pi	3_NSP_Pi	0
ASV38	Stramenopila	Oomycota	Oomycetes	Peronosporales				oomycetes_P65_3_Water_Pi_72	3_WT_Pi_72	3_WT_Pi	1_ND_Pi	0
ASV38	Stramenopila	Oomycota	Oomycetes	Peronosporales				oomycetes_P60_9_Cut3_Pi_48	9_CUT3_Pi_48	9_CUT3_Pi	5_dsRNA_Pi	0
ASV38	Stramenopila	Oomycota	Oomycetes	Peronosporales				oomycetes_P48_1_No_Treatment_Pi_48	1_NT_Pi_48	1_NT_Pi	1_ND_Pi	0
ASV38	Stramenopila	Oomycota	Oomycetes	Peronosporales				oomycetes_P53_5_Non_Specific_Pi_48	5_NSP_Pi_48	5_NSP_Pi	3_NSP_Pi	0
ASV38	Stramenopila	Oomycota	Oomycetes	Peronosporales				oomycetes_P51_3_Water_Pi_48	3_WT_Pi_48	3_WT_Pi	1_ND_Pi	0
ASV38	Stramenopila	Oomycota	Oomycetes	Peronosporales				oomycetes_P66_3_Water_Pi_72	3_WT_Pi_72	3_WT_Pi	1_ND_Pi	0
ASV38	Stramenopila	Oomycota	Oomycetes	Peronosporales				oomycetes_P50_3_Water_Pi_48	3_WT_Pi_48	3_WT_Pi	1_ND_Pi	0
ASV38	Stramenopila	Oomycota	Oomycetes	Peronosporales				oomycetes_P54_5_Non_Specific_Pi_48	5_NSP_Pi_48	5_NSP_Pi	3_NSP_Pi	0
ASV38	Stramenopila	Oomycota	Oomycetes	Peronosporales				oomycetes_P75_9_Cut3_Pi_72	9_CUT3_Pi_72	9_CUT3_Pi	5_dsRNA_Pi	0
ASV38	Stramenopila	Oomycota	Oomycetes	Peronosporales				oomycetes_P70_7_GPB1_Pi_72	7_GPB1_Pi_72	7_GPB1_Pi	5_dsRNA_Pi	0
ASV38	Stramenopila	Oomycota	Oomycetes	Peronosporales				oomycetes_P73_9_Cut3_Pi_72	9_CUT3_Pi_72	9_CUT3_Pi	5_dsRNA_Pi	0
ASV38	Stramenopila	Oomycota	Oomycetes	Peronosporales				oomycetes_P74_9_Cut3_Pi_72	9_CUT3_Pi_72	9_CUT3_Pi	5_dsRNA_Pi	0
ASV38	Stramenopila	Oomycota	Oomycetes	Peronosporales				oomycetes_P59_9_Cut3_Pi_48	9_CUT3_Pi_48	9_CUT3_Pi	5_dsRNA_Pi	0
ASV38	Stramenopila	Oomycota	Oomycetes	Peronosporales				oomycetes_P69_5_Non_Specific_Pi_72	5_NSP_Pi_72	5_NSP_Pi	3_NSP_Pi	0
ASV38	Stramenopila	Oomycota	Oomycetes	Peronosporales				oomycetes_P61_1_No_Treatment_Pi_72	1_NT_Pi_72	1_NT_Pi	1_ND_Pi	0
ASV38	Stramenopila	Oomycota	Oomycetes	Peronosporales				oomycetes_P57_7_GPB1_Pi_48	7_GPB1_Pi_48	7_GPB1_Pi	5_dsRNA_Pi	0
ASV38	Stramenopila	Oomycota	Oomycetes	Peronosporales				oomycetes_P58_9_Cut3_Pi_48	9_CUT3_Pi_48	9_CUT3_Pi	5_dsRNA_Pi	0
ASV38	Stramenopila	Oomycota	Oomycetes	Peronosporales				oomycetes_P47_1_No_Treatment_Pi_48	1_NT_Pi_48	1_NT_Pi	1_ND_Pi	0
ASV38	Stramenopila	Oomycota	Oomycetes	Peronosporales				oomycetes_P46_1_No_Treatment_Pi_48	1_NT_Pi_48	1_NT_Pi	1_ND_Pi	0
ASV38	Stramenopila	Oomycota	Oomycetes	Peronosporales				oomycetes_P49_3_Water_Pi_48	3_WT_Pi_48	3_WT_Pi	1_ND_Pi	0
ASV39	Stramenopila	Oomycota	Oomycetes					oomycetes_P51_3_Water_Pi_48	3_WT_Pi_48	3_WT_Pi	1_ND_Pi	1.62749
ASV39	Stramenopila	Oomycota	Oomycetes					oomycetes_P56_7_GPB1_Pi_48	7_GPB1_Pi_48	7_GPB1_Pi	5_dsRNA_Pi	0
ASV39	Stramenopila	Oomycota	Oomycetes					oomycetes_P46_1_No_Treatment_Pi_48	1_NT_Pi_48	1_NT_Pi	1_ND_Pi	0
ASV39	Stramenopila	Oomycota	Oomycetes					oomycetes_P57_7_GPB1_Pi_48	7_GPB1_Pi_48	7_GPB1_Pi	5_dsRNA_Pi	0
ASV39	Stramenopila	Oomycota	Oomycetes					oomycetes_P47_1_No_Treatment_Pi_48	1_NT_Pi_48	1_NT_Pi	1_ND_Pi	0
ASV39	Stramenopila	Oomycota	Oomycetes					oomycetes_P75_9_Cut3_Pi_72	9_CUT3_Pi_72	9_CUT3_Pi	5_dsRNA_Pi	0
ASV39	Stramenopila	Oomycota	Oomycetes					oomycetes_P55_7_GPB1_Pi_48	7_GPB1_Pi_48	7_GPB1_Pi	5_dsRNA_Pi	0
ASV39	Stramenopila	Oomycota	Oomycetes					oomycetes_P65_3_Water_Pi_72	3_WT_Pi_72	3_WT_Pi	1_ND_Pi	0
ASV39	Stramenopila	Oomycota	Oomycetes					oomycetes_P48_1_No_Treatment_Pi_48	1_NT_Pi_48	1_NT_Pi	1_ND_Pi	0
ASV39	Stramenopila	Oomycota	Oomycetes					oomycetes_P73_9_Cut3_Pi_72	9_CUT3_Pi_72	9_CUT3_Pi	5_dsRNA_Pi	0
ASV39	Stramenopila	Oomycota	Oomycetes					oomycetes_P68_5_Non_Specific_Pi_72	5_NSP_Pi_72	5_NSP_Pi	3_NSP_Pi	0
ASV39	Stramenopila	Oomycota	Oomycetes					oomycetes_P49_3_Water_Pi_48	3_WT_Pi_48	3_WT_Pi	1_ND_Pi	0
ASV39	Stramenopila	Oomycota	Oomycetes					oomycetes_P60_9_Cut3_Pi_48	9_CUT3_Pi_48	9_CUT3_Pi	5_dsRNA_Pi	0
ASV39	Stramenopila	Oomycota	Oomycetes					oomycetes_P74_9_Cut3_Pi_72	9_CUT3_Pi_72	9_CUT3_Pi	5_dsRNA_Pi	0
ASV39	Stramenopila	Oomycota	Oomycetes					oomycetes_P58_9_Cut3_Pi_48	9_CUT3_Pi_48	9_CUT3_Pi	5_dsRNA_Pi	0
ASV39	Stramenopila	Oomycota	Oomycetes					oomycetes_P50_3_Water_Pi_48	3_WT_Pi_48	3_WT_Pi	1_ND_Pi	0
ASV39	Stramenopila	Oomycota	Oomycetes					oomycetes_P61_1_No_Treatment_Pi_72	1_NT_Pi_72	1_NT_Pi	1_ND_Pi	0
ASV39	Stramenopila	Oomycota	Oomycetes					oomycetes_P54_5_Non_Specific_Pi_48	5_NSP_Pi_48	5_NSP_Pi	3_NSP_Pi	0
ASV39	Stramenopila	Oomycota	Oomycetes					oomycetes_P52_5_Non_Specific_Pi_48	5_NSP_Pi_48	5_NSP_Pi	3_NSP_Pi	0
ASV39	Stramenopila	Oomycota	Oomycetes					oomycetes_P62_1_No_Treatment_Pi_72	1_NT_Pi_72	1_NT_Pi	1_ND_Pi	0
ASV39	Stramenopila	Oomycota	Oomycetes					oomycetes_P63_1_No_Treatment_Pi_72	1_NT_Pi_72	1_NT_Pi	1_ND_Pi	0
ASV39	Stramenopila	Oomycota	Oomycetes					oomycetes_P53_5_Non_Specific_Pi_48	5_NSP_Pi_48	5_NSP_Pi	3_NSP_Pi	0
ASV39	Stramenopila	Oomycota	Oomycetes					oomycetes_P71_7_GPB1_Pi_72	7_GPB1_Pi_72	7_GPB1_Pi	5_dsRNA_Pi	0
ASV39	Stramenopila	Oomycota	Oomycetes					oomycetes_P69_5_Non_Specific_Pi_72	5_NSP_Pi_72	5_NSP_Pi	3_NSP_Pi	0
ASV39	Stramenopila	Oomycota	Oomycetes					oomycetes_P70_7_GPB1_Pi_72	7_GPB1_Pi_72	7_GPB1_Pi	5_dsRNA_Pi	0
ASV39	Stramenopila	Oomycota	Oomycetes					oomycetes_P66_3_Water_Pi_72	3_WT_Pi_72	3_WT_Pi	1_ND_Pi	0
ASV39	Stramenopila	Oomycota	Oomycetes					oomycetes_P59_9_Cut3_Pi_48	9_CUT3_Pi_48	9_CUT3_Pi	5_dsRNA_Pi	0
ASV39	Stramenopila	Oomycota	Oomycetes					oomycetes_P67_5_Non_Specific_Pi_72	5_NSP_Pi_72	5_NSP_Pi	3_NSP_Pi	0
ASV4	Stramenopila	Oomycota	Oomycetes	Peronosporales	Peronosporales_fam_Incertae_sedis	Phytophthora	Phytophthora_infestans	oomycetes_P75_9_Cut3_Pi_72	9_CUT3_Pi_72	9_CUT3_Pi	5_dsRNA_Pi	2.44123
ASV4	Stramenopila	Oomycota	Oomycetes	Peronosporales	Peronosporales_fam_Incertae_sedis	Phytophthora	Phytophthora_infestans	oomycetes_P65_3_Water_Pi_72	3_WT_Pi_72	3_WT_Pi	1_ND_Pi	1.80832
ASV4	Stramenopila	Oomycota	Oomycetes	Peronosporales	Peronosporales_fam_Incertae_sedis	Phytophthora	Phytophthora_infestans	oomycetes_P62_1_No_Treatment_Pi_72	1_NT_Pi_72	1_NT_Pi	1_ND_Pi	1.44665
ASV4	Stramenopila	Oomycota	Oomycetes	Peronosporales	Peronosporales_fam_Incertae_sedis	Phytophthora	Phytophthora_infestans	oomycetes_P69_5_Non_Specific_Pi_72	5_NSP_Pi_72	5_NSP_Pi	3_NSP_Pi	1.44665
ASV4	Stramenopila	Oomycota	Oomycetes	Peronosporales	Peronosporales_fam_Incertae_sedis	Phytophthora	Phytophthora_infestans	oomycetes_P67_5_Non_Specific_Pi_72	5_NSP_Pi_72	5_NSP_Pi	3_NSP_Pi	1.35624
ASV4	Stramenopila	Oomycota	Oomycetes	Peronosporales	Peronosporales_fam_Incertae_sedis	Phytophthora	Phytophthora_infestans	oomycetes_P56_7_GPB1_Pi_48	7_GPB1_Pi_48	7_GPB1_Pi	5_dsRNA_Pi	1.17541
ASV4	Stramenopila	Oomycota	Oomycetes	Peronosporales	Peronosporales_fam_Incertae_sedis	Phytophthora	Phytophthora_infestans	oomycetes_P60_9_Cut3_Pi_48	9_CUT3_Pi_48	9_CUT3_Pi	5_dsRNA_Pi	1.17541
ASV4	Stramenopila	Oomycota	Oomycetes	Peronosporales	Peronosporales_fam_Incertae_sedis	Phytophthora	Phytophthora_infestans	oomycetes_P48_1_No_Treatment_Pi_48	1_NT_Pi_48	1_NT_Pi	1_ND_Pi	1.17541
ASV4	Stramenopila	Oomycota	Oomycetes	Peronosporales	Peronosporales_fam_Incertae_sedis	Phytophthora	Phytophthora_infestans	oomycetes_P66_3_Water_Pi_72	3_WT_Pi_72	3_WT_Pi	1_ND_Pi	1.08499
ASV4	Stramenopila	Oomycota	Oomycetes	Peronosporales	Peronosporales_fam_Incertae_sedis	Phytophthora	Phytophthora_infestans	oomycetes_P52_5_Non_Specific_Pi_48	5_NSP_Pi_48	5_NSP_Pi	3_NSP_Pi	1.08499
ASV4	Stramenopila	Oomycota	Oomycetes	Peronosporales	Peronosporales_fam_Incertae_sedis	Phytophthora	Phytophthora_infestans	oomycetes_P59_9_Cut3_Pi_48	9_CUT3_Pi_48	9_CUT3_Pi	5_dsRNA_Pi	0.994575
ASV4	Stramenopila	Oomycota	Oomycetes	Peronosporales	Peronosporales_fam_Incertae_sedis	Phytophthora	Phytophthora_infestans	oomycetes_P70_7_GPB1_Pi_72	7_GPB1_Pi_72	7_GPB1_Pi	5_dsRNA_Pi	0.994575
ASV4	Stramenopila	Oomycota	Oomycetes	Peronosporales	Peronosporales_fam_Incertae_sedis	Phytophthora	Phytophthora_infestans	oomycetes_P58_9_Cut3_Pi_48	9_CUT3_Pi_48	9_CUT3_Pi	5_dsRNA_Pi	0.904159
ASV4	Stramenopila	Oomycota	Oomycetes	Peronosporales	Peronosporales_fam_Incertae_sedis	Phytophthora	Phytophthora_infestans	oomycetes_P53_5_Non_Specific_Pi_48	5_NSP_Pi_48	5_NSP_Pi	3_NSP_Pi	0.904159
ASV4	Stramenopila	Oomycota	Oomycetes	Peronosporales	Peronosporales_fam_Incertae_sedis	Phytophthora	Phytophthora_infestans	oomycetes_P73_9_Cut3_Pi_72	9_CUT3_Pi_72	9_CUT3_Pi	5_dsRNA_Pi	0.904159
ASV4	Stramenopila	Oomycota	Oomycetes	Peronosporales	Peronosporales_fam_Incertae_sedis	Phytophthora	Phytophthora_infestans	oomycetes_P46_1_No_Treatment_Pi_48	1_NT_Pi_48	1_NT_Pi	1_ND_Pi	0.813743
ASV4	Stramenopila	Oomycota	Oomycetes	Peronosporales	Peronosporales_fam_Incertae_sedis	Phytophthora	Phytophthora_infestans	oomycetes_P54_5_Non_Specific_Pi_48	5_NSP_Pi_48	5_NSP_Pi	3_NSP_Pi	0.723327
ASV4	Stramenopila	Oomycota	Oomycetes	Peronosporales	Peronosporales_fam_Incertae_sedis	Phytophthora	Phytophthora_infestans	oomycetes_P47_1_No_Treatment_Pi_48	1_NT_Pi_48	1_NT_Pi	1_ND_Pi	0.723327
ASV4	Stramenopila	Oomycota	Oomycetes	Peronosporales	Peronosporales_fam_Incertae_sedis	Phytophthora	Phytophthora_infestans	oomycetes_P57_7_GPB1_Pi_48	7_GPB1_Pi_48	7_GPB1_Pi	5_dsRNA_Pi	0.723327
ASV4	Stramenopila	Oomycota	Oomycetes	Peronosporales	Peronosporales_fam_Incertae_sedis	Phytophthora	Phytophthora_infestans	oomycetes_P50_3_Water_Pi_48	3_WT_Pi_48	3_WT_Pi	1_ND_Pi	0.632911
ASV4	Stramenopila	Oomycota	Oomycetes	Peronosporales	Peronosporales_fam_Incertae_sedis	Phytophthora	Phytophthora_infestans	oomycetes_P63_1_No_Treatment_Pi_72	1_NT_Pi_72	1_NT_Pi	1_ND_Pi	0.632911
ASV4	Stramenopila	Oomycota	Oomycetes	Peronosporales	Peronosporales_fam_Incertae_sedis	Phytophthora	Phytophthora_infestans	oomycetes_P68_5_Non_Specific_Pi_72	5_NSP_Pi_72	5_NSP_Pi	3_NSP_Pi	0.632911
ASV4	Stramenopila	Oomycota	Oomycetes	Peronosporales	Peronosporales_fam_Incertae_sedis	Phytophthora	Phytophthora_infestans	oomycetes_P55_7_GPB1_Pi_48	7_GPB1_Pi_48	7_GPB1_Pi	5_dsRNA_Pi	0.632911
ASV4	Stramenopila	Oomycota	Oomycetes	Peronosporales	Peronosporales_fam_Incertae_sedis	Phytophthora	Phytophthora_infestans	oomycetes_P74_9_Cut3_Pi_72	9_CUT3_Pi_72	9_CUT3_Pi	5_dsRNA_Pi	0.632911
ASV4	Stramenopila	Oomycota	Oomycetes	Peronosporales	Peronosporales_fam_Incertae_sedis	Phytophthora	Phytophthora_infestans	oomycetes_P49_3_Water_Pi_48	3_WT_Pi_48	3_WT_Pi	1_ND_Pi	0.542495
ASV4	Stramenopila	Oomycota	Oomycetes	Peronosporales	Peronosporales_fam_Incertae_sedis	Phytophthora	Phytophthora_infestans	oomycetes_P71_7_GPB1_Pi_72	7_GPB1_Pi_72	7_GPB1_Pi	5_dsRNA_Pi	0
ASV4	Stramenopila	Oomycota	Oomycetes	Peronosporales	Peronosporales_fam_Incertae_sedis	Phytophthora	Phytophthora_infestans	oomycetes_P61_1_No_Treatment_Pi_72	1_NT_Pi_72	1_NT_Pi	1_ND_Pi	0
ASV4	Stramenopila	Oomycota	Oomycetes	Peronosporales	Peronosporales_fam_Incertae_sedis	Phytophthora	Phytophthora_infestans	oomycetes_P51_3_Water_Pi_48	3_WT_Pi_48	3_WT_Pi	1_ND_Pi	0
ASV40	Stramenopila	Oomycota	Oomycetes					oomycetes_P61_1_No_Treatment_Pi_72	1_NT_Pi_72	1_NT_Pi	1_ND_Pi	0.0904159
ASV40	Stramenopila	Oomycota	Oomycetes					oomycetes_P73_9_Cut3_Pi_72	9_CUT3_Pi_72	9_CUT3_Pi	5_dsRNA_Pi	0
ASV40	Stramenopila	Oomycota	Oomycetes					oomycetes_P65_3_Water_Pi_72	3_WT_Pi_72	3_WT_Pi	1_ND_Pi	0
ASV40	Stramenopila	Oomycota	Oomycetes					oomycetes_P75_9_Cut3_Pi_72	9_CUT3_Pi_72	9_CUT3_Pi	5_dsRNA_Pi	0
ASV40	Stramenopila	Oomycota	Oomycetes					oomycetes_P49_3_Water_Pi_48	3_WT_Pi_48	3_WT_Pi	1_ND_Pi	0
ASV40	Stramenopila	Oomycota	Oomycetes					oomycetes_P60_9_Cut3_Pi_48	9_CUT3_Pi_48	9_CUT3_Pi	5_dsRNA_Pi	0
ASV40	Stramenopila	Oomycota	Oomycetes					oomycetes_P59_9_Cut3_Pi_48	9_CUT3_Pi_48	9_CUT3_Pi	5_dsRNA_Pi	0
ASV40	Stramenopila	Oomycota	Oomycetes					oomycetes_P48_1_No_Treatment_Pi_48	1_NT_Pi_48	1_NT_Pi	1_ND_Pi	0
ASV40	Stramenopila	Oomycota	Oomycetes					oomycetes_P56_7_GPB1_Pi_48	7_GPB1_Pi_48	7_GPB1_Pi	5_dsRNA_Pi	0
ASV40	Stramenopila	Oomycota	Oomycetes					oomycetes_P50_3_Water_Pi_48	3_WT_Pi_48	3_WT_Pi	1_ND_Pi	0
ASV40	Stramenopila	Oomycota	Oomycetes					oomycetes_P74_9_Cut3_Pi_72	9_CUT3_Pi_72	9_CUT3_Pi	5_dsRNA_Pi	0
ASV40	Stramenopila	Oomycota	Oomycetes					oomycetes_P62_1_No_Treatment_Pi_72	1_NT_Pi_72	1_NT_Pi	1_ND_Pi	0
ASV40	Stramenopila	Oomycota	Oomycetes					oomycetes_P54_5_Non_Specific_Pi_48	5_NSP_Pi_48	5_NSP_Pi	3_NSP_Pi	0
ASV40	Stramenopila	Oomycota	Oomycetes					oomycetes_P51_3_Water_Pi_48	3_WT_Pi_48	3_WT_Pi	1_ND_Pi	0
ASV40	Stramenopila	Oomycota	Oomycetes					oomycetes_P53_5_Non_Specific_Pi_48	5_NSP_Pi_48	5_NSP_Pi	3_NSP_Pi	0
ASV40	Stramenopila	Oomycota	Oomycetes					oomycetes_P47_1_No_Treatment_Pi_48	1_NT_Pi_48	1_NT_Pi	1_ND_Pi	0
ASV40	Stramenopila	Oomycota	Oomycetes					oomycetes_P63_1_No_Treatment_Pi_72	1_NT_Pi_72	1_NT_Pi	1_ND_Pi	0
ASV40	Stramenopila	Oomycota	Oomycetes					oomycetes_P55_7_GPB1_Pi_48	7_GPB1_Pi_48	7_GPB1_Pi	5_dsRNA_Pi	0
ASV40	Stramenopila	Oomycota	Oomycetes					oomycetes_P52_5_Non_Specific_Pi_48	5_NSP_Pi_48	5_NSP_Pi	3_NSP_Pi	0
ASV40	Stramenopila	Oomycota	Oomycetes					oomycetes_P57_7_GPB1_Pi_48	7_GPB1_Pi_48	7_GPB1_Pi	5_dsRNA_Pi	0
ASV40	Stramenopila	Oomycota	Oomycetes					oomycetes_P69_5_Non_Specific_Pi_72	5_NSP_Pi_72	5_NSP_Pi	3_NSP_Pi	0
ASV40	Stramenopila	Oomycota	Oomycetes					oomycetes_P46_1_No_Treatment_Pi_48	1_NT_Pi_48	1_NT_Pi	1_ND_Pi	0
ASV40	Stramenopila	Oomycota	Oomycetes					oomycetes_P68_5_Non_Specific_Pi_72	5_NSP_Pi_72	5_NSP_Pi	3_NSP_Pi	0
ASV40	Stramenopila	Oomycota	Oomycetes					oomycetes_P58_9_Cut3_Pi_48	9_CUT3_Pi_48	9_CUT3_Pi	5_dsRNA_Pi	0
ASV40	Stramenopila	Oomycota	Oomycetes					oomycetes_P70_7_GPB1_Pi_72	7_GPB1_Pi_72	7_GPB1_Pi	5_dsRNA_Pi	0
ASV40	Stramenopila	Oomycota	Oomycetes					oomycetes_P66_3_Water_Pi_72	3_WT_Pi_72	3_WT_Pi	1_ND_Pi	0
ASV40	Stramenopila	Oomycota	Oomycetes					oomycetes_P71_7_GPB1_Pi_72	7_GPB1_Pi_72	7_GPB1_Pi	5_dsRNA_Pi	0
ASV40	Stramenopila	Oomycota	Oomycetes					oomycetes_P67_5_Non_Specific_Pi_72	5_NSP_Pi_72	5_NSP_Pi	3_NSP_Pi	0
ASV41	Stramenopila	Oomycota	Oomycetes	Peronosporales	Peronosporales_fam_Incertae_sedis	Phytophthora	Phytophthora_infestans	oomycetes_P48_1_No_Treatment_Pi_48	1_NT_Pi_48	1_NT_Pi	1_ND_Pi	0.180832
ASV41	Stramenopila	Oomycota	Oomycetes	Peronosporales	Peronosporales_fam_Incertae_sedis	Phytophthora	Phytophthora_infestans	oomycetes_P51_3_Water_Pi_48	3_WT_Pi_48	3_WT_Pi	1_ND_Pi	0
ASV41	Stramenopila	Oomycota	Oomycetes	Peronosporales	Peronosporales_fam_Incertae_sedis	Phytophthora	Phytophthora_infestans	oomycetes_P58_9_Cut3_Pi_48	9_CUT3_Pi_48	9_CUT3_Pi	5_dsRNA_Pi	0
ASV41	Stramenopila	Oomycota	Oomycetes	Peronosporales	Peronosporales_fam_Incertae_sedis	Phytophthora	Phytophthora_infestans	oomycetes_P54_5_Non_Specific_Pi_48	5_NSP_Pi_48	5_NSP_Pi	3_NSP_Pi	0
ASV41	Stramenopila	Oomycota	Oomycetes	Peronosporales	Peronosporales_fam_Incertae_sedis	Phytophthora	Phytophthora_infestans	oomycetes_P74_9_Cut3_Pi_72	9_CUT3_Pi_72	9_CUT3_Pi	5_dsRNA_Pi	0
ASV41	Stramenopila	Oomycota	Oomycetes	Peronosporales	Peronosporales_fam_Incertae_sedis	Phytophthora	Phytophthora_infestans	oomycetes_P59_9_Cut3_Pi_48	9_CUT3_Pi_48	9_CUT3_Pi	5_dsRNA_Pi	0
ASV41	Stramenopila	Oomycota	Oomycetes	Peronosporales	Peronosporales_fam_Incertae_sedis	Phytophthora	Phytophthora_infestans	oomycetes_P47_1_No_Treatment_Pi_48	1_NT_Pi_48	1_NT_Pi	1_ND_Pi	0
ASV41	Stramenopila	Oomycota	Oomycetes	Peronosporales	Peronosporales_fam_Incertae_sedis	Phytophthora	Phytophthora_infestans	oomycetes_P61_1_No_Treatment_Pi_72	1_NT_Pi_72	1_NT_Pi	1_ND_Pi	0
ASV41	Stramenopila	Oomycota	Oomycetes	Peronosporales	Peronosporales_fam_Incertae_sedis	Phytophthora	Phytophthora_infestans	oomycetes_P60_9_Cut3_Pi_48	9_CUT3_Pi_48	9_CUT3_Pi	5_dsRNA_Pi	0
ASV41	Stramenopila	Oomycota	Oomycetes	Peronosporales	Peronosporales_fam_Incertae_sedis	Phytophthora	Phytophthora_infestans	oomycetes_P73_9_Cut3_Pi_72	9_CUT3_Pi_72	9_CUT3_Pi	5_dsRNA_Pi	0
ASV41	Stramenopila	Oomycota	Oomycetes	Peronosporales	Peronosporales_fam_Incertae_sedis	Phytophthora	Phytophthora_infestans	oomycetes_P50_3_Water_Pi_48	3_WT_Pi_48	3_WT_Pi	1_ND_Pi	0
ASV41	Stramenopila	Oomycota	Oomycetes	Peronosporales	Peronosporales_fam_Incertae_sedis	Phytophthora	Phytophthora_infestans	oomycetes_P53_5_Non_Specific_Pi_48	5_NSP_Pi_48	5_NSP_Pi	3_NSP_Pi	0
ASV41	Stramenopila	Oomycota	Oomycetes	Peronosporales	Peronosporales_fam_Incertae_sedis	Phytophthora	Phytophthora_infestans	oomycetes_P65_3_Water_Pi_72	3_WT_Pi_72	3_WT_Pi	1_ND_Pi	0
ASV41	Stramenopila	Oomycota	Oomycetes	Peronosporales	Peronosporales_fam_Incertae_sedis	Phytophthora	Phytophthora_infestans	oomycetes_P66_3_Water_Pi_72	3_WT_Pi_72	3_WT_Pi	1_ND_Pi	0
ASV41	Stramenopila	Oomycota	Oomycetes	Peronosporales	Peronosporales_fam_Incertae_sedis	Phytophthora	Phytophthora_infestans	oomycetes_P70_7_GPB1_Pi_72	7_GPB1_Pi_72	7_GPB1_Pi	5_dsRNA_Pi	0
ASV41	Stramenopila	Oomycota	Oomycetes	Peronosporales	Peronosporales_fam_Incertae_sedis	Phytophthora	Phytophthora_infestans	oomycetes_P62_1_No_Treatment_Pi_72	1_NT_Pi_72	1_NT_Pi	1_ND_Pi	0
ASV41	Stramenopila	Oomycota	Oomycetes	Peronosporales	Peronosporales_fam_Incertae_sedis	Phytophthora	Phytophthora_infestans	oomycetes_P75_9_Cut3_Pi_72	9_CUT3_Pi_72	9_CUT3_Pi	5_dsRNA_Pi	0
ASV41	Stramenopila	Oomycota	Oomycetes	Peronosporales	Peronosporales_fam_Incertae_sedis	Phytophthora	Phytophthora_infestans	oomycetes_P55_7_GPB1_Pi_48	7_GPB1_Pi_48	7_GPB1_Pi	5_dsRNA_Pi	0
ASV41	Stramenopila	Oomycota	Oomycetes	Peronosporales	Peronosporales_fam_Incertae_sedis	Phytophthora	Phytophthora_infestans	oomycetes_P71_7_GPB1_Pi_72	7_GPB1_Pi_72	7_GPB1_Pi	5_dsRNA_Pi	0
ASV41	Stramenopila	Oomycota	Oomycetes	Peronosporales	Peronosporales_fam_Incertae_sedis	Phytophthora	Phytophthora_infestans	oomycetes_P49_3_Water_Pi_48	3_WT_Pi_48	3_WT_Pi	1_ND_Pi	0
ASV41	Stramenopila	Oomycota	Oomycetes	Peronosporales	Peronosporales_fam_Incertae_sedis	Phytophthora	Phytophthora_infestans	oomycetes_P63_1_No_Treatment_Pi_72	1_NT_Pi_72	1_NT_Pi	1_ND_Pi	0
ASV41	Stramenopila	Oomycota	Oomycetes	Peronosporales	Peronosporales_fam_Incertae_sedis	Phytophthora	Phytophthora_infestans	oomycetes_P68_5_Non_Specific_Pi_72	5_NSP_Pi_72	5_NSP_Pi	3_NSP_Pi	0
ASV41	Stramenopila	Oomycota	Oomycetes	Peronosporales	Peronosporales_fam_Incertae_sedis	Phytophthora	Phytophthora_infestans	oomycetes_P56_7_GPB1_Pi_48	7_GPB1_Pi_48	7_GPB1_Pi	5_dsRNA_Pi	0
ASV41	Stramenopila	Oomycota	Oomycetes	Peronosporales	Peronosporales_fam_Incertae_sedis	Phytophthora	Phytophthora_infestans	oomycetes_P46_1_No_Treatment_Pi_48	1_NT_Pi_48	1_NT_Pi	1_ND_Pi	0
ASV41	Stramenopila	Oomycota	Oomycetes	Peronosporales	Peronosporales_fam_Incertae_sedis	Phytophthora	Phytophthora_infestans	oomycetes_P69_5_Non_Specific_Pi_72	5_NSP_Pi_72	5_NSP_Pi	3_NSP_Pi	0
ASV41	Stramenopila	Oomycota	Oomycetes	Peronosporales	Peronosporales_fam_Incertae_sedis	Phytophthora	Phytophthora_infestans	oomycetes_P67_5_Non_Specific_Pi_72	5_NSP_Pi_72	5_NSP_Pi	3_NSP_Pi	0
ASV41	Stramenopila	Oomycota	Oomycetes	Peronosporales	Peronosporales_fam_Incertae_sedis	Phytophthora	Phytophthora_infestans	oomycetes_P52_5_Non_Specific_Pi_48	5_NSP_Pi_48	5_NSP_Pi	3_NSP_Pi	0
ASV41	Stramenopila	Oomycota	Oomycetes	Peronosporales	Peronosporales_fam_Incertae_sedis	Phytophthora	Phytophthora_infestans	oomycetes_P57_7_GPB1_Pi_48	7_GPB1_Pi_48	7_GPB1_Pi	5_dsRNA_Pi	0
ASV43	Stramenopila	Oomycota	Oomycetes					oomycetes_P71_7_GPB1_Pi_72	7_GPB1_Pi_72	7_GPB1_Pi	5_dsRNA_Pi	0.180832
ASV43	Stramenopila	Oomycota	Oomycetes					oomycetes_P51_3_Water_Pi_48	3_WT_Pi_48	3_WT_Pi	1_ND_Pi	0
ASV43	Stramenopila	Oomycota	Oomycetes					oomycetes_P74_9_Cut3_Pi_72	9_CUT3_Pi_72	9_CUT3_Pi	5_dsRNA_Pi	0
ASV43	Stramenopila	Oomycota	Oomycetes					oomycetes_P58_9_Cut3_Pi_48	9_CUT3_Pi_48	9_CUT3_Pi	5_dsRNA_Pi	0
ASV43	Stramenopila	Oomycota	Oomycetes					oomycetes_P61_1_No_Treatment_Pi_72	1_NT_Pi_72	1_NT_Pi	1_ND_Pi	0
ASV43	Stramenopila	Oomycota	Oomycetes					oomycetes_P62_1_No_Treatment_Pi_72	1_NT_Pi_72	1_NT_Pi	1_ND_Pi	0
ASV43	Stramenopila	Oomycota	Oomycetes					oomycetes_P48_1_No_Treatment_Pi_48	1_NT_Pi_48	1_NT_Pi	1_ND_Pi	0
ASV43	Stramenopila	Oomycota	Oomycetes					oomycetes_P70_7_GPB1_Pi_72	7_GPB1_Pi_72	7_GPB1_Pi	5_dsRNA_Pi	0
ASV43	Stramenopila	Oomycota	Oomycetes					oomycetes_P60_9_Cut3_Pi_48	9_CUT3_Pi_48	9_CUT3_Pi	5_dsRNA_Pi	0
ASV43	Stramenopila	Oomycota	Oomycetes					oomycetes_P47_1_No_Treatment_Pi_48	1_NT_Pi_48	1_NT_Pi	1_ND_Pi	0
ASV43	Stramenopila	Oomycota	Oomycetes					oomycetes_P56_7_GPB1_Pi_48	7_GPB1_Pi_48	7_GPB1_Pi	5_dsRNA_Pi	0
ASV43	Stramenopila	Oomycota	Oomycetes					oomycetes_P49_3_Water_Pi_48	3_WT_Pi_48	3_WT_Pi	1_ND_Pi	0
ASV43	Stramenopila	Oomycota	Oomycetes					oomycetes_P46_1_No_Treatment_Pi_48	1_NT_Pi_48	1_NT_Pi	1_ND_Pi	0
ASV43	Stramenopila	Oomycota	Oomycetes					oomycetes_P65_3_Water_Pi_72	3_WT_Pi_72	3_WT_Pi	1_ND_Pi	0
ASV43	Stramenopila	Oomycota	Oomycetes					oomycetes_P66_3_Water_Pi_72	3_WT_Pi_72	3_WT_Pi	1_ND_Pi	0
ASV43	Stramenopila	Oomycota	Oomycetes					oomycetes_P54_5_Non_Specific_Pi_48	5_NSP_Pi_48	5_NSP_Pi	3_NSP_Pi	0
ASV43	Stramenopila	Oomycota	Oomycetes					oomycetes_P52_5_Non_Specific_Pi_48	5_NSP_Pi_48	5_NSP_Pi	3_NSP_Pi	0
ASV43	Stramenopila	Oomycota	Oomycetes					oomycetes_P67_5_Non_Specific_Pi_72	5_NSP_Pi_72	5_NSP_Pi	3_NSP_Pi	0
ASV43	Stramenopila	Oomycota	Oomycetes					oomycetes_P59_9_Cut3_Pi_48	9_CUT3_Pi_48	9_CUT3_Pi	5_dsRNA_Pi	0
ASV43	Stramenopila	Oomycota	Oomycetes					oomycetes_P50_3_Water_Pi_48	3_WT_Pi_48	3_WT_Pi	1_ND_Pi	0
ASV43	Stramenopila	Oomycota	Oomycetes					oomycetes_P53_5_Non_Specific_Pi_48	5_NSP_Pi_48	5_NSP_Pi	3_NSP_Pi	0
ASV43	Stramenopila	Oomycota	Oomycetes					oomycetes_P73_9_Cut3_Pi_72	9_CUT3_Pi_72	9_CUT3_Pi	5_dsRNA_Pi	0
ASV43	Stramenopila	Oomycota	Oomycetes					oomycetes_P68_5_Non_Specific_Pi_72	5_NSP_Pi_72	5_NSP_Pi	3_NSP_Pi	0
ASV43	Stramenopila	Oomycota	Oomycetes					oomycetes_P55_7_GPB1_Pi_48	7_GPB1_Pi_48	7_GPB1_Pi	5_dsRNA_Pi	0
ASV43	Stramenopila	Oomycota	Oomycetes					oomycetes_P69_5_Non_Specific_Pi_72	5_NSP_Pi_72	5_NSP_Pi	3_NSP_Pi	0
ASV43	Stramenopila	Oomycota	Oomycetes					oomycetes_P75_9_Cut3_Pi_72	9_CUT3_Pi_72	9_CUT3_Pi	5_dsRNA_Pi	0
ASV43	Stramenopila	Oomycota	Oomycetes					oomycetes_P57_7_GPB1_Pi_48	7_GPB1_Pi_48	7_GPB1_Pi	5_dsRNA_Pi	0
ASV43	Stramenopila	Oomycota	Oomycetes					oomycetes_P63_1_No_Treatment_Pi_72	1_NT_Pi_72	1_NT_Pi	1_ND_Pi	0
ASV46	Stramenopila	Oomycota	Oomycetes	Pythiales	Pythiaceae	Pythium	Pythium_sp	oomycetes_P71_7_GPB1_Pi_72	7_GPB1_Pi_72	7_GPB1_Pi	5_dsRNA_Pi	0.0904159
ASV46	Stramenopila	Oomycota	Oomycetes	Pythiales	Pythiaceae	Pythium	Pythium_sp	oomycetes_P50_3_Water_Pi_48	3_WT_Pi_48	3_WT_Pi	1_ND_Pi	0
ASV46	Stramenopila	Oomycota	Oomycetes	Pythiales	Pythiaceae	Pythium	Pythium_sp	oomycetes_P65_3_Water_Pi_72	3_WT_Pi_72	3_WT_Pi	1_ND_Pi	0
ASV46	Stramenopila	Oomycota	Oomycetes	Pythiales	Pythiaceae	Pythium	Pythium_sp	oomycetes_P68_5_Non_Specific_Pi_72	5_NSP_Pi_72	5_NSP_Pi	3_NSP_Pi	0
ASV46	Stramenopila	Oomycota	Oomycetes	Pythiales	Pythiaceae	Pythium	Pythium_sp	oomycetes_P51_3_Water_Pi_48	3_WT_Pi_48	3_WT_Pi	1_ND_Pi	0
ASV46	Stramenopila	Oomycota	Oomycetes	Pythiales	Pythiaceae	Pythium	Pythium_sp	oomycetes_P66_3_Water_Pi_72	3_WT_Pi_72	3_WT_Pi	1_ND_Pi	0
ASV46	Stramenopila	Oomycota	Oomycetes	Pythiales	Pythiaceae	Pythium	Pythium_sp	oomycetes_P63_1_No_Treatment_Pi_72	1_NT_Pi_72	1_NT_Pi	1_ND_Pi	0
ASV46	Stramenopila	Oomycota	Oomycetes	Pythiales	Pythiaceae	Pythium	Pythium_sp	oomycetes_P70_7_GPB1_Pi_72	7_GPB1_Pi_72	7_GPB1_Pi	5_dsRNA_Pi	0
ASV46	Stramenopila	Oomycota	Oomycetes	Pythiales	Pythiaceae	Pythium	Pythium_sp	oomycetes_P54_5_Non_Specific_Pi_48	5_NSP_Pi_48	5_NSP_Pi	3_NSP_Pi	0
ASV46	Stramenopila	Oomycota	Oomycetes	Pythiales	Pythiaceae	Pythium	Pythium_sp	oomycetes_P52_5_Non_Specific_Pi_48	5_NSP_Pi_48	5_NSP_Pi	3_NSP_Pi	0
ASV46	Stramenopila	Oomycota	Oomycetes	Pythiales	Pythiaceae	Pythium	Pythium_sp	oomycetes_P60_9_Cut3_Pi_48	9_CUT3_Pi_48	9_CUT3_Pi	5_dsRNA_Pi	0
ASV46	Stramenopila	Oomycota	Oomycetes	Pythiales	Pythiaceae	Pythium	Pythium_sp	oomycetes_P69_5_Non_Specific_Pi_72	5_NSP_Pi_72	5_NSP_Pi	3_NSP_Pi	0
ASV46	Stramenopila	Oomycota	Oomycetes	Pythiales	Pythiaceae	Pythium	Pythium_sp	oomycetes_P53_5_Non_Specific_Pi_48	5_NSP_Pi_48	5_NSP_Pi	3_NSP_Pi	0
ASV46	Stramenopila	Oomycota	Oomycetes	Pythiales	Pythiaceae	Pythium	Pythium_sp	oomycetes_P46_1_No_Treatment_Pi_48	1_NT_Pi_48	1_NT_Pi	1_ND_Pi	0
ASV46	Stramenopila	Oomycota	Oomycetes	Pythiales	Pythiaceae	Pythium	Pythium_sp	oomycetes_P57_7_GPB1_Pi_48	7_GPB1_Pi_48	7_GPB1_Pi	5_dsRNA_Pi	0
ASV46	Stramenopila	Oomycota	Oomycetes	Pythiales	Pythiaceae	Pythium	Pythium_sp	oomycetes_P58_9_Cut3_Pi_48	9_CUT3_Pi_48	9_CUT3_Pi	5_dsRNA_Pi	0
ASV46	Stramenopila	Oomycota	Oomycetes	Pythiales	Pythiaceae	Pythium	Pythium_sp	oomycetes_P61_1_No_Treatment_Pi_72	1_NT_Pi_72	1_NT_Pi	1_ND_Pi	0
ASV46	Stramenopila	Oomycota	Oomycetes	Pythiales	Pythiaceae	Pythium	Pythium_sp	oomycetes_P55_7_GPB1_Pi_48	7_GPB1_Pi_48	7_GPB1_Pi	5_dsRNA_Pi	0
ASV46	Stramenopila	Oomycota	Oomycetes	Pythiales	Pythiaceae	Pythium	Pythium_sp	oomycetes_P67_5_Non_Specific_Pi_72	5_NSP_Pi_72	5_NSP_Pi	3_NSP_Pi	0
ASV46	Stramenopila	Oomycota	Oomycetes	Pythiales	Pythiaceae	Pythium	Pythium_sp	oomycetes_P73_9_Cut3_Pi_72	9_CUT3_Pi_72	9_CUT3_Pi	5_dsRNA_Pi	0
ASV46	Stramenopila	Oomycota	Oomycetes	Pythiales	Pythiaceae	Pythium	Pythium_sp	oomycetes_P62_1_No_Treatment_Pi_72	1_NT_Pi_72	1_NT_Pi	1_ND_Pi	0
ASV46	Stramenopila	Oomycota	Oomycetes	Pythiales	Pythiaceae	Pythium	Pythium_sp	oomycetes_P49_3_Water_Pi_48	3_WT_Pi_48	3_WT_Pi	1_ND_Pi	0
ASV46	Stramenopila	Oomycota	Oomycetes	Pythiales	Pythiaceae	Pythium	Pythium_sp	oomycetes_P56_7_GPB1_Pi_48	7_GPB1_Pi_48	7_GPB1_Pi	5_dsRNA_Pi	0
ASV46	Stramenopila	Oomycota	Oomycetes	Pythiales	Pythiaceae	Pythium	Pythium_sp	oomycetes_P59_9_Cut3_Pi_48	9_CUT3_Pi_48	9_CUT3_Pi	5_dsRNA_Pi	0
ASV46	Stramenopila	Oomycota	Oomycetes	Pythiales	Pythiaceae	Pythium	Pythium_sp	oomycetes_P74_9_Cut3_Pi_72	9_CUT3_Pi_72	9_CUT3_Pi	5_dsRNA_Pi	0
ASV46	Stramenopila	Oomycota	Oomycetes	Pythiales	Pythiaceae	Pythium	Pythium_sp	oomycetes_P47_1_No_Treatment_Pi_48	1_NT_Pi_48	1_NT_Pi	1_ND_Pi	0
ASV46	Stramenopila	Oomycota	Oomycetes	Pythiales	Pythiaceae	Pythium	Pythium_sp	oomycetes_P75_9_Cut3_Pi_72	9_CUT3_Pi_72	9_CUT3_Pi	5_dsRNA_Pi	0
ASV46	Stramenopila	Oomycota	Oomycetes	Pythiales	Pythiaceae	Pythium	Pythium_sp	oomycetes_P48_1_No_Treatment_Pi_48	1_NT_Pi_48	1_NT_Pi	1_ND_Pi	0
ASV48	Stramenopila	Oomycota	Oomycetes					oomycetes_P51_3_Water_Pi_48	3_WT_Pi_48	3_WT_Pi	1_ND_Pi	0.271248
ASV48	Stramenopila	Oomycota	Oomycetes					oomycetes_P53_5_Non_Specific_Pi_48	5_NSP_Pi_48	5_NSP_Pi	3_NSP_Pi	0
ASV48	Stramenopila	Oomycota	Oomycetes					oomycetes_P49_3_Water_Pi_48	3_WT_Pi_48	3_WT_Pi	1_ND_Pi	0
ASV48	Stramenopila	Oomycota	Oomycetes					oomycetes_P54_5_Non_Specific_Pi_48	5_NSP_Pi_48	5_NSP_Pi	3_NSP_Pi	0
ASV48	Stramenopila	Oomycota	Oomycetes					oomycetes_P50_3_Water_Pi_48	3_WT_Pi_48	3_WT_Pi	1_ND_Pi	0
ASV48	Stramenopila	Oomycota	Oomycetes					oomycetes_P61_1_No_Treatment_Pi_72	1_NT_Pi_72	1_NT_Pi	1_ND_Pi	0
ASV48	Stramenopila	Oomycota	Oomycetes					oomycetes_P52_5_Non_Specific_Pi_48	5_NSP_Pi_48	5_NSP_Pi	3_NSP_Pi	0
ASV48	Stramenopila	Oomycota	Oomycetes					oomycetes_P75_9_Cut3_Pi_72	9_CUT3_Pi_72	9_CUT3_Pi	5_dsRNA_Pi	0
ASV48	Stramenopila	Oomycota	Oomycetes					oomycetes_P62_1_No_Treatment_Pi_72	1_NT_Pi_72	1_NT_Pi	1_ND_Pi	0
ASV48	Stramenopila	Oomycota	Oomycetes					oomycetes_P68_5_Non_Specific_Pi_72	5_NSP_Pi_72	5_NSP_Pi	3_NSP_Pi	0
ASV48	Stramenopila	Oomycota	Oomycetes					oomycetes_P65_3_Water_Pi_72	3_WT_Pi_72	3_WT_Pi	1_ND_Pi	0
ASV48	Stramenopila	Oomycota	Oomycetes					oomycetes_P56_7_GPB1_Pi_48	7_GPB1_Pi_48	7_GPB1_Pi	5_dsRNA_Pi	0
ASV48	Stramenopila	Oomycota	Oomycetes					oomycetes_P74_9_Cut3_Pi_72	9_CUT3_Pi_72	9_CUT3_Pi	5_dsRNA_Pi	0
ASV48	Stramenopila	Oomycota	Oomycetes					oomycetes_P67_5_Non_Specific_Pi_72	5_NSP_Pi_72	5_NSP_Pi	3_NSP_Pi	0
ASV48	Stramenopila	Oomycota	Oomycetes					oomycetes_P69_5_Non_Specific_Pi_72	5_NSP_Pi_72	5_NSP_Pi	3_NSP_Pi	0
ASV48	Stramenopila	Oomycota	Oomycetes					oomycetes_P66_3_Water_Pi_72	3_WT_Pi_72	3_WT_Pi	1_ND_Pi	0
ASV48	Stramenopila	Oomycota	Oomycetes					oomycetes_P57_7_GPB1_Pi_48	7_GPB1_Pi_48	7_GPB1_Pi	5_dsRNA_Pi	0
ASV48	Stramenopila	Oomycota	Oomycetes					oomycetes_P47_1_No_Treatment_Pi_48	1_NT_Pi_48	1_NT_Pi	1_ND_Pi	0
ASV48	Stramenopila	Oomycota	Oomycetes					oomycetes_P70_7_GPB1_Pi_72	7_GPB1_Pi_72	7_GPB1_Pi	5_dsRNA_Pi	0
ASV48	Stramenopila	Oomycota	Oomycetes					oomycetes_P63_1_No_Treatment_Pi_72	1_NT_Pi_72	1_NT_Pi	1_ND_Pi	0
ASV48	Stramenopila	Oomycota	Oomycetes					oomycetes_P58_9_Cut3_Pi_48	9_CUT3_Pi_48	9_CUT3_Pi	5_dsRNA_Pi	0
ASV48	Stramenopila	Oomycota	Oomycetes					oomycetes_P73_9_Cut3_Pi_72	9_CUT3_Pi_72	9_CUT3_Pi	5_dsRNA_Pi	0
ASV48	Stramenopila	Oomycota	Oomycetes					oomycetes_P60_9_Cut3_Pi_48	9_CUT3_Pi_48	9_CUT3_Pi	5_dsRNA_Pi	0
ASV48	Stramenopila	Oomycota	Oomycetes					oomycetes_P59_9_Cut3_Pi_48	9_CUT3_Pi_48	9_CUT3_Pi	5_dsRNA_Pi	0
ASV48	Stramenopila	Oomycota	Oomycetes					oomycetes_P71_7_GPB1_Pi_72	7_GPB1_Pi_72	7_GPB1_Pi	5_dsRNA_Pi	0
ASV48	Stramenopila	Oomycota	Oomycetes					oomycetes_P46_1_No_Treatment_Pi_48	1_NT_Pi_48	1_NT_Pi	1_ND_Pi	0
ASV48	Stramenopila	Oomycota	Oomycetes					oomycetes_P55_7_GPB1_Pi_48	7_GPB1_Pi_48	7_GPB1_Pi	5_dsRNA_Pi	0
ASV48	Stramenopila	Oomycota	Oomycetes					oomycetes_P48_1_No_Treatment_Pi_48	1_NT_Pi_48	1_NT_Pi	1_ND_Pi	0
ASV49	Stramenopila	Oomycota	Oomycetes	Pythiales	Pythiaceae	Pythium	Pythium_sp	oomycetes_P51_3_Water_Pi_48	3_WT_Pi_48	3_WT_Pi	1_ND_Pi	0.271248
ASV49	Stramenopila	Oomycota	Oomycetes	Pythiales	Pythiaceae	Pythium	Pythium_sp	oomycetes_P71_7_GPB1_Pi_72	7_GPB1_Pi_72	7_GPB1_Pi	5_dsRNA_Pi	0
ASV49	Stramenopila	Oomycota	Oomycetes	Pythiales	Pythiaceae	Pythium	Pythium_sp	oomycetes_P75_9_Cut3_Pi_72	9_CUT3_Pi_72	9_CUT3_Pi	5_dsRNA_Pi	0
ASV49	Stramenopila	Oomycota	Oomycetes	Pythiales	Pythiaceae	Pythium	Pythium_sp	oomycetes_P74_9_Cut3_Pi_72	9_CUT3_Pi_72	9_CUT3_Pi	5_dsRNA_Pi	0
ASV49	Stramenopila	Oomycota	Oomycetes	Pythiales	Pythiaceae	Pythium	Pythium_sp	oomycetes_P49_3_Water_Pi_48	3_WT_Pi_48	3_WT_Pi	1_ND_Pi	0
ASV49	Stramenopila	Oomycota	Oomycetes	Pythiales	Pythiaceae	Pythium	Pythium_sp	oomycetes_P61_1_No_Treatment_Pi_72	1_NT_Pi_72	1_NT_Pi	1_ND_Pi	0
ASV49	Stramenopila	Oomycota	Oomycetes	Pythiales	Pythiaceae	Pythium	Pythium_sp	oomycetes_P62_1_No_Treatment_Pi_72	1_NT_Pi_72	1_NT_Pi	1_ND_Pi	0
ASV49	Stramenopila	Oomycota	Oomycetes	Pythiales	Pythiaceae	Pythium	Pythium_sp	oomycetes_P58_9_Cut3_Pi_48	9_CUT3_Pi_48	9_CUT3_Pi	5_dsRNA_Pi	0
ASV49	Stramenopila	Oomycota	Oomycetes	Pythiales	Pythiaceae	Pythium	Pythium_sp	oomycetes_P60_9_Cut3_Pi_48	9_CUT3_Pi_48	9_CUT3_Pi	5_dsRNA_Pi	0
ASV49	Stramenopila	Oomycota	Oomycetes	Pythiales	Pythiaceae	Pythium	Pythium_sp	oomycetes_P47_1_No_Treatment_Pi_48	1_NT_Pi_48	1_NT_Pi	1_ND_Pi	0
ASV49	Stramenopila	Oomycota	Oomycetes	Pythiales	Pythiaceae	Pythium	Pythium_sp	oomycetes_P48_1_No_Treatment_Pi_48	1_NT_Pi_48	1_NT_Pi	1_ND_Pi	0
ASV49	Stramenopila	Oomycota	Oomycetes	Pythiales	Pythiaceae	Pythium	Pythium_sp	oomycetes_P50_3_Water_Pi_48	3_WT_Pi_48	3_WT_Pi	1_ND_Pi	0
ASV49	Stramenopila	Oomycota	Oomycetes	Pythiales	Pythiaceae	Pythium	Pythium_sp	oomycetes_P46_1_No_Treatment_Pi_48	1_NT_Pi_48	1_NT_Pi	1_ND_Pi	0
ASV49	Stramenopila	Oomycota	Oomycetes	Pythiales	Pythiaceae	Pythium	Pythium_sp	oomycetes_P66_3_Water_Pi_72	3_WT_Pi_72	3_WT_Pi	1_ND_Pi	0
ASV49	Stramenopila	Oomycota	Oomycetes	Pythiales	Pythiaceae	Pythium	Pythium_sp	oomycetes_P70_7_GPB1_Pi_72	7_GPB1_Pi_72	7_GPB1_Pi	5_dsRNA_Pi	0
ASV49	Stramenopila	Oomycota	Oomycetes	Pythiales	Pythiaceae	Pythium	Pythium_sp	oomycetes_P54_5_Non_Specific_Pi_48	5_NSP_Pi_48	5_NSP_Pi	3_NSP_Pi	0
ASV49	Stramenopila	Oomycota	Oomycetes	Pythiales	Pythiaceae	Pythium	Pythium_sp	oomycetes_P69_5_Non_Specific_Pi_72	5_NSP_Pi_72	5_NSP_Pi	3_NSP_Pi	0
ASV49	Stramenopila	Oomycota	Oomycetes	Pythiales	Pythiaceae	Pythium	Pythium_sp	oomycetes_P67_5_Non_Specific_Pi_72	5_NSP_Pi_72	5_NSP_Pi	3_NSP_Pi	0
ASV49	Stramenopila	Oomycota	Oomycetes	Pythiales	Pythiaceae	Pythium	Pythium_sp	oomycetes_P73_9_Cut3_Pi_72	9_CUT3_Pi_72	9_CUT3_Pi	5_dsRNA_Pi	0
ASV49	Stramenopila	Oomycota	Oomycetes	Pythiales	Pythiaceae	Pythium	Pythium_sp	oomycetes_P59_9_Cut3_Pi_48	9_CUT3_Pi_48	9_CUT3_Pi	5_dsRNA_Pi	0
ASV49	Stramenopila	Oomycota	Oomycetes	Pythiales	Pythiaceae	Pythium	Pythium_sp	oomycetes_P55_7_GPB1_Pi_48	7_GPB1_Pi_48	7_GPB1_Pi	5_dsRNA_Pi	0
ASV49	Stramenopila	Oomycota	Oomycetes	Pythiales	Pythiaceae	Pythium	Pythium_sp	oomycetes_P52_5_Non_Specific_Pi_48	5_NSP_Pi_48	5_NSP_Pi	3_NSP_Pi	0
ASV49	Stramenopila	Oomycota	Oomycetes	Pythiales	Pythiaceae	Pythium	Pythium_sp	oomycetes_P63_1_No_Treatment_Pi_72	1_NT_Pi_72	1_NT_Pi	1_ND_Pi	0
ASV49	Stramenopila	Oomycota	Oomycetes	Pythiales	Pythiaceae	Pythium	Pythium_sp	oomycetes_P53_5_Non_Specific_Pi_48	5_NSP_Pi_48	5_NSP_Pi	3_NSP_Pi	0
ASV49	Stramenopila	Oomycota	Oomycetes	Pythiales	Pythiaceae	Pythium	Pythium_sp	oomycetes_P65_3_Water_Pi_72	3_WT_Pi_72	3_WT_Pi	1_ND_Pi	0
ASV49	Stramenopila	Oomycota	Oomycetes	Pythiales	Pythiaceae	Pythium	Pythium_sp	oomycetes_P56_7_GPB1_Pi_48	7_GPB1_Pi_48	7_GPB1_Pi	5_dsRNA_Pi	0
ASV49	Stramenopila	Oomycota	Oomycetes	Pythiales	Pythiaceae	Pythium	Pythium_sp	oomycetes_P68_5_Non_Specific_Pi_72	5_NSP_Pi_72	5_NSP_Pi	3_NSP_Pi	0
ASV49	Stramenopila	Oomycota	Oomycetes	Pythiales	Pythiaceae	Pythium	Pythium_sp	oomycetes_P57_7_GPB1_Pi_48	7_GPB1_Pi_48	7_GPB1_Pi	5_dsRNA_Pi	0
ASV5	Stramenopila	Oomycota	Oomycetes	Peronosporales	Peronosporales_fam_Incertae_sedis	Phytophthora	Phytophthora_infestans	oomycetes_P70_7_GPB1_Pi_72	7_GPB1_Pi_72	7_GPB1_Pi	5_dsRNA_Pi	1.08499
ASV5	Stramenopila	Oomycota	Oomycetes	Peronosporales	Peronosporales_fam_Incertae_sedis	Phytophthora	Phytophthora_infestans	oomycetes_P65_3_Water_Pi_72	3_WT_Pi_72	3_WT_Pi	1_ND_Pi	0.994575
ASV5	Stramenopila	Oomycota	Oomycetes	Peronosporales	Peronosporales_fam_Incertae_sedis	Phytophthora	Phytophthora_infestans	oomycetes_P53_5_Non_Specific_Pi_48	5_NSP_Pi_48	5_NSP_Pi	3_NSP_Pi	0.904159
ASV5	Stramenopila	Oomycota	Oomycetes	Peronosporales	Peronosporales_fam_Incertae_sedis	Phytophthora	Phytophthora_infestans	oomycetes_P46_1_No_Treatment_Pi_48	1_NT_Pi_48	1_NT_Pi	1_ND_Pi	0.813743
ASV5	Stramenopila	Oomycota	Oomycetes	Peronosporales	Peronosporales_fam_Incertae_sedis	Phytophthora	Phytophthora_infestans	oomycetes_P74_9_Cut3_Pi_72	9_CUT3_Pi_72	9_CUT3_Pi	5_dsRNA_Pi	0.813743
ASV5	Stramenopila	Oomycota	Oomycetes	Peronosporales	Peronosporales_fam_Incertae_sedis	Phytophthora	Phytophthora_infestans	oomycetes_P59_9_Cut3_Pi_48	9_CUT3_Pi_48	9_CUT3_Pi	5_dsRNA_Pi	0.542495
ASV5	Stramenopila	Oomycota	Oomycetes	Peronosporales	Peronosporales_fam_Incertae_sedis	Phytophthora	Phytophthora_infestans	oomycetes_P75_9_Cut3_Pi_72	9_CUT3_Pi_72	9_CUT3_Pi	5_dsRNA_Pi	0.542495
ASV5	Stramenopila	Oomycota	Oomycetes	Peronosporales	Peronosporales_fam_Incertae_sedis	Phytophthora	Phytophthora_infestans	oomycetes_P50_3_Water_Pi_48	3_WT_Pi_48	3_WT_Pi	1_ND_Pi	0.542495
ASV5	Stramenopila	Oomycota	Oomycetes	Peronosporales	Peronosporales_fam_Incertae_sedis	Phytophthora	Phytophthora_infestans	oomycetes_P66_3_Water_Pi_72	3_WT_Pi_72	3_WT_Pi	1_ND_Pi	0.542495
ASV5	Stramenopila	Oomycota	Oomycetes	Peronosporales	Peronosporales_fam_Incertae_sedis	Phytophthora	Phytophthora_infestans	oomycetes_P47_1_No_Treatment_Pi_48	1_NT_Pi_48	1_NT_Pi	1_ND_Pi	0.542495
ASV5	Stramenopila	Oomycota	Oomycetes	Peronosporales	Peronosporales_fam_Incertae_sedis	Phytophthora	Phytophthora_infestans	oomycetes_P63_1_No_Treatment_Pi_72	1_NT_Pi_72	1_NT_Pi	1_ND_Pi	0.542495
ASV5	Stramenopila	Oomycota	Oomycetes	Peronosporales	Peronosporales_fam_Incertae_sedis	Phytophthora	Phytophthora_infestans	oomycetes_P57_7_GPB1_Pi_48	7_GPB1_Pi_48	7_GPB1_Pi	5_dsRNA_Pi	0.542495
ASV5	Stramenopila	Oomycota	Oomycetes	Peronosporales	Peronosporales_fam_Incertae_sedis	Phytophthora	Phytophthora_infestans	oomycetes_P56_7_GPB1_Pi_48	7_GPB1_Pi_48	7_GPB1_Pi	5_dsRNA_Pi	0.542495
ASV5	Stramenopila	Oomycota	Oomycetes	Peronosporales	Peronosporales_fam_Incertae_sedis	Phytophthora	Phytophthora_infestans	oomycetes_P69_5_Non_Specific_Pi_72	5_NSP_Pi_72	5_NSP_Pi	3_NSP_Pi	0.542495
ASV5	Stramenopila	Oomycota	Oomycetes	Peronosporales	Peronosporales_fam_Incertae_sedis	Phytophthora	Phytophthora_infestans	oomycetes_P58_9_Cut3_Pi_48	9_CUT3_Pi_48	9_CUT3_Pi	5_dsRNA_Pi	0.45208
ASV5	Stramenopila	Oomycota	Oomycetes	Peronosporales	Peronosporales_fam_Incertae_sedis	Phytophthora	Phytophthora_infestans	oomycetes_P49_3_Water_Pi_48	3_WT_Pi_48	3_WT_Pi	1_ND_Pi	0.45208
ASV5	Stramenopila	Oomycota	Oomycetes	Peronosporales	Peronosporales_fam_Incertae_sedis	Phytophthora	Phytophthora_infestans	oomycetes_P60_9_Cut3_Pi_48	9_CUT3_Pi_48	9_CUT3_Pi	5_dsRNA_Pi	0.45208
ASV5	Stramenopila	Oomycota	Oomycetes	Peronosporales	Peronosporales_fam_Incertae_sedis	Phytophthora	Phytophthora_infestans	oomycetes_P73_9_Cut3_Pi_72	9_CUT3_Pi_72	9_CUT3_Pi	5_dsRNA_Pi	0.45208
ASV5	Stramenopila	Oomycota	Oomycetes	Peronosporales	Peronosporales_fam_Incertae_sedis	Phytophthora	Phytophthora_infestans	oomycetes_P62_1_No_Treatment_Pi_72	1_NT_Pi_72	1_NT_Pi	1_ND_Pi	0.361664
ASV5	Stramenopila	Oomycota	Oomycetes	Peronosporales	Peronosporales_fam_Incertae_sedis	Phytophthora	Phytophthora_infestans	oomycetes_P67_5_Non_Specific_Pi_72	5_NSP_Pi_72	5_NSP_Pi	3_NSP_Pi	0.361664
ASV5	Stramenopila	Oomycota	Oomycetes	Peronosporales	Peronosporales_fam_Incertae_sedis	Phytophthora	Phytophthora_infestans	oomycetes_P68_5_Non_Specific_Pi_72	5_NSP_Pi_72	5_NSP_Pi	3_NSP_Pi	0.361664
ASV5	Stramenopila	Oomycota	Oomycetes	Peronosporales	Peronosporales_fam_Incertae_sedis	Phytophthora	Phytophthora_infestans	oomycetes_P48_1_No_Treatment_Pi_48	1_NT_Pi_48	1_NT_Pi	1_ND_Pi	0.271248
ASV5	Stramenopila	Oomycota	Oomycetes	Peronosporales	Peronosporales_fam_Incertae_sedis	Phytophthora	Phytophthora_infestans	oomycetes_P55_7_GPB1_Pi_48	7_GPB1_Pi_48	7_GPB1_Pi	5_dsRNA_Pi	0.271248
ASV5	Stramenopila	Oomycota	Oomycetes	Peronosporales	Peronosporales_fam_Incertae_sedis	Phytophthora	Phytophthora_infestans	oomycetes_P54_5_Non_Specific_Pi_48	5_NSP_Pi_48	5_NSP_Pi	3_NSP_Pi	0.180832
ASV5	Stramenopila	Oomycota	Oomycetes	Peronosporales	Peronosporales_fam_Incertae_sedis	Phytophthora	Phytophthora_infestans	oomycetes_P52_5_Non_Specific_Pi_48	5_NSP_Pi_48	5_NSP_Pi	3_NSP_Pi	0.0904159
ASV5	Stramenopila	Oomycota	Oomycetes	Peronosporales	Peronosporales_fam_Incertae_sedis	Phytophthora	Phytophthora_infestans	oomycetes_P61_1_No_Treatment_Pi_72	1_NT_Pi_72	1_NT_Pi	1_ND_Pi	0
ASV5	Stramenopila	Oomycota	Oomycetes	Peronosporales	Peronosporales_fam_Incertae_sedis	Phytophthora	Phytophthora_infestans	oomycetes_P51_3_Water_Pi_48	3_WT_Pi_48	3_WT_Pi	1_ND_Pi	0
ASV5	Stramenopila	Oomycota	Oomycetes	Peronosporales	Peronosporales_fam_Incertae_sedis	Phytophthora	Phytophthora_infestans	oomycetes_P71_7_GPB1_Pi_72	7_GPB1_Pi_72	7_GPB1_Pi	5_dsRNA_Pi	0
ASV6	Stramenopila	Oomycota	Oomycetes	Peronosporales	Peronosporales_fam_Incertae_sedis	Phytophthora	Phytophthora_infestans	oomycetes_P56_7_GPB1_Pi_48	7_GPB1_Pi_48	7_GPB1_Pi	5_dsRNA_Pi	0.904159
ASV6	Stramenopila	Oomycota	Oomycetes	Peronosporales	Peronosporales_fam_Incertae_sedis	Phytophthora	Phytophthora_infestans	oomycetes_P47_1_No_Treatment_Pi_48	1_NT_Pi_48	1_NT_Pi	1_ND_Pi	0.723327
ASV6	Stramenopila	Oomycota	Oomycetes	Peronosporales	Peronosporales_fam_Incertae_sedis	Phytophthora	Phytophthora_infestans	oomycetes_P59_9_Cut3_Pi_48	9_CUT3_Pi_48	9_CUT3_Pi	5_dsRNA_Pi	0.723327
ASV6	Stramenopila	Oomycota	Oomycetes	Peronosporales	Peronosporales_fam_Incertae_sedis	Phytophthora	Phytophthora_infestans	oomycetes_P52_5_Non_Specific_Pi_48	5_NSP_Pi_48	5_NSP_Pi	3_NSP_Pi	0.723327
ASV6	Stramenopila	Oomycota	Oomycetes	Peronosporales	Peronosporales_fam_Incertae_sedis	Phytophthora	Phytophthora_infestans	oomycetes_P73_9_Cut3_Pi_72	9_CUT3_Pi_72	9_CUT3_Pi	5_dsRNA_Pi	0.632911
ASV6	Stramenopila	Oomycota	Oomycetes	Peronosporales	Peronosporales_fam_Incertae_sedis	Phytophthora	Phytophthora_infestans	oomycetes_P48_1_No_Treatment_Pi_48	1_NT_Pi_48	1_NT_Pi	1_ND_Pi	0.632911
ASV6	Stramenopila	Oomycota	Oomycetes	Peronosporales	Peronosporales_fam_Incertae_sedis	Phytophthora	Phytophthora_infestans	oomycetes_P65_3_Water_Pi_72	3_WT_Pi_72	3_WT_Pi	1_ND_Pi	0.632911
ASV6	Stramenopila	Oomycota	Oomycetes	Peronosporales	Peronosporales_fam_Incertae_sedis	Phytophthora	Phytophthora_infestans	oomycetes_P58_9_Cut3_Pi_48	9_CUT3_Pi_48	9_CUT3_Pi	5_dsRNA_Pi	0.632911
ASV6	Stramenopila	Oomycota	Oomycetes	Peronosporales	Peronosporales_fam_Incertae_sedis	Phytophthora	Phytophthora_infestans	oomycetes_P74_9_Cut3_Pi_72	9_CUT3_Pi_72	9_CUT3_Pi	5_dsRNA_Pi	0.632911
ASV6	Stramenopila	Oomycota	Oomycetes	Peronosporales	Peronosporales_fam_Incertae_sedis	Phytophthora	Phytophthora_infestans	oomycetes_P46_1_No_Treatment_Pi_48	1_NT_Pi_48	1_NT_Pi	1_ND_Pi	0.542495
ASV6	Stramenopila	Oomycota	Oomycetes	Peronosporales	Peronosporales_fam_Incertae_sedis	Phytophthora	Phytophthora_infestans	oomycetes_P50_3_Water_Pi_48	3_WT_Pi_48	3_WT_Pi	1_ND_Pi	0.542495
ASV6	Stramenopila	Oomycota	Oomycetes	Peronosporales	Peronosporales_fam_Incertae_sedis	Phytophthora	Phytophthora_infestans	oomycetes_P60_9_Cut3_Pi_48	9_CUT3_Pi_48	9_CUT3_Pi	5_dsRNA_Pi	0.542495
ASV6	Stramenopila	Oomycota	Oomycetes	Peronosporales	Peronosporales_fam_Incertae_sedis	Phytophthora	Phytophthora_infestans	oomycetes_P54_5_Non_Specific_Pi_48	5_NSP_Pi_48	5_NSP_Pi	3_NSP_Pi	0.45208
ASV6	Stramenopila	Oomycota	Oomycetes	Peronosporales	Peronosporales_fam_Incertae_sedis	Phytophthora	Phytophthora_infestans	oomycetes_P55_7_GPB1_Pi_48	7_GPB1_Pi_48	7_GPB1_Pi	5_dsRNA_Pi	0.45208
ASV6	Stramenopila	Oomycota	Oomycetes	Peronosporales	Peronosporales_fam_Incertae_sedis	Phytophthora	Phytophthora_infestans	oomycetes_P69_5_Non_Specific_Pi_72	5_NSP_Pi_72	5_NSP_Pi	3_NSP_Pi	0.45208
ASV6	Stramenopila	Oomycota	Oomycetes	Peronosporales	Peronosporales_fam_Incertae_sedis	Phytophthora	Phytophthora_infestans	oomycetes_P68_5_Non_Specific_Pi_72	5_NSP_Pi_72	5_NSP_Pi	3_NSP_Pi	0.45208
ASV6	Stramenopila	Oomycota	Oomycetes	Peronosporales	Peronosporales_fam_Incertae_sedis	Phytophthora	Phytophthora_infestans	oomycetes_P49_3_Water_Pi_48	3_WT_Pi_48	3_WT_Pi	1_ND_Pi	0.361664
ASV6	Stramenopila	Oomycota	Oomycetes	Peronosporales	Peronosporales_fam_Incertae_sedis	Phytophthora	Phytophthora_infestans	oomycetes_P67_5_Non_Specific_Pi_72	5_NSP_Pi_72	5_NSP_Pi	3_NSP_Pi	0.361664
ASV6	Stramenopila	Oomycota	Oomycetes	Peronosporales	Peronosporales_fam_Incertae_sedis	Phytophthora	Phytophthora_infestans	oomycetes_P66_3_Water_Pi_72	3_WT_Pi_72	3_WT_Pi	1_ND_Pi	0.271248
ASV6	Stramenopila	Oomycota	Oomycetes	Peronosporales	Peronosporales_fam_Incertae_sedis	Phytophthora	Phytophthora_infestans	oomycetes_P53_5_Non_Specific_Pi_48	5_NSP_Pi_48	5_NSP_Pi	3_NSP_Pi	0.271248
ASV6	Stramenopila	Oomycota	Oomycetes	Peronosporales	Peronosporales_fam_Incertae_sedis	Phytophthora	Phytophthora_infestans	oomycetes_P62_1_No_Treatment_Pi_72	1_NT_Pi_72	1_NT_Pi	1_ND_Pi	0.271248
ASV6	Stramenopila	Oomycota	Oomycetes	Peronosporales	Peronosporales_fam_Incertae_sedis	Phytophthora	Phytophthora_infestans	oomycetes_P63_1_No_Treatment_Pi_72	1_NT_Pi_72	1_NT_Pi	1_ND_Pi	0.271248
ASV6	Stramenopila	Oomycota	Oomycetes	Peronosporales	Peronosporales_fam_Incertae_sedis	Phytophthora	Phytophthora_infestans	oomycetes_P70_7_GPB1_Pi_72	7_GPB1_Pi_72	7_GPB1_Pi	5_dsRNA_Pi	0.180832
ASV6	Stramenopila	Oomycota	Oomycetes	Peronosporales	Peronosporales_fam_Incertae_sedis	Phytophthora	Phytophthora_infestans	oomycetes_P57_7_GPB1_Pi_48	7_GPB1_Pi_48	7_GPB1_Pi	5_dsRNA_Pi	0.0904159
ASV6	Stramenopila	Oomycota	Oomycetes	Peronosporales	Peronosporales_fam_Incertae_sedis	Phytophthora	Phytophthora_infestans	oomycetes_P61_1_No_Treatment_Pi_72	1_NT_Pi_72	1_NT_Pi	1_ND_Pi	0
ASV6	Stramenopila	Oomycota	Oomycetes	Peronosporales	Peronosporales_fam_Incertae_sedis	Phytophthora	Phytophthora_infestans	oomycetes_P51_3_Water_Pi_48	3_WT_Pi_48	3_WT_Pi	1_ND_Pi	0
ASV6	Stramenopila	Oomycota	Oomycetes	Peronosporales	Peronosporales_fam_Incertae_sedis	Phytophthora	Phytophthora_infestans	oomycetes_P75_9_Cut3_Pi_72	9_CUT3_Pi_72	9_CUT3_Pi	5_dsRNA_Pi	0
ASV6	Stramenopila	Oomycota	Oomycetes	Peronosporales	Peronosporales_fam_Incertae_sedis	Phytophthora	Phytophthora_infestans	oomycetes_P71_7_GPB1_Pi_72	7_GPB1_Pi_72	7_GPB1_Pi	5_dsRNA_Pi	0
ASV7	Stramenopila	Oomycota	Oomycetes	Peronosporales	Peronosporales_fam_Incertae_sedis	Phytophthora	Phytophthora_infestans	oomycetes_P65_3_Water_Pi_72	3_WT_Pi_72	3_WT_Pi	1_ND_Pi	1.17541
ASV7	Stramenopila	Oomycota	Oomycetes	Peronosporales	Peronosporales_fam_Incertae_sedis	Phytophthora	Phytophthora_infestans	oomycetes_P75_9_Cut3_Pi_72	9_CUT3_Pi_72	9_CUT3_Pi	5_dsRNA_Pi	1.17541
ASV7	Stramenopila	Oomycota	Oomycetes	Peronosporales	Peronosporales_fam_Incertae_sedis	Phytophthora	Phytophthora_infestans	oomycetes_P68_5_Non_Specific_Pi_72	5_NSP_Pi_72	5_NSP_Pi	3_NSP_Pi	1.17541
ASV7	Stramenopila	Oomycota	Oomycetes	Peronosporales	Peronosporales_fam_Incertae_sedis	Phytophthora	Phytophthora_infestans	oomycetes_P52_5_Non_Specific_Pi_48	5_NSP_Pi_48	5_NSP_Pi	3_NSP_Pi	1.08499
ASV7	Stramenopila	Oomycota	Oomycetes	Peronosporales	Peronosporales_fam_Incertae_sedis	Phytophthora	Phytophthora_infestans	oomycetes_P67_5_Non_Specific_Pi_72	5_NSP_Pi_72	5_NSP_Pi	3_NSP_Pi	0.632911
ASV7	Stramenopila	Oomycota	Oomycetes	Peronosporales	Peronosporales_fam_Incertae_sedis	Phytophthora	Phytophthora_infestans	oomycetes_P56_7_GPB1_Pi_48	7_GPB1_Pi_48	7_GPB1_Pi	5_dsRNA_Pi	0.542495
ASV7	Stramenopila	Oomycota	Oomycetes	Peronosporales	Peronosporales_fam_Incertae_sedis	Phytophthora	Phytophthora_infestans	oomycetes_P46_1_No_Treatment_Pi_48	1_NT_Pi_48	1_NT_Pi	1_ND_Pi	0.542495
ASV7	Stramenopila	Oomycota	Oomycetes	Peronosporales	Peronosporales_fam_Incertae_sedis	Phytophthora	Phytophthora_infestans	oomycetes_P59_9_Cut3_Pi_48	9_CUT3_Pi_48	9_CUT3_Pi	5_dsRNA_Pi	0.542495
ASV7	Stramenopila	Oomycota	Oomycetes	Peronosporales	Peronosporales_fam_Incertae_sedis	Phytophthora	Phytophthora_infestans	oomycetes_P63_1_No_Treatment_Pi_72	1_NT_Pi_72	1_NT_Pi	1_ND_Pi	0.45208
ASV7	Stramenopila	Oomycota	Oomycetes	Peronosporales	Peronosporales_fam_Incertae_sedis	Phytophthora	Phytophthora_infestans	oomycetes_P47_1_No_Treatment_Pi_48	1_NT_Pi_48	1_NT_Pi	1_ND_Pi	0.45208
ASV7	Stramenopila	Oomycota	Oomycetes	Peronosporales	Peronosporales_fam_Incertae_sedis	Phytophthora	Phytophthora_infestans	oomycetes_P48_1_No_Treatment_Pi_48	1_NT_Pi_48	1_NT_Pi	1_ND_Pi	0.45208
ASV7	Stramenopila	Oomycota	Oomycetes	Peronosporales	Peronosporales_fam_Incertae_sedis	Phytophthora	Phytophthora_infestans	oomycetes_P74_9_Cut3_Pi_72	9_CUT3_Pi_72	9_CUT3_Pi	5_dsRNA_Pi	0.361664
ASV7	Stramenopila	Oomycota	Oomycetes	Peronosporales	Peronosporales_fam_Incertae_sedis	Phytophthora	Phytophthora_infestans	oomycetes_P50_3_Water_Pi_48	3_WT_Pi_48	3_WT_Pi	1_ND_Pi	0.361664
ASV7	Stramenopila	Oomycota	Oomycetes	Peronosporales	Peronosporales_fam_Incertae_sedis	Phytophthora	Phytophthora_infestans	oomycetes_P54_5_Non_Specific_Pi_48	5_NSP_Pi_48	5_NSP_Pi	3_NSP_Pi	0.361664
ASV7	Stramenopila	Oomycota	Oomycetes	Peronosporales	Peronosporales_fam_Incertae_sedis	Phytophthora	Phytophthora_infestans	oomycetes_P58_9_Cut3_Pi_48	9_CUT3_Pi_48	9_CUT3_Pi	5_dsRNA_Pi	0.361664
ASV7	Stramenopila	Oomycota	Oomycetes	Peronosporales	Peronosporales_fam_Incertae_sedis	Phytophthora	Phytophthora_infestans	oomycetes_P73_9_Cut3_Pi_72	9_CUT3_Pi_72	9_CUT3_Pi	5_dsRNA_Pi	0.361664
ASV7	Stramenopila	Oomycota	Oomycetes	Peronosporales	Peronosporales_fam_Incertae_sedis	Phytophthora	Phytophthora_infestans	oomycetes_P70_7_GPB1_Pi_72	7_GPB1_Pi_72	7_GPB1_Pi	5_dsRNA_Pi	0.361664
ASV7	Stramenopila	Oomycota	Oomycetes	Peronosporales	Peronosporales_fam_Incertae_sedis	Phytophthora	Phytophthora_infestans	oomycetes_P55_7_GPB1_Pi_48	7_GPB1_Pi_48	7_GPB1_Pi	5_dsRNA_Pi	0.361664
ASV7	Stramenopila	Oomycota	Oomycetes	Peronosporales	Peronosporales_fam_Incertae_sedis	Phytophthora	Phytophthora_infestans	oomycetes_P49_3_Water_Pi_48	3_WT_Pi_48	3_WT_Pi	1_ND_Pi	0.271248
ASV7	Stramenopila	Oomycota	Oomycetes	Peronosporales	Peronosporales_fam_Incertae_sedis	Phytophthora	Phytophthora_infestans	oomycetes_P60_9_Cut3_Pi_48	9_CUT3_Pi_48	9_CUT3_Pi	5_dsRNA_Pi	0.271248
ASV7	Stramenopila	Oomycota	Oomycetes	Peronosporales	Peronosporales_fam_Incertae_sedis	Phytophthora	Phytophthora_infestans	oomycetes_P66_3_Water_Pi_72	3_WT_Pi_72	3_WT_Pi	1_ND_Pi	0.271248
ASV7	Stramenopila	Oomycota	Oomycetes	Peronosporales	Peronosporales_fam_Incertae_sedis	Phytophthora	Phytophthora_infestans	oomycetes_P57_7_GPB1_Pi_48	7_GPB1_Pi_48	7_GPB1_Pi	5_dsRNA_Pi	0.271248
ASV7	Stramenopila	Oomycota	Oomycetes	Peronosporales	Peronosporales_fam_Incertae_sedis	Phytophthora	Phytophthora_infestans	oomycetes_P53_5_Non_Specific_Pi_48	5_NSP_Pi_48	5_NSP_Pi	3_NSP_Pi	0.271248
ASV7	Stramenopila	Oomycota	Oomycetes	Peronosporales	Peronosporales_fam_Incertae_sedis	Phytophthora	Phytophthora_infestans	oomycetes_P62_1_No_Treatment_Pi_72	1_NT_Pi_72	1_NT_Pi	1_ND_Pi	0.180832
ASV7	Stramenopila	Oomycota	Oomycetes	Peronosporales	Peronosporales_fam_Incertae_sedis	Phytophthora	Phytophthora_infestans	oomycetes_P69_5_Non_Specific_Pi_72	5_NSP_Pi_72	5_NSP_Pi	3_NSP_Pi	0.0904159
ASV7	Stramenopila	Oomycota	Oomycetes	Peronosporales	Peronosporales_fam_Incertae_sedis	Phytophthora	Phytophthora_infestans	oomycetes_P51_3_Water_Pi_48	3_WT_Pi_48	3_WT_Pi	1_ND_Pi	0
ASV7	Stramenopila	Oomycota	Oomycetes	Peronosporales	Peronosporales_fam_Incertae_sedis	Phytophthora	Phytophthora_infestans	oomycetes_P61_1_No_Treatment_Pi_72	1_NT_Pi_72	1_NT_Pi	1_ND_Pi	0
ASV7	Stramenopila	Oomycota	Oomycetes	Peronosporales	Peronosporales_fam_Incertae_sedis	Phytophthora	Phytophthora_infestans	oomycetes_P71_7_GPB1_Pi_72	7_GPB1_Pi_72	7_GPB1_Pi	5_dsRNA_Pi	0
ASV8	Stramenopila	Oomycota	Oomycetes	Peronosporales	Peronosporales_fam_Incertae_sedis	Phytophthora	Phytophthora_infestans	oomycetes_P54_5_Non_Specific_Pi_48	5_NSP_Pi_48	5_NSP_Pi	3_NSP_Pi	0.723327
ASV8	Stramenopila	Oomycota	Oomycetes	Peronosporales	Peronosporales_fam_Incertae_sedis	Phytophthora	Phytophthora_infestans	oomycetes_P53_5_Non_Specific_Pi_48	5_NSP_Pi_48	5_NSP_Pi	3_NSP_Pi	0.542495
ASV8	Stramenopila	Oomycota	Oomycetes	Peronosporales	Peronosporales_fam_Incertae_sedis	Phytophthora	Phytophthora_infestans	oomycetes_P69_5_Non_Specific_Pi_72	5_NSP_Pi_72	5_NSP_Pi	3_NSP_Pi	0.542495
ASV8	Stramenopila	Oomycota	Oomycetes	Peronosporales	Peronosporales_fam_Incertae_sedis	Phytophthora	Phytophthora_infestans	oomycetes_P47_1_No_Treatment_Pi_48	1_NT_Pi_48	1_NT_Pi	1_ND_Pi	0.542495
ASV8	Stramenopila	Oomycota	Oomycetes	Peronosporales	Peronosporales_fam_Incertae_sedis	Phytophthora	Phytophthora_infestans	oomycetes_P60_9_Cut3_Pi_48	9_CUT3_Pi_48	9_CUT3_Pi	5_dsRNA_Pi	0.45208
ASV8	Stramenopila	Oomycota	Oomycetes	Peronosporales	Peronosporales_fam_Incertae_sedis	Phytophthora	Phytophthora_infestans	oomycetes_P68_5_Non_Specific_Pi_72	5_NSP_Pi_72	5_NSP_Pi	3_NSP_Pi	0.45208
ASV8	Stramenopila	Oomycota	Oomycetes	Peronosporales	Peronosporales_fam_Incertae_sedis	Phytophthora	Phytophthora_infestans	oomycetes_P58_9_Cut3_Pi_48	9_CUT3_Pi_48	9_CUT3_Pi	5_dsRNA_Pi	0.45208
ASV8	Stramenopila	Oomycota	Oomycetes	Peronosporales	Peronosporales_fam_Incertae_sedis	Phytophthora	Phytophthora_infestans	oomycetes_P59_9_Cut3_Pi_48	9_CUT3_Pi_48	9_CUT3_Pi	5_dsRNA_Pi	0.45208
ASV8	Stramenopila	Oomycota	Oomycetes	Peronosporales	Peronosporales_fam_Incertae_sedis	Phytophthora	Phytophthora_infestans	oomycetes_P48_1_No_Treatment_Pi_48	1_NT_Pi_48	1_NT_Pi	1_ND_Pi	0.45208
ASV8	Stramenopila	Oomycota	Oomycetes	Peronosporales	Peronosporales_fam_Incertae_sedis	Phytophthora	Phytophthora_infestans	oomycetes_P55_7_GPB1_Pi_48	7_GPB1_Pi_48	7_GPB1_Pi	5_dsRNA_Pi	0.45208
ASV8	Stramenopila	Oomycota	Oomycetes	Peronosporales	Peronosporales_fam_Incertae_sedis	Phytophthora	Phytophthora_infestans	oomycetes_P62_1_No_Treatment_Pi_72	1_NT_Pi_72	1_NT_Pi	1_ND_Pi	0.45208
ASV8	Stramenopila	Oomycota	Oomycetes	Peronosporales	Peronosporales_fam_Incertae_sedis	Phytophthora	Phytophthora_infestans	oomycetes_P67_5_Non_Specific_Pi_72	5_NSP_Pi_72	5_NSP_Pi	3_NSP_Pi	0.361664
ASV8	Stramenopila	Oomycota	Oomycetes	Peronosporales	Peronosporales_fam_Incertae_sedis	Phytophthora	Phytophthora_infestans	oomycetes_P56_7_GPB1_Pi_48	7_GPB1_Pi_48	7_GPB1_Pi	5_dsRNA_Pi	0.361664
ASV8	Stramenopila	Oomycota	Oomycetes	Peronosporales	Peronosporales_fam_Incertae_sedis	Phytophthora	Phytophthora_infestans	oomycetes_P74_9_Cut3_Pi_72	9_CUT3_Pi_72	9_CUT3_Pi	5_dsRNA_Pi	0.361664
ASV8	Stramenopila	Oomycota	Oomycetes	Peronosporales	Peronosporales_fam_Incertae_sedis	Phytophthora	Phytophthora_infestans	oomycetes_P50_3_Water_Pi_48	3_WT_Pi_48	3_WT_Pi	1_ND_Pi	0.271248
ASV8	Stramenopila	Oomycota	Oomycetes	Peronosporales	Peronosporales_fam_Incertae_sedis	Phytophthora	Phytophthora_infestans	oomycetes_P49_3_Water_Pi_48	3_WT_Pi_48	3_WT_Pi	1_ND_Pi	0.271248
ASV8	Stramenopila	Oomycota	Oomycetes	Peronosporales	Peronosporales_fam_Incertae_sedis	Phytophthora	Phytophthora_infestans	oomycetes_P63_1_No_Treatment_Pi_72	1_NT_Pi_72	1_NT_Pi	1_ND_Pi	0.271248
ASV8	Stramenopila	Oomycota	Oomycetes	Peronosporales	Peronosporales_fam_Incertae_sedis	Phytophthora	Phytophthora_infestans	oomycetes_P57_7_GPB1_Pi_48	7_GPB1_Pi_48	7_GPB1_Pi	5_dsRNA_Pi	0.180832
ASV8	Stramenopila	Oomycota	Oomycetes	Peronosporales	Peronosporales_fam_Incertae_sedis	Phytophthora	Phytophthora_infestans	oomycetes_P66_3_Water_Pi_72	3_WT_Pi_72	3_WT_Pi	1_ND_Pi	0.180832
ASV8	Stramenopila	Oomycota	Oomycetes	Peronosporales	Peronosporales_fam_Incertae_sedis	Phytophthora	Phytophthora_infestans	oomycetes_P73_9_Cut3_Pi_72	9_CUT3_Pi_72	9_CUT3_Pi	5_dsRNA_Pi	0.180832
ASV8	Stramenopila	Oomycota	Oomycetes	Peronosporales	Peronosporales_fam_Incertae_sedis	Phytophthora	Phytophthora_infestans	oomycetes_P70_7_GPB1_Pi_72	7_GPB1_Pi_72	7_GPB1_Pi	5_dsRNA_Pi	0.0904159
ASV8	Stramenopila	Oomycota	Oomycetes	Peronosporales	Peronosporales_fam_Incertae_sedis	Phytophthora	Phytophthora_infestans	oomycetes_P52_5_Non_Specific_Pi_48	5_NSP_Pi_48	5_NSP_Pi	3_NSP_Pi	0.0904159
ASV8	Stramenopila	Oomycota	Oomycetes	Peronosporales	Peronosporales_fam_Incertae_sedis	Phytophthora	Phytophthora_infestans	oomycetes_P51_3_Water_Pi_48	3_WT_Pi_48	3_WT_Pi	1_ND_Pi	0
ASV8	Stramenopila	Oomycota	Oomycetes	Peronosporales	Peronosporales_fam_Incertae_sedis	Phytophthora	Phytophthora_infestans	oomycetes_P61_1_No_Treatment_Pi_72	1_NT_Pi_72	1_NT_Pi	1_ND_Pi	0
ASV8	Stramenopila	Oomycota	Oomycetes	Peronosporales	Peronosporales_fam_Incertae_sedis	Phytophthora	Phytophthora_infestans	oomycetes_P71_7_GPB1_Pi_72	7_GPB1_Pi_72	7_GPB1_Pi	5_dsRNA_Pi	0
ASV8	Stramenopila	Oomycota	Oomycetes	Peronosporales	Peronosporales_fam_Incertae_sedis	Phytophthora	Phytophthora_infestans	oomycetes_P65_3_Water_Pi_72	3_WT_Pi_72	3_WT_Pi	1_ND_Pi	0
ASV8	Stramenopila	Oomycota	Oomycetes	Peronosporales	Peronosporales_fam_Incertae_sedis	Phytophthora	Phytophthora_infestans	oomycetes_P46_1_No_Treatment_Pi_48	1_NT_Pi_48	1_NT_Pi	1_ND_Pi	0
ASV8	Stramenopila	Oomycota	Oomycetes	Peronosporales	Peronosporales_fam_Incertae_sedis	Phytophthora	Phytophthora_infestans	oomycetes_P75_9_Cut3_Pi_72	9_CUT3_Pi_72	9_CUT3_Pi	5_dsRNA_Pi	0
ASV9	Stramenopila	Oomycota	Oomycetes	Peronosporales	Peronosporales_fam_Incertae_sedis	Phytophthora	Phytophthora_infestans	oomycetes_P70_7_GPB1_Pi_72	7_GPB1_Pi_72	7_GPB1_Pi	5_dsRNA_Pi	1.08499
ASV9	Stramenopila	Oomycota	Oomycetes	Peronosporales	Peronosporales_fam_Incertae_sedis	Phytophthora	Phytophthora_infestans	oomycetes_P73_9_Cut3_Pi_72	9_CUT3_Pi_72	9_CUT3_Pi	5_dsRNA_Pi	0.542495
ASV9	Stramenopila	Oomycota	Oomycetes	Peronosporales	Peronosporales_fam_Incertae_sedis	Phytophthora	Phytophthora_infestans	oomycetes_P52_5_Non_Specific_Pi_48	5_NSP_Pi_48	5_NSP_Pi	3_NSP_Pi	0.542495
ASV9	Stramenopila	Oomycota	Oomycetes	Peronosporales	Peronosporales_fam_Incertae_sedis	Phytophthora	Phytophthora_infestans	oomycetes_P46_1_No_Treatment_Pi_48	1_NT_Pi_48	1_NT_Pi	1_ND_Pi	0.45208
ASV9	Stramenopila	Oomycota	Oomycetes	Peronosporales	Peronosporales_fam_Incertae_sedis	Phytophthora	Phytophthora_infestans	oomycetes_P66_3_Water_Pi_72	3_WT_Pi_72	3_WT_Pi	1_ND_Pi	0.361664
ASV9	Stramenopila	Oomycota	Oomycetes	Peronosporales	Peronosporales_fam_Incertae_sedis	Phytophthora	Phytophthora_infestans	oomycetes_P53_5_Non_Specific_Pi_48	5_NSP_Pi_48	5_NSP_Pi	3_NSP_Pi	0.361664
ASV9	Stramenopila	Oomycota	Oomycetes	Peronosporales	Peronosporales_fam_Incertae_sedis	Phytophthora	Phytophthora_infestans	oomycetes_P68_5_Non_Specific_Pi_72	5_NSP_Pi_72	5_NSP_Pi	3_NSP_Pi	0.361664
ASV9	Stramenopila	Oomycota	Oomycetes	Peronosporales	Peronosporales_fam_Incertae_sedis	Phytophthora	Phytophthora_infestans	oomycetes_P74_9_Cut3_Pi_72	9_CUT3_Pi_72	9_CUT3_Pi	5_dsRNA_Pi	0.271248
ASV9	Stramenopila	Oomycota	Oomycetes	Peronosporales	Peronosporales_fam_Incertae_sedis	Phytophthora	Phytophthora_infestans	oomycetes_P69_5_Non_Specific_Pi_72	5_NSP_Pi_72	5_NSP_Pi	3_NSP_Pi	0.271248
ASV9	Stramenopila	Oomycota	Oomycetes	Peronosporales	Peronosporales_fam_Incertae_sedis	Phytophthora	Phytophthora_infestans	oomycetes_P54_5_Non_Specific_Pi_48	5_NSP_Pi_48	5_NSP_Pi	3_NSP_Pi	0.180832
ASV9	Stramenopila	Oomycota	Oomycetes	Peronosporales	Peronosporales_fam_Incertae_sedis	Phytophthora	Phytophthora_infestans	oomycetes_P60_9_Cut3_Pi_48	9_CUT3_Pi_48	9_CUT3_Pi	5_dsRNA_Pi	0.180832
ASV9	Stramenopila	Oomycota	Oomycetes	Peronosporales	Peronosporales_fam_Incertae_sedis	Phytophthora	Phytophthora_infestans	oomycetes_P58_9_Cut3_Pi_48	9_CUT3_Pi_48	9_CUT3_Pi	5_dsRNA_Pi	0.180832
ASV9	Stramenopila	Oomycota	Oomycetes	Peronosporales	Peronosporales_fam_Incertae_sedis	Phytophthora	Phytophthora_infestans	oomycetes_P55_7_GPB1_Pi_48	7_GPB1_Pi_48	7_GPB1_Pi	5_dsRNA_Pi	0.180832
ASV9	Stramenopila	Oomycota	Oomycetes	Peronosporales	Peronosporales_fam_Incertae_sedis	Phytophthora	Phytophthora_infestans	oomycetes_P62_1_No_Treatment_Pi_72	1_NT_Pi_72	1_NT_Pi	1_ND_Pi	0.180832
ASV9	Stramenopila	Oomycota	Oomycetes	Peronosporales	Peronosporales_fam_Incertae_sedis	Phytophthora	Phytophthora_infestans	oomycetes_P67_5_Non_Specific_Pi_72	5_NSP_Pi_72	5_NSP_Pi	3_NSP_Pi	0.180832
ASV9	Stramenopila	Oomycota	Oomycetes	Peronosporales	Peronosporales_fam_Incertae_sedis	Phytophthora	Phytophthora_infestans	oomycetes_P50_3_Water_Pi_48	3_WT_Pi_48	3_WT_Pi	1_ND_Pi	0.0904159
ASV9	Stramenopila	Oomycota	Oomycetes	Peronosporales	Peronosporales_fam_Incertae_sedis	Phytophthora	Phytophthora_infestans	oomycetes_P61_1_No_Treatment_Pi_72	1_NT_Pi_72	1_NT_Pi	1_ND_Pi	0
ASV9	Stramenopila	Oomycota	Oomycetes	Peronosporales	Peronosporales_fam_Incertae_sedis	Phytophthora	Phytophthora_infestans	oomycetes_P51_3_Water_Pi_48	3_WT_Pi_48	3_WT_Pi	1_ND_Pi	0
ASV9	Stramenopila	Oomycota	Oomycetes	Peronosporales	Peronosporales_fam_Incertae_sedis	Phytophthora	Phytophthora_infestans	oomycetes_P49_3_Water_Pi_48	3_WT_Pi_48	3_WT_Pi	1_ND_Pi	0
ASV9	Stramenopila	Oomycota	Oomycetes	Peronosporales	Peronosporales_fam_Incertae_sedis	Phytophthora	Phytophthora_infestans	oomycetes_P57_7_GPB1_Pi_48	7_GPB1_Pi_48	7_GPB1_Pi	5_dsRNA_Pi	0
ASV9	Stramenopila	Oomycota	Oomycetes	Peronosporales	Peronosporales_fam_Incertae_sedis	Phytophthora	Phytophthora_infestans	oomycetes_P65_3_Water_Pi_72	3_WT_Pi_72	3_WT_Pi	1_ND_Pi	0
ASV9	Stramenopila	Oomycota	Oomycetes	Peronosporales	Peronosporales_fam_Incertae_sedis	Phytophthora	Phytophthora_infestans	oomycetes_P59_9_Cut3_Pi_48	9_CUT3_Pi_48	9_CUT3_Pi	5_dsRNA_Pi	0
ASV9	Stramenopila	Oomycota	Oomycetes	Peronosporales	Peronosporales_fam_Incertae_sedis	Phytophthora	Phytophthora_infestans	oomycetes_P47_1_No_Treatment_Pi_48	1_NT_Pi_48	1_NT_Pi	1_ND_Pi	0
ASV9	Stramenopila	Oomycota	Oomycetes	Peronosporales	Peronosporales_fam_Incertae_sedis	Phytophthora	Phytophthora_infestans	oomycetes_P56_7_GPB1_Pi_48	7_GPB1_Pi_48	7_GPB1_Pi	5_dsRNA_Pi	0
ASV9	Stramenopila	Oomycota	Oomycetes	Peronosporales	Peronosporales_fam_Incertae_sedis	Phytophthora	Phytophthora_infestans	oomycetes_P48_1_No_Treatment_Pi_48	1_NT_Pi_48	1_NT_Pi	1_ND_Pi	0
ASV9	Stramenopila	Oomycota	Oomycetes	Peronosporales	Peronosporales_fam_Incertae_sedis	Phytophthora	Phytophthora_infestans	oomycetes_P63_1_No_Treatment_Pi_72	1_NT_Pi_72	1_NT_Pi	1_ND_Pi	0
ASV9	Stramenopila	Oomycota	Oomycetes	Peronosporales	Peronosporales_fam_Incertae_sedis	Phytophthora	Phytophthora_infestans	oomycetes_P75_9_Cut3_Pi_72	9_CUT3_Pi_72	9_CUT3_Pi	5_dsRNA_Pi	0
ASV9	Stramenopila	Oomycota	Oomycetes	Peronosporales	Peronosporales_fam_Incertae_sedis	Phytophthora	Phytophthora_infestans	oomycetes_P71_7_GPB1_Pi_72	7_GPB1_Pi_72	7_GPB1_Pi	5_dsRNA_Pi	0

## Sheet: phylum_tp
AsvId	Phylum	Sample	Abundance
ASV1	Oomycota	1_NT_Pi_48	100
ASV1	Oomycota	1_NT_Pi_72	100
ASV1	Oomycota	3_WT_Pi_48	100
ASV1	Oomycota	3_WT_Pi_72	100
ASV1	Oomycota	5_NSP_Pi_48	100
ASV1	Oomycota	5_NSP_Pi_72	100
ASV1	Oomycota	7_GPB1_Pi_48	100
ASV1	Oomycota	7_GPB1_Pi_72	100
ASV1	Oomycota	9_CUT3_Pi_48	100
ASV1	Oomycota	9_CUT3_Pi_72	100

## Sheet: phylum_tr
AsvId	Phylum	Sample	Abundance
ASV1	Oomycota	1_NT_Pi	100
ASV1	Oomycota	3_WT_Pi	100
ASV1	Oomycota	5_NSP_Pi	100
ASV1	Oomycota	7_GPB1_Pi	100
ASV1	Oomycota	9_CUT3_Pi	100

## Sheet: phylum_tg
AsvId	Phylum	Sample	Abundance
ASV1	Oomycota	1_ND_Pi	100
ASV1	Oomycota	3_NSP_Pi	100
ASV1	Oomycota	5_dsRNA_Pi	100

## Sheet: genus_tp
AsvId	Genus	Sample	Abundance
ASV1	Phytophthora	1_NT_Pi_48	100
ASV1	Phytophthora	1_NT_Pi_72	100
ASV1	Phytophthora	3_WT_Pi_72	100
ASV1	Phytophthora	5_NSP_Pi_48	100
ASV1	Phytophthora	5_NSP_Pi_72	100
ASV1	Phytophthora	7_GPB1_Pi_48	100
ASV1	Phytophthora	9_CUT3_Pi_48	100
ASV1	Phytophthora	9_CUT3_Pi_72	100
ASV1	Phytophthora	3_WT_Pi_48	99.5699
ASV1	Phytophthora	7_GPB1_Pi_72	98.8447
ASV30	Pythium	7_GPB1_Pi_72	1.15527
ASV30	Pythium	3_WT_Pi_48	0.430108
ASV30	Pythium	1_NT_Pi_48	0
ASV30	Pythium	1_NT_Pi_72	0
ASV30	Pythium	3_WT_Pi_72	0
ASV30	Pythium	5_NSP_Pi_48	0
ASV30	Pythium	5_NSP_Pi_72	0
ASV30	Pythium	7_GPB1_Pi_48	0
ASV30	Pythium	9_CUT3_Pi_48	0
ASV30	Pythium	9_CUT3_Pi_72	0

## Sheet: genus_tr
AsvId	Genus	Sample	Abundance
ASV1	Phytophthora	1_NT_Pi	100
ASV1	Phytophthora	5_NSP_Pi	100
ASV1	Phytophthora	9_CUT3_Pi	100
ASV1	Phytophthora	3_WT_Pi	99.7419
ASV1	Phytophthora	7_GPB1_Pi	99.5379
ASV30	Pythium	7_GPB1_Pi	0.462107
ASV30	Pythium	3_WT_Pi	0.258065
ASV30	Pythium	1_NT_Pi	0
ASV30	Pythium	5_NSP_Pi	0
ASV30	Pythium	9_CUT3_Pi	0

## Sheet: genus_tg
AsvId	Genus	Sample	Abundance
ASV1	Phytophthora	3_NSP_Pi	100
ASV1	Phytophthora	1_ND_Pi	99.8827
ASV1	Phytophthora	5_dsRNA_Pi	99.79
ASV30	Pythium	5_dsRNA_Pi	0.210049
ASV30	Pythium	1_ND_Pi	0.117302
ASV30	Pythium	3_NSP_Pi	0

## Sheet: species_tp
AsvId	Species	Sample	Abundance
ASV1	Phytophthora_infestans	1_NT_Pi_48	100
ASV1	Phytophthora_infestans	1_NT_Pi_72	100
ASV1	Phytophthora_infestans	5_NSP_Pi_48	100
ASV1	Phytophthora_infestans	3_WT_Pi_72	100
ASV1	Phytophthora_infestans	5_NSP_Pi_72	100
ASV1	Phytophthora_infestans	9_CUT3_Pi_48	100
ASV1	Phytophthora_infestans	7_GPB1_Pi_48	100
ASV1	Phytophthora_infestans	9_CUT3_Pi_72	100
ASV1	Phytophthora_infestans	3_WT_Pi_48	99.5699
ASV1	Phytophthora_infestans	7_GPB1_Pi_72	98.7995
ASV30	Pythium_sp	7_GPB1_Pi_72	1.15527
ASV30	Pythium_sp	3_WT_Pi_48	0.430108
ASV30	Pythium_sp	1_NT_Pi_48	0
ASV30	Pythium_sp	3_WT_Pi_72	0
ASV30	Pythium_sp	1_NT_Pi_72	0
ASV30	Pythium_sp	5_NSP_Pi_48	0
ASV30	Pythium_sp	7_GPB1_Pi_48	0
ASV30	Pythium_sp	5_NSP_Pi_72	0
ASV30	Pythium_sp	9_CUT3_Pi_48	0
ASV30	Pythium_sp	9_CUT3_Pi_72	0
ASV33	Phytophthora_mirabilis	7_GPB1_Pi_72	0.045208
ASV33	Phytophthora_mirabilis	1_NT_Pi_48	0
ASV33	Phytophthora_mirabilis	3_WT_Pi_72	0
ASV33	Phytophthora_mirabilis	1_NT_Pi_72	0
ASV33	Phytophthora_mirabilis	5_NSP_Pi_48	0
ASV33	Phytophthora_mirabilis	3_WT_Pi_48	0
ASV33	Phytophthora_mirabilis	5_NSP_Pi_72	0
ASV33	Phytophthora_mirabilis	9_CUT3_Pi_48	0
ASV33	Phytophthora_mirabilis	7_GPB1_Pi_48	0
ASV33	Phytophthora_mirabilis	9_CUT3_Pi_72	0

## Sheet: species_tr
AsvId	Species	Sample	Abundance
ASV1	Phytophthora_infestans	1_NT_Pi	100
ASV1	Phytophthora_infestans	5_NSP_Pi	100
ASV1	Phytophthora_infestans	9_CUT3_Pi	100
ASV1	Phytophthora_infestans	3_WT_Pi	99.7419
ASV1	Phytophthora_infestans	7_GPB1_Pi	99.5198
ASV30	Pythium_sp	7_GPB1_Pi	0.462107
ASV30	Pythium_sp	3_WT_Pi	0.258065
ASV30	Pythium_sp	1_NT_Pi	0
ASV30	Pythium_sp	5_NSP_Pi	0
ASV30	Pythium_sp	9_CUT3_Pi	0
ASV33	Phytophthora_mirabilis	7_GPB1_Pi	0.0180832
ASV33	Phytophthora_mirabilis	1_NT_Pi	0
ASV33	Phytophthora_mirabilis	5_NSP_Pi	0
ASV33	Phytophthora_mirabilis	3_WT_Pi	0
ASV33	Phytophthora_mirabilis	9_CUT3_Pi	0

## Sheet: species_tg
AsvId	Species	Sample	Abundance
ASV1	Phytophthora_infestans	3_NSP_Pi	100
ASV1	Phytophthora_infestans	1_ND_Pi	99.8827
ASV1	Phytophthora_infestans	5_dsRNA_Pi	99.7817
ASV30	Pythium_sp	5_dsRNA_Pi	0.210049
ASV30	Pythium_sp	1_ND_Pi	0.117302
ASV30	Pythium_sp	3_NSP_Pi	0
ASV33	Phytophthora_mirabilis	5_dsRNA_Pi	0.00821963
ASV33	Phytophthora_mirabilis	1_ND_Pi	0
ASV33	Phytophthora_mirabilis	3_NSP_Pi	0
