# Supplementary material for: Phyllosphere microbiome responses to spray-induced gene silencing targeting Phytophthora infestans in potato
Source: NPJ Biofilms Microbiomes. 2026 Jun 15;12:118. doi: 10.1038/s41522-026-01040-5 (PMC13270030; doi:10.1038/s41522-026-01040-5)
Supplement: Supplementary file 12 — Supplementary data S11 [file 41522_2026_1040_MOESM12_ESM.xlsx]

## Sheet: bac_nd_topology
Table S12 | Bacterial and fungal co-occurrence network topology for no-dsRNA (ND) and dsRNA treated group. Keystone species analysis (ZiPi) of same group.
Taxon	e.count	size	v.count	order	betweeness.centrality	closeness.centrality	node.transitivity	node.degree	node.degree.mean	node.degree.norm	mean.distance	hub.score	fgc.modularity	wtc.modularity	vector	value	options.bmat	options.n	options.which	options.nev	options.tol	options.ncv	options.ldv	options.ishift	options.maxiter	options.nb	options.mode	options.start	options.sigma	options.sigmai	options.info	options.iter	options.nconv	options.numop	options.numopb	options.numreo
ASV1193:g__ Turicella	691	691	240	240	315.814	0.00115607	0.133333	6	5.75833	0.0239931	4.03443	0.000215621	0.618598	0.600913	0.000215621	15.976	I	240	LA	1	0	0	0	1	3000	1	1	1	0	0	0	2	1	30	0	20
ASV961:g__ TK10	691	691	240	240	228.883	0.000926784	0	3	5.75833	0.0239931	4.03443	1.45478e-05	0.618598	0.600913	1.45478e-05	15.976	I	240	LA	1	0	0	0	1	3000	1	1	1	0	0	0	2	1	30	0	20
ASV701:g__ Arachidicoccus	691	691	240	240	4999.17	0.00135501	0.0973987	58	5.75833	0.0239931	4.03443	1	0.618598	0.600913	1	15.976	I	240	LA	1	0	0	0	1	3000	1	1	1	0	0	0	2	1	30	0	20
ASV1478:g__ Actinospica	691	691	240	240	29.6232	0.000834725	0.5	5	5.75833	0.0239931	4.03443	3.45756e-05	0.618598	0.600913	3.45756e-05	15.976	I	240	LA	1	0	0	0	1	3000	1	1	1	0	0	0	2	1	30	0	20
ASV1388:g__ Christensenellaceae_R-7_group	691	691	240	240	26.7354	0.00084246	0.333333	3	5.75833	0.0239931	4.03443	7.85223e-06	0.618598	0.600913	7.85223e-06	15.976	I	240	LA	1	0	0	0	1	3000	1	1	1	0	0	0	2	1	30	0	20
ASV72:g__ Novosphingobium	691	691	240	240	204.337	0.00109529	0.1	5	5.75833	0.0239931	4.03443	0.000414647	0.618598	0.600913	0.000414647	15.976	I	240	LA	1	0	0	0	1	3000	1	1	1	0	0	0	2	1	30	0	20
ASV28:g__ Bacillus	691	691	240	240	739.647	0.00120337	0.2	10	5.75833	0.0239931	4.03443	0.000328524	0.618598	0.600913	0.000328524	15.976	I	240	LA	1	0	0	0	1	3000	1	1	1	0	0	0	2	1	30	0	20
ASV147:g__ Stenotrophomonas	691	691	240	240	161.944	0.00110497	0.2	5	5.75833	0.0239931	4.03443	0.000373411	0.618598	0.600913	0.000373411	15.976	I	240	LA	1	0	0	0	1	3000	1	1	1	0	0	0	2	1	30	0	20
ASV340:g__ Haemophilus	691	691	240	240	67.4038	0.000985222	0	2	5.75833	0.0239931	4.03443	6.91434e-05	0.618598	0.600913	6.91434e-05	15.976	I	240	LA	1	0	0	0	1	3000	1	1	1	0	0	0	2	1	30	0	20
ASV659:g__ R7C24	691	691	240	240	2814.19	0.00130548	0.104545	56	5.75833	0.0239931	4.03443	0.992532	0.618598	0.600913	0.992532	15.976	I	240	LA	1	0	0	0	1	3000	1	1	1	0	0	0	2	1	30	0	20
ASV129:g__ Rhizobium	691	691	240	240	172.566	0.00109051	0.2	5	5.75833	0.0239931	4.03443	0.00107567	0.618598	0.600913	0.00107567	15.976	I	240	LA	1	0	0	0	1	3000	1	1	1	0	0	0	2	1	30	0	20
ASV138:g__ Tumebacillus	691	691	240	240	2540.85	0.0012987	0.107071	55	5.75833	0.0239931	4.03443	0.98419	0.618598	0.600913	0.98419	15.976	I	240	LA	1	0	0	0	1	3000	1	1	1	0	0	0	2	1	30	0	20
ASV470:g__ Hyphomicrobium	691	691	240	240	125.047	0.00108578	0.333333	4	5.75833	0.0239931	4.03443	0.000306915	0.618598	0.600913	0.000306915	15.976	I	240	LA	1	0	0	0	1	3000	1	1	1	0	0	0	2	1	30	0	20
ASV937:g__ Latilactobacillus	691	691	240	240	306.2	0.0010846	0.11103	53	5.75833	0.0239931	4.03443	0.959214	0.618598	0.600913	0.959214	15.976	I	240	LA	1	0	0	0	1	3000	1	1	1	0	0	0	2	1	30	0	20
ASV602:g__ Reyranella	691	691	240	240	554.87	0.00111607	0	3	5.75833	0.0239931	4.03443	0.000982266	0.618598	0.600913	0.000982266	15.976	I	240	LA	1	0	0	0	1	3000	1	1	1	0	0	0	2	1	30	0	20
ASV1031:g__ Terrimonas	691	691	240	240	0	0.00102987	1	4	5.75833	0.0239931	4.03443	0.246365	0.618598	0.600913	0.246365	15.976	I	240	LA	1	0	0	0	1	3000	1	1	1	0	0	0	2	1	30	0	20
ASV764:g__ Siphonobacter	691	691	240	240	0	0.00102987	1	4	5.75833	0.0239931	4.03443	0.246365	0.618598	0.600913	0.246365	15.976	I	240	LA	1	0	0	0	1	3000	1	1	1	0	0	0	2	1	30	0	20
ASV1010:g__ Clostridium_sensu_strict1	691	691	240	240	0	0.00102987	1	4	5.75833	0.0239931	4.03443	0.246365	0.618598	0.600913	0.246365	15.976	I	240	LA	1	0	0	0	1	3000	1	1	1	0	0	0	2	1	30	0	20
ASV153:g__ Granulicatella	691	691	240	240	107.413	0.00106838	0.333333	4	5.75833	0.0239931	4.03443	0.000180857	0.618598	0.600913	0.000180857	15.976	I	240	LA	1	0	0	0	1	3000	1	1	1	0	0	0	2	1	30	0	20
ASV1155:g__ Edaphobaculum	691	691	240	240	598.493	0.00107296	0	6	5.75833	0.0239931	4.03443	0.000106406	0.618598	0.600913	0.000106406	15.976	I	240	LA	1	0	0	0	1	3000	1	1	1	0	0	0	2	1	30	0	20
ASV1081:g__ Neochlamydia	691	691	240	240	0	0.00102987	1	4	5.75833	0.0239931	4.03443	0.246365	0.618598	0.600913	0.246365	15.976	I	240	LA	1	0	0	0	1	3000	1	1	1	0	0	0	2	1	30	0	20
ASV607:g__ Moraxella	691	691	240	240	0	0.00102987	1	4	5.75833	0.0239931	4.03443	0.246365	0.618598	0.600913	0.246365	15.976	I	240	LA	1	0	0	0	1	3000	1	1	1	0	0	0	2	1	30	0	20
ASV2326:g__ Mesorhizobium	691	691	240	240	630.468	0.00111607	0.214286	8	5.75833	0.0239931	4.03443	0.000120773	0.618598	0.600913	0.000120773	15.976	I	240	LA	1	0	0	0	1	3000	1	1	1	0	0	0	2	1	30	0	20
ASV500:g__ Phenylobacterium	691	691	240	240	469.346	0.0011236	0.2	6	5.75833	0.0239931	4.03443	0.000261509	0.618598	0.600913	0.000261509	15.976	I	240	LA	1	0	0	0	1	3000	1	1	1	0	0	0	2	1	30	0	20
ASV93:g__ env.OPS_17	691	691	240	240	25.91	0.00101317	0.666667	4	5.75833	0.0239931	4.03443	0.000389866	0.618598	0.600913	0.000389866	15.976	I	240	LA	1	0	0	0	1	3000	1	1	1	0	0	0	2	1	30	0	20
ASV190:g__ Sphingobium	691	691	240	240	225.927	0.00105374	0.1	5	5.75833	0.0239931	4.03443	0.000111124	0.618598	0.600913	0.000111124	15.976	I	240	LA	1	0	0	0	1	3000	1	1	1	0	0	0	2	1	30	0	20
ASV210:g__ Methylophilus	691	691	240	240	666	0.0011534	0.0666667	6	5.75833	0.0239931	4.03443	0.00418175	0.618598	0.600913	0.00418175	15.976	I	240	LA	1	0	0	0	1	3000	1	1	1	0	0	0	2	1	30	0	20
ASV1068:g__ Motilibacter	691	691	240	240	17.3062	0.00090009	0.8	5	5.75833	0.0239931	4.03443	0.000101131	0.618598	0.600913	0.000101131	15.976	I	240	LA	1	0	0	0	1	3000	1	1	1	0	0	0	2	1	30	0	20
ASV461:g__ Hirschia	691	691	240	240	39.4813	0.00100402	0.333333	3	5.75833	0.0239931	4.03443	0.000287995	0.618598	0.600913	0.000287995	15.976	I	240	LA	1	0	0	0	1	3000	1	1	1	0	0	0	2	1	30	0	20
ASV2674:g__ uncultured4	691	691	240	240	0	0.00102987	1	4	5.75833	0.0239931	4.03443	0.246365	0.618598	0.600913	0.246365	15.976	I	240	LA	1	0	0	0	1	3000	1	1	1	0	0	0	2	1	30	0	20
ASV1582:g__ uncultured5	691	691	240	240	0	0.00102987	1	4	5.75833	0.0239931	4.03443	0.246365	0.618598	0.600913	0.246365	15.976	I	240	LA	1	0	0	0	1	3000	1	1	1	0	0	0	2	1	30	0	20
ASV536:g__ Micropepsis	691	691	240	240	236.75	0.000812348	0	3	5.75833	0.0239931	4.03443	5.23747e-06	0.618598	0.600913	5.23747e-06	15.976	I	240	LA	1	0	0	0	1	3000	1	1	1	0	0	0	2	1	30	0	20
ASV407:g__ Sphingopyxis	691	691	240	240	70.6042	0.000987167	0	3	5.75833	0.0239931	4.03443	4.47031e-05	0.618598	0.600913	4.47031e-05	15.976	I	240	LA	1	0	0	0	1	3000	1	1	1	0	0	0	2	1	30	0	20
ASV1645:g__ Haliangium	691	691	240	240	206.367	0.00100806	0.1	5	5.75833	0.0239931	4.03443	0.000158089	0.618598	0.600913	0.000158089	15.976	I	240	LA	1	0	0	0	1	3000	1	1	1	0	0	0	2	1	30	0	20
ASV166:g__ Frigoribacterium	691	691	240	240	554.191	0.00102987	0.2	5	5.75833	0.0239931	4.03443	0.00104926	0.618598	0.600913	0.00104926	15.976	I	240	LA	1	0	0	0	1	3000	1	1	1	0	0	0	2	1	30	0	20
ASV3:g__ Sphingomonas	691	691	240	240	6618.12	0.00146628	0.166667	13	5.75833	0.0239931	4.03443	0.235299	0.618598	0.600913	0.235299	15.976	I	240	LA	1	0	0	0	1	3000	1	1	1	0	0	0	2	1	30	0	20
ASV22:g__ Alkanindiges	691	691	240	240	53.7458	0.0010661	0	3	5.75833	0.0239931	4.03443	0.000126874	0.618598	0.600913	0.000126874	15.976	I	240	LA	1	0	0	0	1	3000	1	1	1	0	0	0	2	1	30	0	20
ASV502:g__ Jatrophihabitans	691	691	240	240	529.338	0.00115473	0.142857	8	5.75833	0.0239931	4.03443	0.000342217	0.618598	0.600913	0.000342217	15.976	I	240	LA	1	0	0	0	1	3000	1	1	1	0	0	0	2	1	30	0	20
ASV765:g__ A0839	691	691	240	240	21.7157	0.00118765	0.9	5	5.75833	0.0239931	4.03443	0.261093	0.618598	0.600913	0.261093	15.976	I	240	LA	1	0	0	0	1	3000	1	1	1	0	0	0	2	1	30	0	20
ASV983:g__ Leptotrichia	691	691	240	240	528.776	0.00123916	0.166667	4	5.75833	0.0239931	4.03443	0.0128894	0.618598	0.600913	0.0128894	15.976	I	240	LA	1	0	0	0	1	3000	1	1	1	0	0	0	2	1	30	0	20
ASV251:g__ Phaeodactylibacter	691	691	240	240	21.7157	0.00118765	0.9	5	5.75833	0.0239931	4.03443	0.261093	0.618598	0.600913	0.261093	15.976	I	240	LA	1	0	0	0	1	3000	1	1	1	0	0	0	2	1	30	0	20
ASV361:g__ Amnibacterium	691	691	240	240	0	0.00102987	1	4	5.75833	0.0239931	4.03443	0.246365	0.618598	0.600913	0.246365	15.976	I	240	LA	1	0	0	0	1	3000	1	1	1	0	0	0	2	1	30	0	20
ASV590:g__ 0319-6G20	691	691	240	240	117.885	0.00112233	0.333333	3	5.75833	0.0239931	4.03443	0.00113503	0.618598	0.600913	0.00113503	15.976	I	240	LA	1	0	0	0	1	3000	1	1	1	0	0	0	2	1	30	0	20
ASV638:g__ Shinella	691	691	240	240	108.488	0.00093633	0	3	5.75833	0.0239931	4.03443	2.55701e-05	0.618598	0.600913	2.55701e-05	15.976	I	240	LA	1	0	0	0	1	3000	1	1	1	0	0	0	2	1	30	0	20
ASV816:g__ S085	691	691	240	240	0	0.00102987	1	4	5.75833	0.0239931	4.03443	0.246365	0.618598	0.600913	0.246365	15.976	I	240	LA	1	0	0	0	1	3000	1	1	1	0	0	0	2	1	30	0	20
ASV365:g__ Acidothermus	691	691	240	240	198.514	0.0010142	0.166667	4	5.75833	0.0239931	4.03443	5.8591e-05	0.618598	0.600913	5.8591e-05	15.976	I	240	LA	1	0	0	0	1	3000	1	1	1	0	0	0	2	1	30	0	20
ASV623:g__ uncultured9	691	691	240	240	116.748	0.00104712	0.333333	3	5.75833	0.0239931	4.03443	0.00430141	0.618598	0.600913	0.00430141	15.976	I	240	LA	1	0	0	0	1	3000	1	1	1	0	0	0	2	1	30	0	20
ASV40:g__ Klenkia	691	691	240	240	453.934	0.00107181	0.0952381	7	5.75833	0.0239931	4.03443	4.75112e-05	0.618598	0.600913	4.75112e-05	15.976	I	240	LA	1	0	0	0	1	3000	1	1	1	0	0	0	2	1	30	0	20
ASV181:g__ Deinococcus	691	691	240	240	225.393	0.00105932	0.1	5	5.75833	0.0239931	4.03443	0.000176689	0.618598	0.600913	0.000176689	15.976	I	240	LA	1	0	0	0	1	3000	1	1	1	0	0	0	2	1	30	0	20
ASV1709:g__ Alicyclobacillus	691	691	240	240	0	0.00102987	1	4	5.75833	0.0239931	4.03443	0.246365	0.618598	0.600913	0.246365	15.976	I	240	LA	1	0	0	0	1	3000	1	1	1	0	0	0	2	1	30	0	20
ASV216:g__ uncultured10	691	691	240	240	656.799	0.00116414	0.142857	8	5.75833	0.0239931	4.03443	0.000366909	0.618598	0.600913	0.000366909	15.976	I	240	LA	1	0	0	0	1	3000	1	1	1	0	0	0	2	1	30	0	20
ASV650:g__ Patulibacter	691	691	240	240	180.299	0.000846024	0.5	4	5.75833	0.0239931	4.03443	5.78931e-06	0.618598	0.600913	5.78931e-06	15.976	I	240	LA	1	0	0	0	1	3000	1	1	1	0	0	0	2	1	30	0	20
ASV1058:g__ Bifidobacterium	691	691	240	240	80.1892	0.00104932	0.333333	4	5.75833	0.0239931	4.03443	0.000193389	0.618598	0.600913	0.000193389	15.976	I	240	LA	1	0	0	0	1	3000	1	1	1	0	0	0	2	1	30	0	20
ASV1799:g__ BIrii41	691	691	240	240	0	0.00102987	1	4	5.75833	0.0239931	4.03443	0.246365	0.618598	0.600913	0.246365	15.976	I	240	LA	1	0	0	0	1	3000	1	1	1	0	0	0	2	1	30	0	20
ASV29:g__ Brevundimonas	691	691	240	240	554.971	0.00117786	0.0714286	8	5.75833	0.0239931	4.03443	0.000192986	0.618598	0.600913	0.000192986	15.976	I	240	LA	1	0	0	0	1	3000	1	1	1	0	0	0	2	1	30	0	20
ASV136:g__ P3OB-42	691	691	240	240	940.889	0.000923361	0.380952	7	5.75833	0.0239931	4.03443	1.06711e-05	0.618598	0.600913	1.06711e-05	15.976	I	240	LA	1	0	0	0	1	3000	1	1	1	0	0	0	2	1	30	0	20
ASV12:g__ Chryseobacterium	691	691	240	240	71.1671	0.00111359	0	4	5.75833	0.0239931	4.03443	0.000137638	0.618598	0.600913	0.000137638	15.976	I	240	LA	1	0	0	0	1	3000	1	1	1	0	0	0	2	1	30	0	20
ASV903:g__ Chitinophaga	691	691	240	240	55.7864	0.000775194	0.333333	3	5.75833	0.0239931	4.03443	8.49514e-07	0.618598	0.600913	8.49514e-07	15.976	I	240	LA	1	0	0	0	1	3000	1	1	1	0	0	0	2	1	30	0	20
ASV300:g__ Bosea	691	691	240	240	280.533	0.0010101	0.166667	4	5.75833	0.0239931	4.03443	4.15068e-05	0.618598	0.600913	4.15068e-05	15.976	I	240	LA	1	0	0	0	1	3000	1	1	1	0	0	0	2	1	30	0	20
ASV53:g__ Paracoccus	691	691	240	240	57.2799	0.00099108	0.166667	4	5.75833	0.0239931	4.03443	0.000173438	0.618598	0.600913	0.000173438	15.976	I	240	LA	1	0	0	0	1	3000	1	1	1	0	0	0	2	1	30	0	20
ASV18:g__ Cutibacterium	691	691	240	240	446.241	0.00121803	0.1	5	5.75833	0.0239931	4.03443	0.00124681	0.618598	0.600913	0.00124681	15.976	I	240	LA	1	0	0	0	1	3000	1	1	1	0	0	0	2	1	30	0	20
ASV78:g__ Corynebacterium	691	691	240	240	269.61	0.00115473	0.3	5	5.75833	0.0239931	4.03443	0.00125085	0.618598	0.600913	0.00125085	15.976	I	240	LA	1	0	0	0	1	3000	1	1	1	0	0	0	2	1	30	0	20
ASV402:g__ Rothia	691	691	240	240	386.432	0.00121507	0.133333	6	5.75833	0.0239931	4.03443	0.000428305	0.618598	0.600913	0.000428305	15.976	I	240	LA	1	0	0	0	1	3000	1	1	1	0	0	0	2	1	30	0	20
ASV226:g__ Terrabacter	691	691	240	240	116.061	0.00112233	0.333333	4	5.75833	0.0239931	4.03443	0.000985985	0.618598	0.600913	0.000985985	15.976	I	240	LA	1	0	0	0	1	3000	1	1	1	0	0	0	2	1	30	0	20
ASV263:g__ Enhydrobacter	691	691	240	240	531.436	0.00112994	0.2	6	5.75833	0.0239931	4.03443	0.000337906	0.618598	0.600913	0.000337906	15.976	I	240	LA	1	0	0	0	1	3000	1	1	1	0	0	0	2	1	30	0	20
ASV1140:g__ Murdochiella	691	691	240	240	0	0.00102987	1	4	5.75833	0.0239931	4.03443	0.246365	0.618598	0.600913	0.246365	15.976	I	240	LA	1	0	0	0	1	3000	1	1	1	0	0	0	2	1	30	0	20
ASV1136:g__ Skermanella	691	691	240	240	16.5455	0.000898473	0.333333	3	5.75833	0.0239931	4.03443	2.62764e-05	0.618598	0.600913	2.62764e-05	15.976	I	240	LA	1	0	0	0	1	3000	1	1	1	0	0	0	2	1	30	0	20
ASV57:g__ Janibacter	691	691	240	240	608.964	0.00123457	0.3	5	5.75833	0.0239931	4.03443	0.0122477	0.618598	0.600913	0.0122477	15.976	I	240	LA	1	0	0	0	1	3000	1	1	1	0	0	0	2	1	30	0	20
ASV182:g__ Longimicrobiaceae	691	691	240	240	130.021	0.00102564	0.3	5	5.75833	0.0239931	4.03443	8.91942e-05	0.618598	0.600913	8.91942e-05	15.976	I	240	LA	1	0	0	0	1	3000	1	1	1	0	0	0	2	1	30	0	20
ASV766:g__ Dokdonella	691	691	240	240	353.171	0.00103199	0.2	5	5.75833	0.0239931	4.03443	6.45298e-05	0.618598	0.600913	6.45298e-05	15.976	I	240	LA	1	0	0	0	1	3000	1	1	1	0	0	0	2	1	30	0	20
ASV46:g__ Dyadobacter	691	691	240	240	918.941	0.00131926	0.0833333	9	5.75833	0.0239931	4.03443	0.0021605	0.618598	0.600913	0.0021605	15.976	I	240	LA	1	0	0	0	1	3000	1	1	1	0	0	0	2	1	30	0	20
ASV690:g__ Caulobacter	691	691	240	240	1925.2	0.00125	0.030303	12	5.75833	0.0239931	4.03443	0.000366468	0.618598	0.600913	0.000366468	15.976	I	240	LA	1	0	0	0	1	3000	1	1	1	0	0	0	2	1	30	0	20
ASV109:g__ Pigmentiphaga	691	691	240	240	192.769	0.00111359	0.2	5	5.75833	0.0239931	4.03443	0.00118005	0.618598	0.600913	0.00118005	15.976	I	240	LA	1	0	0	0	1	3000	1	1	1	0	0	0	2	1	30	0	20
ASV52:g__ Friedmanniella	691	691	240	240	380.038	0.0011976	0.190476	7	5.75833	0.0239931	4.03443	0.00162888	0.618598	0.600913	0.00162888	15.976	I	240	LA	1	0	0	0	1	3000	1	1	1	0	0	0	2	1	30	0	20
ASV243:g__ Actinobacillus	691	691	240	240	0	0.00102987	1	4	5.75833	0.0239931	4.03443	0.246365	0.618598	0.600913	0.246365	15.976	I	240	LA	1	0	0	0	1	3000	1	1	1	0	0	0	2	1	30	0	20
ASV175:g__ Comamonas	691	691	240	240	0	0.00102987	1	4	5.75833	0.0239931	4.03443	0.246365	0.618598	0.600913	0.246365	15.976	I	240	LA	1	0	0	0	1	3000	1	1	1	0	0	0	2	1	30	0	20
ASV227:g__ Azohydromonas	691	691	240	240	52.3551	0.000993049	0	2	5.75833	0.0239931	4.03443	0.000808356	0.618598	0.600913	0.000808356	15.976	I	240	LA	1	0	0	0	1	3000	1	1	1	0	0	0	2	1	30	0	20
ASV541:g__ Sphaerotilus	691	691	240	240	567.699	0.00102881	0.277778	9	5.75833	0.0239931	4.03443	0.0011377	0.618598	0.600913	0.0011377	15.976	I	240	LA	1	0	0	0	1	3000	1	1	1	0	0	0	2	1	30	0	20
ASV925:g__ Leifsonia	691	691	240	240	0	0.000759878	1	4	5.75833	0.0239931	4.03443	8.22374e-07	0.618598	0.600913	8.22374e-07	15.976	I	240	LA	1	0	0	0	1	3000	1	1	1	0	0	0	2	1	30	0	20
ASV2480:g__ Anaerococcus	691	691	240	240	25.91	0.00101317	0.666667	4	5.75833	0.0239931	4.03443	0.000389866	0.618598	0.600913	0.000389866	15.976	I	240	LA	1	0	0	0	1	3000	1	1	1	0	0	0	2	1	30	0	20
ASV767:g__ uncultured16	691	691	240	240	36.0805	0.00088574	0.333333	3	5.75833	0.0239931	4.03443	0.000218988	0.618598	0.600913	0.000218988	15.976	I	240	LA	1	0	0	0	1	3000	1	1	1	0	0	0	2	1	30	0	20
ASV660:g__ Microbacteriaceae	691	691	240	240	0	0.00102987	1	4	5.75833	0.0239931	4.03443	0.246365	0.618598	0.600913	0.246365	15.976	I	240	LA	1	0	0	0	1	3000	1	1	1	0	0	0	2	1	30	0	20
ASV42:g__ Escherichia-Shigella	691	691	240	240	491.498	0.001	0.166667	4	5.75833	0.0239931	4.03443	6.67393e-05	0.618598	0.600913	6.67393e-05	15.976	I	240	LA	1	0	0	0	1	3000	1	1	1	0	0	0	2	1	30	0	20
ASV1236:g__ Bryobacter	691	691	240	240	151.031	0.0010395	0.4	6	5.75833	0.0239931	4.03443	0.000203402	0.618598	0.600913	0.000203402	15.976	I	240	LA	1	0	0	0	1	3000	1	1	1	0	0	0	2	1	30	0	20
ASV71:g__ Streptococcus	691	691	240	240	190.494	0.0011274	0.2	5	5.75833	0.0239931	4.03443	0.000426784	0.618598	0.600913	0.000426784	15.976	I	240	LA	1	0	0	0	1	3000	1	1	1	0	0	0	2	1	30	0	20
ASV233:g__ Xanthomonas	691	691	240	240	756.895	0.00126582	0.2	6	5.75833	0.0239931	4.03443	0.0167863	0.618598	0.600913	0.0167863	15.976	I	240	LA	1	0	0	0	1	3000	1	1	1	0	0	0	2	1	30	0	20
ASV17:g__ Arthrobacter	691	691	240	240	342.891	0.00120192	0.0666667	6	5.75833	0.0239931	4.03443	0.000284268	0.618598	0.600913	0.000284268	15.976	I	240	LA	1	0	0	0	1	3000	1	1	1	0	0	0	2	1	30	0	20
ASV54:g__ Noviherbaspirillum	691	691	240	240	610.525	0.00119617	0.178571	8	5.75833	0.0239931	4.03443	0.000259865	0.618598	0.600913	0.000259865	15.976	I	240	LA	1	0	0	0	1	3000	1	1	1	0	0	0	2	1	30	0	20
ASV139:g__ Cellulomonas	691	691	240	240	177.847	0.00108696	0.1	5	5.75833	0.0239931	4.03443	0.000330075	0.618598	0.600913	0.000330075	15.976	I	240	LA	1	0	0	0	1	3000	1	1	1	0	0	0	2	1	30	0	20
ASV487:g__ Fusobacterium	691	691	240	240	0	0.000759878	1	4	5.75833	0.0239931	4.03443	8.22374e-07	0.618598	0.600913	8.22374e-07	15.976	I	240	LA	1	0	0	0	1	3000	1	1	1	0	0	0	2	1	30	0	20
ASV855:g__ AKYH767	691	691	240	240	126.445	0.00095511	0	4	5.75833	0.0239931	4.03443	5.30332e-05	0.618598	0.600913	5.30332e-05	15.976	I	240	LA	1	0	0	0	1	3000	1	1	1	0	0	0	2	1	30	0	20
ASV822:g__ Gryllotalpicola	691	691	240	240	0	0.000759878	1	4	5.75833	0.0239931	4.03443	8.22374e-07	0.618598	0.600913	8.22374e-07	15.976	I	240	LA	1	0	0	0	1	3000	1	1	1	0	0	0	2	1	30	0	20
ASV321:g__ Burkholderia	691	691	240	240	20.6805	0.000925926	0	2	5.75833	0.0239931	4.03443	2.00681e-05	0.618598	0.600913	2.00681e-05	15.976	I	240	LA	1	0	0	0	1	3000	1	1	1	0	0	0	2	1	30	0	20
ASV219:g__ CandidatuAlysiosphaera	691	691	240	240	0	0.00102987	1	4	5.75833	0.0239931	4.03443	0.246365	0.618598	0.600913	0.246365	15.976	I	240	LA	1	0	0	0	1	3000	1	1	1	0	0	0	2	1	30	0	20
ASV179:g__ Kocuria	691	691	240	240	571.301	0.00119332	0.190476	7	5.75833	0.0239931	4.03443	0.00112592	0.618598	0.600913	0.00112592	15.976	I	240	LA	1	0	0	0	1	3000	1	1	1	0	0	0	2	1	30	0	20
ASV432:g__ Abiotrophia	691	691	240	240	0	0.00102987	1	4	5.75833	0.0239931	4.03443	0.246365	0.618598	0.600913	0.246365	15.976	I	240	LA	1	0	0	0	1	3000	1	1	1	0	0	0	2	1	30	0	20
ASV540:g__ Acidiphilium	691	691	240	240	0	0.00102987	1	4	5.75833	0.0239931	4.03443	0.246365	0.618598	0.600913	0.246365	15.976	I	240	LA	1	0	0	0	1	3000	1	1	1	0	0	0	2	1	30	0	20
ASV1698:g__ Rhodovastum	691	691	240	240	0	0.00102987	1	4	5.75833	0.0239931	4.03443	0.246365	0.618598	0.600913	0.246365	15.976	I	240	LA	1	0	0	0	1	3000	1	1	1	0	0	0	2	1	30	0	20
ASV524:g__ Peredibacter	691	691	240	240	0	0.00102987	1	4	5.75833	0.0239931	4.03443	0.246365	0.618598	0.600913	0.246365	15.976	I	240	LA	1	0	0	0	1	3000	1	1	1	0	0	0	2	1	30	0	20
ASV858:g__ Actinotalea	691	691	240	240	0	0.00102987	1	4	5.75833	0.0239931	4.03443	0.246365	0.618598	0.600913	0.246365	15.976	I	240	LA	1	0	0	0	1	3000	1	1	1	0	0	0	2	1	30	0	20
ASV425:g__ Dermabacter	691	691	240	240	0	0.000694444	#NUM!	1	5.75833	0.0239931	4.03443	8.12871e-06	0.618598	0.600913	8.12871e-06	15.976	I	240	LA	1	0	0	0	1	3000	1	1	1	0	0	0	2	1	30	0	20
ASV68:g__ Spirosoma	691	691	240	240	1205.44	0.00127714	0.151515	12	5.75833	0.0239931	4.03443	0.00136898	0.618598	0.600913	0.00136898	15.976	I	240	LA	1	0	0	0	1	3000	1	1	1	0	0	0	2	1	30	0	20
ASV44:g__ Cloacibacterium	691	691	240	240	102.761	0.000992063	0.4	5	5.75833	0.0239931	4.03443	0.000229152	0.618598	0.600913	0.000229152	15.976	I	240	LA	1	0	0	0	1	3000	1	1	1	0	0	0	2	1	30	0	20
ASV55:g__ Nocardioides	691	691	240	240	1059.93	0.00121655	0.0714286	8	5.75833	0.0239931	4.03443	0.000377026	0.618598	0.600913	0.000377026	15.976	I	240	LA	1	0	0	0	1	3000	1	1	1	0	0	0	2	1	30	0	20
ASV523:g__ Asticcacaulis	691	691	240	240	275.258	0.001002	0.25	8	5.75833	0.0239931	4.03443	0.000174561	0.618598	0.600913	0.000174561	15.976	I	240	LA	1	0	0	0	1	3000	1	1	1	0	0	0	2	1	30	0	20
ASV675:g__ Agrococcus	691	691	240	240	129.337	0.00105708	0.2	6	5.75833	0.0239931	4.03443	0.000134806	0.618598	0.600913	0.000134806	15.976	I	240	LA	1	0	0	0	1	3000	1	1	1	0	0	0	2	1	30	0	20
ASV479:g__ Quadrisphaera	691	691	240	240	1302.83	0.00118203	0.2	6	5.75833	0.0239931	4.03443	0.0150738	0.618598	0.600913	0.0150738	15.976	I	240	LA	1	0	0	0	1	3000	1	1	1	0	0	0	2	1	30	0	20
ASV1044:g__ Blfdi19	691	691	240	240	0	0.00102987	1	4	5.75833	0.0239931	4.03443	0.246365	0.618598	0.600913	0.246365	15.976	I	240	LA	1	0	0	0	1	3000	1	1	1	0	0	0	2	1	30	0	20
ASV97:g__ Rubellimicrobium	691	691	240	240	381.388	0.00101729	0.0952381	7	5.75833	0.0239931	4.03443	3.45586e-05	0.618598	0.600913	3.45586e-05	15.976	I	240	LA	1	0	0	0	1	3000	1	1	1	0	0	0	2	1	30	0	20
ASV1378:g__ Anoxybacillus	691	691	240	240	117.739	0.000997009	0	2	5.75833	0.0239931	4.03443	0.00889982	0.618598	0.600913	0.00889982	15.976	I	240	LA	1	0	0	0	1	3000	1	1	1	0	0	0	2	1	30	0	20
ASV932:g__ Propioniciclava	691	691	240	240	0	0.00102987	1	4	5.75833	0.0239931	4.03443	0.246365	0.618598	0.600913	0.246365	15.976	I	240	LA	1	0	0	0	1	3000	1	1	1	0	0	0	2	1	30	0	20
ASV171:g__ Aeromicrobium	691	691	240	240	130.484	0.000983284	0	4	5.75833	0.0239931	4.03443	1.35054e-05	0.618598	0.600913	1.35054e-05	15.976	I	240	LA	1	0	0	0	1	3000	1	1	1	0	0	0	2	1	30	0	20
ASV211:g__ Microvirga	691	691	240	240	100.08	0.000928505	0.2	5	5.75833	0.0239931	4.03443	0.000108054	0.618598	0.600913	0.000108054	15.976	I	240	LA	1	0	0	0	1	3000	1	1	1	0	0	0	2	1	30	0	20
ASV6:g__ Rhodococcus	691	691	240	240	659.074	0.00130039	0.047619	7	5.75833	0.0239931	4.03443	0.00145924	0.618598	0.600913	0.00145924	15.976	I	240	LA	1	0	0	0	1	3000	1	1	1	0	0	0	2	1	30	0	20
ASV530:g__ Knoellia	691	691	240	240	262.77	0.0010661	0	4	5.75833	0.0239931	4.03443	3.5718e-05	0.618598	0.600913	3.5718e-05	15.976	I	240	LA	1	0	0	0	1	3000	1	1	1	0	0	0	2	1	30	0	20
ASV401:g__ Rhodopseudomonas	691	691	240	240	105.414	0.000948767	0.166667	4	5.75833	0.0239931	4.03443	1.54799e-05	0.618598	0.600913	1.54799e-05	15.976	I	240	LA	1	0	0	0	1	3000	1	1	1	0	0	0	2	1	30	0	20
ASV663:g__ Rhodanobacter	691	691	240	240	0	0.00102987	1	4	5.75833	0.0239931	4.03443	0.246365	0.618598	0.600913	0.246365	15.976	I	240	LA	1	0	0	0	1	3000	1	1	1	0	0	0	2	1	30	0	20
ASV1279:g__ Actinomycetospora	691	691	240	240	0	0.00102987	1	4	5.75833	0.0239931	4.03443	0.246365	0.618598	0.600913	0.246365	15.976	I	240	LA	1	0	0	0	1	3000	1	1	1	0	0	0	2	1	30	0	20
ASV234:g__ Schlegelella	691	691	240	240	992.181	0.00131062	0.0666667	6	5.75833	0.0239931	4.03443	0.0154295	0.618598	0.600913	0.0154295	15.976	I	240	LA	1	0	0	0	1	3000	1	1	1	0	0	0	2	1	30	0	20
ASV725:g__ uncultured21	691	691	240	240	71.8621	0.00111607	0.333333	3	5.75833	0.0239931	4.03443	0.00437741	0.618598	0.600913	0.00437741	15.976	I	240	LA	1	0	0	0	1	3000	1	1	1	0	0	0	2	1	30	0	20
ASV1623:g__ Fibrella	691	691	240	240	511.539	0.00111111	0	4	5.75833	0.0239931	4.03443	0.00398679	0.618598	0.600913	0.00398679	15.976	I	240	LA	1	0	0	0	1	3000	1	1	1	0	0	0	2	1	30	0	20
ASV41:g__ Longimicrobium	691	691	240	240	159.561	0.00110254	0.466667	6	5.75833	0.0239931	4.03443	7.45808e-05	0.618598	0.600913	7.45808e-05	15.976	I	240	LA	1	0	0	0	1	3000	1	1	1	0	0	0	2	1	30	0	20
ASV84:g__ Aureimonas	691	691	240	240	313.435	0.00105708	0.1	5	5.75833	0.0239931	4.03443	5.63751e-05	0.618598	0.600913	5.63751e-05	15.976	I	240	LA	1	0	0	0	1	3000	1	1	1	0	0	0	2	1	30	0	20
ASV859:g__ uncultured23	691	691	240	240	0	0.00102987	1	4	5.75833	0.0239931	4.03443	0.246365	0.618598	0.600913	0.246365	15.976	I	240	LA	1	0	0	0	1	3000	1	1	1	0	0	0	2	1	30	0	20
ASV423:g__ uncultured24	691	691	240	240	203.957	0.00108696	0.3	5	5.75833	0.0239931	4.03443	5.91298e-05	0.618598	0.600913	5.91298e-05	15.976	I	240	LA	1	0	0	0	1	3000	1	1	1	0	0	0	2	1	30	0	20
ASV2041:g__ uncultured25	691	691	240	240	215.849	0.00114155	0.1	5	5.75833	0.0239931	4.03443	0.00131522	0.618598	0.600913	0.00131522	15.976	I	240	LA	1	0	0	0	1	3000	1	1	1	0	0	0	2	1	30	0	20
ASV403:g__ Cellvibrio	691	691	240	240	200.563	0.000906618	0.333333	3	5.75833	0.0239931	4.03443	7.00776e-06	0.618598	0.600913	7.00776e-06	15.976	I	240	LA	1	0	0	0	1	3000	1	1	1	0	0	0	2	1	30	0	20
ASV589:g__ Sphingobacterium	691	691	240	240	7.15261	0.00102669	0.833333	4	5.75833	0.0239931	4.03443	0.000183971	0.618598	0.600913	0.000183971	15.976	I	240	LA	1	0	0	0	1	3000	1	1	1	0	0	0	2	1	30	0	20
ASV1042:g__ Lachnoanaerobaculum	691	691	240	240	0	0.00102987	1	4	5.75833	0.0239931	4.03443	0.246365	0.618598	0.600913	0.246365	15.976	I	240	LA	1	0	0	0	1	3000	1	1	1	0	0	0	2	1	30	0	20
ASV144:g__ Neisseria	691	691	240	240	747.096	0.00123609	0.142857	7	5.75833	0.0239931	4.03443	0.00174379	0.618598	0.600913	0.00174379	15.976	I	240	LA	1	0	0	0	1	3000	1	1	1	0	0	0	2	1	30	0	20
ASV1007:g__ Cohnella	691	691	240	240	0	0.00102987	1	4	5.75833	0.0239931	4.03443	0.246365	0.618598	0.600913	0.246365	15.976	I	240	LA	1	0	0	0	1	3000	1	1	1	0	0	0	2	1	30	0	20
ASV1055:g__ Segetibacter	691	691	240	240	401.566	0.00109649	0.214286	8	5.75833	0.0239931	4.03443	0.000224841	0.618598	0.600913	0.000224841	15.976	I	240	LA	1	0	0	0	1	3000	1	1	1	0	0	0	2	1	30	0	20
ASV1558:g__ Nitrosospira	691	691	240	240	0	0.00102987	1	4	5.75833	0.0239931	4.03443	0.246365	0.618598	0.600913	0.246365	15.976	I	240	LA	1	0	0	0	1	3000	1	1	1	0	0	0	2	1	30	0	20
ASV374:g__ FFCH7168	691	691	240	240	0	0.00102987	1	4	5.75833	0.0239931	4.03443	0.246365	0.618598	0.600913	0.246365	15.976	I	240	LA	1	0	0	0	1	3000	1	1	1	0	0	0	2	1	30	0	20
ASV1027:g__ 1174-901-12	691	691	240	240	75.7431	0.00101937	0.666667	3	5.75833	0.0239931	4.03443	0.00172276	0.618598	0.600913	0.00172276	15.976	I	240	LA	1	0	0	0	1	3000	1	1	1	0	0	0	2	1	30	0	20
ASV518:g__ uncultured27	691	691	240	240	158.16	0.000933707	0.1	5	5.75833	0.0239931	4.03443	3.06379e-05	0.618598	0.600913	3.06379e-05	15.976	I	240	LA	1	0	0	0	1	3000	1	1	1	0	0	0	2	1	30	0	20
ASV595:g__ uncultured28	691	691	240	240	0	0.00102987	1	4	5.75833	0.0239931	4.03443	0.246365	0.618598	0.600913	0.246365	15.976	I	240	LA	1	0	0	0	1	3000	1	1	1	0	0	0	2	1	30	0	20
ASV80:g__ Rudanella	691	691	240	240	933.384	0.00106724	0.222222	9	5.75833	0.0239931	4.03443	7.88455e-05	0.618598	0.600913	7.88455e-05	15.976	I	240	LA	1	0	0	0	1	3000	1	1	1	0	0	0	2	1	30	0	20
ASV1290:g__ Stomatobaculum	691	691	240	240	114.213	0.000969932	0.333333	4	5.75833	0.0239931	4.03443	3.0249e-05	0.618598	0.600913	3.0249e-05	15.976	I	240	LA	1	0	0	0	1	3000	1	1	1	0	0	0	2	1	30	0	20
ASV259:g__ Lachnoclostridium	691	691	240	240	500.843	0.00102249	0.0666667	6	5.75833	0.0239931	4.03443	3.55877e-05	0.618598	0.600913	3.55877e-05	15.976	I	240	LA	1	0	0	0	1	3000	1	1	1	0	0	0	2	1	30	0	20
ASV475:g__ Pseudarthrobacter	691	691	240	240	1747.3	0.00125628	0.0666667	6	5.75833	0.0239931	4.03443	0.063936	0.618598	0.600913	0.063936	15.976	I	240	LA	1	0	0	0	1	3000	1	1	1	0	0	0	2	1	30	0	20
ASV760:g__ AKIW781	691	691	240	240	45.2634	0.000996016	0.5	4	5.75833	0.0239931	4.03443	9.59288e-05	0.618598	0.600913	9.59288e-05	15.976	I	240	LA	1	0	0	0	1	3000	1	1	1	0	0	0	2	1	30	0	20
ASV348:g__ Finegoldia	691	691	240	240	60.525	0.00094162	0	2	5.75833	0.0239931	4.03443	1.2546e-05	0.618598	0.600913	1.2546e-05	15.976	I	240	LA	1	0	0	0	1	3000	1	1	1	0	0	0	2	1	30	0	20
ASV442:g__ Belnapia	691	691	240	240	0	1	#NUM!	1	5.75833	0.0239931	4.03443	0	0.618598	0.600913	0	15.976	I	240	LA	1	0	0	0	1	3000	1	1	1	0	0	0	2	1	30	0	20
ASV585:g__ CL500-29_marine_group	691	691	240	240	0	0.00102987	1	4	5.75833	0.0239931	4.03443	0.246365	0.618598	0.600913	0.246365	15.976	I	240	LA	1	0	0	0	1	3000	1	1	1	0	0	0	2	1	30	0	20
ASV62:g__ Polaromonas	691	691	240	240	440.25	0.00120192	0.277778	9	5.75833	0.0239931	4.03443	0.00227772	0.618598	0.600913	0.00227772	15.976	I	240	LA	1	0	0	0	1	3000	1	1	1	0	0	0	2	1	30	0	20
ASV1350:g__ Pseudaminobacter	691	691	240	240	236	0.000880282	0	2	5.75833	0.0239931	4.03443	1.04237e-05	0.618598	0.600913	1.04237e-05	15.976	I	240	LA	1	0	0	0	1	3000	1	1	1	0	0	0	2	1	30	0	20
ASV685:g__ alphaI_cluster	691	691	240	240	353.087	0.0011274	0.1	5	5.75833	0.0239931	4.03443	0.000344368	0.618598	0.600913	0.000344368	15.976	I	240	LA	1	0	0	0	1	3000	1	1	1	0	0	0	2	1	30	0	20
ASV866:g__ Pseudolabrys	691	691	240	240	921.2	0.00117509	0.2	5	5.75833	0.0239931	4.03443	0.0127929	0.618598	0.600913	0.0127929	15.976	I	240	LA	1	0	0	0	1	3000	1	1	1	0	0	0	2	1	30	0	20
ASV832:g__ Streptomyces	691	691	240	240	116.812	0.00100301	0.3	5	5.75833	0.0239931	4.03443	0.00044553	0.618598	0.600913	0.00044553	15.976	I	240	LA	1	0	0	0	1	3000	1	1	1	0	0	0	2	1	30	0	20
ASV834:g__ Microlunatus	691	691	240	240	0	0.00102987	1	4	5.75833	0.0239931	4.03443	0.246365	0.618598	0.600913	0.246365	15.976	I	240	LA	1	0	0	0	1	3000	1	1	1	0	0	0	2	1	30	0	20
ASV780:g__ Oceanobacillus	691	691	240	240	0	0.00102987	1	4	5.75833	0.0239931	4.03443	0.246365	0.618598	0.600913	0.246365	15.976	I	240	LA	1	0	0	0	1	3000	1	1	1	0	0	0	2	1	30	0	20
ASV276:g__ Micropruina	691	691	240	240	678.843	0.00125945	0.4	5	5.75833	0.0239931	4.03443	0.141607	0.618598	0.600913	0.141607	15.976	I	240	LA	1	0	0	0	1	3000	1	1	1	0	0	0	2	1	30	0	20
ASV87:g__ Bdellovibrio	691	691	240	240	186.765	0.000981354	0.1	5	5.75833	0.0239931	4.03443	2.79119e-05	0.618598	0.600913	2.79119e-05	15.976	I	240	LA	1	0	0	0	1	3000	1	1	1	0	0	0	2	1	30	0	20
ASV61:g__ Roseomonas	691	691	240	240	373.358	0.00120192	0.0666667	6	5.75833	0.0239931	4.03443	0.00112759	0.618598	0.600913	0.00112759	15.976	I	240	LA	1	0	0	0	1	3000	1	1	1	0	0	0	2	1	30	0	20
ASV121:g__ Gemella	691	691	240	240	120.553	0.00109051	0.166667	4	5.75833	0.0239931	4.03443	0.000145113	0.618598	0.600913	0.000145113	15.976	I	240	LA	1	0	0	0	1	3000	1	1	1	0	0	0	2	1	30	0	20
ASV145:g__ Exiguobacterium	691	691	240	240	590.624	0.00102564	0.0666667	6	5.75833	0.0239931	4.03443	9.63972e-05	0.618598	0.600913	9.63972e-05	15.976	I	240	LA	1	0	0	0	1	3000	1	1	1	0	0	0	2	1	30	0	20
ASV164:g__ Oligoflexus	691	691	240	240	1846.1	0.00123762	0.266667	6	5.75833	0.0239931	4.03443	0.188698	0.618598	0.600913	0.188698	15.976	I	240	LA	1	0	0	0	1	3000	1	1	1	0	0	0	2	1	30	0	20
ASV140:g__ Mucilaginibacter	691	691	240	240	0	0.000681663	#NUM!	1	5.75833	0.0239931	4.03443	3.27833e-07	0.618598	0.600913	3.27833e-07	15.976	I	240	LA	1	0	0	0	1	3000	1	1	1	0	0	0	2	1	30	0	20
ASV47:g__ Microbacterium	691	691	240	240	66.7572	0.000952381	0.2	5	5.75833	0.0239931	4.03443	0.000162505	0.618598	0.600913	0.000162505	15.976	I	240	LA	1	0	0	0	1	3000	1	1	1	0	0	0	2	1	30	0	20
ASV162:g__ Lactobacillus	691	691	240	240	22.1036	0.001	0.333333	3	5.75833	0.0239931	4.03443	0.00104971	0.618598	0.600913	0.00104971	15.976	I	240	LA	1	0	0	0	1	3000	1	1	1	0	0	0	2	1	30	0	20
ASV111:g__ Micrococcus	691	691	240	240	62.2457	0.000894454	0	3	5.75833	0.0239931	4.03443	1.09621e-05	0.618598	0.600913	1.09621e-05	15.976	I	240	LA	1	0	0	0	1	3000	1	1	1	0	0	0	2	1	30	0	20
ASV826:g__ uncultured30	691	691	240	240	217.253	0.00112108	0.3	5	5.75833	0.0239931	4.03443	0.000406091	0.618598	0.600913	0.000406091	15.976	I	240	LA	1	0	0	0	1	3000	1	1	1	0	0	0	2	1	30	0	20
ASV837:g__ Amaricoccus	691	691	240	240	41.579	0.0010627	0.4	5	5.75833	0.0239931	4.03443	0.000270573	0.618598	0.600913	0.000270573	15.976	I	240	LA	1	0	0	0	1	3000	1	1	1	0	0	0	2	1	30	0	20
ASV419:g__ uncultured31	691	691	240	240	120.361	0.000925069	0	3	5.75833	0.0239931	4.03443	1.45465e-05	0.618598	0.600913	1.45465e-05	15.976	I	240	LA	1	0	0	0	1	3000	1	1	1	0	0	0	2	1	30	0	20
ASV34:g__ Tardiphaga	691	691	240	240	82.8593	0.0010395	0.333333	4	5.75833	0.0239931	4.03443	7.74644e-05	0.618598	0.600913	7.74644e-05	15.976	I	240	LA	1	0	0	0	1	3000	1	1	1	0	0	0	2	1	30	0	20
ASV1512:g__ Bauldia	691	691	240	240	417.794	0.00120482	0.2	5	5.75833	0.0239931	4.03443	0.0012638	0.618598	0.600913	0.0012638	15.976	I	240	LA	1	0	0	0	1	3000	1	1	1	0	0	0	2	1	30	0	20
ASV884:g__ Chelatococcus	691	691	240	240	0	0.00102987	1	4	5.75833	0.0239931	4.03443	0.246365	0.618598	0.600913	0.246365	15.976	I	240	LA	1	0	0	0	1	3000	1	1	1	0	0	0	2	1	30	0	20
ASV514:g__ Rhodothermaceae	691	691	240	240	0	0.00102987	1	4	5.75833	0.0239931	4.03443	0.246365	0.618598	0.600913	0.246365	15.976	I	240	LA	1	0	0	0	1	3000	1	1	1	0	0	0	2	1	30	0	20
ASV37:g__ Pedococcus-Phycicoccus	691	691	240	240	200.841	0.000978474	0.3	5	5.75833	0.0239931	4.03443	2.16084e-05	0.618598	0.600913	2.16084e-05	15.976	I	240	LA	1	0	0	0	1	3000	1	1	1	0	0	0	2	1	30	0	20
ASV301:g__ Actinomyces	691	691	240	240	404.279	0.00116009	0.142857	8	5.75833	0.0239931	4.03443	0.000517875	0.618598	0.600913	0.000517875	15.976	I	240	LA	1	0	0	0	1	3000	1	1	1	0	0	0	2	1	30	0	20
ASV510:g__ Williamsia	691	691	240	240	820.564	0.00117647	0	9	5.75833	0.0239931	4.03443	0.000165666	0.618598	0.600913	0.000165666	15.976	I	240	LA	1	0	0	0	1	3000	1	1	1	0	0	0	2	1	30	0	20
ASV312:g__ Plantibacter	691	691	240	240	860.656	0.00125313	0.0545455	11	5.75833	0.0239931	4.03443	0.00169631	0.618598	0.600913	0.00169631	15.976	I	240	LA	1	0	0	0	1	3000	1	1	1	0	0	0	2	1	30	0	20
ASV159:g__ Rathayibacter	691	691	240	240	187.225	0.00105374	0.2	5	5.75833	0.0239931	4.03443	0.000121376	0.618598	0.600913	0.000121376	15.976	I	240	LA	1	0	0	0	1	3000	1	1	1	0	0	0	2	1	30	0	20
ASV200:g__ Ochrobactrum	691	691	240	240	141.474	0.00095511	0.666667	3	5.75833	0.0239931	4.03443	0.00101733	0.618598	0.600913	0.00101733	15.976	I	240	LA	1	0	0	0	1	3000	1	1	1	0	0	0	2	1	30	0	20
ASV1:g__ Acinetobacter	691	691	240	240	524.23	0.00124688	0.107143	8	5.75833	0.0239931	4.03443	0.00384064	0.618598	0.600913	0.00384064	15.976	I	240	LA	1	0	0	0	1	3000	1	1	1	0	0	0	2	1	30	0	20
ASV45:g__ Nakamurella	691	691	240	240	656.245	0.00127714	0.0666667	6	5.75833	0.0239931	4.03443	0.00434329	0.618598	0.600913	0.00434329	15.976	I	240	LA	1	0	0	0	1	3000	1	1	1	0	0	0	2	1	30	0	20
ASV293:g__ Abditibacterium	691	691	240	240	376.205	0.00123001	0.133333	6	5.75833	0.0239931	4.03443	0.00380252	0.618598	0.600913	0.00380252	15.976	I	240	LA	1	0	0	0	1	3000	1	1	1	0	0	0	2	1	30	0	20
ASV637:g__ Conexibacter	691	691	240	240	0	0.000728863	#NUM!	1	5.75833	0.0239931	4.03443	6.52459e-07	0.618598	0.600913	6.52459e-07	15.976	I	240	LA	1	0	0	0	1	3000	1	1	1	0	0	0	2	1	30	0	20
ASV289:g__ uncultured33	691	691	240	240	187.993	0.00111111	0.1	5	5.75833	0.0239931	4.03443	0.000264637	0.618598	0.600913	0.000264637	15.976	I	240	LA	1	0	0	0	1	3000	1	1	1	0	0	0	2	1	30	0	20
ASV305:g__ Marmoricola	691	691	240	240	809.184	0.00121951	0.2	6	5.75833	0.0239931	4.03443	0.00423911	0.618598	0.600913	0.00423911	15.976	I	240	LA	1	0	0	0	1	3000	1	1	1	0	0	0	2	1	30	0	20
ASV333:g__ Rhizorhapis	691	691	240	240	252.062	0.0010142	0.166667	4	5.75833	0.0239931	4.03443	3.08711e-05	0.618598	0.600913	3.08711e-05	15.976	I	240	LA	1	0	0	0	1	3000	1	1	1	0	0	0	2	1	30	0	20
ASV737:g__ Iamia	691	691	240	240	520.551	0.00122699	0.6	5	5.75833	0.0239931	4.03443	0.0151706	0.618598	0.600913	0.0151706	15.976	I	240	LA	1	0	0	0	1	3000	1	1	1	0	0	0	2	1	30	0	20
ASV330:g__ Polymorphobacter	691	691	240	240	0	0.00102987	1	4	5.75833	0.0239931	4.03443	0.246365	0.618598	0.600913	0.246365	15.976	I	240	LA	1	0	0	0	1	3000	1	1	1	0	0	0	2	1	30	0	20
ASV172:g__ Curtobacterium	691	691	240	240	0	0.00108814	1	4	5.75833	0.0239931	4.03443	0.00130996	0.618598	0.600913	0.00130996	15.976	I	240	LA	1	0	0	0	1	3000	1	1	1	0	0	0	2	1	30	0	20
ASV1054:g__ Aquabacterium	691	691	240	240	0	0.00102987	1	4	5.75833	0.0239931	4.03443	0.246365	0.618598	0.600913	0.246365	15.976	I	240	LA	1	0	0	0	1	3000	1	1	1	0	0	0	2	1	30	0	20
ASV379:g__ uncultured36	691	691	240	240	173.452	0.0010917	0.2	5	5.75833	0.0239931	4.03443	0.000152645	0.618598	0.600913	0.000152645	15.976	I	240	LA	1	0	0	0	1	3000	1	1	1	0	0	0	2	1	30	0	20
ASV193:g__ 67-14	691	691	240	240	1432.91	0.00124069	0.133333	6	5.75833	0.0239931	4.03443	0.0150846	0.618598	0.600913	0.0150846	15.976	I	240	LA	1	0	0	0	1	3000	1	1	1	0	0	0	2	1	30	0	20
ASV302:g__ DSSD61	691	691	240	240	1	0.00081103	0	2	5.75833	0.0239931	4.03443	5.21687e-06	0.618598	0.600913	5.21687e-06	15.976	I	240	LA	1	0	0	0	1	3000	1	1	1	0	0	0	2	1	30	0	20
ASV1097:g__ Nocardia	691	691	240	240	17.3062	0.00090009	0.8	5	5.75833	0.0239931	4.03443	0.000101131	0.618598	0.600913	0.000101131	15.976	I	240	LA	1	0	0	0	1	3000	1	1	1	0	0	0	2	1	30	0	20
ASV363:g__ Lactococcus	691	691	240	240	374.864	0.00116279	0.133333	6	5.75833	0.0239931	4.03443	0.000213665	0.618598	0.600913	0.000213665	15.976	I	240	LA	1	0	0	0	1	3000	1	1	1	0	0	0	2	1	30	0	20
ASV369:g__ Mycobacterium	691	691	240	240	935.059	0.00125313	0	7	5.75833	0.0239931	4.03443	0.00111878	0.618598	0.600913	0.00111878	15.976	I	240	LA	1	0	0	0	1	3000	1	1	1	0	0	0	2	1	30	0	20
ASV724:g__ Sanguibacter-Flavimobilis	691	691	240	240	236	0.000830565	0.333333	3	5.75833	0.0239931	4.03443	0.000129865	0.618598	0.600913	0.000129865	15.976	I	240	LA	1	0	0	0	1	3000	1	1	1	0	0	0	2	1	30	0	20
ASV1268:g__ Dongia	691	691	240	240	70.3135	0.00101317	0.333333	4	5.75833	0.0239931	4.03443	0.000303589	0.618598	0.600913	0.000303589	15.976	I	240	LA	1	0	0	0	1	3000	1	1	1	0	0	0	2	1	30	0	20
ASV50:g__ Staphylococcus	691	691	240	240	785.684	0.0011919	0	7	5.75833	0.0239931	4.03443	0.000269104	0.618598	0.600913	0.000269104	15.976	I	240	LA	1	0	0	0	1	3000	1	1	1	0	0	0	2	1	30	0	20
ASV105:g__ Lawsonella	691	691	240	240	221.559	0.0010627	0.2	6	5.75833	0.0239931	4.03443	0.00113389	0.618598	0.600913	0.00113389	15.976	I	240	LA	1	0	0	0	1	3000	1	1	1	0	0	0	2	1	30	0	20
ASV1331:g__ uncultured37	691	691	240	240	915.136	0.00125471	0.218182	11	5.75833	0.0239931	4.03443	0.00216967	0.618598	0.600913	0.00216967	15.976	I	240	LA	1	0	0	0	1	3000	1	1	1	0	0	0	2	1	30	0	20
ASV828:g__ Lapillicoccus	691	691	240	240	0	0.00102987	1	4	5.75833	0.0239931	4.03443	0.246365	0.618598	0.600913	0.246365	15.976	I	240	LA	1	0	0	0	1	3000	1	1	1	0	0	0	2	1	30	0	20
ASV27:g__ Hymenobacter	691	691	240	240	359.56	0.0011534	0.266667	6	5.75833	0.0239931	4.03443	0.00118122	0.618598	0.600913	0.00118122	15.976	I	240	LA	1	0	0	0	1	3000	1	1	1	0	0	0	2	1	30	0	20
ASV415:g__ Aminobacter	691	691	240	240	0	0.00102987	1	4	5.75833	0.0239931	4.03443	0.246365	0.618598	0.600913	0.246365	15.976	I	240	LA	1	0	0	0	1	3000	1	1	1	0	0	0	2	1	30	0	20
ASV8:g__ Serratia	691	691	240	240	143.803	0.00102669	0	3	5.75833	0.0239931	4.03443	0.000259382	0.618598	0.600913	0.000259382	15.976	I	240	LA	1	0	0	0	1	3000	1	1	1	0	0	0	2	1	30	0	20
ASV750:g__ Modestobacter	691	691	240	240	31.3166	0.000860585	0.333333	3	5.75833	0.0239931	4.03443	8.37531e-06	0.618598	0.600913	8.37531e-06	15.976	I	240	LA	1	0	0	0	1	3000	1	1	1	0	0	0	2	1	30	0	20
ASV447:g__ Azospirillum	691	691	240	240	0	0.00102987	1	4	5.75833	0.0239931	4.03443	0.246365	0.618598	0.600913	0.246365	15.976	I	240	LA	1	0	0	0	1	3000	1	1	1	0	0	0	2	1	30	0	20
ASV697:g__ Gemmatimonas	691	691	240	240	468.915	0.00110742	0	2	5.75833	0.0239931	4.03443	0.0628433	0.618598	0.600913	0.0628433	15.976	I	240	LA	1	0	0	0	1	3000	1	1	1	0	0	0	2	1	30	0	20
ASV1262:g__ Wenxinia	691	691	240	240	0	0.00102987	1	4	5.75833	0.0239931	4.03443	0.246365	0.618598	0.600913	0.246365	15.976	I	240	LA	1	0	0	0	1	3000	1	1	1	0	0	0	2	1	30	0	20
ASV703:g__ Lineage_IV	691	691	240	240	267.997	0.00100705	0.333333	6	5.75833	0.0239931	4.03443	0.000167706	0.618598	0.600913	0.000167706	15.976	I	240	LA	1	0	0	0	1	3000	1	1	1	0	0	0	2	1	30	0	20
ASV2317:g__ Taibaiella	691	691	240	240	93.9082	0.000844595	0.666667	3	5.75833	0.0239931	4.03443	5.73927e-06	0.618598	0.600913	5.73927e-06	15.976	I	240	LA	1	0	0	0	1	3000	1	1	1	0	0	0	2	1	30	0	20
ASV386:g__ Lautropia	691	691	240	240	0	0.00102987	1	4	5.75833	0.0239931	4.03443	0.246365	0.618598	0.600913	0.246365	15.976	I	240	LA	1	0	0	0	1	3000	1	1	1	0	0	0	2	1	30	0	20
ASV345:g__ Pseudoxanthomonas	691	691	240	240	121.948	0.000961538	0.333333	3	5.75833	0.0239931	4.03443	7.29173e-05	0.618598	0.600913	7.29173e-05	15.976	I	240	LA	1	0	0	0	1	3000	1	1	1	0	0	0	2	1	30	0	20
ASV578:g__ CandidatuChloroploca	691	691	240	240	0	0.00102987	1	4	5.75833	0.0239931	4.03443	0.246365	0.618598	0.600913	0.246365	15.976	I	240	LA	1	0	0	0	1	3000	1	1	1	0	0	0	2	1	30	0	20
ASV195:g__ Glutamicibacter	691	691	240	240	425.066	0.00110011	0.133333	6	5.75833	0.0239931	4.03443	0.000167964	0.618598	0.600913	0.000167964	15.976	I	240	LA	1	0	0	0	1	3000	1	1	1	0	0	0	2	1	30	0	20
ASV26:g__ Pedobacter	691	691	240	240	1098.17	0.00125786	0.127273	11	5.75833	0.0239931	4.03443	0.000471029	0.618598	0.600913	0.000471029	15.976	I	240	LA	1	0	0	0	1	3000	1	1	1	0	0	0	2	1	30	0	20
ASV4:g__ Methylobacterium	691	691	240	240	753.883	0.00126263	0.155556	10	5.75833	0.0239931	4.03443	0.00144546	0.618598	0.600913	0.00144546	15.976	I	240	LA	1	0	0	0	1	3000	1	1	1	0	0	0	2	1	30	0	20
ASV262:g__ Bradyrhizobium	691	691	240	240	38.8845	0.000903342	0.166667	4	5.75833	0.0239931	4.03443	2.63421e-05	0.618598	0.600913	2.63421e-05	15.976	I	240	LA	1	0	0	0	1	3000	1	1	1	0	0	0	2	1	30	0	20
ASV205:g__ Pseudonocardia	691	691	240	240	75.7431	0.00101937	0.666667	3	5.75833	0.0239931	4.03443	0.00172276	0.618598	0.600913	0.00172276	15.976	I	240	LA	1	0	0	0	1	3000	1	1	1	0	0	0	2	1	30	0	20
ASV561:g__ Pedomicrobium	691	691	240	240	0	1	#NUM!	1	5.75833	0.0239931	4.03443	0	0.618598	0.600913	0	15.976	I	240	LA	1	0	0	0	1	3000	1	1	1	0	0	0	2	1	30	0	20
ASV781:g__ Phyllobacterium	691	691	240	240	86.2958	0.000971817	0.333333	3	5.75833	0.0239931	4.03443	0.000577151	0.618598	0.600913	0.000577151	15.976	I	240	LA	1	0	0	0	1	3000	1	1	1	0	0	0	2	1	30	0	20
ASV131:g__ Paenibacillus	691	691	240	240	431.366	0.00118765	0.0952381	7	5.75833	0.0239931	4.03443	0.00109875	0.618598	0.600913	0.00109875	15.976	I	240	LA	1	0	0	0	1	3000	1	1	1	0	0	0	2	1	30	0	20
ASV285:g__ Blastococcus	691	691	240	240	319.555	0.00101833	0.047619	7	5.75833	0.0239931	4.03443	0.000185955	0.618598	0.600913	0.000185955	15.976	I	240	LA	1	0	0	0	1	3000	1	1	1	0	0	0	2	1	30	0	20
ASV339:g__ Leucobacter	691	691	240	240	0.833333	0.000720981	0.666667	3	5.75833	0.0239931	4.03443	7.74791e-07	0.618598	0.600913	7.74791e-07	15.976	I	240	LA	1	0	0	0	1	3000	1	1	1	0	0	0	2	1	30	0	20
ASV944:g__ C0119	691	691	240	240	70.1128	0.00103093	0.6	5	5.75833	0.0239931	4.03443	0.000185519	0.618598	0.600913	0.000185519	15.976	I	240	LA	1	0	0	0	1	3000	1	1	1	0	0	0	2	1	30	0	20
ASV654:g__ Armatimonadales	691	691	240	240	0	0.00102987	1	4	5.75833	0.0239931	4.03443	0.246365	0.618598	0.600913	0.246365	15.976	I	240	LA	1	0	0	0	1	3000	1	1	1	0	0	0	2	1	30	0	20
ASV265:g__ Sediminibacterium	691	691	240	240	296.247	0.00112867	0.166667	4	5.75833	0.0239931	4.03443	0.000291439	0.618598	0.600913	0.000291439	15.976	I	240	LA	1	0	0	0	1	3000	1	1	1	0	0	0	2	1	30	0	20
ASV343:g__ Leuconostoc	691	691	240	240	657.291	0.00110865	0	4	5.75833	0.0239931	4.03443	0.000165877	0.618598	0.600913	0.000165877	15.976	I	240	LA	1	0	0	0	1	3000	1	1	1	0	0	0	2	1	30	0	20
ASV367:g__ Nocardiopsis	691	691	240	240	1155.7	0.00118765	0.047619	7	5.75833	0.0239931	4.03443	0.000998232	0.618598	0.600913	0.000998232	15.976	I	240	LA	1	0	0	0	1	3000	1	1	1	0	0	0	2	1	30	0	20
ASV1501:g__ Solirubrobacter	691	691	240	240	688.274	0.00111732	0.2	6	5.75833	0.0239931	4.03443	0.001154	0.618598	0.600913	0.001154	15.976	I	240	LA	1	0	0	0	1	3000	1	1	1	0	0	0	2	1	30	0	20
ASV2316:g__ Collinsella	691	691	240	240	0	0.00102987	1	4	5.75833	0.0239931	4.03443	0.246365	0.618598	0.600913	0.246365	15.976	I	240	LA	1	0	0	0	1	3000	1	1	1	0	0	0	2	1	30	0	20
ASV381:g__ Frondihabitans	691	691	240	240	181.766	0.00110742	0.166667	4	5.75833	0.0239931	4.03443	0.000302264	0.618598	0.600913	0.000302264	15.976	I	240	LA	1	0	0	0	1	3000	1	1	1	0	0	0	2	1	30	0	20
ASV620:g__ Geodermatophilus	691	691	240	240	0	0.00102987	1	4	5.75833	0.0239931	4.03443	0.246365	0.618598	0.600913	0.246365	15.976	I	240	LA	1	0	0	0	1	3000	1	1	1	0	0	0	2	1	30	0	20
ASV76:g__ Devosia	691	691	240	240	351.791	0.00112486	0.0666667	6	5.75833	0.0239931	4.03443	0.000379375	0.618598	0.600913	0.000379375	15.976	I	240	LA	1	0	0	0	1	3000	1	1	1	0	0	0	2	1	30	0	20
ASV1292:g__ uncultured42	691	691	240	240	0	0.00108814	1	4	5.75833	0.0239931	4.03443	0.00130996	0.618598	0.600913	0.00130996	15.976	I	240	LA	1	0	0	0	1	3000	1	1	1	0	0	0	2	1	30	0	20
ASV270:g__ Rickettsiella	691	691	240	240	381.634	0.00095057	0	4	5.75833	0.0239931	4.03443	6.87984e-05	0.618598	0.600913	6.87984e-05	15.976	I	240	LA	1	0	0	0	1	3000	1	1	1	0	0	0	2	1	30	0	20
ASV235:g__ Acidibacter	691	691	240	240	1641.77	0.00132802	0.138889	9	5.75833	0.0239931	4.03443	0.0255811	0.618598	0.600913	0.0255811	15.976	I	240	LA	1	0	0	0	1	3000	1	1	1	0	0	0	2	1	30	0	20
ASV7:g__ Pseudomonas	691	691	240	240	1967.82	0.00137552	0.107143	8	5.75833	0.0239931	4.03443	0.0155031	0.618598	0.600913	0.0155031	15.976	I	240	LA	1	0	0	0	1	3000	1	1	1	0	0	0	2	1	30	0	20
ASV217:g__ Afipia	691	691	240	240	389.226	0.00106838	0.166667	4	5.75833	0.0239931	4.03443	7.55189e-05	0.618598	0.600913	7.55189e-05	15.976	I	240	LA	1	0	0	0	1	3000	1	1	1	0	0	0	2	1	30	0	20
ASV441:g__ Peptoniphilus	691	691	240	240	984.172	0.00105042	0.0952381	7	5.75833	0.0239931	4.03443	8.51266e-05	0.618598	0.600913	8.51266e-05	15.976	I	240	LA	1	0	0	0	1	3000	1	1	1	0	0	0	2	1	30	0	20
ASV30:g__ Massilia	691	691	240	240	1096.89	0.001287	0.107143	8	5.75833	0.0239931	4.03443	0.00226062	0.618598	0.600913	0.00226062	15.976	I	240	LA	1	0	0	0	1	3000	1	1	1	0	0	0	2	1	30	0	20
ASV557:g__ Alsobacter	691	691	240	240	0	0.000759878	1	4	5.75833	0.0239931	4.03443	8.22374e-07	0.618598	0.600913	8.22374e-07	15.976	I	240	LA	1	0	0	0	1	3000	1	1	1	0	0	0	2	1	30	0	20
ASV203:g__ Ferruginibacter	691	691	240	240	306.151	0.00112486	0.2	5	5.75833	0.0239931	4.03443	0.000299006	0.618598	0.600913	0.000299006	15.976	I	240	LA	1	0	0	0	1	3000	1	1	1	0	0	0	2	1	30	0	20
ASV1178:g__ Bartonella	691	691	240	240	0	0.00102987	1	4	5.75833	0.0239931	4.03443	0.246365	0.618598	0.600913	0.246365	15.976	I	240	LA	1	0	0	0	1	3000	1	1	1	0	0	0	2	1	30	0	20
> ##No-of-positive-and-negative-edges
> positive=length(betaMat[betaMat>0])/2
> positive
[1] 667 (96.52%)
> negative=length(betaMat[betaMat<0])/2
> negative
[1] 24 (3.47%)
> total=length(betaMat[betaMat!=0])/2
> total
[1] 691

## Sheet: bac_nd_zipi
Taxon	z	module	p	roles	label	role_7						modI	modII	modIII	modIV	modV	modVI	modVII	modVIII	modIX	modX
ASV1193:g__ Turicella	-0.0734971	6	0.277778	Peripherals		peripheral						1	2	3	4	5	6	7	8	9	10
ASV1478:g__ Actinospica	-0.50223	6	0	Peripherals		ultra peripheral						1	2	3	4	5	6	7	8	9	10
ASV1388:g__ Christensenellaceae_R-7_group	-1.3597	6	0.162901	Peripherals		peripheral						1	2	3	4	5	6	7	8	9	2
ASV72:g__ Novosphingobium	-0.50223	6	0	Peripherals		ultra peripheral						1	2	3	4	5	6	7	8	9
ASV147:g__ Stenotrophomonas	-0.50223	6	0	Peripherals		ultra peripheral						1	2	3	4	5	6	7	8	9
ASV129:g__ Rhizobium	-0.50223	6	0.32	Peripherals		peripheral						1	2	3	4	5	6	7	8	9
ASV500:g__ Phenylobacterium	-0.0734971	6	0.72	Connectors	ASV500:g__ Phenylobacterium	non hub connector						1	2	3	4	5	6	7	8	9
ASV190:g__ Sphingobium	-0.50223	6	0.32	Peripherals		peripheral						1	2	3	4	5	6	7	8	9
ASV1068:g__ Motilibacter	-0.50223	6	0.5	Peripherals		peripheral						1	2	3	4	5	6	7	8	9
ASV3:g__ Sphingomonas	2.92764	6	0.103316	Module hubs	ASV3:g__ Sphingomonas	provincial hub						1	2	3	4	5	6	7	8	9
ASV638:g__ Shinella	-1.3597	6	0	Peripherals		ultra peripheral						1	2	3	4	5	6	7	8	9
ASV216:g__ uncultured10	0.783969	6	0.0707438	Peripherals		peripheral						1	2	3	4	5	6	11	8	9
ASV300:g__ Bosea	-0.930964	6	0.375	Peripherals		peripheral						1	2	3	12	5	6		8	9
ASV766:g__ Dokdonella	-0.50223	6	0	Peripherals		ultra peripheral						1	2	3		5	6		8	13
ASV690:g__ Caulobacter	2.4989	6	0.444444	Peripherals		peripheral						1	2	3		5	6		8
ASV541:g__ Sphaerotilus	1.2127	6	0	Peripherals		ultra peripheral						1	2	3		5	6		8
ASV44:g__ Cloacibacterium	-0.50223	6	0	Peripherals		ultra peripheral						1	2	3		5	6		8
ASV523:g__ Asticcacaulis	0.783969	6	0	Peripherals		ultra peripheral						1	2	3		5	6		8
ASV211:g__ Microvirga	-0.50223	6	0.625	Connectors	ASV211:g__ Microvirga	non hub connector						1	2	3		5	6		8
ASV234:g__ Schlegelella	-0.0734971	6	0.5	Peripherals		peripheral						1	2	3		5	6		8
ASV2041:g__ uncultured25	-0.50223	6	0	Peripherals		ultra peripheral						1	2	3		5	6		8
ASV47:g__ Microbacterium	-0.50223	6	0	Peripherals		ultra peripheral						1	2	3		5	6		8
ASV111:g__ Micrococcus	-1.3597	6	0	Peripherals		ultra peripheral						22	2	3		5	6		8
ASV1512:g__ Bauldia	-0.50223	6	0.444444	Peripherals		peripheral							2	3		5	6		8
ASV1:g__ Acinetobacter	0.783969	6	0	Peripherals		ultra peripheral							2	24		5	6		8
ASV193:g__ 67-14	-0.0734971	6	0.32	Peripherals		peripheral							2			5	6		8
ASV1097:g__ Nocardia	-0.50223	6	0.5	Peripherals		peripheral							2			5	6		8
ASV369:g__ Mycobacterium	0.355236	6	0	Peripherals		ultra peripheral							2			5	6		8
ASV105:g__ Lawsonella	-0.0734971	6	0	Peripherals		ultra peripheral							2			5	6		8
ASV1331:g__ uncultured37	2.07017	6	0	Peripherals		ultra peripheral							2			5	6		8
ASV703:g__ Lineage_IV	-0.0734971	6	0	Peripherals		ultra peripheral							2			5	6		8
ASV262:g__ Bradyrhizobium	-0.930964	6	0	Peripherals		ultra peripheral							31			5	6		8
ASV131:g__ Paenibacillus	0.355236	6	0.444444	Peripherals		peripheral										5	6		8
ASV285:g__ Blastococcus	0.355236	6	0.32	Peripherals		peripheral										5	6		8
ASV7:g__ Pseudomonas	0.783969	6	0.32	Peripherals		peripheral										5	6		8
ASV961:g__ TK10	-0.869377	2	0.757396	Connectors	ASV961:g__ TK10	non hub connector										5	35		8
ASV28:g__ Bacillus	2.44036	2	0.444444	Peripherals		peripheral										5			36
ASV340:g__ Haemophilus	-1.3422	2	0.65625	Connectors	ASV340:g__ Haemophilus	non hub connector										5
ASV470:g__ Hyphomicrobium	-0.396558	2	0.32	Peripherals		peripheral										5
ASV602:g__ Reyranella	-0.869377	2	0.625	Connectors	ASV602:g__ Reyranella	non hub connector										5
ASV1155:g__ Edaphobaculum	0.54908	2	0.32	Peripherals		peripheral										5
ASV2326:g__ Mesorhizobium	1.49472	2	0	Peripherals		ultra peripheral										5
ASV536:g__ Micropepsis	-0.869377	2	0.444444	Peripherals		peripheral										5
ASV1645:g__ Haliangium	0.0762611	2	0.444444	Peripherals		peripheral										5
ASV136:g__ P3OB-42	1.0219	2	0	Peripherals		ultra peripheral										5
ASV925:g__ Leifsonia	-0.396558	2	0.625	Connectors	ASV925:g__ Leifsonia	non hub connector										5
ASV42:g__ Escherichia-Shigella	-0.396558	2	0	Peripherals		ultra peripheral										5
ASV54:g__ Noviherbaspirillum	1.49472	2	0.44898	Peripherals		peripheral										5
ASV487:g__ Fusobacterium	-0.396558	2	0.48	Peripherals		peripheral										5
ASV822:g__ Gryllotalpicola	-0.396558	2	0	Peripherals		ultra peripheral										5
ASV55:g__ Nocardioides	1.49472	2	0.40625	Peripherals		peripheral										5
ASV530:g__ Knoellia	-0.396558	2	0	Peripherals		ultra peripheral										5
ASV41:g__ Longimicrobium	0.54908	2	0.375	Peripherals		peripheral										5
ASV423:g__ uncultured24	0.0762611	2	0	Peripherals		ultra peripheral										5
ASV80:g__ Rudanella	1.96754	2	0.71875	Connectors	ASV80:g__ Rudanella	non hub connector										54
ASV685:g__ alphaI_cluster	0.0762611	2	0	Peripherals		ultra peripheral
ASV61:g__ Roseomonas	0.54908	2	0.375	Peripherals		peripheral
ASV140:g__ Mucilaginibacter	-1.81501	2	0	Peripherals		ultra peripheral
ASV419:g__ uncultured31	-0.869377	2	0	Peripherals		ultra peripheral
ASV37:g__ Pedococcus-Phycicoccus	0.0762611	2	0	Peripherals		ultra peripheral
ASV289:g__ uncultured33	0.0762611	2	0.72	Connectors	ASV289:g__ uncultured33	non hub connector
ASV333:g__ Rhizorhapis	-0.396558	2	0.32	Peripherals		peripheral
ASV302:g__ DSSD61	-1.3422	2	0.444444	Peripherals		peripheral
ASV1268:g__ Dongia	-0.396558	2	0.625	Connectors	ASV1268:g__ Dongia	non hub connector
ASV270:g__ Rickettsiella	-0.396558	2	0.666667	Connectors	ASV270:g__ Rickettsiella	non hub connector
ASV557:g__ Alsobacter	-0.396558	2	0	Peripherals		ultra peripheral
ASV701:g__ Arachidicoccus	3.68362	5	0.444444	Module hubs	ASV701:g__ Arachidicoccus	connector hub
ASV659:g__ R7C24	3.53671	5	0.32	Module hubs	ASV659:g__ R7C24	connector hub
ASV138:g__ Tumebacillus	3.46326	5	0	Module hubs	ASV138:g__ Tumebacillus	provincial hub
ASV937:g__ Latilactobacillus	3.31635	5	0	Module hubs	ASV937:g__ Latilactobacillus	provincial hub
ASV1031:g__ Terrimonas	-0.282937	5	0.740741	Connectors	ASV1031:g__ Terrimonas	non hub connector
ASV764:g__ Siphonobacter	-0.282937	5	0.75	Connectors	ASV764:g__ Siphonobacter	non hub connector
ASV1010:g__ Clostridium_sensu_strict1	-0.282937	5	0.32	Peripherals		peripheral
ASV1081:g__ Neochlamydia	-0.282937	5	0.244898	Peripherals		peripheral
ASV607:g__ Moraxella	-0.282937	5	0	Peripherals		ultra peripheral
ASV2674:g__ uncultured4	-0.282937	5	0	Peripherals		ultra peripheral
ASV1582:g__ uncultured5	-0.282937	5	0	Peripherals		ultra peripheral
ASV765:g__ A0839	-0.209482	5	0	Peripherals		ultra peripheral
ASV251:g__ Phaeodactylibacter	-0.209482	5	0	Peripherals		ultra peripheral
ASV361:g__ Amnibacterium	-0.282937	5	0	Peripherals		ultra peripheral
ASV816:g__ S085	-0.282937	5	0	Peripherals		ultra peripheral
ASV1709:g__ Alicyclobacillus	-0.282937	5	0	Peripherals		ultra peripheral
ASV1799:g__ BIrii41	-0.282937	5	0.375	Peripherals		peripheral
ASV1140:g__ Murdochiella	-0.282937	5	0.5	Peripherals		peripheral
ASV243:g__ Actinobacillus	-0.282937	5	0.32	Peripherals		peripheral
ASV175:g__ Comamonas	-0.282937	5	0.5	Peripherals		peripheral
ASV660:g__ Microbacteriaceae	-0.282937	5	0.5	Peripherals		peripheral
ASV219:g__ CandidatuAlysiosphaera	-0.282937	5	0.53125	Peripherals		peripheral
ASV432:g__ Abiotrophia	-0.282937	5	0.32	Peripherals		peripheral
ASV540:g__ Acidiphilium	-0.282937	5	0	Peripherals		ultra peripheral
ASV1698:g__ Rhodovastum	-0.282937	5	0.375	Peripherals		peripheral
ASV524:g__ Peredibacter	-0.282937	5	0	Peripherals		ultra peripheral
ASV858:g__ Actinotalea	-0.282937	5	0.5	Peripherals		peripheral
ASV1044:g__ Blfdi19	-0.282937	5	0	Peripherals		ultra peripheral
ASV932:g__ Propioniciclava	-0.282937	5	0.44898	Peripherals		peripheral
ASV663:g__ Rhodanobacter	-0.282937	5	0	Peripherals		ultra peripheral
ASV1279:g__ Actinomycetospora	-0.282937	5	0	Peripherals		ultra peripheral
ASV859:g__ uncultured23	-0.282937	5	0	Peripherals		ultra peripheral
ASV1042:g__ Lachnoanaerobaculum	-0.282937	5	0	Peripherals		ultra peripheral
ASV1007:g__ Cohnella	-0.282937	5	0	Peripherals		ultra peripheral
ASV1558:g__ Nitrosospira	-0.282937	5	0	Peripherals		ultra peripheral
ASV374:g__ FFCH7168	-0.282937	5	0.486111	Peripherals		peripheral
ASV595:g__ uncultured28	-0.282937	5	0	Peripherals		ultra peripheral
ASV585:g__ CL500-29_marine_group	-0.282937	5	0.71875	Connectors	ASV585:g__ CL500-29_marine_group	non hub connector
ASV834:g__ Microlunatus	-0.282937	5	0	Peripherals		ultra peripheral
ASV780:g__ Oceanobacillus	-0.282937	5	0	Peripherals		ultra peripheral
ASV884:g__ Chelatococcus	-0.282937	5	0.277778	Peripherals		peripheral
ASV514:g__ Rhodothermaceae	-0.282937	5	0	Peripherals		ultra peripheral
ASV330:g__ Polymorphobacter	-0.282937	5	0.244898	Peripherals		peripheral
ASV1054:g__ Aquabacterium	-0.282937	5	0	Peripherals		ultra peripheral
ASV828:g__ Lapillicoccus	-0.282937	5	0	Peripherals		ultra peripheral
ASV415:g__ Aminobacter	-0.282937	5	0	Peripherals		ultra peripheral
ASV447:g__ Azospirillum	-0.282937	5	0	Peripherals		ultra peripheral
ASV1262:g__ Wenxinia	-0.282937	5	0.612245	Peripherals		peripheral
ASV386:g__ Lautropia	-0.282937	5	0.625	Connectors	ASV386:g__ Lautropia	non hub connector
ASV578:g__ CandidatuChloroploca	-0.282937	5	0	Peripherals		ultra peripheral
ASV654:g__ Armatimonadales	-0.282937	5	0	Peripherals		ultra peripheral
ASV2316:g__ Collinsella	-0.282937	5	0	Peripherals		ultra peripheral
ASV620:g__ Geodermatophilus	-0.282937	5	0.5	Peripherals		peripheral
ASV1178:g__ Bartonella	-0.282937	5	0	Peripherals		ultra peripheral
ASV153:g__ Granulicatella	-0.542326	7	0.375	Peripherals		peripheral
ASV402:g__ Rothia	0.542326	7	0	Peripherals		ultra peripheral
ASV1378:g__ Anoxybacillus	-1.62698	7	0.64	Connectors	ASV1378:g__ Anoxybacillus	non hub connector
ASV144:g__ Neisseria	1.08465	7	0	Peripherals		ultra peripheral
ASV1055:g__ Segetibacter	1.62698	7	0.32	Peripherals		peripheral
ASV760:g__ AKIW781	-0.542326	7	0.32	Peripherals		peripheral
ASV276:g__ Micropruina	0	7	0	Peripherals		ultra peripheral
ASV379:g__ uncultured36	0	7	0.375	Peripherals		peripheral
ASV50:g__ Staphylococcus	1.08465	7	0	Peripherals		ultra peripheral
ASV781:g__ Phyllobacterium	-1.08465	7	0.693878	Connectors	ASV781:g__ Phyllobacterium	non hub connector
ASV381:g__ Frondihabitans	-0.542326	7	0	Peripherals		ultra peripheral
ASV93:g__ env.OPS_17	-0.20601	9	0.21875	Peripherals		peripheral
ASV166:g__ Frigoribacterium	0.463524	9	0	Peripherals		ultra peripheral
ASV18:g__ Cutibacterium	0.463524	9	0	Peripherals		ultra peripheral
ASV78:g__ Corynebacterium	0.463524	9	0	Peripherals		ultra peripheral
ASV2480:g__ Anaerococcus	-0.20601	9	0.64	Connectors	ASV2480:g__ Anaerococcus	non hub connector
ASV425:g__ Dermabacter	-2.21461	9	0	Peripherals		ultra peripheral
ASV479:g__ Quadrisphaera	1.13306	9	0	Peripherals		ultra peripheral
ASV832:g__ Streptomyces	0.463524	9	0	Peripherals		ultra peripheral
ASV162:g__ Lactobacillus	-0.875545	9	0.277778	Peripherals		peripheral
ASV200:g__ Ochrobactrum	-0.875545	9	0.5	Peripherals		peripheral
ASV305:g__ Marmoricola	1.13306	9	0	Peripherals		ultra peripheral
ASV724:g__ Sanguibacter-Flavimobilis	-0.875545	9	0.5	Peripherals		peripheral
ASV1501:g__ Solirubrobacter	1.13306	9	0	Peripherals		ultra peripheral
ASV210:g__ Methylophilus	0.0853542	8	0	Peripherals		ultra peripheral
ASV461:g__ Hirschia	-1.23154	8	0.197531	Peripherals		peripheral
ASV407:g__ Sphingopyxis	-1.23154	8	0	Peripherals		ultra peripheral
ASV22:g__ Alkanindiges	-1.23154	8	0.48	Peripherals		peripheral
ASV502:g__ Jatrophihabitans	0.963284	8	0	Peripherals		ultra peripheral
ASV365:g__ Acidothermus	-0.792575	8	0	Peripherals		ultra peripheral
ASV623:g__ uncultured9	-1.23154	8	0	Peripherals		ultra peripheral
ASV181:g__ Deinococcus	-0.35361	8	0	Peripherals		ultra peripheral
ASV1058:g__ Bifidobacterium	-0.792575	8	0.72	Connectors	ASV1058:g__ Bifidobacterium	non hub connector
ASV12:g__ Chryseobacterium	-0.792575	8	0.56	Peripherals		peripheral
ASV53:g__ Paracoccus	-0.792575	8	0.777778	Connectors	ASV53:g__ Paracoccus	non hub connector
ASV263:g__ Enhydrobacter	0.0853542	8	0.625	Connectors	ASV263:g__ Enhydrobacter	non hub connector
ASV57:g__ Janibacter	-0.35361	8	0.666667	Connectors	ASV57:g__ Janibacter	non hub connector
ASV182:g__ Longimicrobiaceae	-0.35361	8	0.611111	Peripherals		peripheral
ASV109:g__ Pigmentiphaga	-0.35361	8	0	Peripherals		ultra peripheral
ASV52:g__ Friedmanniella	0.524319	8	0	Peripherals		ultra peripheral
ASV17:g__ Arthrobacter	0.0853542	8	0	Peripherals		ultra peripheral
ASV139:g__ Cellulomonas	-0.35361	8	0	Peripherals		ultra peripheral
ASV179:g__ Kocuria	0.524319	8	0	Peripherals		ultra peripheral
ASV68:g__ Spirosoma	2.71914	8	0	Module hubs	ASV68:g__ Spirosoma	provincial hub
ASV675:g__ Agrococcus	0.0853542	8	0	Peripherals		ultra peripheral
ASV6:g__ Rhodococcus	0.524319	8	0.375	Peripherals		peripheral
ASV725:g__ uncultured21	-1.23154	8	0.32	Peripherals		peripheral
ASV475:g__ Pseudarthrobacter	0.0853542	8	0	Peripherals		ultra peripheral
ASV62:g__ Polaromonas	1.40225	8	0	Peripherals		ultra peripheral
ASV826:g__ uncultured30	-0.35361	8	0	Peripherals		ultra peripheral
ASV837:g__ Amaricoccus	-0.35361	8	0	Peripherals		ultra peripheral
ASV301:g__ Actinomyces	0.963284	8	0.790123	Connectors	ASV301:g__ Actinomyces	non hub connector
ASV510:g__ Williamsia	1.40225	8	0.446281	Peripherals		peripheral
ASV312:g__ Plantibacter	2.28018	8	0.32	Peripherals		peripheral
ASV45:g__ Nakamurella	0.0853542	8	0	Peripherals		ultra peripheral
ASV737:g__ Iamia	-0.35361	8	0.65625	Connectors	ASV737:g__ Iamia	non hub connector
ASV172:g__ Curtobacterium	-0.792575	8	0.277778	Peripherals		peripheral
ASV363:g__ Lactococcus	0.0853542	8	0.611111	Peripherals		peripheral
ASV4:g__ Methylobacterium	1.84121	8	0	Peripherals		ultra peripheral
ASV1292:g__ uncultured42	-0.792575	8	0.56	Peripherals		peripheral
ASV983:g__ Leptotrichia	-0.266363	4	0.666667	Connectors	ASV983:g__ Leptotrichia	non hub connector
ASV226:g__ Terrabacter	-0.266363	4	0.625	Connectors	ASV226:g__ Terrabacter	non hub connector
ASV227:g__ Azohydromonas	-1.54491	4	0.48	Peripherals		peripheral
ASV1623:g__ Fibrella	-0.266363	4	0	Peripherals		ultra peripheral
ASV866:g__ Pseudolabrys	0.372909	4	0.375	Peripherals		peripheral
ASV164:g__ Oligoflexus	1.01218	4	0	Peripherals		ultra peripheral
ASV159:g__ Rathayibacter	0.372909	4	0.32	Peripherals		peripheral
ASV8:g__ Serratia	-0.905635	4	0.277778	Peripherals		peripheral
ASV697:g__ Gemmatimonas	-1.54491	4	0	Peripherals		ultra peripheral
ASV367:g__ Nocardiopsis	1.65145	4	0	Peripherals		ultra peripheral
ASV76:g__ Devosia	1.01218	4	0.5	Peripherals		peripheral
ASV203:g__ Ferruginibacter	0.372909	4	0.244898	Peripherals		peripheral
ASV590:g__ 0319-6G20	-0.831606	1	0	Peripherals		ultra peripheral
ASV29:g__ Brevundimonas	1.11471	1	0.625	Connectors	ASV29:g__ Brevundimonas	non hub connector
ASV1136:g__ Skermanella	-0.831606	1	0.734694	Connectors	ASV1136:g__ Skermanella	non hub connector
ASV46:g__ Dyadobacter	1.50397	1	0	Peripherals		ultra peripheral
ASV767:g__ uncultured16	-0.831606	1	0.61157	Peripherals		peripheral
ASV1236:g__ Bryobacter	0.336181	1	0	Peripherals		ultra peripheral
ASV71:g__ Streptococcus	-0.0530812	1	0.277778	Peripherals		peripheral
ASV233:g__ Xanthomonas	0.336181	1	0	Peripherals		ultra peripheral
ASV855:g__ AKYH767	-0.442343	1	0.444444	Peripherals		peripheral
ASV589:g__ Sphingobacterium	-0.442343	1	0	Peripherals		ultra peripheral
ASV1027:g__ 1174-901-12	-0.831606	1	0	Peripherals		ultra peripheral
ASV1350:g__ Pseudaminobacter	-1.22087	1	0.5	Peripherals		peripheral
ASV121:g__ Gemella	-0.442343	1	0	Peripherals		ultra peripheral
ASV293:g__ Abditibacterium	0.336181	1	0	Peripherals		ultra peripheral
ASV637:g__ Conexibacter	-1.61013	1	0	Peripherals		ultra peripheral
ASV27:g__ Hymenobacter	0.336181	1	0	Peripherals		ultra peripheral
ASV26:g__ Pedobacter	2.28249	1	0.444444	Peripherals		peripheral
ASV205:g__ Pseudonocardia	-0.831606	1	0	Peripherals		ultra peripheral
ASV944:g__ C0119	-0.0530812	1	0.5	Peripherals		peripheral
ASV343:g__ Leuconostoc	-0.442343	1	0.760331	Connectors	ASV343:g__ Leuconostoc	non hub connector
ASV235:g__ Acidibacter	1.50397	1	0.48	Peripherals		peripheral
ASV30:g__ Massilia	1.11471	1	0	Peripherals		ultra peripheral
ASV40:g__ Klenkia	1.75119	3	0	Peripherals		ultra peripheral
ASV650:g__ Patulibacter	-0.218899	3	0	Peripherals		ultra peripheral
ASV903:g__ Chitinophaga	-0.875595	3	0	Peripherals		ultra peripheral
ASV321:g__ Burkholderia	-1.53229	3	0	Peripherals		ultra peripheral
ASV97:g__ Rubellimicrobium	1.75119	3	0	Peripherals		ultra peripheral
ASV171:g__ Aeromicrobium	-0.218899	3	0	Peripherals		ultra peripheral
ASV401:g__ Rhodopseudomonas	-0.218899	3	0.32	Peripherals		peripheral
ASV84:g__ Aureimonas	0.437798	3	0	Peripherals		ultra peripheral
ASV403:g__ Cellvibrio	-0.875595	3	0.625	Connectors	ASV403:g__ Cellvibrio	non hub connector
ASV518:g__ uncultured27	0.437798	3	0.625	Connectors	ASV518:g__ uncultured27	non hub connector
ASV1290:g__ Stomatobaculum	-0.218899	3	0.77551	Connectors	ASV1290:g__ Stomatobaculum	non hub connector
ASV259:g__ Lachnoclostridium	1.09449	3	0.277778	Peripherals		peripheral
ASV348:g__ Finegoldia	-1.53229	3	0	Peripherals		ultra peripheral
ASV87:g__ Bdellovibrio	0.437798	3	0.375	Peripherals		peripheral
ASV145:g__ Exiguobacterium	1.09449	3	0	Peripherals		ultra peripheral
ASV34:g__ Tardiphaga	-0.218899	3	0.722222	Connectors	ASV34:g__ Tardiphaga	non hub connector
ASV750:g__ Modestobacter	-0.875595	3	0.375	Peripherals		peripheral
ASV2317:g__ Taibaiella	-0.875595	3	0	Peripherals		ultra peripheral
ASV345:g__ Pseudoxanthomonas	-0.875595	3	0.592593	Peripherals		peripheral
ASV195:g__ Glutamicibacter	1.09449	3	0.71875	Connectors	ASV195:g__ Glutamicibacter	non hub connector
ASV339:g__ Leucobacter	-0.875595	3	0.625	Connectors	ASV339:g__ Leucobacter	non hub connector
ASV265:g__ Sediminibacterium	-0.218899	3	0.244898	Peripherals		peripheral
ASV217:g__ Afipia	-0.218899	3	0.6875	Connectors	ASV217:g__ Afipia	non hub connector
ASV441:g__ Peptoniphilus	1.75119	3	0	Peripherals		ultra peripheral
ASV442:g__ Belnapia	0	10	0.56	Peripherals		peripheral
ASV561:g__ Pedomicrobium	0	10	0	Peripherals		ultra peripheral

## Sheet: bac_dsrna_topology
Taxon	e.count	size	v.count	order	betweeness.centrality	closeness.centrality	node.transitivity	node.degree	node.degree.mean	node.degree.norm	mean.distance	hub.score	fgc.modularity	wtc.modularity	vector	value	options.bmat	options.n	options.which	options.nev	options.tol	options.ncv	options.ldv	options.ishift	options.maxiter	options.nb	options.mode	options.start	options.sigma	options.sigmai	options.info	options.iter	options.nconv	options.numop	options.numopb	options.numreo
ASV1193:g__ Turicella	665	665	240	240	398.116	0.00113379	0.1	5	5.54167	0.0230903	3.94543	0.0209224	0.620256	0.58767	0.0209224	14.8458	I	240	LA	1	0	0	0	1	3000	1	1	1	0	0	0	2	1	30	0	20
ASV961:g__ TK10	665	665	240	240	38.6584	0.00098912	0.333333	3	5.54167	0.0230903	3.94543	0.000202475	0.620256	0.58767	0.000202475	14.8458	I	240	LA	1	0	0	0	1	3000	1	1	1	0	0	0	2	1	30	0	20
ASV701:g__ Arachidicoccus	665	665	240	240	245.467	0.00116009	0.2	5	5.54167	0.0230903	3.94543	0.00186079	0.620256	0.58767	0.00186079	14.8458	I	240	LA	1	0	0	0	1	3000	1	1	1	0	0	0	2	1	30	0	20
ASV1478:g__ Actinospica	665	665	240	240	7.30238	0.000800641	0.333333	4	5.54167	0.0230903	3.94543	3.4276e-05	0.620256	0.58767	3.4276e-05	14.8458	I	240	LA	1	0	0	0	1	3000	1	1	1	0	0	0	2	1	30	0	20
ASV1388:g__ Christensenellaceae_R-7_group	665	665	240	240	114.966	0.00106724	0.4	5	5.54167	0.0230903	3.94543	0.00348763	0.620256	0.58767	0.00348763	14.8458	I	240	LA	1	0	0	0	1	3000	1	1	1	0	0	0	2	1	30	0	20
ASV72:g__ Novosphingobium	665	665	240	240	437.281	0.00113507	0.190476	7	5.54167	0.0230903	3.94543	0.00185781	0.620256	0.58767	0.00185781	14.8458	I	240	LA	1	0	0	0	1	3000	1	1	1	0	0	0	2	1	30	0	20
ASV28:g__ Bacillus	665	665	240	240	3004.62	0.001443	0.0757576	12	5.54167	0.0230903	3.94543	0.0261631	0.620256	0.58767	0.0261631	14.8458	I	240	LA	1	0	0	0	1	3000	1	1	1	0	0	0	2	1	30	0	20
ASV147:g__ Stenotrophomonas	665	665	240	240	586.405	0.0010846	0.1	5	5.54167	0.0230903	3.94543	0.00130972	0.620256	0.58767	0.00130972	14.8458	I	240	LA	1	0	0	0	1	3000	1	1	1	0	0	0	2	1	30	0	20
ASV340:g__ Haemophilus	665	665	240	240	1148.64	0.00121359	0.047619	7	5.54167	0.0230903	3.94543	0.00311224	0.620256	0.58767	0.00311224	14.8458	I	240	LA	1	0	0	0	1	3000	1	1	1	0	0	0	2	1	30	0	20
ASV659:g__ R7C24	665	665	240	240	3670.63	0.00145349	0.111837	50	5.54167	0.0230903	3.94543	1	0.620256	0.58767	1	14.8458	I	240	LA	1	0	0	0	1	3000	1	1	1	0	0	0	2	1	30	0	20
ASV129:g__ Rhizobium	665	665	240	240	242.864	0.00113766	0.333333	4	5.54167	0.0230903	3.94543	0.0155416	0.620256	0.58767	0.0155416	14.8458	I	240	LA	1	0	0	0	1	3000	1	1	1	0	0	0	2	1	30	0	20
ASV138:g__ Tumebacillus	665	665	240	240	78.8681	0.000999001	0	3	5.54167	0.0230903	3.94543	0.00037019	0.620256	0.58767	0.00037019	14.8458	I	240	LA	1	0	0	0	1	3000	1	1	1	0	0	0	2	1	30	0	20
ASV470:g__ Hyphomicrobium	665	665	240	240	179.515	0.00108696	0.3	5	5.54167	0.0230903	3.94543	0.0155715	0.620256	0.58767	0.0155715	14.8458	I	240	LA	1	0	0	0	1	3000	1	1	1	0	0	0	2	1	30	0	20
ASV937:g__ Latilactobacillus	665	665	240	240	263.62	0.00101112	0.4	5	5.54167	0.0230903	3.94543	0.000285825	0.620256	0.58767	0.000285825	14.8458	I	240	LA	1	0	0	0	1	3000	1	1	1	0	0	0	2	1	30	0	20
ASV602:g__ Reyranella	665	665	240	240	132.852	0.00104822	0.166667	4	5.54167	0.0230903	3.94543	0.00139618	0.620256	0.58767	0.00139618	14.8458	I	240	LA	1	0	0	0	1	3000	1	1	1	0	0	0	2	1	30	0	20
ASV1031:g__ Terrimonas	665	665	240	240	2314.96	0.00141443	0.121454	48	5.54167	0.0230903	3.94543	0.991105	0.620256	0.58767	0.991105	14.8458	I	240	LA	1	0	0	0	1	3000	1	1	1	0	0	0	2	1	30	0	20
ASV764:g__ Siphonobacter	665	665	240	240	57.0605	0.000834725	0.333333	4	5.54167	0.0230903	3.94543	1.76257e-05	0.620256	0.58767	1.76257e-05	14.8458	I	240	LA	1	0	0	0	1	3000	1	1	1	0	0	0	2	1	30	0	20
ASV1010:g__ Clostridium_sensu_strict1	665	665	240	240	902.565	0.00109529	0.1	5	5.54167	0.0230903	3.94543	0.00187332	0.620256	0.58767	0.00187332	14.8458	I	240	LA	1	0	0	0	1	3000	1	1	1	0	0	0	2	1	30	0	20
ASV153:g__ Granulicatella	665	665	240	240	48.5746	0.000937207	0	3	5.54167	0.0230903	3.94543	0.000213674	0.620256	0.58767	0.000213674	14.8458	I	240	LA	1	0	0	0	1	3000	1	1	1	0	0	0	2	1	30	0	20
ASV1155:g__ Edaphobaculum	665	665	240	240	95.5593	0.00100402	0.333333	3	5.54167	0.0230903	3.94543	0.0148966	0.620256	0.58767	0.0148966	14.8458	I	240	LA	1	0	0	0	1	3000	1	1	1	0	0	0	2	1	30	0	20
ASV1081:g__ Neochlamydia	665	665	240	240	1994.57	0.00139276	0.124884	47	5.54167	0.0230903	3.94543	0.98096	0.620256	0.58767	0.98096	14.8458	I	240	LA	1	0	0	0	1	3000	1	1	1	0	0	0	2	1	30	0	20
ASV607:g__ Moraxella	665	665	240	240	105.345	0.000891266	0	3	5.54167	0.0230903	3.94543	0.000137896	0.620256	0.58767	0.000137896	14.8458	I	240	LA	1	0	0	0	1	3000	1	1	1	0	0	0	2	1	30	0	20
ASV2326:g__ Mesorhizobium	665	665	240	240	1180.15	0.00130719	0.131313	45	5.54167	0.0230903	3.94543	0.9538	0.620256	0.58767	0.9538	14.8458	I	240	LA	1	0	0	0	1	3000	1	1	1	0	0	0	2	1	30	0	20
ASV500:g__ Phenylobacterium	665	665	240	240	270.12	0.00109769	0	5	5.54167	0.0230903	3.94543	0.000389218	0.620256	0.58767	0.000389218	14.8458	I	240	LA	1	0	0	0	1	3000	1	1	1	0	0	0	2	1	30	0	20
ASV93:g__ env.OPS_17	665	665	240	240	786.376	0.00121951	0.244444	10	5.54167	0.0230903	3.94543	0.00374765	0.620256	0.58767	0.00374765	14.8458	I	240	LA	1	0	0	0	1	3000	1	1	1	0	0	0	2	1	30	0	20
ASV190:g__ Sphingobium	665	665	240	240	37.4908	0.00105263	0.333333	3	5.54167	0.0230903	3.94543	0.00141583	0.620256	0.58767	0.00141583	14.8458	I	240	LA	1	0	0	0	1	3000	1	1	1	0	0	0	2	1	30	0	20
ASV210:g__ Methylophilus	665	665	240	240	0	0.00123001	1	5	5.54167	0.0230903	3.94543	0.285129	0.620256	0.58767	0.285129	14.8458	I	240	LA	1	0	0	0	1	3000	1	1	1	0	0	0	2	1	30	0	20
ASV1068:g__ Motilibacter	665	665	240	240	0	0.00108342	1	4	5.54167	0.0230903	3.94543	0.264442	0.620256	0.58767	0.264442	14.8458	I	240	LA	1	0	0	0	1	3000	1	1	1	0	0	0	2	1	30	0	20
ASV461:g__ Hirschia	665	665	240	240	0	0.00108342	1	4	5.54167	0.0230903	3.94543	0.264442	0.620256	0.58767	0.264442	14.8458	I	240	LA	1	0	0	0	1	3000	1	1	1	0	0	0	2	1	30	0	20
ASV2674:g__ uncultured4	665	665	240	240	492.207	0.000882613	0.3	5	5.54167	0.0230903	3.94543	0.00014546	0.620256	0.58767	0.00014546	14.8458	I	240	LA	1	0	0	0	1	3000	1	1	1	0	0	0	2	1	30	0	20
ASV1582:g__ uncultured5	665	665	240	240	348.127	0.00108932	0.2	6	5.54167	0.0230903	3.94543	0.00533078	0.620256	0.58767	0.00533078	14.8458	I	240	LA	1	0	0	0	1	3000	1	1	1	0	0	0	2	1	30	0	20
ASV536:g__ Micropepsis	665	665	240	240	99.6109	0.00103734	0.166667	4	5.54167	0.0230903	3.94543	0.000257673	0.620256	0.58767	0.000257673	14.8458	I	240	LA	1	0	0	0	1	3000	1	1	1	0	0	0	2	1	30	0	20
ASV407:g__ Sphingopyxis	665	665	240	240	300.817	0.00102249	0	4	5.54167	0.0230903	3.94543	0.000271669	0.620256	0.58767	0.000271669	14.8458	I	240	LA	1	0	0	0	1	3000	1	1	1	0	0	0	2	1	30	0	20
ASV1645:g__ Haliangium	665	665	240	240	547.873	0.001287	0.0666667	6	5.54167	0.0230903	3.94543	0.00708353	0.620256	0.58767	0.00708353	14.8458	I	240	LA	1	0	0	0	1	3000	1	1	1	0	0	0	2	1	30	0	20
ASV166:g__ Frigoribacterium	665	665	240	240	220.379	0.0011325	0.3	5	5.54167	0.0230903	3.94543	0.0140138	0.620256	0.58767	0.0140138	14.8458	I	240	LA	1	0	0	0	1	3000	1	1	1	0	0	0	2	1	30	0	20
ASV3:g__ Sphingomonas	665	665	240	240	5361.32	0.00154083	0.164835	14	5.54167	0.0230903	3.94543	0.307118	0.620256	0.58767	0.307118	14.8458	I	240	LA	1	0	0	0	1	3000	1	1	1	0	0	0	2	1	30	0	20
ASV22:g__ Alkanindiges	665	665	240	240	636.843	0.00113507	0	5	5.54167	0.0230903	3.94543	0.00202583	0.620256	0.58767	0.00202583	14.8458	I	240	LA	1	0	0	0	1	3000	1	1	1	0	0	0	2	1	30	0	20
ASV502:g__ Jatrophihabitans	665	665	240	240	401.378	0.00119904	0.2	5	5.54167	0.0230903	3.94543	0.01351	0.620256	0.58767	0.01351	14.8458	I	240	LA	1	0	0	0	1	3000	1	1	1	0	0	0	2	1	30	0	20
ASV765:g__ A0839	665	665	240	240	0	0.00108342	1	4	5.54167	0.0230903	3.94543	0.264442	0.620256	0.58767	0.264442	14.8458	I	240	LA	1	0	0	0	1	3000	1	1	1	0	0	0	2	1	30	0	20
ASV983:g__ Leptotrichia	665	665	240	240	357.701	0.00117786	0.2	6	5.54167	0.0230903	3.94543	0.0168332	0.620256	0.58767	0.0168332	14.8458	I	240	LA	1	0	0	0	1	3000	1	1	1	0	0	0	2	1	30	0	20
ASV251:g__ Phaeodactylibacter	665	665	240	240	0	0.00108342	1	4	5.54167	0.0230903	3.94543	0.264442	0.620256	0.58767	0.264442	14.8458	I	240	LA	1	0	0	0	1	3000	1	1	1	0	0	0	2	1	30	0	20
ASV361:g__ Amnibacterium	665	665	240	240	930.06	0.00132626	0.214286	8	5.54167	0.0230903	3.94543	0.160741	0.620256	0.58767	0.160741	14.8458	I	240	LA	1	0	0	0	1	3000	1	1	1	0	0	0	2	1	30	0	20
ASV590:g__ 0319-6G20	665	665	240	240	0	0.00108342	1	4	5.54167	0.0230903	3.94543	0.264442	0.620256	0.58767	0.264442	14.8458	I	240	LA	1	0	0	0	1	3000	1	1	1	0	0	0	2	1	30	0	20
ASV638:g__ Shinella	665	665	240	240	38.7168	0.000933707	0.3	5	5.54167	0.0230903	3.94543	0.000438228	0.620256	0.58767	0.000438228	14.8458	I	240	LA	1	0	0	0	1	3000	1	1	1	0	0	0	2	1	30	0	20
ASV816:g__ S085	665	665	240	240	0	0.00108342	1	4	5.54167	0.0230903	3.94543	0.264442	0.620256	0.58767	0.264442	14.8458	I	240	LA	1	0	0	0	1	3000	1	1	1	0	0	0	2	1	30	0	20
ASV365:g__ Acidothermus	665	665	240	240	0	0.000839631	#NUM!	1	5.54167	0.0230903	3.94543	8.33024e-05	0.620256	0.58767	8.33024e-05	14.8458	I	240	LA	1	0	0	0	1	3000	1	1	1	0	0	0	2	1	30	0	20
ASV623:g__ uncultured9	665	665	240	240	258.206	0.00104822	0	4	5.54167	0.0230903	3.94543	0.0016669	0.620256	0.58767	0.0016669	14.8458	I	240	LA	1	0	0	0	1	3000	1	1	1	0	0	0	2	1	30	0	20
ASV40:g__ Klenkia	665	665	240	240	540.123	0.00118906	0.0666667	6	5.54167	0.0230903	3.94543	0.0199317	0.620256	0.58767	0.0199317	14.8458	I	240	LA	1	0	0	0	1	3000	1	1	1	0	0	0	2	1	30	0	20
ASV181:g__ Deinococcus	665	665	240	240	609.989	0.00117786	0.2	6	5.54167	0.0230903	3.94543	0.0169027	0.620256	0.58767	0.0169027	14.8458	I	240	LA	1	0	0	0	1	3000	1	1	1	0	0	0	2	1	30	0	20
ASV1709:g__ Alicyclobacillus	665	665	240	240	0	0.00108342	1	4	5.54167	0.0230903	3.94543	0.264442	0.620256	0.58767	0.264442	14.8458	I	240	LA	1	0	0	0	1	3000	1	1	1	0	0	0	2	1	30	0	20
ASV216:g__ uncultured10	665	665	240	240	260.764	0.0010661	0.166667	4	5.54167	0.0230903	3.94543	0.00139887	0.620256	0.58767	0.00139887	14.8458	I	240	LA	1	0	0	0	1	3000	1	1	1	0	0	0	2	1	30	0	20
ASV650:g__ Patulibacter	665	665	240	240	78.0373	0.000888099	0.6	5	5.54167	0.0230903	3.94543	0.000219251	0.620256	0.58767	0.000219251	14.8458	I	240	LA	1	0	0	0	1	3000	1	1	1	0	0	0	2	1	30	0	20
ASV1058:g__ Bifidobacterium	665	665	240	240	68.8334	0.00104384	0.333333	3	5.54167	0.0230903	3.94543	0.00140149	0.620256	0.58767	0.00140149	14.8458	I	240	LA	1	0	0	0	1	3000	1	1	1	0	0	0	2	1	30	0	20
ASV1799:g__ BIrii41	665	665	240	240	0	0.00108342	1	4	5.54167	0.0230903	3.94543	0.264442	0.620256	0.58767	0.264442	14.8458	I	240	LA	1	0	0	0	1	3000	1	1	1	0	0	0	2	1	30	0	20
ASV29:g__ Brevundimonas	665	665	240	240	219.341	0.00102354	0	4	5.54167	0.0230903	3.94543	0.00185506	0.620256	0.58767	0.00185506	14.8458	I	240	LA	1	0	0	0	1	3000	1	1	1	0	0	0	2	1	30	0	20
ASV136:g__ P3OB-42	665	665	240	240	744.568	0.00120048	0.107143	8	5.54167	0.0230903	3.94543	0.00167227	0.620256	0.58767	0.00167227	14.8458	I	240	LA	1	0	0	0	1	3000	1	1	1	0	0	0	2	1	30	0	20
ASV12:g__ Chryseobacterium	665	665	240	240	9.49167	0.000838926	0	2	5.54167	0.0230903	3.94543	0.000135733	0.620256	0.58767	0.000135733	14.8458	I	240	LA	1	0	0	0	1	3000	1	1	1	0	0	0	2	1	30	0	20
ASV903:g__ Chitinophaga	665	665	240	240	104.855	0.000985222	0	3	5.54167	0.0230903	3.94543	0.00124836	0.620256	0.58767	0.00124836	14.8458	I	240	LA	1	0	0	0	1	3000	1	1	1	0	0	0	2	1	30	0	20
ASV300:g__ Bosea	665	665	240	240	64.117	0.000986193	0.166667	4	5.54167	0.0230903	3.94543	0.000377544	0.620256	0.58767	0.000377544	14.8458	I	240	LA	1	0	0	0	1	3000	1	1	1	0	0	0	2	1	30	0	20
ASV53:g__ Paracoccus	665	665	240	240	303.844	0.00104932	0	3	5.54167	0.0230903	3.94543	0.00123669	0.620256	0.58767	0.00123669	14.8458	I	240	LA	1	0	0	0	1	3000	1	1	1	0	0	0	2	1	30	0	20
ASV18:g__ Cutibacterium	665	665	240	240	2720.45	0.00138696	0.177778	10	5.54167	0.0230903	3.94543	0.22604	0.620256	0.58767	0.22604	14.8458	I	240	LA	1	0	0	0	1	3000	1	1	1	0	0	0	2	1	30	0	20
ASV78:g__ Corynebacterium	665	665	240	240	905.262	0.00123609	0.266667	6	5.54167	0.0230903	3.94543	0.0231218	0.620256	0.58767	0.0231218	14.8458	I	240	LA	1	0	0	0	1	3000	1	1	1	0	0	0	2	1	30	0	20
ASV402:g__ Rothia	665	665	240	240	247.568	0.00119617	0.1	5	5.54167	0.0230903	3.94543	0.00361978	0.620256	0.58767	0.00361978	14.8458	I	240	LA	1	0	0	0	1	3000	1	1	1	0	0	0	2	1	30	0	20
ASV226:g__ Terrabacter	665	665	240	240	0	0.00108342	1	4	5.54167	0.0230903	3.94543	0.264442	0.620256	0.58767	0.264442	14.8458	I	240	LA	1	0	0	0	1	3000	1	1	1	0	0	0	2	1	30	0	20
ASV263:g__ Enhydrobacter	665	665	240	240	33.2498	0.000993049	0.333333	3	5.54167	0.0230903	3.94543	0.00217088	0.620256	0.58767	0.00217088	14.8458	I	240	LA	1	0	0	0	1	3000	1	1	1	0	0	0	2	1	30	0	20
ASV1140:g__ Murdochiella	665	665	240	240	28.9525	0.000691563	0	2	5.54167	0.0230903	3.94543	1.36612e-06	0.620256	0.58767	1.36612e-06	14.8458	I	240	LA	1	0	0	0	1	3000	1	1	1	0	0	0	2	1	30	0	20
ASV1136:g__ Skermanella	665	665	240	240	269.513	0.00102987	0	4	5.54167	0.0230903	3.94543	0.000169884	0.620256	0.58767	0.000169884	14.8458	I	240	LA	1	0	0	0	1	3000	1	1	1	0	0	0	2	1	30	0	20
ASV57:g__ Janibacter	665	665	240	240	194.92	0.00112994	0	4	5.54167	0.0230903	3.94543	0.00225088	0.620256	0.58767	0.00225088	14.8458	I	240	LA	1	0	0	0	1	3000	1	1	1	0	0	0	2	1	30	0	20
ASV182:g__ Longimicrobiaceae	665	665	240	240	0	0.00108342	1	4	5.54167	0.0230903	3.94543	0.264442	0.620256	0.58767	0.264442	14.8458	I	240	LA	1	0	0	0	1	3000	1	1	1	0	0	0	2	1	30	0	20
ASV766:g__ Dokdonella	665	665	240	240	195.051	0.00103627	0.3	5	5.54167	0.0230903	3.94543	0.000422209	0.620256	0.58767	0.000422209	14.8458	I	240	LA	1	0	0	0	1	3000	1	1	1	0	0	0	2	1	30	0	20
ASV46:g__ Dyadobacter	665	665	240	240	240.917	0.00111483	0.2	6	5.54167	0.0230903	3.94543	0.0016346	0.620256	0.58767	0.0016346	14.8458	I	240	LA	1	0	0	0	1	3000	1	1	1	0	0	0	2	1	30	0	20
ASV690:g__ Caulobacter	665	665	240	240	554.282	0.00118906	0	6	5.54167	0.0230903	3.94543	0.00353769	0.620256	0.58767	0.00353769	14.8458	I	240	LA	1	0	0	0	1	3000	1	1	1	0	0	0	2	1	30	0	20
ASV109:g__ Pigmentiphaga	665	665	240	240	282.485	0.000986193	0.1	5	5.54167	0.0230903	3.94543	6.65181e-05	0.620256	0.58767	6.65181e-05	14.8458	I	240	LA	1	0	0	0	1	3000	1	1	1	0	0	0	2	1	30	0	20
ASV52:g__ Friedmanniella	665	665	240	240	758.49	0.00123762	0.047619	7	5.54167	0.0230903	3.94543	0.0309664	0.620256	0.58767	0.0309664	14.8458	I	240	LA	1	0	0	0	1	3000	1	1	1	0	0	0	2	1	30	0	20
ASV243:g__ Actinobacillus	665	665	240	240	0	0.00108342	1	4	5.54167	0.0230903	3.94543	0.264442	0.620256	0.58767	0.264442	14.8458	I	240	LA	1	0	0	0	1	3000	1	1	1	0	0	0	2	1	30	0	20
ASV175:g__ Comamonas	665	665	240	240	507.236	0.00118343	0.266667	6	5.54167	0.0230903	3.94543	0.204333	0.620256	0.58767	0.204333	14.8458	I	240	LA	1	0	0	0	1	3000	1	1	1	0	0	0	2	1	30	0	20
ASV227:g__ Azohydromonas	665	665	240	240	297.487	0.00119332	0	3	5.54167	0.0230903	3.94543	0.0210241	0.620256	0.58767	0.0210241	14.8458	I	240	LA	1	0	0	0	1	3000	1	1	1	0	0	0	2	1	30	0	20
ASV541:g__ Sphaerotilus	665	665	240	240	35.7021	0.000853242	0.333333	3	5.54167	0.0230903	3.94543	4.29666e-05	0.620256	0.58767	4.29666e-05	14.8458	I	240	LA	1	0	0	0	1	3000	1	1	1	0	0	0	2	1	30	0	20
ASV925:g__ Leifsonia	665	665	240	240	120.995	0.000980392	0.166667	4	5.54167	0.0230903	3.94543	0.000153474	0.620256	0.58767	0.000153474	14.8458	I	240	LA	1	0	0	0	1	3000	1	1	1	0	0	0	2	1	30	0	20
ASV2480:g__ Anaerococcus	665	665	240	240	99.2758	0.000881834	0.333333	3	5.54167	0.0230903	3.94543	9.21214e-05	0.620256	0.58767	9.21214e-05	14.8458	I	240	LA	1	0	0	0	1	3000	1	1	1	0	0	0	2	1	30	0	20
ASV767:g__ uncultured16	665	665	240	240	170.514	0.00102881	0.428571	7	5.54167	0.0230903	3.94543	0.000507069	0.620256	0.58767	0.000507069	14.8458	I	240	LA	1	0	0	0	1	3000	1	1	1	0	0	0	2	1	30	0	20
ASV660:g__ Microbacteriaceae	665	665	240	240	230.488	0.00108814	0.2	5	5.54167	0.0230903	3.94543	0.000470126	0.620256	0.58767	0.000470126	14.8458	I	240	LA	1	0	0	0	1	3000	1	1	1	0	0	0	2	1	30	0	20
ASV42:g__ Escherichia-Shigella	665	665	240	240	144.483	0.00100301	0	2	5.54167	0.0230903	3.94543	0.000304405	0.620256	0.58767	0.000304405	14.8458	I	240	LA	1	0	0	0	1	3000	1	1	1	0	0	0	2	1	30	0	20
ASV1236:g__ Bryobacter	665	665	240	240	191.109	0.00104603	0.2	6	5.54167	0.0230903	3.94543	0.000604505	0.620256	0.58767	0.000604505	14.8458	I	240	LA	1	0	0	0	1	3000	1	1	1	0	0	0	2	1	30	0	20
ASV71:g__ Streptococcus	665	665	240	240	1671.68	0.00135501	0	7	5.54167	0.0230903	3.94543	0.0177695	0.620256	0.58767	0.0177695	14.8458	I	240	LA	1	0	0	0	1	3000	1	1	1	0	0	0	2	1	30	0	20
ASV233:g__ Xanthomonas	665	665	240	240	232.628	0.00104167	0.1	5	5.54167	0.0230903	3.94543	0.000480708	0.620256	0.58767	0.000480708	14.8458	I	240	LA	1	0	0	0	1	3000	1	1	1	0	0	0	2	1	30	0	20
ASV17:g__ Arthrobacter	665	665	240	240	693.183	0.00113766	0	6	5.54167	0.0230903	3.94543	0.00250499	0.620256	0.58767	0.00250499	14.8458	I	240	LA	1	0	0	0	1	3000	1	1	1	0	0	0	2	1	30	0	20
ASV54:g__ Noviherbaspirillum	665	665	240	240	325.481	0.00113379	0.178571	8	5.54167	0.0230903	3.94543	0.00195526	0.620256	0.58767	0.00195526	14.8458	I	240	LA	1	0	0	0	1	3000	1	1	1	0	0	0	2	1	30	0	20
ASV139:g__ Cellulomonas	665	665	240	240	155.956	0.00111359	0.166667	4	5.54167	0.0230903	3.94543	0.000805649	0.620256	0.58767	0.000805649	14.8458	I	240	LA	1	0	0	0	1	3000	1	1	1	0	0	0	2	1	30	0	20
ASV487:g__ Fusobacterium	665	665	240	240	116.042	0.00105708	0.333333	4	5.54167	0.0230903	3.94543	0.000676113	0.620256	0.58767	0.000676113	14.8458	I	240	LA	1	0	0	0	1	3000	1	1	1	0	0	0	2	1	30	0	20
ASV855:g__ AKYH767	665	665	240	240	0	0.00108342	1	4	5.54167	0.0230903	3.94543	0.264442	0.620256	0.58767	0.264442	14.8458	I	240	LA	1	0	0	0	1	3000	1	1	1	0	0	0	2	1	30	0	20
ASV822:g__ Gryllotalpicola	665	665	240	240	391.214	0.00105152	0.2	5	5.54167	0.0230903	3.94543	0.000412248	0.620256	0.58767	0.000412248	14.8458	I	240	LA	1	0	0	0	1	3000	1	1	1	0	0	0	2	1	30	0	20
ASV321:g__ Burkholderia	665	665	240	240	14.0306	0.000823045	0.333333	3	5.54167	0.0230903	3.94543	2.77716e-05	0.620256	0.58767	2.77716e-05	14.8458	I	240	LA	1	0	0	0	1	3000	1	1	1	0	0	0	2	1	30	0	20
ASV219:g__ CandidatuAlysiosphaera	665	665	240	240	586.107	0.00110742	0.166667	4	5.54167	0.0230903	3.94543	0.0016805	0.620256	0.58767	0.0016805	14.8458	I	240	LA	1	0	0	0	1	3000	1	1	1	0	0	0	2	1	30	0	20
ASV179:g__ Kocuria	665	665	240	240	205.975	0.000968992	0.166667	4	5.54167	0.0230903	3.94543	0.000224301	0.620256	0.58767	0.000224301	14.8458	I	240	LA	1	0	0	0	1	3000	1	1	1	0	0	0	2	1	30	0	20
ASV432:g__ Abiotrophia	665	665	240	240	194.483	0.00107759	0	4	5.54167	0.0230903	3.94543	0.000331837	0.620256	0.58767	0.000331837	14.8458	I	240	LA	1	0	0	0	1	3000	1	1	1	0	0	0	2	1	30	0	20
ASV540:g__ Acidiphilium	665	665	240	240	356.883	0.000914077	0.333333	3	5.54167	0.0230903	3.94543	0.000218796	0.620256	0.58767	0.000218796	14.8458	I	240	LA	1	0	0	0	1	3000	1	1	1	0	0	0	2	1	30	0	20
ASV1698:g__ Rhodovastum	665	665	240	240	273.713	0.00109051	0.3	5	5.54167	0.0230903	3.94543	0.00173926	0.620256	0.58767	0.00173926	14.8458	I	240	LA	1	0	0	0	1	3000	1	1	1	0	0	0	2	1	30	0	20
ASV524:g__ Peredibacter	665	665	240	240	360.529	0.00109649	0.166667	9	5.54167	0.0230903	3.94543	0.0013829	0.620256	0.58767	0.0013829	14.8458	I	240	LA	1	0	0	0	1	3000	1	1	1	0	0	0	2	1	30	0	20
ASV858:g__ Actinotalea	665	665	240	240	29.2043	0.000965251	0.333333	3	5.54167	0.0230903	3.94543	0.000350609	0.620256	0.58767	0.000350609	14.8458	I	240	LA	1	0	0	0	1	3000	1	1	1	0	0	0	2	1	30	0	20
ASV425:g__ Dermabacter	665	665	240	240	266.372	0.00101937	0	4	5.54167	0.0230903	3.94543	0.000333048	0.620256	0.58767	0.000333048	14.8458	I	240	LA	1	0	0	0	1	3000	1	1	1	0	0	0	2	1	30	0	20
ASV68:g__ Spirosoma	665	665	240	240	235.606	0.00107411	0.1	5	5.54167	0.0230903	3.94543	0.00309874	0.620256	0.58767	0.00309874	14.8458	I	240	LA	1	0	0	0	1	3000	1	1	1	0	0	0	2	1	30	0	20
ASV44:g__ Cloacibacterium	665	665	240	240	438.211	0.00114811	0.166667	4	5.54167	0.0230903	3.94543	0.00203063	0.620256	0.58767	0.00203063	14.8458	I	240	LA	1	0	0	0	1	3000	1	1	1	0	0	0	2	1	30	0	20
ASV55:g__ Nocardioides	665	665	240	240	385.689	0.00116279	0.1	5	5.54167	0.0230903	3.94543	0.00101536	0.620256	0.58767	0.00101536	14.8458	I	240	LA	1	0	0	0	1	3000	1	1	1	0	0	0	2	1	30	0	20
ASV523:g__ Asticcacaulis	665	665	240	240	86.0308	0.000994036	0.166667	4	5.54167	0.0230903	3.94543	0.000506977	0.620256	0.58767	0.000506977	14.8458	I	240	LA	1	0	0	0	1	3000	1	1	1	0	0	0	2	1	30	0	20
ASV675:g__ Agrococcus	665	665	240	240	0	0.000729927	1	2	5.54167	0.0230903	3.94543	1.05057e-05	0.620256	0.58767	1.05057e-05	14.8458	I	240	LA	1	0	0	0	1	3000	1	1	1	0	0	0	2	1	30	0	20
ASV479:g__ Quadrisphaera	665	665	240	240	124.685	0.00115875	0.4	5	5.54167	0.0230903	3.94543	0.00688214	0.620256	0.58767	0.00688214	14.8458	I	240	LA	1	0	0	0	1	3000	1	1	1	0	0	0	2	1	30	0	20
ASV1044:g__ Blfdi19	665	665	240	240	708.067	0.00125313	0.428571	7	5.54167	0.0230903	3.94543	0.28242	0.620256	0.58767	0.28242	14.8458	I	240	LA	1	0	0	0	1	3000	1	1	1	0	0	0	2	1	30	0	20
ASV97:g__ Rubellimicrobium	665	665	240	240	112.74	0.000956938	0.4	6	5.54167	0.0230903	3.94543	0.000471483	0.620256	0.58767	0.000471483	14.8458	I	240	LA	1	0	0	0	1	3000	1	1	1	0	0	0	2	1	30	0	20
ASV1378:g__ Anoxybacillus	665	665	240	240	214.051	0.000948767	0.333333	3	5.54167	0.0230903	3.94543	0.000213816	0.620256	0.58767	0.000213816	14.8458	I	240	LA	1	0	0	0	1	3000	1	1	1	0	0	0	2	1	30	0	20
ASV932:g__ Propioniciclava	665	665	240	240	33.2698	0.000875657	0	3	5.54167	0.0230903	3.94543	3.34449e-05	0.620256	0.58767	3.34449e-05	14.8458	I	240	LA	1	0	0	0	1	3000	1	1	1	0	0	0	2	1	30	0	20
ASV171:g__ Aeromicrobium	665	665	240	240	142.757	0.00114679	0.3	5	5.54167	0.0230903	3.94543	0.00666856	0.620256	0.58767	0.00666856	14.8458	I	240	LA	1	0	0	0	1	3000	1	1	1	0	0	0	2	1	30	0	20
ASV211:g__ Microvirga	665	665	240	240	714.024	0.00125156	0.142857	8	5.54167	0.0230903	3.94543	0.00497225	0.620256	0.58767	0.00497225	14.8458	I	240	LA	1	0	0	0	1	3000	1	1	1	0	0	0	2	1	30	0	20
ASV6:g__ Rhodococcus	665	665	240	240	112.728	0.000918274	0	3	5.54167	0.0230903	3.94543	0.000160013	0.620256	0.58767	0.000160013	14.8458	I	240	LA	1	0	0	0	1	3000	1	1	1	0	0	0	2	1	30	0	20
ASV530:g__ Knoellia	665	665	240	240	702.211	0.00125	0.1	5	5.54167	0.0230903	3.94543	0.0706281	0.620256	0.58767	0.0706281	14.8458	I	240	LA	1	0	0	0	1	3000	1	1	1	0	0	0	2	1	30	0	20
ASV401:g__ Rhodopseudomonas	665	665	240	240	172.823	0.00103627	0.3	5	5.54167	0.0230903	3.94543	0.000318829	0.620256	0.58767	0.000318829	14.8458	I	240	LA	1	0	0	0	1	3000	1	1	1	0	0	0	2	1	30	0	20
ASV663:g__ Rhodanobacter	665	665	240	240	87.4434	0.000969932	0.4	5	5.54167	0.0230903	3.94543	0.000235003	0.620256	0.58767	0.000235003	14.8458	I	240	LA	1	0	0	0	1	3000	1	1	1	0	0	0	2	1	30	0	20
ASV1279:g__ Actinomycetospora	665	665	240	240	179.898	0.00106838	0.2	5	5.54167	0.0230903	3.94543	0.00138153	0.620256	0.58767	0.00138153	14.8458	I	240	LA	1	0	0	0	1	3000	1	1	1	0	0	0	2	1	30	0	20
ASV234:g__ Schlegelella	665	665	240	240	133.844	0.000956023	0	3	5.54167	0.0230903	3.94543	0.000164201	0.620256	0.58767	0.000164201	14.8458	I	240	LA	1	0	0	0	1	3000	1	1	1	0	0	0	2	1	30	0	20
ASV725:g__ uncultured21	665	665	240	240	842.292	0.00130039	0.266667	6	5.54167	0.0230903	3.94543	0.0703282	0.620256	0.58767	0.0703282	14.8458	I	240	LA	1	0	0	0	1	3000	1	1	1	0	0	0	2	1	30	0	20
ASV1623:g__ Fibrella	665	665	240	240	348.821	0.000907441	0.333333	3	5.54167	0.0230903	3.94543	7.95634e-05	0.620256	0.58767	7.95634e-05	14.8458	I	240	LA	1	0	0	0	1	3000	1	1	1	0	0	0	2	1	30	0	20
ASV41:g__ Longimicrobium	665	665	240	240	76.1406	0.000899281	0.5	4	5.54167	0.0230903	3.94543	0.000213972	0.620256	0.58767	0.000213972	14.8458	I	240	LA	1	0	0	0	1	3000	1	1	1	0	0	0	2	1	30	0	20
ASV84:g__ Aureimonas	665	665	240	240	84.5198	0.00101112	0	3	5.54167	0.0230903	3.94543	0.0016126	0.620256	0.58767	0.0016126	14.8458	I	240	LA	1	0	0	0	1	3000	1	1	1	0	0	0	2	1	30	0	20
ASV859:g__ uncultured23	665	665	240	240	0	0.00108342	1	4	5.54167	0.0230903	3.94543	0.264442	0.620256	0.58767	0.264442	14.8458	I	240	LA	1	0	0	0	1	3000	1	1	1	0	0	0	2	1	30	0	20
ASV423:g__ uncultured24	665	665	240	240	0	0.00108342	1	4	5.54167	0.0230903	3.94543	0.264442	0.620256	0.58767	0.264442	14.8458	I	240	LA	1	0	0	0	1	3000	1	1	1	0	0	0	2	1	30	0	20
ASV2041:g__ uncultured25	665	665	240	240	119.258	0.00103413	0.333333	4	5.54167	0.0230903	3.94543	0.00112179	0.620256	0.58767	0.00112179	14.8458	I	240	LA	1	0	0	0	1	3000	1	1	1	0	0	0	2	1	30	0	20
ASV403:g__ Cellvibrio	665	665	240	240	61.6825	0.00106496	0.5	4	5.54167	0.0230903	3.94543	0.00336492	0.620256	0.58767	0.00336492	14.8458	I	240	LA	1	0	0	0	1	3000	1	1	1	0	0	0	2	1	30	0	20
ASV589:g__ Sphingobacterium	665	665	240	240	537.778	0.00114286	0	4	5.54167	0.0230903	3.94543	0.0017401	0.620256	0.58767	0.0017401	14.8458	I	240	LA	1	0	0	0	1	3000	1	1	1	0	0	0	2	1	30	0	20
ASV1042:g__ Lachnoanaerobaculum	665	665	240	240	0	0.00108342	1	4	5.54167	0.0230903	3.94543	0.264442	0.620256	0.58767	0.264442	14.8458	I	240	LA	1	0	0	0	1	3000	1	1	1	0	0	0	2	1	30	0	20
ASV144:g__ Neisseria	665	665	240	240	742.225	0.00127877	0.4	5	5.54167	0.0230903	3.94543	0.0245272	0.620256	0.58767	0.0245272	14.8458	I	240	LA	1	0	0	0	1	3000	1	1	1	0	0	0	2	1	30	0	20
ASV1007:g__ Cohnella	665	665	240	240	200.071	0.00104493	0.2	5	5.54167	0.0230903	3.94543	0.00141442	0.620256	0.58767	0.00141442	14.8458	I	240	LA	1	0	0	0	1	3000	1	1	1	0	0	0	2	1	30	0	20
ASV1055:g__ Segetibacter	665	665	240	240	127.718	0.000755287	0	2	5.54167	0.0230903	3.94543	5.45132e-06	0.620256	0.58767	5.45132e-06	14.8458	I	240	LA	1	0	0	0	1	3000	1	1	1	0	0	0	2	1	30	0	20
ASV1558:g__ Nitrosospira	665	665	240	240	0	0.00108342	1	4	5.54167	0.0230903	3.94543	0.264442	0.620256	0.58767	0.264442	14.8458	I	240	LA	1	0	0	0	1	3000	1	1	1	0	0	0	2	1	30	0	20
ASV374:g__ FFCH7168	665	665	240	240	114.08	0.000919118	0.333333	3	5.54167	0.0230903	3.94543	0.000135072	0.620256	0.58767	0.000135072	14.8458	I	240	LA	1	0	0	0	1	3000	1	1	1	0	0	0	2	1	30	0	20
ASV1027:g__ 1174-901-12	665	665	240	240	138.938	0.00075815	0	2	5.54167	0.0230903	3.94543	1.48299e-05	0.620256	0.58767	1.48299e-05	14.8458	I	240	LA	1	0	0	0	1	3000	1	1	1	0	0	0	2	1	30	0	20
ASV518:g__ uncultured27	665	665	240	240	143.479	0.0010582	0.333333	7	5.54167	0.0230903	3.94543	0.00106267	0.620256	0.58767	0.00106267	14.8458	I	240	LA	1	0	0	0	1	3000	1	1	1	0	0	0	2	1	30	0	20
ASV595:g__ uncultured28	665	665	240	240	84.7724	0.00105932	0.166667	4	5.54167	0.0230903	3.94543	0.00170683	0.620256	0.58767	0.00170683	14.8458	I	240	LA	1	0	0	0	1	3000	1	1	1	0	0	0	2	1	30	0	20
ASV80:g__ Rudanella	665	665	240	240	17.0318	0.00100908	0.333333	3	5.54167	0.0230903	3.94543	0.00194438	0.620256	0.58767	0.00194438	14.8458	I	240	LA	1	0	0	0	1	3000	1	1	1	0	0	0	2	1	30	0	20
ASV1290:g__ Stomatobaculum	665	665	240	240	43.6263	0.000982318	0.6	5	5.54167	0.0230903	3.94543	0.000391948	0.620256	0.58767	0.000391948	14.8458	I	240	LA	1	0	0	0	1	3000	1	1	1	0	0	0	2	1	30	0	20
ASV259:g__ Lachnoclostridium	665	665	240	240	63.9349	0.000899281	0.333333	3	5.54167	0.0230903	3.94543	3.22695e-05	0.620256	0.58767	3.22695e-05	14.8458	I	240	LA	1	0	0	0	1	3000	1	1	1	0	0	0	2	1	30	0	20
ASV475:g__ Pseudarthrobacter	665	665	240	240	742.332	0.00122699	0.047619	7	5.54167	0.0230903	3.94543	0.00378089	0.620256	0.58767	0.00378089	14.8458	I	240	LA	1	0	0	0	1	3000	1	1	1	0	0	0	2	1	30	0	20
ASV760:g__ AKIW781	665	665	240	240	0	0.00108342	1	4	5.54167	0.0230903	3.94543	0.264442	0.620256	0.58767	0.264442	14.8458	I	240	LA	1	0	0	0	1	3000	1	1	1	0	0	0	2	1	30	0	20
ASV348:g__ Finegoldia	665	665	240	240	292.125	0.00103842	0.3	5	5.54167	0.0230903	3.94543	0.00155288	0.620256	0.58767	0.00155288	14.8458	I	240	LA	1	0	0	0	1	3000	1	1	1	0	0	0	2	1	30	0	20
ASV442:g__ Belnapia	665	665	240	240	0	0.00108342	1	4	5.54167	0.0230903	3.94543	0.264442	0.620256	0.58767	0.264442	14.8458	I	240	LA	1	0	0	0	1	3000	1	1	1	0	0	0	2	1	30	0	20
ASV585:g__ CL500-29_marine_group	665	665	240	240	0	0.00108342	1	4	5.54167	0.0230903	3.94543	0.264442	0.620256	0.58767	0.264442	14.8458	I	240	LA	1	0	0	0	1	3000	1	1	1	0	0	0	2	1	30	0	20
ASV62:g__ Polaromonas	665	665	240	240	156.358	0.0010582	0.1	5	5.54167	0.0230903	3.94543	0.00203784	0.620256	0.58767	0.00203784	14.8458	I	240	LA	1	0	0	0	1	3000	1	1	1	0	0	0	2	1	30	0	20
ASV1350:g__ Pseudaminobacter	665	665	240	240	51.0602	0.000904159	0.5	4	5.54167	0.0230903	3.94543	0.000152659	0.620256	0.58767	0.000152659	14.8458	I	240	LA	1	0	0	0	1	3000	1	1	1	0	0	0	2	1	30	0	20
ASV685:g__ alphaI_cluster	665	665	240	240	342.463	0.00115875	0.0666667	6	5.54167	0.0230903	3.94543	0.00105242	0.620256	0.58767	0.00105242	14.8458	I	240	LA	1	0	0	0	1	3000	1	1	1	0	0	0	2	1	30	0	20
ASV866:g__ Pseudolabrys	665	665	240	240	651.146	0.00123609	0.190476	7	5.54167	0.0230903	3.94543	0.00268758	0.620256	0.58767	0.00268758	14.8458	I	240	LA	1	0	0	0	1	3000	1	1	1	0	0	0	2	1	30	0	20
ASV832:g__ Streptomyces	665	665	240	240	237.046	0.00109409	0.2	6	5.54167	0.0230903	3.94543	0.00164901	0.620256	0.58767	0.00164901	14.8458	I	240	LA	1	0	0	0	1	3000	1	1	1	0	0	0	2	1	30	0	20
ASV834:g__ Microlunatus	665	665	240	240	12.7557	0.000994036	0.666667	3	5.54167	0.0230903	3.94543	0.00108086	0.620256	0.58767	0.00108086	14.8458	I	240	LA	1	0	0	0	1	3000	1	1	1	0	0	0	2	1	30	0	20
ASV780:g__ Oceanobacillus	665	665	240	240	65.5048	0.000880282	0.666667	4	5.54167	0.0230903	3.94543	0.000205747	0.620256	0.58767	0.000205747	14.8458	I	240	LA	1	0	0	0	1	3000	1	1	1	0	0	0	2	1	30	0	20
ASV276:g__ Micropruina	665	665	240	240	0	0.00108342	1	4	5.54167	0.0230903	3.94543	0.264442	0.620256	0.58767	0.264442	14.8458	I	240	LA	1	0	0	0	1	3000	1	1	1	0	0	0	2	1	30	0	20
ASV87:g__ Bdellovibrio	665	665	240	240	154.242	0.00109649	0	4	5.54167	0.0230903	3.94543	0.0030636	0.620256	0.58767	0.0030636	14.8458	I	240	LA	1	0	0	0	1	3000	1	1	1	0	0	0	2	1	30	0	20
ASV61:g__ Roseomonas	665	665	240	240	324.392	0.0011274	0.266667	6	5.54167	0.0230903	3.94543	0.00178752	0.620256	0.58767	0.00178752	14.8458	I	240	LA	1	0	0	0	1	3000	1	1	1	0	0	0	2	1	30	0	20
ASV121:g__ Gemella	665	665	240	240	259.853	0.0010929	0.1	5	5.54167	0.0230903	3.94543	0.000428395	0.620256	0.58767	0.000428395	14.8458	I	240	LA	1	0	0	0	1	3000	1	1	1	0	0	0	2	1	30	0	20
ASV145:g__ Exiguobacterium	665	665	240	240	0	0.00108342	1	4	5.54167	0.0230903	3.94543	0.264442	0.620256	0.58767	0.264442	14.8458	I	240	LA	1	0	0	0	1	3000	1	1	1	0	0	0	2	1	30	0	20
ASV164:g__ Oligoflexus	665	665	240	240	284.73	0.00118624	0.285714	7	5.54167	0.0230903	3.94543	0.00270604	0.620256	0.58767	0.00270604	14.8458	I	240	LA	1	0	0	0	1	3000	1	1	1	0	0	0	2	1	30	0	20
ASV140:g__ Mucilaginibacter	665	665	240	240	222.945	0.00101112	0	5	5.54167	0.0230903	3.94543	0.000648584	0.620256	0.58767	0.000648584	14.8458	I	240	LA	1	0	0	0	1	3000	1	1	1	0	0	0	2	1	30	0	20
ASV47:g__ Microbacterium	665	665	240	240	2670.73	0.00143266	0.0909091	11	5.54167	0.0230903	3.94543	0.0248381	0.620256	0.58767	0.0248381	14.8458	I	240	LA	1	0	0	0	1	3000	1	1	1	0	0	0	2	1	30	0	20
ASV162:g__ Lactobacillus	665	665	240	240	90.4137	0.000960615	0.166667	4	5.54167	0.0230903	3.94543	0.000140456	0.620256	0.58767	0.000140456	14.8458	I	240	LA	1	0	0	0	1	3000	1	1	1	0	0	0	2	1	30	0	20
ASV111:g__ Micrococcus	665	665	240	240	1473.25	0.00137552	0	7	5.54167	0.0230903	3.94543	0.0229373	0.620256	0.58767	0.0229373	14.8458	I	240	LA	1	0	0	0	1	3000	1	1	1	0	0	0	2	1	30	0	20
ASV826:g__ uncultured30	665	665	240	240	0	0.00108342	1	4	5.54167	0.0230903	3.94543	0.264442	0.620256	0.58767	0.264442	14.8458	I	240	LA	1	0	0	0	1	3000	1	1	1	0	0	0	2	1	30	0	20
ASV837:g__ Amaricoccus	665	665	240	240	122.199	0.00105708	0	4	5.54167	0.0230903	3.94543	0.00214923	0.620256	0.58767	0.00214923	14.8458	I	240	LA	1	0	0	0	1	3000	1	1	1	0	0	0	2	1	30	0	20
ASV419:g__ uncultured31	665	665	240	240	782.544	0.00123762	0.190476	7	5.54167	0.0230903	3.94543	0.0160488	0.620256	0.58767	0.0160488	14.8458	I	240	LA	1	0	0	0	1	3000	1	1	1	0	0	0	2	1	30	0	20
ASV34:g__ Tardiphaga	665	665	240	240	123.41	0.00102775	0.166667	4	5.54167	0.0230903	3.94543	0.000539988	0.620256	0.58767	0.000539988	14.8458	I	240	LA	1	0	0	0	1	3000	1	1	1	0	0	0	2	1	30	0	20
ASV1512:g__ Bauldia	665	665	240	240	0	0.00108342	1	4	5.54167	0.0230903	3.94543	0.264442	0.620256	0.58767	0.264442	14.8458	I	240	LA	1	0	0	0	1	3000	1	1	1	0	0	0	2	1	30	0	20
ASV884:g__ Chelatococcus	665	665	240	240	0	0.00108342	1	4	5.54167	0.0230903	3.94543	0.264442	0.620256	0.58767	0.264442	14.8458	I	240	LA	1	0	0	0	1	3000	1	1	1	0	0	0	2	1	30	0	20
ASV514:g__ Rhodothermaceae	665	665	240	240	8.89158	0.000766871	0.333333	3	5.54167	0.0230903	3.94543	3.79159e-05	0.620256	0.58767	3.79159e-05	14.8458	I	240	LA	1	0	0	0	1	3000	1	1	1	0	0	0	2	1	30	0	20
ASV37:g__ Pedococcus-Phycicoccus	665	665	240	240	0	0.000820345	#NUM!	1	5.54167	0.0230903	3.94543	2.24337e-05	0.620256	0.58767	2.24337e-05	14.8458	I	240	LA	1	0	0	0	1	3000	1	1	1	0	0	0	2	1	30	0	20
ASV301:g__ Actinomyces	665	665	240	240	429.484	0.00107875	0.2	5	5.54167	0.0230903	3.94543	0.00177467	0.620256	0.58767	0.00177467	14.8458	I	240	LA	1	0	0	0	1	3000	1	1	1	0	0	0	2	1	30	0	20
ASV510:g__ Williamsia	665	665	240	240	406.181	0.00115741	0.3	5	5.54167	0.0230903	3.94543	0.00236785	0.620256	0.58767	0.00236785	14.8458	I	240	LA	1	0	0	0	1	3000	1	1	1	0	0	0	2	1	30	0	20
ASV312:g__ Plantibacter	665	665	240	240	0	0.00108342	1	4	5.54167	0.0230903	3.94543	0.264442	0.620256	0.58767	0.264442	14.8458	I	240	LA	1	0	0	0	1	3000	1	1	1	0	0	0	2	1	30	0	20
ASV159:g__ Rathayibacter	665	665	240	240	929.1	0.00123457	0.0714286	8	5.54167	0.0230903	3.94543	0.0232291	0.620256	0.58767	0.0232291	14.8458	I	240	LA	1	0	0	0	1	3000	1	1	1	0	0	0	2	1	30	0	20
ASV200:g__ Ochrobactrum	665	665	240	240	0	0.00108342	1	4	5.54167	0.0230903	3.94543	0.264442	0.620256	0.58767	0.264442	14.8458	I	240	LA	1	0	0	0	1	3000	1	1	1	0	0	0	2	1	30	0	20
ASV1:g__ Acinetobacter	665	665	240	240	255.279	0.00113507	0	4	5.54167	0.0230903	3.94543	0.00149623	0.620256	0.58767	0.00149623	14.8458	I	240	LA	1	0	0	0	1	3000	1	1	1	0	0	0	2	1	30	0	20
ASV45:g__ Nakamurella	665	665	240	240	310.013	0.00105932	0.2	6	5.54167	0.0230903	3.94543	0.000335485	0.620256	0.58767	0.000335485	14.8458	I	240	LA	1	0	0	0	1	3000	1	1	1	0	0	0	2	1	30	0	20
ASV293:g__ Abditibacterium	665	665	240	240	310.193	0.00112613	0.190476	7	5.54167	0.0230903	3.94543	0.00115085	0.620256	0.58767	0.00115085	14.8458	I	240	LA	1	0	0	0	1	3000	1	1	1	0	0	0	2	1	30	0	20
ASV637:g__ Conexibacter	665	665	240	240	71.7119	0.00101937	0.333333	3	5.54167	0.0230903	3.94543	0.00515288	0.620256	0.58767	0.00515288	14.8458	I	240	LA	1	0	0	0	1	3000	1	1	1	0	0	0	2	1	30	0	20
ASV289:g__ uncultured33	665	665	240	240	58.274	0.000933707	0	3	5.54167	0.0230903	3.94543	4.7114e-05	0.620256	0.58767	4.7114e-05	14.8458	I	240	LA	1	0	0	0	1	3000	1	1	1	0	0	0	2	1	30	0	20
ASV305:g__ Marmoricola	665	665	240	240	258.832	0.00104167	0	4	5.54167	0.0230903	3.94543	0.000342365	0.620256	0.58767	0.000342365	14.8458	I	240	LA	1	0	0	0	1	3000	1	1	1	0	0	0	2	1	30	0	20
ASV333:g__ Rhizorhapis	665	665	240	240	241.028	0.00111607	0.2	5	5.54167	0.0230903	3.94543	0.00372019	0.620256	0.58767	0.00372019	14.8458	I	240	LA	1	0	0	0	1	3000	1	1	1	0	0	0	2	1	30	0	20
ASV737:g__ Iamia	665	665	240	240	0	0.00108342	1	4	5.54167	0.0230903	3.94543	0.264442	0.620256	0.58767	0.264442	14.8458	I	240	LA	1	0	0	0	1	3000	1	1	1	0	0	0	2	1	30	0	20
ASV330:g__ Polymorphobacter	665	665	240	240	242.14	0.00104822	0.2	6	5.54167	0.0230903	3.94543	0.0015383	0.620256	0.58767	0.0015383	14.8458	I	240	LA	1	0	0	0	1	3000	1	1	1	0	0	0	2	1	30	0	20
ASV172:g__ Curtobacterium	665	665	240	240	125.818	0.00105042	0.1	5	5.54167	0.0230903	3.94543	0.000227208	0.620256	0.58767	0.000227208	14.8458	I	240	LA	1	0	0	0	1	3000	1	1	1	0	0	0	2	1	30	0	20
ASV1054:g__ Aquabacterium	665	665	240	240	260.905	0.000993049	0.166667	4	5.54167	0.0230903	3.94543	0.00023939	0.620256	0.58767	0.00023939	14.8458	I	240	LA	1	0	0	0	1	3000	1	1	1	0	0	0	2	1	30	0	20
ASV379:g__ uncultured36	665	665	240	240	655.356	0.00123457	0.0952381	7	5.54167	0.0230903	3.94543	0.0172865	0.620256	0.58767	0.0172865	14.8458	I	240	LA	1	0	0	0	1	3000	1	1	1	0	0	0	2	1	30	0	20
ASV193:g__ 67-14	665	665	240	240	382.054	0.00107875	0.190476	7	5.54167	0.0230903	3.94543	0.002853	0.620256	0.58767	0.002853	14.8458	I	240	LA	1	0	0	0	1	3000	1	1	1	0	0	0	2	1	30	0	20
ASV302:g__ DSSD61	665	665	240	240	814.669	0.00118906	0.142857	8	5.54167	0.0230903	3.94543	0.0011143	0.620256	0.58767	0.0011143	14.8458	I	240	LA	1	0	0	0	1	3000	1	1	1	0	0	0	2	1	30	0	20
ASV1097:g__ Nocardia	665	665	240	240	0	0.00108342	1	4	5.54167	0.0230903	3.94543	0.264442	0.620256	0.58767	0.264442	14.8458	I	240	LA	1	0	0	0	1	3000	1	1	1	0	0	0	2	1	30	0	20
ASV363:g__ Lactococcus	665	665	240	240	538.425	0.00111732	0.0952381	7	5.54167	0.0230903	3.94543	0.00184341	0.620256	0.58767	0.00184341	14.8458	I	240	LA	1	0	0	0	1	3000	1	1	1	0	0	0	2	1	30	0	20
ASV369:g__ Mycobacterium	665	665	240	240	142.171	0.00105708	0	4	5.54167	0.0230903	3.94543	0.0013725	0.620256	0.58767	0.0013725	14.8458	I	240	LA	1	0	0	0	1	3000	1	1	1	0	0	0	2	1	30	0	20
ASV724:g__ Sanguibacter-Flavimobilis	665	665	240	240	0	0.00108342	1	4	5.54167	0.0230903	3.94543	0.264442	0.620256	0.58767	0.264442	14.8458	I	240	LA	1	0	0	0	1	3000	1	1	1	0	0	0	2	1	30	0	20
ASV1268:g__ Dongia	665	665	240	240	0	0.00108342	1	4	5.54167	0.0230903	3.94543	0.264442	0.620256	0.58767	0.264442	14.8458	I	240	LA	1	0	0	0	1	3000	1	1	1	0	0	0	2	1	30	0	20
ASV50:g__ Staphylococcus	665	665	240	240	633.592	0.00121951	0.2	5	5.54167	0.0230903	3.94543	0.0177177	0.620256	0.58767	0.0177177	14.8458	I	240	LA	1	0	0	0	1	3000	1	1	1	0	0	0	2	1	30	0	20
ASV105:g__ Lawsonella	665	665	240	240	287.732	0.00115473	0.0666667	6	5.54167	0.0230903	3.94543	0.00314959	0.620256	0.58767	0.00314959	14.8458	I	240	LA	1	0	0	0	1	3000	1	1	1	0	0	0	2	1	30	0	20
ASV1331:g__ uncultured37	665	665	240	240	167.971	0.00108342	0.2	5	5.54167	0.0230903	3.94543	0.00170917	0.620256	0.58767	0.00170917	14.8458	I	240	LA	1	0	0	0	1	3000	1	1	1	0	0	0	2	1	30	0	20
ASV828:g__ Lapillicoccus	665	665	240	240	51.895	0.00100301	0.4	5	5.54167	0.0230903	3.94543	0.00050358	0.620256	0.58767	0.00050358	14.8458	I	240	LA	1	0	0	0	1	3000	1	1	1	0	0	0	2	1	30	0	20
ASV27:g__ Hymenobacter	665	665	240	240	965.993	0.00116009	0.0952381	7	5.54167	0.0230903	3.94543	0.00138596	0.620256	0.58767	0.00138596	14.8458	I	240	LA	1	0	0	0	1	3000	1	1	1	0	0	0	2	1	30	0	20
ASV415:g__ Aminobacter	665	665	240	240	40.2747	0.000838926	0	2	5.54167	0.0230903	3.94543	2.04401e-05	0.620256	0.58767	2.04401e-05	14.8458	I	240	LA	1	0	0	0	1	3000	1	1	1	0	0	0	2	1	30	0	20
ASV8:g__ Serratia	665	665	240	240	123.618	0.000875657	0.333333	4	5.54167	0.0230903	3.94543	4.02725e-05	0.620256	0.58767	4.02725e-05	14.8458	I	240	LA	1	0	0	0	1	3000	1	1	1	0	0	0	2	1	30	0	20
ASV750:g__ Modestobacter	665	665	240	240	292.315	0.00117786	0.1	5	5.54167	0.0230903	3.94543	0.00206678	0.620256	0.58767	0.00206678	14.8458	I	240	LA	1	0	0	0	1	3000	1	1	1	0	0	0	2	1	30	0	20
ASV447:g__ Azospirillum	665	665	240	240	0	0.00108342	1	4	5.54167	0.0230903	3.94543	0.264442	0.620256	0.58767	0.264442	14.8458	I	240	LA	1	0	0	0	1	3000	1	1	1	0	0	0	2	1	30	0	20
ASV697:g__ Gemmatimonas	665	665	240	240	48.1439	0.00098912	0.333333	3	5.54167	0.0230903	3.94543	0.000393568	0.620256	0.58767	0.000393568	14.8458	I	240	LA	1	0	0	0	1	3000	1	1	1	0	0	0	2	1	30	0	20
ASV1262:g__ Wenxinia	665	665	240	240	0	0.00108342	1	4	5.54167	0.0230903	3.94543	0.264442	0.620256	0.58767	0.264442	14.8458	I	240	LA	1	0	0	0	1	3000	1	1	1	0	0	0	2	1	30	0	20
ASV703:g__ Lineage_IV	665	665	240	240	0	0.00108342	1	4	5.54167	0.0230903	3.94543	0.264442	0.620256	0.58767	0.264442	14.8458	I	240	LA	1	0	0	0	1	3000	1	1	1	0	0	0	2	1	30	0	20
ASV2317:g__ Taibaiella	665	665	240	240	0	0.000729927	1	2	5.54167	0.0230903	3.94543	1.05057e-05	0.620256	0.58767	1.05057e-05	14.8458	I	240	LA	1	0	0	0	1	3000	1	1	1	0	0	0	2	1	30	0	20
ASV386:g__ Lautropia	665	665	240	240	1004.53	0.00121507	0.0555556	9	5.54167	0.0230903	3.94543	0.00209817	0.620256	0.58767	0.00209817	14.8458	I	240	LA	1	0	0	0	1	3000	1	1	1	0	0	0	2	1	30	0	20
ASV345:g__ Pseudoxanthomonas	665	665	240	240	188.554	0.000987167	0	4	5.54167	0.0230903	3.94543	0.000171872	0.620256	0.58767	0.000171872	14.8458	I	240	LA	1	0	0	0	1	3000	1	1	1	0	0	0	2	1	30	0	20
ASV578:g__ CandidatuChloroploca	665	665	240	240	0	0.00108342	1	4	5.54167	0.0230903	3.94543	0.264442	0.620256	0.58767	0.264442	14.8458	I	240	LA	1	0	0	0	1	3000	1	1	1	0	0	0	2	1	30	0	20
ASV195:g__ Glutamicibacter	665	665	240	240	361.692	0.00109769	0	5	5.54167	0.0230903	3.94543	0.000455454	0.620256	0.58767	0.000455454	14.8458	I	240	LA	1	0	0	0	1	3000	1	1	1	0	0	0	2	1	30	0	20
ASV26:g__ Pedobacter	665	665	240	240	59.1968	0.0010395	0.466667	6	5.54167	0.0230903	3.94543	0.000750268	0.620256	0.58767	0.000750268	14.8458	I	240	LA	1	0	0	0	1	3000	1	1	1	0	0	0	2	1	30	0	20
ASV4:g__ Methylobacterium	665	665	240	240	587.64	0.00121803	0.0952381	7	5.54167	0.0230903	3.94543	0.0065122	0.620256	0.58767	0.0065122	14.8458	I	240	LA	1	0	0	0	1	3000	1	1	1	0	0	0	2	1	30	0	20
ASV262:g__ Bradyrhizobium	665	665	240	240	377.661	0.00108932	0.142857	7	5.54167	0.0230903	3.94543	0.000323928	0.620256	0.58767	0.000323928	14.8458	I	240	LA	1	0	0	0	1	3000	1	1	1	0	0	0	2	1	30	0	20
ASV205:g__ Pseudonocardia	665	665	240	240	420.443	0.00117096	0.166667	4	5.54167	0.0230903	3.94543	0.00187396	0.620256	0.58767	0.00187396	14.8458	I	240	LA	1	0	0	0	1	3000	1	1	1	0	0	0	2	1	30	0	20
ASV561:g__ Pedomicrobium	665	665	240	240	799.726	0.00126422	0.047619	7	5.54167	0.0230903	3.94543	0.0218555	0.620256	0.58767	0.0218555	14.8458	I	240	LA	1	0	0	0	1	3000	1	1	1	0	0	0	2	1	30	0	20
ASV781:g__ Phyllobacterium	665	665	240	240	644.21	0.00103842	0.047619	7	5.54167	0.0230903	3.94543	0.000379299	0.620256	0.58767	0.000379299	14.8458	I	240	LA	1	0	0	0	1	3000	1	1	1	0	0	0	2	1	30	0	20
ASV131:g__ Paenibacillus	665	665	240	240	263.778	0.000961538	0.166667	4	5.54167	0.0230903	3.94543	0.000108834	0.620256	0.58767	0.000108834	14.8458	I	240	LA	1	0	0	0	1	3000	1	1	1	0	0	0	2	1	30	0	20
ASV285:g__ Blastococcus	665	665	240	240	459.908	0.00121507	0.238095	7	5.54167	0.0230903	3.94543	0.00584992	0.620256	0.58767	0.00584992	14.8458	I	240	LA	1	0	0	0	1	3000	1	1	1	0	0	0	2	1	30	0	20
ASV339:g__ Leucobacter	665	665	240	240	990.63	0.00124533	0.107143	8	5.54167	0.0230903	3.94543	0.0021933	0.620256	0.58767	0.0021933	14.8458	I	240	LA	1	0	0	0	1	3000	1	1	1	0	0	0	2	1	30	0	20
ASV944:g__ C0119	665	665	240	240	51.4011	0.000981354	0.333333	3	5.54167	0.0230903	3.94543	0.00161056	0.620256	0.58767	0.00161056	14.8458	I	240	LA	1	0	0	0	1	3000	1	1	1	0	0	0	2	1	30	0	20
ASV654:g__ Armatimonadales	665	665	240	240	0	0.00108342	1	4	5.54167	0.0230903	3.94543	0.264442	0.620256	0.58767	0.264442	14.8458	I	240	LA	1	0	0	0	1	3000	1	1	1	0	0	0	2	1	30	0	20
ASV265:g__ Sediminibacterium	665	665	240	240	468.003	0.00107411	0.238095	7	5.54167	0.0230903	3.94543	0.000763486	0.620256	0.58767	0.000763486	14.8458	I	240	LA	1	0	0	0	1	3000	1	1	1	0	0	0	2	1	30	0	20
ASV343:g__ Leuconostoc	665	665	240	240	70.1332	0.00107181	0	4	5.54167	0.0230903	3.94543	0.00115571	0.620256	0.58767	0.00115571	14.8458	I	240	LA	1	0	0	0	1	3000	1	1	1	0	0	0	2	1	30	0	20
ASV367:g__ Nocardiopsis	665	665	240	240	1068.49	0.00118203	0.178571	8	5.54167	0.0230903	3.94543	0.0019379	0.620256	0.58767	0.0019379	14.8458	I	240	LA	1	0	0	0	1	3000	1	1	1	0	0	0	2	1	30	0	20
ASV1501:g__ Solirubrobacter	665	665	240	240	66.4661	0.00106045	0.333333	4	5.54167	0.0230903	3.94543	0.00034122	0.620256	0.58767	0.00034122	14.8458	I	240	LA	1	0	0	0	1	3000	1	1	1	0	0	0	2	1	30	0	20
ASV2316:g__ Collinsella	665	665	240	240	130.612	0.00088968	0.333333	4	5.54167	0.0230903	3.94543	0.000112495	0.620256	0.58767	0.000112495	14.8458	I	240	LA	1	0	0	0	1	3000	1	1	1	0	0	0	2	1	30	0	20
ASV381:g__ Frondihabitans	665	665	240	240	0	0.00108342	1	4	5.54167	0.0230903	3.94543	0.264442	0.620256	0.58767	0.264442	14.8458	I	240	LA	1	0	0	0	1	3000	1	1	1	0	0	0	2	1	30	0	20
ASV620:g__ Geodermatophilus	665	665	240	240	1175.17	0.00132979	0.0833333	9	5.54167	0.0230903	3.94543	0.00718553	0.620256	0.58767	0.00718553	14.8458	I	240	LA	1	0	0	0	1	3000	1	1	1	0	0	0	2	1	30	0	20
ASV76:g__ Devosia	665	665	240	240	647.993	0.00109649	0.0952381	7	5.54167	0.0230903	3.94543	0.000274305	0.620256	0.58767	0.000274305	14.8458	I	240	LA	1	0	0	0	1	3000	1	1	1	0	0	0	2	1	30	0	20
ASV1292:g__ uncultured42	665	665	240	240	0	0.00108342	1	4	5.54167	0.0230903	3.94543	0.264442	0.620256	0.58767	0.264442	14.8458	I	240	LA	1	0	0	0	1	3000	1	1	1	0	0	0	2	1	30	0	20
ASV270:g__ Rickettsiella	665	665	240	240	0	0.00108342	1	4	5.54167	0.0230903	3.94543	0.264442	0.620256	0.58767	0.264442	14.8458	I	240	LA	1	0	0	0	1	3000	1	1	1	0	0	0	2	1	30	0	20
ASV235:g__ Acidibacter	665	665	240	240	150.763	0.000938967	0	3	5.54167	0.0230903	3.94543	0.00017316	0.620256	0.58767	0.00017316	14.8458	I	240	LA	1	0	0	0	1	3000	1	1	1	0	0	0	2	1	30	0	20
ASV7:g__ Pseudomonas	665	665	240	240	488.909	0.00114286	0	6	5.54167	0.0230903	3.94543	0.00156159	0.620256	0.58767	0.00156159	14.8458	I	240	LA	1	0	0	0	1	3000	1	1	1	0	0	0	2	1	30	0	20
ASV217:g__ Afipia	665	665	240	240	697.291	0.00121655	0.0666667	6	5.54167	0.0230903	3.94543	0.00344013	0.620256	0.58767	0.00344013	14.8458	I	240	LA	1	0	0	0	1	3000	1	1	1	0	0	0	2	1	30	0	20
ASV441:g__ Peptoniphilus	665	665	240	240	314.217	0.00107296	0	3	5.54167	0.0230903	3.94543	0.00123689	0.620256	0.58767	0.00123689	14.8458	I	240	LA	1	0	0	0	1	3000	1	1	1	0	0	0	2	1	30	0	20
ASV30:g__ Massilia	665	665	240	240	153.269	0.00112613	0.333333	4	5.54167	0.0230903	3.94543	0.0127865	0.620256	0.58767	0.0127865	14.8458	I	240	LA	1	0	0	0	1	3000	1	1	1	0	0	0	2	1	30	0	20
ASV557:g__ Alsobacter	665	665	240	240	895.696	0.00109649	0.25	9	5.54167	0.0230903	3.94543	0.00232584	0.620256	0.58767	0.00232584	14.8458	I	240	LA	1	0	0	0	1	3000	1	1	1	0	0	0	2	1	30	0	20
ASV203:g__ Ferruginibacter	665	665	240	240	0	0.00108342	1	4	5.54167	0.0230903	3.94543	0.264442	0.620256	0.58767	0.264442	14.8458	I	240	LA	1	0	0	0	1	3000	1	1	1	0	0	0	2	1	30	0	20
ASV1178:g__ Bartonella	665	665	240	240	54.9121	0.00100806	0.5	4	5.54167	0.0230903	3.94543	0.000330021	0.620256	0.58767	0.000330021	14.8458	I	240	LA	1	0	0	0	1	3000	1	1	1	0	0	0	2	1	30	0	20

## Sheet: bac_dsrna_zipi
Taxon	z	module	p	roles	label	role_7					modI	modII	modIII	modIV	modV	modVI	modVII	modVIII	modIX	modX	modXI	modXII	modXIII	modXIV	modXV	modXVI
ASV1193:g__ Turicella	-0.184264	3	0.56	Peripherals		peripheral					1	2	3	4	5	6	7	8	9	10	11	12	13	14	15	16
ASV961:g__ TK10	-1.2372	3	0.666667	Connectors	ASV961:g__ TK10	non hub connector					1	2	3	4	5	6	7	8	9	10	11	12	13	14	15	16
ASV138:g__ Tumebacillus	-1.2372	3	0.64	Connectors	ASV138:g__ Tumebacillus	non hub connector					1	2	3	4	5	6	7	8	9	10	11	12	13	14	15	2
ASV40:g__ Klenkia	0.342205	3	0.375	Peripherals		peripheral					1	2	3	4	5	6	7	8	9	10	11	12	13	14	15
ASV1058:g__ Bifidobacterium	-1.2372	3	0.72	Connectors	ASV1058:g__ Bifidobacterium	non hub connector					1	2	3	4	5	6	7	8	9	10	11	12	13	14	15
ASV18:g__ Cutibacterium	2.44808	3	0.571429	Peripherals		peripheral					1	2	3	4	5	6	7	8	9	10	11	5	13	14	15
ASV57:g__ Janibacter	-0.710734	3	0.861111	Connectors	ASV57:g__ Janibacter	non hub kinless					1	2	3	4	5	6	7	8	9	10	11		13	14	15
ASV71:g__ Streptococcus	0.868674	3	0.32	Peripherals		peripheral					1	2	3	4	5	6	7	8	9	7	11		13	14	15
ASV1698:g__ Rhodovastum	-0.184264	3	0.244898	Peripherals		peripheral					1	8	3	4	5	6	7	8	9		11		13	14	15
ASV858:g__ Actinotalea	-1.2372	3	0.2568	Peripherals		peripheral					1		3	4	5	9	7	8	9		11		13	14	15
ASV68:g__ Spirosoma	-0.184264	3	0.375	Peripherals		peripheral					1		3	4	5		7	8	9		11		13	14	15
ASV1044:g__ Blfdi19	0.868674	3	0	Peripherals		ultra peripheral					1		3	4	11		7	8	9		11		13	14	11
ASV401:g__ Rhodopseudomonas	-0.184264	3	0.72	Connectors	ASV401:g__ Rhodopseudomonas	non hub connector					1		3	4			7	8	9				13	14
ASV87:g__ Bdellovibrio	-0.710734	3	0.32	Peripherals		peripheral					1		3	4			7	8	9				13	14
ASV140:g__ Mucilaginibacter	-0.184264	3	0.625	Connectors	ASV140:g__ Mucilaginibacter	non hub connector					1		3	4			7	14	9				13	14
ASV159:g__ Rathayibacter	1.39514	3	0.194444	Peripherals		peripheral					1		3	4			7		9				13	15
ASV379:g__ uncultured36	0.868674	3	0.375	Peripherals		peripheral					1		3	4			7		9				13
ASV363:g__ Lactococcus	0.868674	3	0.32	Peripherals		peripheral					1		3	4			7		17				13
ASV105:g__ Lawsonella	0.342205	3	0	Peripherals		ultra peripheral					1		3	4			7						13
ASV1178:g__ Bartonella	-0.710734	3	0.444444	Peripherals		peripheral					1		3	4			19						13
ASV701:g__ Arachidicoccus	0.0800128	15	0.160254	Peripherals		peripheral					1		20	4									13
ASV1582:g__ uncultured5	0.960154	15	0	Peripherals		ultra peripheral					1			4									13
ASV1645:g__ Haliangium	0.960154	15	0.0859259	Peripherals		peripheral					22			4									13
ASV766:g__ Dokdonella	0.0800128	15	0.8	Connectors	ASV766:g__ Dokdonella	non hub kinless								4									13
ASV487:g__ Fusobacterium	-0.800128	15	0.34	Peripherals		peripheral								4									13
ASV523:g__ Asticcacaulis	-0.800128	15	0	Peripherals		ultra peripheral								25									13
ASV530:g__ Knoellia	0.0800128	15	0.32	Peripherals		peripheral																	13
ASV475:g__ Pseudarthrobacter	1.84029	15	0	Peripherals		ultra peripheral																	13
ASV34:g__ Tardiphaga	-0.800128	15	0	Peripherals		ultra peripheral																	13
ASV637:g__ Conexibacter	-1.68027	15	0	Peripherals		ultra peripheral																	13
ASV828:g__ Lapillicoccus	0.0800128	15	0.277778	Peripherals		peripheral																	13
ASV1478:g__ Actinospica	-0.625628	7	0.375	Peripherals		peripheral																	13
ASV147:g__ Stenotrophomonas	-0.242179	7	0.625	Connectors	ASV147:g__ Stenotrophomonas	non hub connector																	13
ASV340:g__ Haemophilus	0.52472	7	0.777778	Connectors	ASV340:g__ Haemophilus	non hub connector																	13
ASV3:g__ Sphingomonas	3.20887	7	0	Module hubs	ASV3:g__ Sphingomonas	provincial hub																	13
ASV541:g__ Sphaerotilus	-1.00908	7	0.816327	Connectors	ASV541:g__ Sphaerotilus	non hub kinless																	13
ASV179:g__ Kocuria	-0.625628	7	0.56	Peripherals		peripheral																	13
ASV1378:g__ Anoxybacillus	-1.00908	7	0.32	Peripherals		peripheral																	13
ASV589:g__ Sphingobacterium	-0.625628	7	0	Peripherals		ultra peripheral																	13
ASV866:g__ Pseudolabrys	0.52472	7	0.611111	Peripherals		peripheral																	13
ASV121:g__ Gemella	-0.242179	7	0	Peripherals		ultra peripheral																	13
ASV162:g__ Lactobacillus	-0.625628	7	0.65625	Connectors	ASV162:g__ Lactobacillus	non hub connector																	13
ASV111:g__ Micrococcus	0.52472	7	0	Peripherals		ultra peripheral																	13
ASV1:g__ Acinetobacter	-0.625628	7	0	Peripherals		ultra peripheral																	13
ASV302:g__ DSSD61	0.90817	7	0	Peripherals		ultra peripheral																	44
ASV50:g__ Staphylococcus	-0.242179	7	0	Peripherals		ultra peripheral
ASV345:g__ Pseudoxanthomonas	-0.625628	7	0	Peripherals		ultra peripheral
ASV781:g__ Phyllobacterium	0.52472	7	0.5	Peripherals		peripheral
ASV131:g__ Paenibacillus	-0.625628	7	0.5	Peripherals		peripheral
ASV339:g__ Leucobacter	0.90817	7	0	Peripherals		ultra peripheral
ASV1388:g__ Christensenellaceae_R-7_group	1.43427	12	0.375	Peripherals		peripheral
ASV227:g__ Azohydromonas	-0.956183	12	0	Peripherals		ultra peripheral
ASV403:g__ Cellvibrio	0.239046	12	0	Peripherals		ultra peripheral
ASV80:g__ Rudanella	-0.956183	12	0	Peripherals		ultra peripheral
ASV837:g__ Amaricoccus	0.239046	12	0.625	Connectors	ASV837:g__ Amaricoccus	non hub connector
ASV72:g__ Novosphingobium	1.25034	8	0.78125	Connectors	ASV72:g__ Novosphingobium	non hub connector
ASV129:g__ Rhizobium	-0.694632	8	0	Peripherals		ultra peripheral
ASV602:g__ Reyranella	-0.694632	8	0	Peripherals		ultra peripheral
ASV190:g__ Sphingobium	-1.34296	8	0.625	Connectors	ASV190:g__ Sphingobium	non hub connector
ASV983:g__ Leptotrichia	0.602015	8	0.666667	Connectors	ASV983:g__ Leptotrichia	non hub connector
ASV300:g__ Bosea	-0.694632	8	0.78	Connectors	ASV300:g__ Bosea	non hub connector
ASV402:g__ Rothia	-0.0463088	8	0.5	Peripherals		peripheral
ASV139:g__ Cellulomonas	-0.694632	8	0.72	Connectors	ASV139:g__ Cellulomonas	non hub connector
ASV479:g__ Quadrisphaera	-0.0463088	8	0	Peripherals		ultra peripheral
ASV171:g__ Aeromicrobium	-0.0463088	8	0.444444	Peripherals		peripheral
ASV725:g__ uncultured21	0.602015	8	0.5	Peripherals		peripheral
ASV1007:g__ Cohnella	-0.0463088	8	0.375	Peripherals		peripheral
ASV343:g__ Leuconostoc	-0.694632	8	0.75	Connectors	ASV343:g__ Leuconostoc	non hub connector
ASV620:g__ Geodermatophilus	2.54699	8	0	Module hubs	ASV620:g__ Geodermatophilus	provincial hub
ASV28:g__ Bacillus	2.72698	11	0.32	Module hubs	ASV28:g__ Bacillus	connector hub
ASV1010:g__ Clostridium_sensu_strict1	0.166279	11	0.277778	Peripherals		peripheral
ASV2674:g__ uncultured4	0.166279	11	0.666667	Connectors	ASV2674:g__ uncultured4	non hub connector
ASV233:g__ Xanthomonas	0.166279	11	0	Peripherals		ultra peripheral
ASV675:g__ Agrococcus	-0.931163	11	0.77551	Connectors	ASV675:g__ Agrococcus	non hub connector
ASV144:g__ Neisseria	0.166279	11	0	Peripherals		ultra peripheral
ASV374:g__ FFCH7168	-0.565349	11	0.666667	Connectors	ASV374:g__ FFCH7168	non hub connector
ASV1350:g__ Pseudaminobacter	-0.199535	11	0.666667	Connectors	ASV1350:g__ Pseudaminobacter	non hub connector
ASV2317:g__ Taibaiella	-0.931163	11	0	Peripherals		ultra peripheral
ASV2316:g__ Collinsella	-0.199535	11	0	Peripherals		ultra peripheral
ASV441:g__ Peptoniphilus	-0.565349	11	0.444444	Peripherals		peripheral
ASV659:g__ R7C24	3.3205	13	0.244898	Module hubs	ASV659:g__ R7C24	provincial hub
ASV1031:g__ Terrimonas	3.16247	13	0.56	Module hubs	ASV1031:g__ Terrimonas	connector hub
ASV1081:g__ Neochlamydia	3.08345	13	0.5	Module hubs	ASV1081:g__ Neochlamydia	connector hub
ASV2326:g__ Mesorhizobium	2.92542	13	0.5	Module hubs	ASV2326:g__ Mesorhizobium	connector hub
ASV210:g__ Methylophilus	-0.235255	13	0.857143	Connectors	ASV210:g__ Methylophilus	non hub kinless
ASV1068:g__ Motilibacter	-0.314272	13	0.64	Connectors	ASV1068:g__ Motilibacter	non hub connector
ASV461:g__ Hirschia	-0.314272	13	0.777778	Connectors	ASV461:g__ Hirschia	non hub connector
ASV765:g__ A0839	-0.314272	13	0.40625	Peripherals		peripheral
ASV251:g__ Phaeodactylibacter	-0.314272	13	0.625	Connectors	ASV251:g__ Phaeodactylibacter	non hub connector
ASV590:g__ 0319-6G20	-0.314272	13	0	Peripherals		ultra peripheral
ASV816:g__ S085	-0.314272	13	0	Peripherals		ultra peripheral
ASV1709:g__ Alicyclobacillus	-0.314272	13	0.32	Peripherals		peripheral
ASV1799:g__ BIrii41	-0.314272	13	0.444444	Peripherals		peripheral
ASV226:g__ Terrabacter	-0.314272	13	0.625	Connectors	ASV226:g__ Terrabacter	non hub connector
ASV182:g__ Longimicrobiaceae	-0.314272	13	0	Peripherals		ultra peripheral
ASV243:g__ Actinobacillus	-0.314272	13	0.625	Connectors	ASV243:g__ Actinobacillus	non hub connector
ASV855:g__ AKYH767	-0.314272	13	0	Peripherals		ultra peripheral
ASV859:g__ uncultured23	-0.314272	13	0.56	Peripherals		peripheral
ASV423:g__ uncultured24	-0.314272	13	0.493827	Peripherals		peripheral
ASV1042:g__ Lachnoanaerobaculum	-0.314272	13	0.444444	Peripherals		peripheral
ASV1558:g__ Nitrosospira	-0.314272	13	0.625	Connectors	ASV1558:g__ Nitrosospira	non hub connector
ASV760:g__ AKIW781	-0.314272	13	0	Peripherals		ultra peripheral
ASV442:g__ Belnapia	-0.314272	13	0.375	Peripherals		peripheral
ASV585:g__ CL500-29_marine_group	-0.314272	13	0.72	Connectors	ASV585:g__ CL500-29_marine_group	non hub connector
ASV276:g__ Micropruina	-0.314272	13	0.625	Connectors	ASV276:g__ Micropruina	non hub connector
ASV145:g__ Exiguobacterium	-0.314272	13	0	Peripherals		ultra peripheral
ASV826:g__ uncultured30	-0.314272	13	0	Peripherals		ultra peripheral
ASV1512:g__ Bauldia	-0.314272	13	0.489796	Peripherals		peripheral
ASV884:g__ Chelatococcus	-0.314272	13	0	Peripherals		ultra peripheral
ASV312:g__ Plantibacter	-0.314272	13	0.444444	Peripherals		peripheral
ASV200:g__ Ochrobactrum	-0.314272	13	0	Peripherals		ultra peripheral
ASV737:g__ Iamia	-0.314272	13	0.56	Peripherals		peripheral
ASV1097:g__ Nocardia	-0.314272	13	0.40625	Peripherals		peripheral
ASV724:g__ Sanguibacter-Flavimobilis	-0.314272	13	0.444444	Peripherals		peripheral
ASV1268:g__ Dongia	-0.314272	13	0.56	Peripherals		peripheral
ASV447:g__ Azospirillum	-0.314272	13	0.64	Connectors	ASV447:g__ Azospirillum	non hub connector
ASV1262:g__ Wenxinia	-0.314272	13	0	Peripherals		ultra peripheral
ASV703:g__ Lineage_IV	-0.314272	13	0.64	Connectors	ASV703:g__ Lineage_IV	non hub connector
ASV578:g__ CandidatuChloroploca	-0.314272	13	0.444444	Peripherals		peripheral
ASV654:g__ Armatimonadales	-0.314272	13	0.5	Peripherals		peripheral
ASV381:g__ Frondihabitans	-0.314272	13	0	Peripherals		ultra peripheral
ASV1292:g__ uncultured42	-0.314272	13	0.375	Peripherals		peripheral
ASV270:g__ Rickettsiella	-0.314272	13	0.444444	Peripherals		peripheral
ASV203:g__ Ferruginibacter	-0.314272	13	0	Peripherals		ultra peripheral
ASV470:g__ Hyphomicrobium	-0.319275	6	0	Peripherals		ultra peripheral
ASV175:g__ Comamonas	0.25542	6	0.625	Connectors	ASV175:g__ Comamonas	non hub connector
ASV595:g__ uncultured28	-0.893971	6	0.75	Connectors	ASV595:g__ uncultured28	non hub connector
ASV62:g__ Polaromonas	-0.319275	6	0.625	Connectors	ASV62:g__ Polaromonas	non hub connector
ASV685:g__ alphaI_cluster	0.25542	6	0	Peripherals		ultra peripheral
ASV1331:g__ uncultured37	-0.319275	6	0.64	Connectors	ASV1331:g__ uncultured37	non hub connector
ASV697:g__ Gemmatimonas	-1.46867	6	0.48	Peripherals		peripheral
ASV386:g__ Lautropia	1.97951	6	0.5	Peripherals		peripheral
ASV561:g__ Pedomicrobium	0.830116	6	0	Peripherals		ultra peripheral
ASV937:g__ Latilactobacillus	0.270143	1	0.444444	Peripherals		peripheral
ASV764:g__ Siphonobacter	-0.324172	1	0	Peripherals		ultra peripheral
ASV153:g__ Granulicatella	-0.918488	1	0	Peripherals		ultra peripheral
ASV638:g__ Shinella	0.270143	1	0	Peripherals		ultra peripheral
ASV181:g__ Deinococcus	0.864459	1	0.444444	Peripherals		peripheral
ASV216:g__ uncultured10	-0.324172	1	0	Peripherals		ultra peripheral
ASV1140:g__ Murdochiella	-1.5128	1	0	Peripherals		ultra peripheral
ASV2480:g__ Anaerococcus	-0.918488	1	0.816327	Connectors	ASV2480:g__ Anaerococcus	non hub kinless
ASV767:g__ uncultured16	1.45877	1	0	Peripherals		ultra peripheral
ASV219:g__ CandidatuAlysiosphaera	-0.324172	1	0	Peripherals		ultra peripheral
ASV540:g__ Acidiphilium	-0.918488	1	0	Peripherals		ultra peripheral
ASV663:g__ Rhodanobacter	0.270143	1	0	Peripherals		ultra peripheral
ASV1027:g__ 1174-901-12	-1.5128	1	0.56	Peripherals		peripheral
ASV1290:g__ Stomatobaculum	0.270143	1	0	Peripherals		ultra peripheral
ASV348:g__ Finegoldia	0.270143	1	0.777778	Connectors	ASV348:g__ Finegoldia	non hub connector
ASV832:g__ Streptomyces	0.864459	1	0.693878	Connectors	ASV832:g__ Streptomyces	non hub connector
ASV330:g__ Polymorphobacter	0.864459	1	0.666667	Connectors	ASV330:g__ Polymorphobacter	non hub connector
ASV193:g__ 67-14	1.45877	1	0.444444	Peripherals		peripheral
ASV369:g__ Mycobacterium	-0.324172	1	0	Peripherals		ultra peripheral
ASV415:g__ Aminobacter	-1.5128	1	0	Peripherals		ultra peripheral
ASV8:g__ Serratia	-0.324172	1	0.375	Peripherals		peripheral
ASV367:g__ Nocardiopsis	2.05309	1	0.611111	Peripherals		peripheral
ASV1155:g__ Edaphobaculum	-0.300376	10	0.72	Connectors	ASV1155:g__ Edaphobaculum	non hub connector
ASV22:g__ Alkanindiges	1.80225	10	0	Peripherals		ultra peripheral
ASV29:g__ Brevundimonas	0.750939	10	0.244898	Peripherals		peripheral
ASV12:g__ Chryseobacterium	-1.35169	10	0.56	Peripherals		peripheral
ASV903:g__ Chitinophaga	-0.300376	10	0.710744	Connectors	ASV903:g__ Chitinophaga	non hub connector
ASV6:g__ Rhodococcus	-0.300376	10	0	Peripherals		ultra peripheral
ASV944:g__ C0119	-0.300376	10	0.77551	Connectors	ASV944:g__ C0119	non hub connector
ASV607:g__ Moraxella	-1.03432	14	0	Peripherals		ultra peripheral
ASV623:g__ uncultured9	-0.459696	14	0.625	Connectors	ASV623:g__ uncultured9	non hub connector
ASV650:g__ Patulibacter	0.114924	14	0.693878	Connectors	ASV650:g__ Patulibacter	non hub connector
ASV78:g__ Corynebacterium	0.689545	14	0.375	Peripherals		peripheral
ASV42:g__ Escherichia-Shigella	-1.60894	14	0	Peripherals		ultra peripheral
ASV55:g__ Nocardioides	0.114924	14	0	Peripherals		ultra peripheral
ASV97:g__ Rubellimicrobium	0.689545	14	0	Peripherals		ultra peripheral
ASV41:g__ Longimicrobium	-0.459696	14	0	Peripherals		ultra peripheral
ASV780:g__ Oceanobacillus	-0.459696	14	0.48	Peripherals		peripheral
ASV514:g__ Rhodothermaceae	-1.03432	14	0.32	Peripherals		peripheral
ASV301:g__ Actinomyces	0.114924	14	0	Peripherals		ultra peripheral
ASV510:g__ Williamsia	0.114924	14	0.6875	Connectors	ASV510:g__ Williamsia	non hub connector
ASV305:g__ Marmoricola	-0.459696	14	0	Peripherals		ultra peripheral
ASV285:g__ Blastococcus	1.26417	14	0.625	Connectors	ASV285:g__ Blastococcus	non hub connector
ASV557:g__ Alsobacter	2.41341	14	0.722222	Connectors	ASV557:g__ Alsobacter	non hub connector
ASV500:g__ Phenylobacterium	0.645184	2	0.408163	Peripherals		peripheral
ASV660:g__ Microbacteriaceae	0.645184	2	0	Peripherals		ultra peripheral
ASV432:g__ Abiotrophia	-0.0921691	2	0	Peripherals		ultra peripheral
ASV425:g__ Dermabacter	-0.0921691	2	0.375	Peripherals		peripheral
ASV37:g__ Pedococcus-Phycicoccus	-2.30423	2	0.64	Connectors	ASV37:g__ Pedococcus-Phycicoccus	non hub connector
ASV333:g__ Rhizorhapis	0.645184	2	0	Peripherals		ultra peripheral
ASV750:g__ Modestobacter	0.645184	2	0.444444	Peripherals		peripheral
ASV1501:g__ Solirubrobacter	-0.0921691	2	0.48	Peripherals		peripheral
ASV93:g__ env.OPS_17	1.70258	4	0.625	Connectors	ASV93:g__ env.OPS_17	non hub connector
ASV136:g__ P3OB-42	0.824964	4	0.693878	Connectors	ASV136:g__ P3OB-42	non hub connector
ASV46:g__ Dyadobacter	-0.0526572	4	0.244898	Peripherals		peripheral
ASV690:g__ Caulobacter	-0.0526572	4	0.65625	Connectors	ASV690:g__ Caulobacter	non hub connector
ASV1236:g__ Bryobacter	-0.0526572	4	0	Peripherals		ultra peripheral
ASV54:g__ Noviherbaspirillum	0.824964	4	0.44898	Peripherals		peripheral
ASV822:g__ Gryllotalpicola	-0.491468	4	0.375	Peripherals		peripheral
ASV321:g__ Burkholderia	-1.36909	4	0	Peripherals		ultra peripheral
ASV524:g__ Peredibacter	1.26377	4	0	Peripherals		ultra peripheral
ASV44:g__ Cloacibacterium	-0.930278	4	0.64	Connectors	ASV44:g__ Cloacibacterium	non hub connector
ASV211:g__ Microvirga	0.824964	4	0.722222	Connectors	ASV211:g__ Microvirga	non hub connector
ASV234:g__ Schlegelella	-1.36909	4	0.64	Connectors	ASV234:g__ Schlegelella	non hub connector
ASV1623:g__ Fibrella	-1.36909	4	0	Peripherals		ultra peripheral
ASV84:g__ Aureimonas	-1.36909	4	0.693878	Connectors	ASV84:g__ Aureimonas	non hub connector
ASV1055:g__ Segetibacter	-1.8079	4	0	Peripherals		ultra peripheral
ASV518:g__ uncultured27	0.386153	4	0.5	Peripherals		peripheral
ASV61:g__ Roseomonas	-0.0526572	4	0.72	Connectors	ASV61:g__ Roseomonas	non hub connector
ASV164:g__ Oligoflexus	0.386153	4	0	Peripherals		ultra peripheral
ASV47:g__ Microbacterium	2.14139	4	0	Peripherals		ultra peripheral
ASV419:g__ uncultured31	0.386153	4	0	Peripherals		ultra peripheral
ASV293:g__ Abditibacterium	0.386153	4	0	Peripherals		ultra peripheral
ASV195:g__ Glutamicibacter	-0.491468	4	0	Peripherals		ultra peripheral
ASV26:g__ Pedobacter	-0.0526572	4	0.814815	Connectors	ASV26:g__ Pedobacter	non hub kinless
ASV265:g__ Sediminibacterium	0.386153	4	0.625	Connectors	ASV265:g__ Sediminibacterium	non hub connector
ASV217:g__ Afipia	-0.0526572	4	0	Peripherals		ultra peripheral
ASV536:g__ Micropepsis	-0.444649	9	0.64	Connectors	ASV536:g__ Micropepsis	non hub connector
ASV407:g__ Sphingopyxis	-0.444649	9	0	Peripherals		ultra peripheral
ASV1136:g__ Skermanella	-0.444649	9	0.77551	Connectors	ASV1136:g__ Skermanella	non hub connector
ASV109:g__ Pigmentiphaga	0.242536	9	0.244898	Peripherals		peripheral
ASV925:g__ Leifsonia	-0.444649	9	0.375	Peripherals		peripheral
ASV17:g__ Arthrobacter	0.92972	9	0.77551	Connectors	ASV17:g__ Arthrobacter	non hub connector
ASV932:g__ Propioniciclava	-1.13183	9	0.44898	Peripherals		peripheral
ASV259:g__ Lachnoclostridium	-1.13183	9	0.625	Connectors	ASV259:g__ Lachnoclostridium	non hub connector
ASV45:g__ Nakamurella	0.92972	9	0.653061	Connectors	ASV45:g__ Nakamurella	non hub connector
ASV289:g__ uncultured33	-1.13183	9	0.65625	Connectors	ASV289:g__ uncultured33	non hub connector
ASV172:g__ Curtobacterium	0.242536	9	0.444444	Peripherals		peripheral
ASV1054:g__ Aquabacterium	-0.444649	9	0	Peripherals		ultra peripheral
ASV27:g__ Hymenobacter	1.6169	9	0.244898	Peripherals		peripheral
ASV262:g__ Bradyrhizobium	1.6169	9	0.375	Peripherals		peripheral
ASV205:g__ Pseudonocardia	-0.444649	9	0.6875	Connectors	ASV205:g__ Pseudonocardia	non hub connector
ASV76:g__ Devosia	1.6169	9	0.625	Connectors	ASV76:g__ Devosia	non hub connector
ASV235:g__ Acidibacter	-1.13183	9	0	Peripherals		ultra peripheral
ASV166:g__ Frigoribacterium	-0.10937	5	0	Peripherals		ultra peripheral
ASV502:g__ Jatrophihabitans	-0.10937	5	0.716049	Connectors	ASV502:g__ Jatrophihabitans	non hub connector
ASV361:g__ Amnibacterium	1.69523	5	0.44898	Peripherals		peripheral
ASV263:g__ Enhydrobacter	-1.31244	5	0	Peripherals		ultra peripheral
ASV52:g__ Friedmanniella	1.0937	5	0	Peripherals		ultra peripheral
ASV1279:g__ Actinomycetospora	-0.10937	5	0	Peripherals		ultra peripheral
ASV2041:g__ uncultured25	-0.710903	5	0.722222	Connectors	ASV2041:g__ uncultured25	non hub connector
ASV834:g__ Microlunatus	-1.31244	5	0.722222	Connectors	ASV834:g__ Microlunatus	non hub connector
ASV4:g__ Methylobacterium	1.0937	5	0.444444	Peripherals		peripheral
ASV7:g__ Pseudomonas	0.492163	5	0	Peripherals		ultra peripheral
ASV30:g__ Massilia	-0.710903	5	0	Peripherals		ultra peripheral
ASV365:g__ Acidothermus	-0.707107	16	0	Peripherals		ultra peripheral
ASV53:g__ Paracoccus	0.707107	16	0.375	Peripherals		peripheral

## Sheet: fun_nd_topology
Taxon	e.count	size	v.count	order	betweeness.centrality	closeness.centrality	node.transitivity	node.degree	node.degree.mean	node.degree.norm	mean.distance	hub.score	fgc.modularity	wtc.modularity	vector	value	options.bmat	options.n	options.which	options.nev	options.tol	options.ncv	options.ldv	options.ishift	options.maxiter	options.nb	options.mode	options.start	options.sigma	options.sigmai	options.info	options.iter	options.nconv	options.numop	options.numopb	options.numreo
ASV88:g__Papiliotrema	53	53	65	65	0	0.333333	#NUM!	1	1.63077	0.0250888	2.74419	3.00383e-17	0.680847	0.680847	5.53322e-17	4.77553	I	65	LA	1	0	0	0	1	3000	1	1	1	0	0	0	2	1	30	0	24
ASV301:g__Aspergillus	53	53	65	65	25	0.012987	0	2	1.63077	0.0250888	2.74419	0.0677553	0.680847	0.680847	0.0677553	4.77553	I	65	LA	1	0	0	0	1	3000	1	1	1	0	0	0	2	1	30	0	24
ASV104:g__Debaryomyces	53	53	65	65	2	0.25	0	2	1.63077	0.0250888	2.74419	7.24312e-17	0.680847	0.680847	9.52679e-17	4.77553	I	65	LA	1	0	0	0	1	3000	1	1	1	0	0	0	2	1	30	0	24
ASV24:g__Periconia	53	53	65	65	0	#NUM!	#NUM!	0	1.63077	0.0250888	2.74419	1.93484e-19	0.680847	0.680847	2.35066e-19	4.77553	I	65	LA	1	0	0	0	1	3000	1	1	1	0	0	0	2	1	30	0	24
ASV201:g__Pascua	53	53	65	65	267.5	0.0238095	0.0879121	14	1.63077	0.0250888	2.74419	1	0.680847	0.680847	1	4.77553	I	65	LA	1	0	0	0	1	3000	1	1	1	0	0	0	2	1	30	0	24
ASV60:g__Epicoccum	53	53	65	65	25	0.012987	0	2	1.63077	0.0250888	2.74419	0.0677553	0.680847	0.680847	0.0677553	4.77553	I	65	LA	1	0	0	0	1	3000	1	1	1	0	0	0	2	1	30	0	24
ASV23:g__Helicoma	53	53	65	65	1	0.5	0	2	1.63077	0.0250888	2.74419	7.08144e-17	0.680847	0.680847	7.12294e-17	4.77553	I	65	LA	1	0	0	0	1	3000	1	1	1	0	0	0	2	1	30	0	24
ASV111:g__Ramularia	53	53	65	65	0	0.00980392	#NUM!	1	1.63077	0.0250888	2.74419	0.014188	0.680847	0.680847	0.014188	4.77553	I	65	LA	1	0	0	0	1	3000	1	1	1	0	0	0	2	1	30	0	24
ASV180:g__Wallemia	53	53	65	65	0	0.333333	#NUM!	1	1.63077	0.0250888	2.74419	1.74355e-17	0.680847	0.680847	6.06174e-17	4.77553	I	65	LA	1	0	0	0	1	3000	1	1	1	0	0	0	2	1	30	0	24
ASV127:g__Paraphoma	53	53	65	65	10.5	0.0166667	0.25	8	1.63077	0.0250888	2.74419	0.745019	0.680847	0.680847	0.745019	4.77553	I	65	LA	1	0	0	0	1	3000	1	1	1	0	0	0	2	1	30	0	24
ASV179:g__Simplicillium	53	53	65	65	2	0.25	0	2	1.63077	0.0250888	2.74419	4.34039e-17	0.680847	0.680847	1.00507e-16	4.77553	I	65	LA	1	0	0	0	1	3000	1	1	1	0	0	0	2	1	30	0	24
ASV79:g__Saitozyma	53	53	65	65	0	0.166667	#NUM!	1	1.63077	0.0250888	2.74419	3.69484e-17	0.680847	0.680847	5.18938e-17	4.77553	I	65	LA	1	0	0	0	1	3000	1	1	1	0	0	0	2	1	30	0	24
ASV81:g__Didymella	53	53	65	65	0	0.333333	#NUM!	1	1.63077	0.0250888	2.74419	2.90091e-17	0.680847	0.680847	4.01655e-17	4.77553	I	65	LA	1	0	0	0	1	3000	1	1	1	0	0	0	2	1	30	0	24
ASV226:g__Pseudogymnoascus	53	53	65	65	93	0.0169492	0	4	1.63077	0.0250888	2.74419	0.241679	0.680847	0.680847	0.241679	4.77553	I	65	LA	1	0	0	0	1	3000	1	1	1	0	0	0	2	1	30	0	24
ASV92:g__Microdochium	53	53	65	65	0	0.0151515	1	2	1.63077	0.0250888	2.74419	0.365408	0.680847	0.680847	0.365408	4.77553	I	65	LA	1	0	0	0	1	3000	1	1	1	0	0	0	2	1	30	0	24
ASV65:g__Sporobolomyces	53	53	65	65	0	0.142857	1	2	1.63077	0.0250888	2.74419	1.27505e-16	0.680847	0.680847	1.61334e-16	4.77553	I	65	LA	1	0	0	0	1	3000	1	1	1	0	0	0	2	1	30	0	24
ASV47:g__Pseudopithomyces	53	53	65	65	5	0.2	0	3	1.63077	0.0250888	2.74419	1.79732e-16	0.680847	0.680847	1.56666e-16	4.77553	I	65	LA	1	0	0	0	1	3000	1	1	1	0	0	0	2	1	30	0	24
ASV18:g__Sarocladium	53	53	65	65	0	0.333333	#NUM!	1	1.63077	0.0250888	2.74419	4.63696e-17	0.680847	0.680847	4.05361e-17	4.77553	I	65	LA	1	0	0	0	1	3000	1	1	1	0	0	0	2	1	30	0	24
ASV1:g__Fungi_gen	53	53	65	65	0	0.0119048	#NUM!	1	1.63077	0.0250888	2.74419	0.0506077	0.680847	0.680847	0.0506077	4.77553	I	65	LA	1	0	0	0	1	3000	1	1	1	0	0	0	2	1	30	0	24
ASV109:g__Achroiostachys	53	53	65	65	0	#NUM!	#NUM!	0	1.63077	0.0250888	2.74419	1.93484e-19	0.680847	0.680847	2.35066e-19	4.77553	I	65	LA	1	0	0	0	1	3000	1	1	1	0	0	0	2	1	30	0	24
ASV121:g__Ustilago	53	53	65	65	0	0.0111111	#NUM!	1	1.63077	0.0250888	2.74419	0.0458596	0.680847	0.680847	0.0458596	4.77553	I	65	LA	1	0	0	0	1	3000	1	1	1	0	0	0	2	1	30	0	24
ASV80:g__Solicoccozyma	53	53	65	65	0	0.0111111	#NUM!	1	1.63077	0.0250888	2.74419	0.0458596	0.680847	0.680847	0.0458596	4.77553	I	65	LA	1	0	0	0	1	3000	1	1	1	0	0	0	2	1	30	0	24
ASV112:g__Symmetrospora	53	53	65	65	4	0.2	0.333333	3	1.63077	0.0250888	2.74419	2.17559e-16	0.680847	0.680847	1.61671e-16	4.77553	I	65	LA	1	0	0	0	1	3000	1	1	1	0	0	0	2	1	30	0	24
ASV42:g__Rhodotorula	53	53	65	65	132	0.0185185	0.1	5	1.63077	0.0250888	2.74419	0.30938	0.680847	0.680847	0.30938	4.77553	I	65	LA	1	0	0	0	1	3000	1	1	1	0	0	0	2	1	30	0	24
ASV107:g__Itersonilia	53	53	65	65	25	0.0153846	0	2	1.63077	0.0250888	2.74419	0.219004	0.680847	0.680847	0.219004	4.77553	I	65	LA	1	0	0	0	1	3000	1	1	1	0	0	0	2	1	30	0	24
ASV14:g__Malassezia	53	53	65	65	3	0.166667	0	2	1.63077	0.0250888	2.74419	6.10548e-17	0.680847	0.680847	1.25072e-16	4.77553	I	65	LA	1	0	0	0	1	3000	1	1	1	0	0	0	2	1	30	0	24
ASV159:g__Golubevia	53	53	65	65	25	0.0153846	0	2	1.63077	0.0250888	2.74419	0.219004	0.680847	0.680847	0.219004	4.77553	I	65	LA	1	0	0	0	1	3000	1	1	1	0	0	0	2	1	30	0	24
ASV199:g__Hortiboletus	53	53	65	65	0	0.0151515	1	2	1.63077	0.0250888	2.74419	0.365408	0.680847	0.680847	0.365408	4.77553	I	65	LA	1	0	0	0	1	3000	1	1	1	0	0	0	2	1	30	0	24
ASV73:g__Phaeocytostroma	53	53	65	65	0	0.0119048	#NUM!	1	1.63077	0.0250888	2.74419	0.0506077	0.680847	0.680847	0.0506077	4.77553	I	65	LA	1	0	0	0	1	3000	1	1	1	0	0	0	2	1	30	0	24
ASV129:g__Meira	53	53	65	65	0	0.00980392	#NUM!	1	1.63077	0.0250888	2.74419	0.014188	0.680847	0.680847	0.014188	4.77553	I	65	LA	1	0	0	0	1	3000	1	1	1	0	0	0	2	1	30	0	24
ASV35:g__Aureobasidium	53	53	65	65	0	0.125	#NUM!	1	1.63077	0.0250888	2.74419	3.29078e-17	0.680847	0.680847	6.76228e-17	4.77553	I	65	LA	1	0	0	0	1	3000	1	1	1	0	0	0	2	1	30	0	24
ASV105:g__Hyphodiscus	53	53	65	65	0	0.0151515	1	2	1.63077	0.0250888	2.74419	0.365408	0.680847	0.680847	0.365408	4.77553	I	65	LA	1	0	0	0	1	3000	1	1	1	0	0	0	2	1	30	0	24
ASV52:g__Phialemonium	53	53	65	65	0	#NUM!	#NUM!	0	1.63077	0.0250888	2.74419	1.93484e-19	0.680847	0.680847	2.35066e-19	4.77553	I	65	LA	1	0	0	0	1	3000	1	1	1	0	0	0	2	1	30	0	24
ASV288:g__Erysiphe	53	53	65	65	0	0.166667	#NUM!	1	1.63077	0.0250888	2.74419	5.51827e-17	0.680847	0.680847	5.63071e-17	4.77553	I	65	LA	1	0	0	0	1	3000	1	1	1	0	0	0	2	1	30	0	24
ASV13:g__Penicillium	53	53	65	65	0	0.111111	#NUM!	1	1.63077	0.0250888	2.74419	3.78266e-17	0.680847	0.680847	6.63191e-17	4.77553	I	65	LA	1	0	0	0	1	3000	1	1	1	0	0	0	2	1	30	0	24
ASV57:g__Pseudozyma	53	53	65	65	0	#NUM!	#NUM!	0	1.63077	0.0250888	2.74419	1.93484e-19	0.680847	0.680847	2.35066e-19	4.77553	I	65	LA	1	0	0	0	1	3000	1	1	1	0	0	0	2	1	30	0	24
ASV230:g__Neodevriesia	53	53	65	65	1	0.5	0	2	1.63077	0.0250888	2.74419	5.78611e-17	0.680847	0.680847	8.14056e-17	4.77553	I	65	LA	1	0	0	0	1	3000	1	1	1	0	0	0	2	1	30	0	24
ASV19:g__Phaeoacremonium	53	53	65	65	0	#NUM!	#NUM!	0	1.63077	0.0250888	2.74419	1.93484e-19	0.680847	0.680847	2.35066e-19	4.77553	I	65	LA	1	0	0	0	1	3000	1	1	1	0	0	0	2	1	30	0	24
ASV70:g__Malassezialegen	53	53	65	65	0	0.125	#NUM!	1	1.63077	0.0250888	2.74419	4.88289e-17	0.680847	0.680847	7.12599e-17	4.77553	I	65	LA	1	0	0	0	1	3000	1	1	1	0	0	0	2	1	30	0	24
ASV11:g__Apiospora	53	53	65	65	0	#NUM!	#NUM!	0	1.63077	0.0250888	2.74419	1.93484e-19	0.680847	0.680847	2.35066e-19	4.77553	I	65	LA	1	0	0	0	1	3000	1	1	1	0	0	0	2	1	30	0	24
ASV66:g__Naganishia	53	53	65	65	0	#NUM!	#NUM!	0	1.63077	0.0250888	2.74419	1.93484e-19	0.680847	0.680847	2.35066e-19	4.77553	I	65	LA	1	0	0	0	1	3000	1	1	1	0	0	0	2	1	30	0	24
ASV145:g__Cystofilobasidium	53	53	65	65	0	0.142857	1	2	1.63077	0.0250888	2.74419	5.94457e-17	0.680847	0.680847	1.58755e-16	4.77553	I	65	LA	1	0	0	0	1	3000	1	1	1	0	0	0	2	1	30	0	24
ASV77:g__Rhodosporidiobolus	53	53	65	65	0	#NUM!	#NUM!	0	1.63077	0.0250888	2.74419	1.93484e-19	0.680847	0.680847	2.35066e-19	4.77553	I	65	LA	1	0	0	0	1	3000	1	1	1	0	0	0	2	1	30	0	24
ASV17:g__Tulasnellaceae_gen	53	53	65	65	0	0.333333	#NUM!	1	1.63077	0.0250888	2.74419	3.47983e-17	0.680847	0.680847	5.40644e-17	4.77553	I	65	LA	1	0	0	0	1	3000	1	1	1	0	0	0	2	1	30	0	24
ASV83:g__Stemphylium	53	53	65	65	0	0.0151515	1	2	1.63077	0.0250888	2.74419	0.365408	0.680847	0.680847	0.365408	4.77553	I	65	LA	1	0	0	0	1	3000	1	1	1	0	0	0	2	1	30	0	24
ASV36:g__Alternaria	53	53	65	65	3	0.166667	0	2	1.63077	0.0250888	2.74419	2.83406e-17	0.680847	0.680847	1.26746e-16	4.77553	I	65	LA	1	0	0	0	1	3000	1	1	1	0	0	0	2	1	30	0	24
ASV268:g__Taphrina	53	53	65	65	25	0.0121951	0	2	1.63077	0.0250888	2.74419	0.0529286	0.680847	0.680847	0.0529286	4.77553	I	65	LA	1	0	0	0	1	3000	1	1	1	0	0	0	2	1	30	0	24
ASV22:g__Filobasidium	53	53	65	65	0	#NUM!	#NUM!	0	1.63077	0.0250888	2.74419	1.93484e-19	0.680847	0.680847	2.35066e-19	4.77553	I	65	LA	1	0	0	0	1	3000	1	1	1	0	0	0	2	1	30	0	24
ASV115:g__Botrytis	53	53	65	65	0	#NUM!	#NUM!	0	1.63077	0.0250888	2.74419	1.93484e-19	0.680847	0.680847	2.35066e-19	4.77553	I	65	LA	1	0	0	0	1	3000	1	1	1	0	0	0	2	1	30	0	24
ASV177:g__Peniophora	53	53	65	65	0	0.0151515	1	2	1.63077	0.0250888	2.74419	0.365408	0.680847	0.680847	0.365408	4.77553	I	65	LA	1	0	0	0	1	3000	1	1	1	0	0	0	2	1	30	0	24
ASV255:g__Talaromyces	53	53	65	65	0	0.0151515	1	2	1.63077	0.0250888	2.74419	0.365408	0.680847	0.680847	0.365408	4.77553	I	65	LA	1	0	0	0	1	3000	1	1	1	0	0	0	2	1	30	0	24
ASV186:g__Phaeosphaeria	53	53	65	65	1	0.5	0	2	1.63077	0.0250888	2.74419	1.18825e-16	0.680847	0.680847	8.7737e-17	4.77553	I	65	LA	1	0	0	0	1	3000	1	1	1	0	0	0	2	1	30	0	24
ASV53:g__Lepidosphaeria	53	53	65	65	0	0.0166667	1	2	1.63077	0.0250888	2.74419	0.274185	0.680847	0.680847	0.274185	4.77553	I	65	LA	1	0	0	0	1	3000	1	1	1	0	0	0	2	1	30	0	24
ASV126:g__Candida	53	53	65	65	0	0.00934579	#NUM!	1	1.63077	0.0250888	2.74419	0.0110833	0.680847	0.680847	0.0110833	4.77553	I	65	LA	1	0	0	0	1	3000	1	1	1	0	0	0	2	1	30	0	24
ASV3:g__Cystobasidium	53	53	65	65	0	1	#NUM!	1	1.63077	0.0250888	2.74419	2.04874e-17	0.680847	0.680847	3.97159e-17	4.77553	I	65	LA	1	0	0	0	1	3000	1	1	1	0	0	0	2	1	30	0	24
ASV75:g__Chaetomium	53	53	65	65	0	0.0149254	#NUM!	1	1.63077	0.0250888	2.74419	0.209401	0.680847	0.680847	0.209401	4.77553	I	65	LA	1	0	0	0	1	3000	1	1	1	0	0	0	2	1	30	0	24
ASV118:g__Leucosporidium	53	53	65	65	0	#NUM!	#NUM!	0	1.63077	0.0250888	2.74419	1.93484e-19	0.680847	0.680847	2.35066e-19	4.77553	I	65	LA	1	0	0	0	1	3000	1	1	1	0	0	0	2	1	30	0	24
ASV134:g__Puccinia	53	53	65	65	0	0.0151515	1	2	1.63077	0.0250888	2.74419	0.365408	0.680847	0.680847	0.365408	4.77553	I	65	LA	1	0	0	0	1	3000	1	1	1	0	0	0	2	1	30	0	24
ASV64:g__Fusarium	53	53	65	65	0	#NUM!	#NUM!	0	1.63077	0.0250888	2.74419	1.93484e-19	0.680847	0.680847	2.35066e-19	4.77553	I	65	LA	1	0	0	0	1	3000	1	1	1	0	0	0	2	1	30	0	24
ASV94:g__Moesziomyces	53	53	65	65	25	0.012987	0	2	1.63077	0.0250888	2.74419	0.0677553	0.680847	0.680847	0.0677553	4.77553	I	65	LA	1	0	0	0	1	3000	1	1	1	0	0	0	2	1	30	0	24
ASV184:g__Cryptococcus	53	53	65	65	0	0.333333	#NUM!	1	1.63077	0.0250888	2.74419	1.49005e-17	0.680847	0.680847	5.08202e-17	4.77553	I	65	LA	1	0	0	0	1	3000	1	1	1	0	0	0	2	1	30	0	24
ASV161:g__Trichoderma	53	53	65	65	0	0.00980392	#NUM!	1	1.63077	0.0250888	2.74419	0.014188	0.680847	0.680847	0.014188	4.77553	I	65	LA	1	0	0	0	1	3000	1	1	1	0	0	0	2	1	30	0	24
ASV25:g__Vishniacozyma	53	53	65	65	0	#NUM!	#NUM!	0	1.63077	0.0250888	2.74419	1.93484e-19	0.680847	0.680847	2.35066e-19	4.77553	I	65	LA	1	0	0	0	1	3000	1	1	1	0	0	0	2	1	30	0	24
ASV7:g__Cladosporium	53	53	65	65	0	0.111111	#NUM!	1	1.63077	0.0250888	2.74419	5.33068e-17	0.680847	0.680847	5.46866e-17	4.77553	I	65	LA	1	0	0	0	1	3000	1	1	1	0	0	0	2	1	30	0	24
ASV15:g__Dioszegia	53	53	65	65	0	1	#NUM!	1	1.63077	0.0250888	2.74419	3.39575e-17	0.680847	0.680847	4.27813e-17	4.77553	I	65	LA	1	0	0	0	1	3000	1	1	1	0	0	0	2	1	30	0	24

## Sheet: fun_nd_zipi
Taxon	z	module	p	roles	label	role_7			modI	modII	modIII	modIV	modV	modVI	modVII	modVIII	modIX	modX	modXI
ASV88:g__Papiliotrema	-0.57735	7	0	Peripherals		ultra peripheral			1	2	3	4	5	6	7	8	9	10	11
ASV230:g__Neodevriesia	1.1547	7	0	Peripherals		ultra peripheral			1	2	3	4	5	6	7	8	9	10	11
ASV184:g__Cryptococcus	-0.57735	7	0	Peripherals		ultra peripheral			2	2	3	4	5	6	7	8	9	2	2
ASV60:g__Epicoccum	0	2	0.581633	Peripherals		peripheral				2	3	3	3	3	3	8	9
ASV111:g__Ramularia	-0.707107	2	0	Peripherals		ultra peripheral				2	3					8	4
ASV42:g__Rhodotorula	2.12132	2	0	Peripherals		ultra peripheral				2	3					5
ASV129:g__Meira	-0.707107	2	0	Peripherals		ultra peripheral				6	3
ASV94:g__Moesziomyces	0	2	0	Peripherals		ultra peripheral					3
ASV161:g__Trichoderma	-0.707107	2	0.21875	Peripherals		peripheral					3
ASV104:g__Debaryomyces	0.866025	9	0	Peripherals		ultra peripheral					9
ASV179:g__Simplicillium	0.866025	9	0	Peripherals		ultra peripheral
ASV79:g__Saitozyma	-0.866025	9	0	Peripherals		ultra peripheral
ASV288:g__Erysiphe	-0.866025	9	0	Peripherals		ultra peripheral
ASV201:g__Pascua	2.76637	3	0	Module hubs	ASV201:g__Pascua	provincial hub
ASV226:g__Pseudogymnoascus	0.274145	3	0	Peripherals		ultra peripheral
ASV1:g__Fungi_gen	-0.473523	3	0	Peripherals		ultra peripheral
ASV121:g__Ustilago	-0.473523	3	0	Peripherals		ultra peripheral
ASV73:g__Phaeocytostroma	-0.473523	3	0	Peripherals		ultra peripheral
ASV268:g__Taphrina	-0.2243	3	0	Peripherals		ultra peripheral
ASV53:g__Lepidosphaeria	-0.2243	3	0	Peripherals		ultra peripheral
ASV126:g__Candida	-0.473523	3	0.48	Peripherals		peripheral
ASV75:g__Chaetomium	-0.473523	3	0	Peripherals		ultra peripheral
ASV23:g__Helicoma	1.1547	6	0	Peripherals		ultra peripheral
ASV18:g__Sarocladium	-0.57735	6	0.5	Peripherals		peripheral
ASV17:g__Tulasnellaceae_gen	-0.57735	6	0.5	Peripherals		peripheral
ASV180:g__Wallemia	-0.57735	4	0	Peripherals		ultra peripheral
ASV81:g__Didymella	-0.57735	4	0	Peripherals		ultra peripheral
ASV186:g__Phaeosphaeria	1.1547	4	0	Peripherals		ultra peripheral
ASV127:g__Paraphoma	2.47487	8	0.5	Peripherals		peripheral
ASV199:g__Hortiboletus	-0.353553	8	0	Peripherals		ultra peripheral
ASV105:g__Hyphodiscus	-0.353553	8	0	Peripherals		ultra peripheral
ASV177:g__Peniophora	-0.353553	8	0	Peripherals		ultra peripheral
ASV134:g__Puccinia	-0.353553	8	0	Peripherals		ultra peripheral
ASV145:g__Cystofilobasidium	0	1	0	Peripherals		ultra peripheral
ASV7:g__Cladosporium	-1.41421	1	0	Peripherals		ultra peripheral
ASV47:g__Pseudopithomyces	1.56525	5	0.5	Peripherals		peripheral
ASV14:g__Malassezia	0.447214	5	0	Peripherals		ultra peripheral
ASV35:g__Aureobasidium	-0.67082	5	0	Peripherals		ultra peripheral
ASV80:g__Solicoccozyma	-0.707107	11	0.5	Peripherals		peripheral
ASV159:g__Golubevia	0.707107	11	0	Peripherals		ultra peripheral
ASV3:g__Cystobasidium	0	10	0	Peripherals		ultra peripheral
ASV15:g__Dioszegia	0	10	0	Peripherals		ultra peripheral

## Sheet: fun_dsrna_topology
Taxon	e.count	size	v.count	order	betweeness.centrality	closeness.centrality	node.transitivity	node.degree	node.degree.mean	node.degree.norm	mean.distance	hub.score	fgc.modularity	wtc.modularity	vector	value	options.bmat	options.n	options.which	options.nev	options.tol	options.ncv	options.ldv	options.ishift	options.maxiter	options.nb	options.mode	options.start	options.sigma	options.sigmai	options.info	options.iter	options.nconv	options.numop	options.numopb	options.numreo
ASV88:g__Papiliotrema	37	37	65	65	0	0.166667	#NUM!	1	1.13846	0.0175148	2.74793	0	0.771001	0.76187	0	3.50894	I	65	LA	1	0	0	0	1	3000	1	1	1	0	0	0	2	1	30	0	22
ASV301:g__Aspergillus	37	37	65	65	50	0.0232558	0	3	1.13846	0.0175148	2.74793	0.125925	0.771001	0.76187	0.343197	3.50894	I	65	LA	1	0	0	0	1	3000	1	1	1	0	0	0	2	1	30	0	22
ASV104:g__Debaryomyces	37	37	65	65	0	0.0163934	#NUM!	1	1.13846	0.0175148	2.74793	0.0978065	0.771001	0.76187	0.0978065	3.50894	I	65	LA	1	0	0	0	1	3000	1	1	1	0	0	0	2	1	30	0	22
ASV24:g__Periconia	37	37	65	65	0	#NUM!	#NUM!	0	1.13846	0.0175148	2.74793	0	0.771001	0.76187	0	3.50894	I	65	LA	1	0	0	0	1	3000	1	1	1	0	0	0	2	1	30	0	22
ASV201:g__Pascua	37	37	65	65	6	0.0555556	0	2	1.13846	0.0175148	2.74793	0	0.771001	0.76187	0	3.50894	I	65	LA	1	0	0	0	1	3000	1	1	1	0	0	0	2	1	30	0	22
ASV60:g__Epicoccum	37	37	65	65	0	0.166667	#NUM!	1	1.13846	0.0175148	2.74793	0	0.771001	0.76187	0	3.50894	I	65	LA	1	0	0	0	1	3000	1	1	1	0	0	0	2	1	30	0	22
ASV23:g__Helicoma	37	37	65	65	0	#NUM!	#NUM!	0	1.13846	0.0175148	2.74793	0	0.771001	0.76187	0	3.50894	I	65	LA	1	0	0	0	1	3000	1	1	1	0	0	0	2	1	30	0	22
ASV111:g__Ramularia	37	37	65	65	0	#NUM!	#NUM!	0	1.13846	0.0175148	2.74793	0	0.771001	0.76187	0	3.50894	I	65	LA	1	0	0	0	1	3000	1	1	1	0	0	0	2	1	30	0	22
ASV180:g__Wallemia	37	37	65	65	50	0.0188679	0	3	1.13846	0.0175148	2.74793	0.10841	0.771001	0.76187	0.10841	3.50894	I	65	LA	1	0	0	0	1	3000	1	1	1	0	0	0	2	1	30	0	22
ASV127:g__Paraphoma	37	37	65	65	155	0.0322581	0	12	1.13846	0.0175148	2.74793	1	0.771001	0.76187	1	3.50894	I	65	LA	1	0	0	0	1	3000	1	1	1	0	0	0	2	1	30	0	22
ASV179:g__Simplicillium	37	37	65	65	0	0.0204082	#NUM!	1	1.13846	0.0175148	2.74793	0.104566	0.771001	0.76187	0.284986	3.50894	I	65	LA	1	0	0	0	1	3000	1	1	1	0	0	0	2	1	30	0	22
ASV79:g__Saitozyma	37	37	65	65	0	0.0204082	#NUM!	1	1.13846	0.0175148	2.74793	0.104566	0.771001	0.76187	0.284986	3.50894	I	65	LA	1	0	0	0	1	3000	1	1	1	0	0	0	2	1	30	0	22
ASV81:g__Didymella	37	37	65	65	6	0.05	0	2	1.13846	0.0175148	2.74793	0	0.771001	0.76187	0	3.50894	I	65	LA	1	0	0	0	1	3000	1	1	1	0	0	0	2	1	30	0	22
ASV226:g__Pseudogymnoascus	37	37	65	65	0	0.05	#NUM!	1	1.13846	0.0175148	2.74793	2.07233e-18	0.771001	0.76187	0	3.50894	I	65	LA	1	0	0	0	1	3000	1	1	1	0	0	0	2	1	30	0	22
ASV92:g__Microdochium	37	37	65	65	0	0.0204082	#NUM!	1	1.13846	0.0175148	2.74793	0.104566	0.771001	0.76187	0.284986	3.50894	I	65	LA	1	0	0	0	1	3000	1	1	1	0	0	0	2	1	30	0	22
ASV65:g__Sporobolomyces	37	37	65	65	12	0.0714286	0	2	1.13846	0.0175148	2.74793	0	0.771001	0.76187	0	3.50894	I	65	LA	1	0	0	0	1	3000	1	1	1	0	0	0	2	1	30	0	22
ASV47:g__Pseudopithomyces	37	37	65	65	2	0.25	0	2	1.13846	0.0175148	2.74793	0	0.771001	0.76187	0	3.50894	I	65	LA	1	0	0	0	1	3000	1	1	1	0	0	0	2	1	30	0	22
ASV18:g__Sarocladium	37	37	65	65	0	#NUM!	#NUM!	0	1.13846	0.0175148	2.74793	0	0.771001	0.76187	0	3.50894	I	65	LA	1	0	0	0	1	3000	1	1	1	0	0	0	2	1	30	0	22
ASV1:g__Fungi_gen	37	37	65	65	0	0.0204082	#NUM!	1	1.13846	0.0175148	2.74793	0.104566	0.771001	0.76187	0.284986	3.50894	I	65	LA	1	0	0	0	1	3000	1	1	1	0	0	0	2	1	30	0	22
ASV109:g__Achroiostachys	37	37	65	65	0	0.0416667	#NUM!	1	1.13846	0.0175148	2.74793	0	0.771001	0.76187	0	3.50894	I	65	LA	1	0	0	0	1	3000	1	1	1	0	0	0	2	1	30	0	22
ASV121:g__Ustilago	37	37	65	65	0	#NUM!	#NUM!	0	1.13846	0.0175148	2.74793	0	0.771001	0.76187	0	3.50894	I	65	LA	1	0	0	0	1	3000	1	1	1	0	0	0	2	1	30	0	22
ASV80:g__Solicoccozyma	37	37	65	65	0	0.0666667	#NUM!	1	1.13846	0.0175148	2.74793	0	0.771001	0.76187	0	3.50894	I	65	LA	1	0	0	0	1	3000	1	1	1	0	0	0	2	1	30	0	22
ASV112:g__Symmetrospora	37	37	65	65	10	0.0625	0	2	1.13846	0.0175148	2.74793	1.21415e-17	0.771001	0.76187	0	3.50894	I	65	LA	1	0	0	0	1	3000	1	1	1	0	0	0	2	1	30	0	22
ASV42:g__Rhodotorula	37	37	65	65	0	#NUM!	#NUM!	0	1.13846	0.0175148	2.74793	0	0.771001	0.76187	0	3.50894	I	65	LA	1	0	0	0	1	3000	1	1	1	0	0	0	2	1	30	0	22
ASV107:g__Itersonilia	37	37	65	65	2	0.25	0	2	1.13846	0.0175148	2.74793	0	0.771001	0.76187	0	3.50894	I	65	LA	1	0	0	0	1	3000	1	1	1	0	0	0	2	1	30	0	22
ASV14:g__Malassezia	37	37	65	65	0	#NUM!	#NUM!	0	1.13846	0.0175148	2.74793	0	0.771001	0.76187	0	3.50894	I	65	LA	1	0	0	0	1	3000	1	1	1	0	0	0	2	1	30	0	22
ASV159:g__Golubevia	37	37	65	65	60	0.0243902	0	2	1.13846	0.0175148	2.74793	0.115902	0.771001	0.76187	0.315882	3.50894	I	65	LA	1	0	0	0	1	3000	1	1	1	0	0	0	2	1	30	0	22
ASV199:g__Hortiboletus	37	37	65	65	14	0.0714286	0	3	1.13846	0.0175148	2.74793	0	0.771001	0.76187	0	3.50894	I	65	LA	1	0	0	0	1	3000	1	1	1	0	0	0	2	1	30	0	22
ASV73:g__Phaeocytostroma	37	37	65	65	0	#NUM!	#NUM!	0	1.13846	0.0175148	2.74793	0	0.771001	0.76187	0	3.50894	I	65	LA	1	0	0	0	1	3000	1	1	1	0	0	0	2	1	30	0	22
ASV129:g__Meira	37	37	65	65	0	1	#NUM!	1	1.13846	0.0175148	2.74793	0	0.771001	0.76187	0	3.50894	I	65	LA	1	0	0	0	1	3000	1	1	1	0	0	0	2	1	30	0	22
ASV35:g__Aureobasidium	37	37	65	65	0	0.0384615	#NUM!	1	1.13846	0.0175148	2.74793	0	0.771001	0.76187	0	3.50894	I	65	LA	1	0	0	0	1	3000	1	1	1	0	0	0	2	1	30	0	22
ASV105:g__Hyphodiscus	37	37	65	65	0	1	#NUM!	1	1.13846	0.0175148	2.74793	0	0.771001	0.76187	0	3.50894	I	65	LA	1	0	0	0	1	3000	1	1	1	0	0	0	2	1	30	0	22
ASV52:g__Phialemonium	37	37	65	65	0	#NUM!	#NUM!	0	1.13846	0.0175148	2.74793	0	0.771001	0.76187	0	3.50894	I	65	LA	1	0	0	0	1	3000	1	1	1	0	0	0	2	1	30	0	22
ASV288:g__Erysiphe	37	37	65	65	0	0.0204082	#NUM!	1	1.13846	0.0175148	2.74793	0.104566	0.771001	0.76187	0.284986	3.50894	I	65	LA	1	0	0	0	1	3000	1	1	1	0	0	0	2	1	30	0	22
ASV13:g__Penicillium	37	37	65	65	0	#NUM!	#NUM!	0	1.13846	0.0175148	2.74793	0	0.771001	0.76187	0	3.50894	I	65	LA	1	0	0	0	1	3000	1	1	1	0	0	0	2	1	30	0	22
ASV57:g__Pseudozyma	37	37	65	65	0	1	#NUM!	1	1.13846	0.0175148	2.74793	0	0.771001	0.76187	0	3.50894	I	65	LA	1	0	0	0	1	3000	1	1	1	0	0	0	2	1	30	0	22
ASV230:g__Neodevriesia	37	37	65	65	6	0.111111	0	2	1.13846	0.0175148	2.74793	5.9283e-18	0.771001	0.76187	0	3.50894	I	65	LA	1	0	0	0	1	3000	1	1	1	0	0	0	2	1	30	0	22
ASV19:g__Phaeoacremonium	37	37	65	65	0	#NUM!	#NUM!	0	1.13846	0.0175148	2.74793	0	0.771001	0.76187	0	3.50894	I	65	LA	1	0	0	0	1	3000	1	1	1	0	0	0	2	1	30	0	22
ASV70:g__Malassezialegen	37	37	65	65	0	0.0140845	#NUM!	1	1.13846	0.0175148	2.74793	0.011336	0.771001	0.76187	0.0308953	3.50894	I	65	LA	1	0	0	0	1	3000	1	1	1	0	0	0	2	1	30	0	22
ASV11:g__Apiospora	37	37	65	65	0	#NUM!	#NUM!	0	1.13846	0.0175148	2.74793	0	0.771001	0.76187	0	3.50894	I	65	LA	1	0	0	0	1	3000	1	1	1	0	0	0	2	1	30	0	22
ASV66:g__Naganishia	37	37	65	65	0	#NUM!	#NUM!	0	1.13846	0.0175148	2.74793	0	0.771001	0.76187	0	3.50894	I	65	LA	1	0	0	0	1	3000	1	1	1	0	0	0	2	1	30	0	22
ASV145:g__Cystofilobasidium	37	37	65	65	0	0.0204082	#NUM!	1	1.13846	0.0175148	2.74793	0.104566	0.771001	0.76187	0.284986	3.50894	I	65	LA	1	0	0	0	1	3000	1	1	1	0	0	0	2	1	30	0	22
ASV77:g__Rhodosporidiobolus	37	37	65	65	0	0.0114943	#NUM!	1	1.13846	0.0175148	2.74793	0.00958303	0.771001	0.76187	0.00958303	3.50894	I	65	LA	1	0	0	0	1	3000	1	1	1	0	0	0	2	1	30	0	22
ASV17:g__Tulasnellaceae_gen	37	37	65	65	0	#NUM!	#NUM!	0	1.13846	0.0175148	2.74793	0	0.771001	0.76187	0	3.50894	I	65	LA	1	0	0	0	1	3000	1	1	1	0	0	0	2	1	30	0	22
ASV83:g__Stemphylium	37	37	65	65	18	0.0169492	0	2	1.13846	0.0175148	2.74793	0.106452	0.771001	0.76187	0.106452	3.50894	I	65	LA	1	0	0	0	1	3000	1	1	1	0	0	0	2	1	30	0	22
ASV36:g__Alternaria	37	37	65	65	0	#NUM!	#NUM!	0	1.13846	0.0175148	2.74793	0	0.771001	0.76187	0	3.50894	I	65	LA	1	0	0	0	1	3000	1	1	1	0	0	0	2	1	30	0	22
ASV268:g__Taphrina	37	37	65	65	0	0.012987	#NUM!	1	1.13846	0.0175148	2.74793	0.0111313	0.771001	0.76187	0.0303374	3.50894	I	65	LA	1	0	0	0	1	3000	1	1	1	0	0	0	2	1	30	0	22
ASV22:g__Filobasidium	37	37	65	65	0	#NUM!	#NUM!	0	1.13846	0.0175148	2.74793	0	0.771001	0.76187	0	3.50894	I	65	LA	1	0	0	0	1	3000	1	1	1	0	0	0	2	1	30	0	22
ASV115:g__Botrytis	37	37	65	65	0	0.0666667	#NUM!	1	1.13846	0.0175148	2.74793	0	0.771001	0.76187	0	3.50894	I	65	LA	1	0	0	0	1	3000	1	1	1	0	0	0	2	1	30	0	22
ASV177:g__Peniophora	37	37	65	65	4	0.0909091	0	2	1.13846	0.0175148	2.74793	0	0.771001	0.76187	0	3.50894	I	65	LA	1	0	0	0	1	3000	1	1	1	0	0	0	2	1	30	0	22
ASV255:g__Talaromyces	37	37	65	65	0	0.0204082	#NUM!	1	1.13846	0.0175148	2.74793	0.104566	0.771001	0.76187	0.284986	3.50894	I	65	LA	1	0	0	0	1	3000	1	1	1	0	0	0	2	1	30	0	22
ASV186:g__Phaeosphaeria	37	37	65	65	18	0.0144928	0	2	1.13846	0.0175148	2.74793	0.0123381	0.771001	0.76187	0.0336263	3.50894	I	65	LA	1	0	0	0	1	3000	1	1	1	0	0	0	2	1	30	0	22
ASV53:g__Lepidosphaeria	37	37	65	65	0	0.0204082	#NUM!	1	1.13846	0.0175148	2.74793	0.104566	0.771001	0.76187	0.284986	3.50894	I	65	LA	1	0	0	0	1	3000	1	1	1	0	0	0	2	1	30	0	22
ASV126:g__Candida	37	37	65	65	6	0.111111	0	2	1.13846	0.0175148	2.74793	2.32507e-18	0.771001	0.76187	0	3.50894	I	65	LA	1	0	0	0	1	3000	1	1	1	0	0	0	2	1	30	0	22
ASV3:g__Cystobasidium	37	37	65	65	0	1	#NUM!	1	1.13846	0.0175148	2.74793	0	0.771001	0.76187	0	3.50894	I	65	LA	1	0	0	0	1	3000	1	1	1	0	0	0	2	1	30	0	22
ASV75:g__Chaetomium	37	37	65	65	0	0.0204082	#NUM!	1	1.13846	0.0175148	2.74793	0.104566	0.771001	0.76187	0.284986	3.50894	I	65	LA	1	0	0	0	1	3000	1	1	1	0	0	0	2	1	30	0	22
ASV118:g__Leucosporidium	37	37	65	65	4	0.0909091	0	2	1.13846	0.0175148	2.74793	0	0.771001	0.76187	0	3.50894	I	65	LA	1	0	0	0	1	3000	1	1	1	0	0	0	2	1	30	0	22
ASV134:g__Puccinia	37	37	65	65	0	#NUM!	#NUM!	0	1.13846	0.0175148	2.74793	0	0.771001	0.76187	0	3.50894	I	65	LA	1	0	0	0	1	3000	1	1	1	0	0	0	2	1	30	0	22
ASV64:g__Fusarium	37	37	65	65	0	#NUM!	#NUM!	0	1.13846	0.0175148	2.74793	0	0.771001	0.76187	0	3.50894	I	65	LA	1	0	0	0	1	3000	1	1	1	0	0	0	2	1	30	0	22
ASV94:g__Moesziomyces	37	37	65	65	0	1	#NUM!	1	1.13846	0.0175148	2.74793	0	0.771001	0.76187	0	3.50894	I	65	LA	1	0	0	0	1	3000	1	1	1	0	0	0	2	1	30	0	22
ASV184:g__Cryptococcus	37	37	65	65	0	#NUM!	#NUM!	0	1.13846	0.0175148	2.74793	0	0.771001	0.76187	0	3.50894	I	65	LA	1	0	0	0	1	3000	1	1	1	0	0	0	2	1	30	0	22
ASV161:g__Trichoderma	37	37	65	65	0	0.0204082	#NUM!	1	1.13846	0.0175148	2.74793	0.104566	0.771001	0.76187	0.284986	3.50894	I	65	LA	1	0	0	0	1	3000	1	1	1	0	0	0	2	1	30	0	22
ASV25:g__Vishniacozyma	37	37	65	65	0	#NUM!	#NUM!	0	1.13846	0.0175148	2.74793	0	0.771001	0.76187	0	3.50894	I	65	LA	1	0	0	0	1	3000	1	1	1	0	0	0	2	1	30	0	22
ASV7:g__Cladosporium	37	37	65	65	0	#NUM!	#NUM!	0	1.13846	0.0175148	2.74793	0	0.771001	0.76187	0	3.50894	I	65	LA	1	0	0	0	1	3000	1	1	1	0	0	0	2	1	30	0	22
ASV15:g__Dioszegia	37	37	65	65	0	1	#NUM!	1	1.13846	0.0175148	2.74793	0	0.771001	0.76187	0	3.50894	I	65	LA	1	0	0	0	1	3000	1	1	1	0	0	0	2	1	30	0	22

## Sheet: fun_dsrna_zipi
Taxon	z	module	p	roles	label	role_7								modI	modII	modIII	modIV	modV	modVI	modVII	modVIII	modIX	modX	modXI	modXII
ASV88:g__Papiliotrema	-0.866025	9	0	Peripherals		ultra peripheral								1	2	3	4	5	6	7	8	9	10	11	12
ASV60:g__Epicoccum	-0.866025	9	0.666667	Connectors	ASV60:g__Epicoccum	non hub connector								1	1	3	4	5	6	1	1	9	10	1	12
ASV47:g__Pseudopithomyces	0.866025	9	0	Peripherals		ultra peripheral								1		3	4	5	2			9	2		2
ASV301:g__Aspergillus	0.707107	10	0	Peripherals		ultra peripheral								1		3	4	3				3
ASV104:g__Debaryomyces	-0.707107	10	0	Peripherals		ultra peripheral								1		4	4
ASV226:g__Pseudogymnoascus	-0.956183	3	0	Peripherals		ultra peripheral								1
ASV65:g__Sporobolomyces	0.239046	3	0.291667	Peripherals		peripheral								1
ASV109:g__Achroiostachys	-0.956183	3	0	Peripherals		ultra peripheral								7
ASV199:g__Hortiboletus	1.43427	3	0	Peripherals		ultra peripheral
ASV180:g__Wallemia	1.43427	4	0	Peripherals		ultra peripheral
ASV159:g__Golubevia	0.239046	4	0.5	Peripherals		peripheral
ASV70:g__Malassezialegen	-0.956183	4	0	Peripherals		ultra peripheral
ASV186:g__Phaeosphaeria	0.239046	4	0	Peripherals		ultra peripheral
ASV127:g__Paraphoma	3.01511	1	0	Module hubs	ASV127:g__Paraphoma	provincial hub
ASV79:g__Saitozyma	-0.301511	1	0	Peripherals		ultra peripheral
ASV92:g__Microdochium	-0.301511	1	0.5	Peripherals		peripheral
ASV288:g__Erysiphe	-0.301511	1	0	Peripherals		ultra peripheral
ASV255:g__Talaromyces	-0.301511	1	0.5	Peripherals		peripheral
ASV53:g__Lepidosphaeria	-0.301511	1	0	Peripherals		ultra peripheral
ASV161:g__Trichoderma	-0.301511	1	0	Peripherals		ultra peripheral
ASV81:g__Didymella	0.57735	6	0	Peripherals		ultra peripheral
ASV112:g__Symmetrospora	0.57735	6	0	Peripherals		ultra peripheral
ASV80:g__Solicoccozyma	-1.5	5	0	Peripherals		ultra peripheral
ASV230:g__Neodevriesia	0.5	5	0.5	Peripherals		peripheral
ASV126:g__Candida	0.5	5	0	Peripherals		ultra peripheral
ASV129:g__Meira	0	8	0	Peripherals		ultra peripheral
ASV57:g__Pseudozyma	0	2	0	Peripherals		ultra peripheral
ASV83:g__Stemphylium	0.707107	12	0	Peripherals		ultra peripheral
ASV268:g__Taphrina	-0.707107	12	0	Peripherals		ultra peripheral
ASV115:g__Botrytis	-0.707107	11	0.5	Peripherals		peripheral
ASV15:g__Dioszegia	0	7	0	Peripherals		ultra peripheral
