# Supplementary material for: Phyllosphere microbiome responses to spray-induced gene silencing targeting Phytophthora infestans in potato
Source: NPJ Biofilms Microbiomes. 2026 Jun 15;12:118. doi: 10.1038/s41522-026-01040-5 (PMC13270030; doi:10.1038/s41522-026-01040-5)
Supplement: Supplementary file 13 — Supplementary data S12 [file 41522_2026_1040_MOESM13_ESM.xlsx]

## Sheet: bac_upset_tr
Table S10 | Upset plot values of bacterial and fungal communities across the treatment and treatment group.
AsvId	0_NT	1_NT_Pi	2_WT	3_WT_Pi	4_NSP	5_NSP_Pi	6_GPB1	7_GPB1_Pi	8_CUT3	9_CUT3_Pi
ASV914	0	0	0	0	1	0	0	0	0	1
ASV1984	0	0	0	0	0	0	1	0	0	0
ASV1095	0	0	0	0	0	0	1	0	0	0
ASV2692	0	0	0	0	0	0	1	0	0	0
ASV393	0	1	1	1	1	1	0	0	1	1
ASV552	0	0	0	0	0	1	1	0	0	0
ASV2430	1	0	0	0	0	0	0	0	0	0
ASV1063	0	0	0	0	0	0	0	0	1	0
ASV2218	0	1	0	0	0	0	0	0	0	0
ASV151	1	1	0	1	0	0	0	0	0	0
ASV559	1	0	1	1	0	0	0	0	0	0
ASV1152	0	0	0	0	0	0	0	0	1	0
ASV1682	0	0	0	0	0	0	1	0	0	0
ASV2768	0	0	0	0	1	0	0	0	0	0
ASV1913	0	0	0	0	1	0	0	0	0	0
ASV2834	0	0	0	0	0	1	0	0	0	0
ASV722	0	1	0	1	0	0	0	1	0	1
ASV301	1	1	1	0	1	1	0	0	0	0
ASV2369	0	0	0	0	0	0	0	0	1	0
ASV682	1	0	0	0	0	0	0	0	0	1
ASV1952	0	1	0	0	0	0	0	0	0	0
ASV762	0	0	0	0	0	0	1	0	0	1
ASV279	0	0	0	1	0	0	1	0	1	1
ASV935	0	0	1	0	0	0	1	0	0	0
ASV1281	0	0	0	0	0	1	0	0	0	0
ASV576	0	0	0	0	0	1	1	0	0	1
ASV1860	0	0	0	0	0	0	0	0	0	1
ASV1942	1	0	0	0	0	0	0	0	0	0
ASV2535	1	0	0	0	0	0	0	0	0	0
ASV80	0	0	0	1	0	0	0	0	0	0
ASV1611	1	0	0	0	0	0	0	0	0	0
ASV1154	0	0	0	0	0	0	0	0	1	0
ASV1616	0	0	1	0	0	0	0	1	0	0
ASV2405	0	0	1	0	0	0	0	0	0	0
ASV1699	0	1	0	0	0	0	0	0	0	0
ASV2755	0	0	0	0	1	0	0	0	0	0
ASV1776	0	0	0	0	1	0	0	0	0	0
ASV2838	0	0	0	0	0	0	0	0	0	1
ASV880	0	0	1	0	0	0	0	0	0	0
ASV1634	0	0	0	1	0	0	0	0	0	0
ASV723	0	0	0	1	0	0	0	0	0	0
ASV1955	0	0	1	0	0	0	0	0	0	0
ASV2814	0	0	1	0	0	0	0	0	0	0
ASV2243	0	0	0	0	0	0	0	0	0	1
ASV2571	0	0	0	0	0	1	0	0	0	0
ASV2877	0	0	0	0	0	1	0	0	0	0
ASV3012	0	0	1	0	0	0	0	0	0	0
ASV771	0	0	0	0	0	0	0	1	0	0
ASV3039	0	1	0	0	0	1	0	0	0	0
ASV1847	0	1	0	0	0	0	0	0	0	0
ASV596	1	0	0	0	0	0	0	1	1	0
ASV183	0	0	0	0	1	0	1	1	0	0
ASV2990	1	0	0	0	0	0	0	0	0	0
ASV1426	0	0	0	0	0	0	0	0	1	0
ASV2301	0	0	0	0	0	0	0	0	0	1
ASV784	0	0	0	0	1	0	0	0	0	1
ASV2821	0	0	0	0	1	0	0	0	0	0
ASV1604	0	0	0	0	1	0	0	0	0	0
ASV1878	0	0	0	0	1	0	0	0	0	0
ASV2070	0	0	0	1	0	0	0	0	0	0
ASV2209	0	0	0	0	1	0	0	0	0	0
ASV1394	0	0	0	0	1	0	0	0	0	0
ASV2910	0	0	0	0	1	0	0	0	0	0
ASV2049	0	0	0	0	1	0	0	0	0	0
ASV1588	0	0	0	1	0	0	0	0	0	0
ASV2844	0	0	0	1	0	0	0	0	0	0
ASV498	0	0	0	0	0	0	0	0	0	1
ASV623	0	0	0	0	0	0	0	0	1	0
ASV2287	0	0	0	0	0	0	0	0	0	1
ASV1597	0	0	0	1	0	0	1	0	0	0
ASV1779	0	0	0	0	1	0	0	0	0	0
ASV1803	0	0	0	0	1	0	0	0	0	0
ASV215	1	0	0	0	1	0	1	0	1	1
ASV778	0	0	1	0	1	0	0	0	1	0
ASV2020	0	0	0	1	0	0	0	0	0	0
ASV303	0	0	0	0	1	1	0	0	1	0
ASV698	0	0	1	0	0	0	0	0	1	0
ASV1173	0	0	0	0	0	0	0	0	1	0
ASV2068	0	0	0	1	0	0	0	0	0	0
ASV1932	0	0	0	0	0	1	0	1	0	0
ASV2564	0	1	0	0	0	0	0	0	0	0
ASV1654	1	0	0	0	0	0	0	0	0	0
ASV2275	0	0	0	0	0	0	1	0	0	0
ASV475	1	0	0	1	1	1	1	1	0	0
ASV1531	0	0	0	0	0	0	0	0	0	1
ASV2437	0	0	1	0	0	0	0	0	0	0
ASV2381	0	0	1	0	0	0	0	0	0	0
ASV2019	0	0	0	1	0	0	0	0	0	0
ASV409	0	1	0	0	1	0	1	0	0	1
ASV2656	0	0	0	0	0	1	0	0	0	0
ASV2030	1	0	0	0	0	0	0	0	0	0
ASV1075	0	0	0	0	1	0	0	0	0	0
ASV2192	0	0	1	0	0	0	0	0	0	0
ASV484	1	0	1	0	1	0	0	0	1	1
ASV2349	0	0	0	0	0	1	0	0	0	0
ASV1269	0	0	0	0	0	0	0	0	0	1
ASV1871	1	0	0	0	0	0	0	0	0	0
ASV1778	0	0	0	0	1	0	0	0	0	0
ASV265	0	0	1	1	1	0	1	0	1	0
ASV975	0	0	0	0	1	0	1	1	0	0
ASV333	1	0	0	1	0	0	1	0	1	0
ASV2497	0	0	0	0	0	0	1	0	0	0
ASV1349	0	0	0	0	0	0	1	0	0	0
ASV28	1	1	1	1	1	1	1	1	1	1
ASV2340	0	0	0	0	0	0	0	0	1	0
ASV2464	0	0	0	0	0	0	0	1	0	0
ASV3070	0	0	0	0	0	0	0	1	0	0
ASV2048	0	0	0	0	1	0	0	0	0	0
ASV869	0	0	0	1	0	0	0	0	0	0
ASV2342	0	1	0	0	0	0	0	0	0	0
ASV3091	0	0	0	1	0	0	0	0	0	0
ASV1640	0	0	0	0	0	0	0	0	0	1
ASV824	0	0	0	0	0	0	1	0	0	0
ASV306	0	0	0	1	1	1	0	0	0	1
ASV1141	0	0	1	0	0	0	0	1	0	0
ASV1983	0	0	0	0	1	0	0	0	0	0
ASV1080	0	1	1	0	0	0	0	0	0	0
ASV1232	0	0	0	0	0	0	0	0	0	1
ASV446	0	0	1	0	0	0	1	0	1	0
ASV886	0	0	0	0	0	0	1	0	0	0
ASV1299	0	0	0	0	1	0	0	0	0	0
ASV1120	1	0	0	0	1	0	0	0	0	0
ASV939	0	0	0	0	1	0	0	0	0	0
ASV927	1	0	0	0	1	0	1	0	0	0
ASV461	1	0	0	1	1	0	0	0	0	0
ASV621	0	0	0	0	1	0	0	0	0	0
ASV2399	0	0	0	1	0	0	0	0	0	0
ASV831	0	0	0	1	0	0	0	0	0	0
ASV2454	0	1	0	0	0	0	0	0	0	0
ASV2383	0	0	0	0	1	0	0	0	0	0
ASV242	0	0	0	1	1	0	1	0	0	0
ASV2402	0	0	0	0	0	0	0	0	0	1
ASV746	0	0	0	0	1	0	0	0	0	0
ASV1257	0	0	0	0	1	0	0	0	0	0
ASV1814	0	1	0	0	0	0	0	0	0	0
ASV916	0	0	0	0	0	1	0	0	0	0
ASV613	0	0	0	0	0	0	1	0	0	0
ASV103	0	1	1	1	1	0	1	1	1	0
ASV1548	0	0	0	1	0	0	0	0	0	0
ASV340	0	1	0	0	0	1	1	1	0	0
ASV2781	0	0	0	0	0	1	0	0	0	0
ASV1881	0	0	0	1	1	0	0	0	0	0
ASV1293	1	0	0	0	0	0	0	0	1	0
ASV1275	0	0	0	0	0	0	1	0	0	0
ASV2015	0	0	0	0	0	0	0	0	0	1
ASV619	0	0	0	0	1	0	0	0	0	0
ASV152	1	1	1	0	1	1	1	0	1	0
ASV1399	0	0	0	0	0	0	1	0	0	0
ASV1375	0	0	0	0	0	0	0	0	1	0
ASV172	1	0	1	0	1	1	1	0	1	1
ASV2937	0	0	0	0	0	1	0	0	0	0
ASV1352	1	0	0	0	1	0	0	0	0	0
ASV1045	0	0	0	0	0	0	0	0	1	1
ASV1619	0	0	0	0	0	0	1	0	0	0
ASV2783	0	0	0	0	0	0	0	1	0	0
ASV2391	0	1	0	0	0	0	0	0	0	0
ASV801	0	0	0	0	1	0	1	0	1	1
ASV1981	0	0	1	0	0	0	0	1	0	0
ASV359	0	0	0	0	0	1	0	0	0	0
ASV2489	0	0	0	0	0	0	0	0	1	0
ASV312	1	0	1	1	0	0	0	1	0	0
ASV728	0	0	1	0	1	1	1	0	0	0
ASV1796	0	0	0	1	0	0	0	0	0	0
ASV77	1	0	1	1	1	0	1	0	1	1
ASV356	1	0	1	0	0	0	1	1	1	0
ASV1445	0	0	0	0	1	0	0	0	0	0
ASV460	1	0	0	0	0	1	0	0	1	0
ASV949	0	0	1	0	0	0	0	0	0	0
ASV325	0	0	0	0	1	1	1	1	0	0
ASV2975	0	0	0	1	0	0	0	0	0	0
ASV2934	0	0	0	0	0	0	0	0	0	1
ASV2105	0	0	0	0	0	0	0	0	0	1
ASV1842	0	0	0	0	0	0	0	0	0	1
ASV2229	0	0	0	0	0	0	0	1	0	0
ASV2963	0	0	0	0	0	0	0	0	1	0
ASV2041	1	0	0	0	0	0	0	0	0	0
ASV1695	0	0	0	0	0	0	1	0	0	0
ASV1256	0	0	0	0	1	0	0	0	0	0
ASV2811	0	0	0	0	1	0	0	0	0	0
ASV241	0	0	1	0	0	0	0	0	1	0
ASV147	1	0	0	1	1	1	1	0	1	1
ASV1191	0	0	0	0	0	0	1	0	0	1
ASV62	1	1	1	0	1	1	1	1	1	0
ASV2824	0	0	0	0	1	0	0	0	0	0
ASV2981	0	0	0	0	0	1	0	0	0	0
ASV106	0	1	1	1	1	1	0	0	1	1
ASV2929	0	0	0	0	0	0	0	1	0	0
ASV2771	0	0	0	0	0	0	0	0	1	0
ASV990	0	0	1	0	0	1	0	0	0	0
ASV1876	0	0	1	0	0	0	0	0	0	0
ASV2612	1	0	0	0	0	0	0	0	0	0
ASV2239	0	0	0	0	0	1	0	0	0	0
ASV2706	0	0	0	0	0	0	0	0	0	1
ASV1165	0	0	0	0	0	0	1	0	0	0
ASV339	0	0	1	0	0	1	1	0	1	0
ASV980	0	0	0	1	0	0	0	0	0	0
ASV1245	1	0	0	0	0	0	0	0	0	0
ASV1117	0	0	1	0	0	0	0	0	1	0
ASV715	0	0	0	1	0	0	0	1	0	0
ASV120	1	0	1	0	1	0	1	0	1	1
ASV879	0	0	1	0	0	1	0	0	1	1
ASV16	1	1	1	1	1	1	1	1	1	1
ASV1264	0	1	0	0	1	0	0	0	0	0
ASV1672	0	0	0	1	0	0	0	0	0	0
ASV1605	0	0	0	0	0	0	1	0	0	0
ASV1638	0	0	0	0	0	0	0	1	0	0
ASV2792	0	1	0	0	0	0	0	0	0	0
ASV865	0	0	0	0	0	0	1	0	1	0
ASV135	1	0	1	1	0	1	0	1	1	1
ASV889	0	0	0	0	0	0	1	0	0	0
ASV2866	0	0	0	0	1	0	0	0	0	0
ASV685	0	0	1	0	0	0	0	0	0	0
ASV1333	0	0	0	0	0	0	0	0	1	0
ASV1710	0	0	0	0	0	0	0	0	0	1
ASV1798	0	0	0	0	0	0	0	1	0	0
ASV1258	0	0	0	0	0	0	0	0	1	0
ASV572	0	0	0	0	0	0	1	0	0	0
ASV2784	0	0	0	0	0	0	0	1	0	0
ASV2322	1	0	0	0	0	0	0	0	0	0
ASV2737	0	0	0	0	0	0	1	0	0	0
ASV2812	0	0	0	0	0	0	0	0	1	0
ASV1023	1	0	0	0	0	0	0	0	0	0
ASV1530	0	0	1	0	0	0	0	0	0	0
ASV129	0	1	0	1	0	1	1	1	1	1
ASV753	0	0	0	0	0	1	1	0	0	0
ASV181	0	0	0	0	1	0	0	0	0	1
ASV2496	0	0	0	0	0	0	1	0	0	0
ASV348	1	0	1	0	1	0	1	0	1	1
ASV837	0	1	0	0	1	1	0	0	0	0
ASV629	0	0	1	0	1	0	0	0	0	0
ASV2615	0	0	1	0	0	0	0	0	0	0
ASV2001	0	0	0	0	0	0	0	1	0	0
ASV294	1	0	0	1	0	1	1	0	1	0
ASV2941	0	0	0	0	0	0	0	1	0	0
ASV785	0	0	0	0	0	0	0	0	1	0
ASV1460	0	0	1	1	0	0	0	0	0	0
ASV2591	0	0	0	0	0	0	0	1	0	0
ASV500	0	0	0	1	0	1	0	0	1	0
ASV1009	1	0	0	0	0	0	0	0	0	0
ASV663	1	0	0	1	0	0	1	0	1	1
ASV542	0	0	1	0	1	1	0	0	1	0
ASV2460	0	0	0	0	0	0	0	1	0	0
ASV1993	0	0	0	0	1	0	0	0	0	0
ASV1773	1	0	0	0	0	0	0	0	0	0
ASV2086	1	0	0	0	0	0	0	0	0	0
ASV474	0	0	1	1	0	0	0	1	1	0
ASV251	0	0	0	1	0	0	0	0	0	0
ASV1784	0	0	0	1	0	0	0	0	0	0
ASV1806	0	0	0	0	0	0	1	0	0	0
ASV2562	0	1	0	0	0	0	0	0	0	0
ASV2782	0	0	0	0	0	0	0	1	0	0
ASV88	0	1	1	1	1	1	1	0	1	0
ASV3068	0	0	0	0	0	0	0	1	0	0
ASV338	1	0	1	1	0	0	1	0	0	0
ASV1901	0	0	0	0	0	0	1	0	0	0
ASV1720	0	0	0	0	0	0	1	0	0	0
ASV2570	0	0	0	1	0	0	0	0	0	0
ASV2974	0	0	0	0	0	0	0	0	0	1
ASV1697	0	0	0	0	0	0	1	0	0	0
ASV2432	1	0	0	0	0	0	0	0	0	0
ASV3006	0	0	1	0	0	0	0	0	0	0
ASV2676	1	0	0	0	0	0	0	0	0	0
ASV1629	0	0	0	1	0	0	0	0	0	0
ASV1887	0	1	0	0	0	0	0	0	0	0
ASV2829	0	0	0	0	0	0	1	0	0	0
ASV1975	0	0	0	0	0	0	0	0	1	0
ASV2225	0	0	1	0	0	0	0	0	0	0
ASV42	1	1	1	1	1	0	1	1	1	1
ASV814	0	1	0	0	1	0	0	0	0	0
ASV2726	0	0	0	0	0	0	0	1	0	0
ASV2951	1	0	0	0	0	0	0	0	0	0
ASV1823	0	0	0	0	1	0	0	0	0	0
ASV2330	0	0	0	0	1	0	0	0	0	0
ASV110	1	1	1	1	1	1	1	0	0	1
ASV2702	0	0	0	1	0	0	0	0	0	0
ASV2495	0	0	0	0	1	0	0	0	0	0
ASV3056	0	0	0	0	0	0	0	0	1	0
ASV1935	0	0	0	0	0	0	1	0	0	0
ASV1486	0	0	1	0	0	0	0	0	0	0
ASV385	0	0	0	1	0	1	0	0	0	0
ASV2818	0	0	0	0	1	0	0	0	0	0
ASV1701	0	0	0	0	0	1	0	0	0	0
ASV1705	0	0	0	1	0	0	0	0	0	0
ASV478	0	0	1	0	0	0	0	0	1	0
ASV1510	1	1	0	0	0	0	0	0	0	0
ASV1174	1	0	0	0	0	0	0	0	0	0
ASV2907	1	0	0	0	0	0	0	0	0	0
ASV1680	0	0	0	0	0	0	0	0	0	1
ASV981	0	0	0	0	0	0	1	0	0	0
ASV1048	0	0	0	0	0	0	1	0	1	0
ASV1882	0	0	0	0	1	0	0	0	1	0
ASV1844	0	0	1	0	0	1	0	0	0	0
ASV992	1	0	0	0	0	0	0	0	0	0
ASV2671	0	0	0	0	1	0	0	0	0	0
ASV502	0	0	0	1	0	0	0	1	0	0
ASV1388	0	0	0	0	0	1	0	0	0	0
ASV1632	0	0	1	0	0	0	0	0	0	0
ASV263	1	0	1	1	0	1	1	0	1	1
ASV731	0	0	1	0	0	0	1	0	1	0
ASV2565	0	0	0	1	0	0	0	0	0	0
ASV261	0	1	1	0	1	1	1	1	1	1
ASV649	0	0	1	0	0	0	0	0	0	0
ASV1238	0	0	0	0	1	0	0	0	0	0
ASV674	0	0	0	0	0	0	0	0	0	1
ASV1366	0	0	0	0	0	1	0	0	0	0
ASV808	0	0	0	0	0	0	0	0	1	0
ASV2406	0	0	0	0	0	0	0	0	0	1
ASV1677	0	0	0	0	0	0	0	1	0	0
ASV3088	0	0	0	0	0	1	0	0	0	0
ASV1389	0	0	0	0	0	0	0	1	0	0
ASV138	0	1	0	0	0	0	0	0	0	0
ASV1733	0	0	0	0	0	0	1	0	0	0
ASV1409	0	1	0	1	0	0	0	0	0	0
ASV2966	0	0	0	0	0	1	0	0	0	0
ASV2636	0	0	0	0	0	1	0	0	0	0
ASV1937	1	0	0	0	0	0	0	0	0	0
ASV1291	0	0	0	0	0	0	0	0	1	0
ASV2412	0	0	0	0	0	1	0	0	0	0
ASV31	1	0	1	0	1	0	0	0	1	0
ASV625	0	0	0	1	0	0	1	0	1	0
ASV169	1	0	1	1	1	1	1	0	1	1
ASV1345	1	0	1	0	0	0	0	0	0	0
ASV2137	0	0	1	0	0	0	0	0	0	0
ASV2203	1	0	0	0	0	0	0	0	0	0
ASV556	0	1	0	0	0	1	1	0	0	0
ASV2413	0	0	0	0	0	1	0	0	0	0
ASV703	1	0	0	0	1	0	0	0	0	0
ASV2598	0	0	0	0	1	0	0	0	0	0
ASV24	1	0	0	0	0	0	0	0	0	0
ASV2456	0	0	1	0	0	0	0	0	0	0
ASV834	0	0	0	0	1	0	0	0	0	1
ASV70	1	1	1	1	0	1	1	1	1	1
ASV2083	1	0	0	0	0	0	0	0	0	0
ASV2304	1	0	0	0	0	0	0	0	0	0
ASV2299	0	0	0	0	0	1	0	0	0	0
ASV2222	0	1	0	0	0	0	0	0	0	0
ASV201	1	1	1	1	0	0	1	1	1	0
ASV1198	0	0	0	0	0	0	1	1	0	0
ASV1748	0	0	0	1	0	0	0	0	0	0
ASV2247	1	0	0	0	0	0	0	0	0	0
ASV1335	0	0	0	1	0	0	0	0	0	0
ASV1556	0	1	0	0	0	0	0	0	0	0
ASV1972	0	0	0	0	1	0	0	0	0	0
ASV2695	0	1	0	0	0	0	0	0	0	0
ASV305	1	1	0	0	1	0	0	1	0	1
ASV1401	1	0	0	0	0	0	0	0	0	0
ASV997	1	0	0	0	1	0	0	0	0	0
ASV747	0	0	0	0	1	0	0	0	0	1
ASV2683	0	0	0	0	1	0	0	0	0	0
ASV616	1	0	0	0	0	1	0	0	1	0
ASV1503	1	0	0	0	0	0	0	0	0	0
ASV1852	0	0	0	0	0	1	0	0	0	0
ASV1603	1	0	0	0	0	0	0	0	0	0
ASV863	0	0	0	0	0	0	0	0	0	1
ASV1607	0	0	0	0	0	0	1	0	0	0
ASV570	0	0	0	0	0	0	1	1	1	0
ASV2556	0	0	0	0	0	0	1	0	0	0
ASV937	0	1	0	0	0	0	1	0	0	0
ASV188	0	0	0	1	1	0	1	0	0	1
ASV67	1	1	1	1	1	1	1	1	1	1
ASV2969	0	0	0	0	0	0	0	1	0	0
ASV1298	0	0	1	0	0	0	0	0	0	0
ASV530	0	0	1	1	1	0	0	0	0	0
ASV2018	0	0	0	1	0	0	0	0	0	0
ASV2387	0	0	0	0	0	0	0	0	1	0
ASV508	1	0	1	1	0	0	1	0	0	0
ASV760	0	0	0	0	1	0	0	0	0	0
ASV491	0	0	0	0	0	0	0	1	0	0
ASV2028	0	0	0	0	0	0	0	0	1	0
ASV1300	0	0	0	0	0	0	1	0	0	0
ASV432	0	0	0	0	1	1	1	0	1	1
ASV2674	0	0	0	0	0	0	0	0	1	0
ASV948	0	0	0	1	0	0	0	0	0	0
ASV820	0	0	0	0	1	0	0	0	0	0
ASV1212	0	0	0	0	0	0	0	0	1	0
ASV1587	0	1	0	0	1	0	0	0	0	0
ASV1396	1	0	0	0	0	0	0	0	0	0
ASV1106	0	0	1	0	0	0	0	0	0	0
ASV2	1	1	1	1	1	1	1	1	1	1
ASV48	1	1	1	1	1	1	1	1	1	1
ASV2144	0	0	0	0	0	0	0	0	1	0
ASV1162	0	0	0	0	0	1	0	0	0	0
ASV1995	0	0	1	0	0	0	0	0	0	0
ASV2916	0	0	0	0	1	0	0	0	0	0
ASV1036	1	0	0	0	0	0	0	0	0	0
ASV779	0	0	0	0	0	0	1	0	0	0
ASV660	0	1	0	1	0	0	0	1	1	0
ASV968	1	0	0	0	0	1	0	0	0	0
ASV2946	0	0	0	0	0	0	0	0	1	0
ASV297	1	0	0	0	0	0	0	0	0	0
ASV2193	1	0	0	0	0	0	0	0	0	0
ASV1590	0	0	0	0	0	0	0	0	0	1
ASV2762	0	0	0	0	1	0	0	0	0	0
ASV2492	1	0	0	0	0	0	0	0	0	0
ASV249	1	0	1	1	0	0	0	1	0	1
ASV225	1	1	0	0	1	0	1	1	1	1
ASV2585	0	1	0	0	0	0	0	0	0	0
ASV1046	0	1	0	0	0	0	0	0	0	0
ASV611	0	0	1	0	1	0	0	0	1	1
ASV2711	0	0	1	0	0	0	0	0	0	0
ASV257	1	0	0	0	1	1	1	1	0	1
ASV437	1	0	0	0	1	0	1	0	1	0
ASV354	1	0	0	0	1	0	0	0	0	1
ASV1126	0	0	1	0	0	0	0	0	0	0
ASV2805	0	0	0	0	0	0	0	0	1	0
ASV719	0	0	1	0	0	0	0	1	0	0
ASV2537	0	0	0	0	0	0	1	0	0	0
ASV1997	0	0	0	0	0	0	1	0	0	0
ASV1373	0	0	0	0	1	0	0	0	0	0
ASV561	0	0	0	1	1	1	0	1	0	0
ASV2221	0	1	0	0	0	0	0	0	0	0
ASV2753	0	0	0	0	1	0	0	0	0	0
ASV1230	1	0	1	0	0	0	0	1	0	0
ASV2469	0	0	0	0	0	0	0	0	0	1
ASV424	0	0	0	0	0	0	0	0	0	1
ASV1760	1	0	0	0	1	0	0	0	0	0
ASV1	1	1	1	1	1	1	1	1	1	1
ASV2284	0	0	0	0	0	0	0	1	0	0
ASV477	0	0	0	0	0	0	0	0	1	0
ASV416	0	0	1	0	1	0	1	0	0	0
ASV451	1	0	1	0	1	0	0	0	0	0
ASV913	0	0	0	0	0	0	0	1	0	0
ASV2823	0	0	0	0	1	0	0	0	0	0
ASV1071	0	0	0	0	0	0	0	0	1	1
ASV218	1	0	0	0	0	0	0	0	0	0
ASV1035	1	0	0	0	0	0	0	0	0	0
ASV986	0	0	0	0	0	0	0	0	1	0
ASV1123	0	0	0	0	0	0	0	0	1	0
ASV466	0	0	0	0	1	0	0	0	0	1
ASV207	0	0	0	0	1	1	1	0	1	0
ASV1359	0	0	0	0	0	0	1	0	0	0
ASV149	1	0	0	1	1	1	1	1	1	0
ASV2619	0	0	0	0	1	0	0	0	0	0
ASV1372	0	0	0	0	1	0	0	0	0	0
ASV2408	0	1	0	0	0	0	0	0	0	0
ASV606	0	0	0	1	1	0	0	0	0	0
ASV1211	0	0	0	1	1	0	0	0	0	0
ASV2616	0	0	1	0	0	0	0	0	0	0
ASV718	0	0	0	0	1	0	0	0	0	1
ASV912	0	0	0	0	0	0	1	0	0	0
ASV792	1	0	0	0	0	0	0	0	0	0
ASV2851	0	0	0	0	0	0	0	0	0	1
ASV1534	1	0	0	0	1	0	0	0	0	0
ASV1226	1	0	0	0	0	0	0	0	0	0
ASV1642	0	0	0	0	0	1	0	0	0	0
ASV2896	1	0	0	0	0	0	0	0	0	0
ASV2886	0	0	0	1	0	0	0	0	0	0
ASV2536	0	0	1	0	0	0	0	0	0	0
ASV2820	0	0	0	0	1	0	0	0	0	0
ASV198	0	0	0	0	1	0	1	0	0	1
ASV3101	0	0	0	0	0	0	0	0	0	1
ASV2332	0	0	0	0	1	0	0	0	0	0
ASV601	1	0	0	0	0	0	0	0	0	0
ASV96	1	1	1	1	1	1	1	1	1	1
ASV2640	0	0	0	0	0	0	0	1	0	0
ASV1464	0	0	0	0	0	1	0	0	0	0
ASV1280	0	0	1	0	0	0	0	0	0	0
ASV2479	0	0	0	0	0	0	1	0	0	0
ASV661	1	0	0	0	1	0	0	0	0	0
ASV402	0	0	0	0	1	1	0	0	1	1
ASV641	1	0	1	0	0	0	1	0	0	0
ASV12	1	1	1	1	1	1	1	1	1	1
ASV1393	0	0	0	1	0	0	0	0	0	0
ASV1186	0	0	0	0	0	0	0	0	0	1
ASV3024	0	0	0	0	1	0	0	0	0	0
ASV2073	0	0	0	0	0	1	0	0	0	0
ASV2446	0	0	0	0	0	0	1	0	0	0
ASV2728	0	0	0	0	0	0	0	0	0	1
ASV1584	0	0	0	0	0	0	0	0	0	1
ASV2308	1	0	0	0	0	0	0	0	0	0
ASV630	0	0	0	0	1	0	0	0	0	1
ASV534	0	0	0	0	0	0	1	1	0	1
ASV898	0	0	0	0	0	0	1	0	0	0
ASV2367	0	0	0	0	0	0	0	0	1	0
ASV2688	0	0	0	0	1	0	0	0	0	0
ASV1900	0	0	0	0	0	0	1	0	0	0
ASV364	1	0	0	1	0	0	1	1	0	0
ASV827	0	0	1	0	1	0	0	1	0	0
ASV1287	0	0	0	0	0	1	0	0	0	0
ASV1074	0	0	0	0	0	0	0	0	0	1
ASV546	1	0	0	0	0	0	0	0	0	0
ASV1277	0	0	0	0	0	0	0	0	1	0
ASV2679	0	0	1	0	0	0	0	0	0	0
ASV1083	1	0	0	0	1	0	0	0	0	1
ASV659	0	0	0	1	0	0	0	0	0	0
ASV189	0	0	1	0	0	0	0	0	1	1
ASV872	0	0	1	0	0	0	1	0	0	0
ASV689	0	0	1	0	1	0	0	0	0	0
ASV1663	0	0	0	0	1	0	0	0	0	0
ASV2735	0	0	0	0	0	0	1	0	0	0
ASV1286	0	0	0	1	0	0	0	0	0	0
ASV1919	0	0	1	0	0	0	0	0	0	0
ASV213	1	1	0	1	0	1	1	1	1	0
ASV1051	0	0	1	0	0	0	0	1	0	0
ASV2286	0	0	0	0	0	0	0	0	0	1
ASV1897	0	0	0	0	0	0	0	1	0	0
ASV2998	0	0	0	0	1	0	0	0	0	0
ASV525	0	0	0	0	0	0	1	1	1	0
ASV2248	1	0	0	0	0	0	0	0	0	0
ASV1509	0	0	0	0	0	0	0	0	1	0
ASV1033	0	0	1	0	0	0	0	0	1	0
ASV341	0	1	0	0	0	0	0	0	0	0
ASV3013	0	0	1	0	0	0	0	0	0	0
ASV2404	0	0	1	0	0	0	0	0	0	0
ASV2159	0	0	0	0	0	0	1	0	0	0
ASV2054	0	0	0	0	0	0	0	0	1	0
ASV2744	1	0	0	0	0	0	0	0	0	0
ASV956	0	0	1	0	0	0	0	0	0	0
ASV610	0	0	0	0	0	0	0	0	1	0
ASV2586	0	0	0	1	0	0	0	0	0	0
ASV408	1	0	0	0	1	0	0	0	0	0
ASV1516	0	0	0	0	0	0	1	0	0	0
ASV1172	0	0	0	0	0	0	1	0	0	0
ASV116	0	0	0	1	1	0	1	0	1	1
ASV1026	0	0	0	0	0	1	1	0	0	0
ASV59	1	0	1	0	0	0	0	0	0	0
ASV680	0	0	0	1	1	0	0	0	0	1
ASV471	1	1	0	1	1	0	0	0	1	0
ASV2587	0	0	0	1	0	0	0	0	0	0
ASV1766	0	0	0	0	0	0	1	0	0	0
ASV1977	1	0	0	0	0	0	0	0	0	0
ASV1807	0	0	0	0	0	0	1	0	0	0
ASV2653	0	0	0	0	0	1	0	0	0	0
ASV3032	0	0	0	0	1	0	0	0	0	0
ASV2379	1	0	0	0	0	0	0	0	0	0
ASV1899	0	0	0	0	1	0	0	0	0	0
ASV371	1	0	0	0	1	0	1	1	0	0
ASV322	0	0	0	0	1	0	1	0	0	0
ASV1351	1	0	0	0	0	0	0	0	0	0
ASV3072	0	0	0	1	0	0	0	0	0	0
ASV996	0	0	0	0	0	0	0	0	1	0
ASV1363	0	0	0	1	0	0	0	0	0	0
ASV2552	0	0	1	0	0	0	0	0	0	0
ASV1828	0	0	0	0	0	0	1	0	0	0
ASV2439	1	0	0	0	0	0	0	0	0	0
ASV2410	0	0	0	0	0	1	0	0	0	0
ASV485	0	1	0	0	1	0	0	1	0	1
ASV2353	0	0	1	0	0	0	0	0	0	0
ASV1809	0	0	0	0	0	0	1	0	0	0
ASV1563	0	0	1	0	0	0	0	0	0	0
ASV1259	1	0	0	0	0	0	0	0	0	0
ASV770	0	0	0	0	0	0	0	0	0	1
ASV2217	0	1	0	0	0	0	0	0	0	0
ASV2254	0	0	0	0	1	0	0	0	0	0
ASV1598	0	0	0	0	0	0	0	0	1	0
ASV2968	0	0	0	0	0	0	0	1	0	0
ASV907	1	0	1	0	0	1	0	0	1	1
ASV1508	0	0	0	0	0	0	0	0	1	0
ASV2675	1	0	0	0	0	0	0	0	0	0
ASV892	0	0	1	0	0	1	0	0	0	0
ASV113	1	0	0	0	1	0	0	0	0	1
ASV959	1	0	0	0	0	0	0	0	0	0
ASV1262	0	0	0	0	1	0	0	0	0	0
ASV1088	0	0	1	0	0	0	0	1	0	1
ASV1320	0	0	0	0	1	0	0	0	0	0
ASV2157	0	0	0	0	0	0	1	0	0	0
ASV237	0	1	0	1	0	1	0	1	0	1
ASV1042	0	0	0	0	1	0	0	0	0	0
ASV2898	0	0	0	0	0	0	1	0	0	0
ASV2120	0	0	0	0	0	1	0	0	0	0
ASV3050	0	0	0	0	1	0	0	0	0	0
ASV1383	0	0	0	0	0	0	0	0	1	0
ASV2921	0	1	0	0	0	0	0	0	0	0
ASV775	1	0	0	1	0	0	0	0	0	0
ASV551	1	0	0	0	0	0	0	0	0	1
ASV379	0	0	1	0	1	0	1	0	1	0
ASV1347	0	0	1	0	0	0	0	0	0	0
ASV1384	0	0	1	0	0	0	0	0	0	0
ASV930	0	0	0	0	1	0	0	0	0	0
ASV926	1	0	1	0	0	0	0	0	1	0
ASV1319	0	0	1	1	0	0	0	0	0	0
ASV2750	0	0	1	0	0	0	0	0	0	0
ASV2338	0	0	0	0	0	0	1	0	0	0
ASV2970	0	0	0	0	0	0	0	1	0	0
ASV2251	0	0	0	0	0	0	0	0	1	0
ASV1512	0	0	1	0	0	0	0	0	0	0
ASV2246	0	0	0	0	1	0	0	0	0	0
ASV1448	0	0	1	1	0	0	0	0	0	0
ASV1841	0	0	0	0	0	0	0	0	0	1
ASV2742	0	0	1	0	0	0	0	0	0	0
ASV2171	0	0	0	0	0	0	0	0	0	1
ASV1791	0	0	1	0	0	0	0	0	0	0
ASV2550	0	0	0	0	1	0	0	0	0	0
ASV540	0	0	0	0	0	0	0	0	1	0
ASV1735	0	0	0	0	0	0	0	0	1	0
ASV716	1	0	0	0	1	0	0	0	0	0
ASV2074	0	0	0	0	0	0	0	1	0	0
ASV212	0	0	0	0	0	0	1	0	0	1
ASV920	0	0	0	1	0	0	1	0	0	0
ASV741	0	0	1	0	1	0	1	0	0	0
ASV1896	0	0	0	1	0	0	0	0	0	0
ASV1488	0	0	1	0	0	0	0	0	0	0
ASV1290	0	0	0	0	0	0	1	0	0	0
ASV401	0	0	1	1	1	0	0	0	0	0
ASV2521	0	0	0	0	0	1	0	0	0	0
ASV1329	0	0	0	0	1	0	0	0	0	0
ASV1061	0	0	0	0	0	1	0	0	0	1
ASV974	0	0	0	0	1	0	0	0	0	0
ASV2590	0	0	0	0	0	1	0	0	0	0
ASV729	0	0	0	0	0	0	0	0	1	0
ASV1802	0	0	0	0	1	0	0	0	0	0
ASV2257	0	0	0	0	1	0	0	0	0	0
ASV442	0	1	0	1	0	0	0	0	0	0
ASV1831	0	0	0	0	0	0	0	0	1	0
ASV2162	0	1	0	0	0	0	0	0	0	0
ASV94	1	1	1	1	0	1	1	1	1	1
ASV965	0	0	0	0	0	0	1	0	0	0
ASV2940	0	0	0	0	1	0	0	0	0	0
ASV877	1	0	0	0	0	0	0	0	0	0
ASV1650	0	0	0	0	0	0	0	0	1	0
ASV903	0	0	0	0	0	0	0	0	1	0
ASV1380	0	0	0	0	1	0	0	0	0	0
ASV41	1	1	1	1	1	0	1	0	1	1
ASV586	0	0	1	0	0	0	1	0	1	0
ASV2639	0	0	0	0	0	0	0	1	0	0
ASV1837	0	0	0	0	0	1	0	0	0	0
ASV598	0	0	0	0	1	0	0	1	0	0
ASV646	1	0	0	1	0	0	1	0	0	1
ASV944	0	0	0	1	1	0	1	0	0	0
ASV553	0	0	0	0	0	0	1	0	0	0
ASV651	0	0	0	0	0	0	0	0	1	0
ASV411	0	0	0	1	1	0	1	0	0	1
ASV1911	1	0	0	0	0	0	0	0	0	0
ASV513	1	1	1	1	0	0	0	0	1	0
ASV528	1	0	1	1	0	0	0	0	0	0
ASV1884	0	0	1	0	0	0	0	0	0	0
ASV840	0	0	1	0	0	0	1	0	0	0
ASV2819	0	0	0	0	1	0	0	0	0	0
ASV2743	0	0	0	0	1	0	0	0	0	0
ASV632	1	0	0	0	0	0	0	0	0	0
ASV1146	1	0	1	0	0	0	0	0	0	0
ASV761	1	0	0	0	1	0	1	0	0	0
ASV1491	0	0	0	0	0	0	0	0	0	1
ASV278	1	1	1	1	0	0	1	1	1	0
ASV148	1	1	0	1	0	0	0	0	1	1
ASV6	1	1	1	1	1	1	1	1	1	1
ASV3103	0	0	0	0	0	0	0	1	0	0
ASV431	1	0	0	0	1	0	0	0	0	0
ASV708	0	0	0	0	0	0	1	1	0	0
ASV2123	0	0	0	0	0	1	0	0	0	0
ASV1209	0	0	0	0	1	0	0	0	0	0
ASV1044	0	0	0	1	1	0	1	0	0	0
ASV7	1	1	1	1	1	1	1	1	1	1
ASV2271	0	0	0	0	0	0	0	1	0	0
ASV1039	1	0	0	0	0	0	0	0	0	0
ASV725	1	0	0	0	1	0	0	0	0	0
ASV1089	0	0	0	1	0	0	0	1	0	0
ASV1965	0	0	0	0	0	1	0	0	0	0
ASV531	1	0	0	0	1	0	0	0	0	1
ASV894	0	0	0	1	0	0	0	1	1	0
ASV1698	0	0	0	0	0	0	1	0	0	0
ASV2909	0	0	0	0	1	0	0	0	0	0
ASV1856	0	0	0	0	0	0	0	1	0	0
ASV2767	0	0	0	0	1	0	0	0	0	0
ASV2179	0	0	0	0	0	1	0	0	0	0
ASV3100	0	0	0	0	0	0	0	1	0	0
ASV684	0	0	0	0	0	0	0	1	0	0
ASV1414	0	0	0	1	0	0	1	0	0	0
ASV1554	0	1	0	0	0	0	0	0	0	0
ASV1159	0	0	0	1	0	0	0	0	0	0
ASV2256	0	0	0	0	1	0	0	0	0	0
ASV2062	0	0	0	0	0	0	0	0	0	1
ASV1666	0	0	0	0	1	0	0	0	0	0
ASV86	1	1	0	0	1	0	1	0	0	1
ASV1706	0	0	0	1	1	0	0	0	0	0
ASV3075	0	0	0	0	1	0	0	0	0	0
ASV1982	0	0	1	0	0	0	0	0	0	0
ASV1379	0	0	0	0	1	0	0	0	0	0
ASV2709	0	0	1	0	0	0	0	0	0	0
ASV919	0	0	0	0	0	0	1	0	0	0
ASV1182	0	0	1	0	0	0	0	0	0	0
ASV1454	0	0	0	1	0	0	0	0	0	0
ASV156	1	1	1	1	1	1	0	0	1	1
ASV932	0	0	0	0	0	0	1	0	0	0
ASV628	1	1	0	0	0	0	0	0	0	0
ASV2681	0	0	0	0	1	0	0	0	0	0
ASV1545	0	0	0	0	0	0	1	0	0	0
ASV2498	0	0	0	0	0	0	0	0	1	0
ASV262	0	0	1	1	1	1	1	1	1	0
ASV809	0	0	0	0	0	0	0	0	1	1
ASV1511	1	0	0	0	0	0	0	0	0	0
ASV155	1	0	1	0	1	0	0	0	1	0
ASV547	1	0	0	0	1	0	1	0	1	1
ASV1895	0	1	0	0	0	0	0	0	0	0
ASV1812	1	0	0	0	0	0	0	0	0	0
ASV1397	0	0	1	0	0	0	0	0	0	0
ASV1270	0	0	0	0	0	0	1	0	0	0
ASV1474	0	0	0	0	0	0	1	0	0	0
ASV1923	0	0	0	0	0	1	0	0	0	0
ASV1963	0	1	0	0	0	0	0	0	0	0
ASV1529	0	0	0	0	0	0	0	0	0	1
ASV349	0	0	0	0	1	0	1	0	0	1
ASV44	1	1	1	1	1	1	1	1	1	0
ASV652	0	1	0	0	1	0	0	0	0	0
ASV2633	0	0	0	0	0	0	0	0	1	0
ASV1838	0	0	0	0	0	0	0	1	0	0
ASV1497	0	0	0	0	0	0	1	0	0	0
ASV1272	1	0	0	0	0	0	0	0	0	0
ASV1533	0	0	0	1	0	0	0	0	0	0
ASV284	1	0	0	0	1	0	0	1	0	0
ASV194	1	0	0	1	1	0	1	0	0	0
ASV1027	0	0	0	0	0	0	0	0	1	0
ASV2417	0	0	0	0	1	0	0	0	0	0
ASV115	1	1	1	1	1	0	1	0	0	1
ASV1759	1	0	0	0	0	0	0	0	0	0
ASV969	0	0	0	0	0	0	1	0	0	0
ASV1324	1	0	0	0	0	0	0	0	0	0
ASV2894	0	0	0	0	0	1	0	0	0	0
ASV405	0	0	0	0	0	0	0	0	0	1
ASV2982	0	0	0	0	0	1	0	0	0	0
ASV2394	0	1	0	0	0	0	0	0	0	0
ASV247	0	1	1	1	1	0	1	1	1	0
ASV566	1	0	1	0	0	0	0	0	1	0
ASV712	0	0	1	0	0	1	1	0	0	0
ASV1187	0	0	0	0	0	0	0	0	0	1
ASV2999	0	0	0	0	1	0	0	0	0	0
ASV1185	0	0	0	0	0	0	0	1	0	0
ASV1524	0	0	0	1	0	0	0	0	0	0
ASV1959	0	0	0	0	0	0	0	0	0	1
ASV699	0	0	0	0	0	0	0	0	0	1
ASV1158	0	0	1	0	0	0	0	0	0	1
ASV1040	1	0	0	0	0	0	0	0	0	1
ASV1233	0	0	0	0	0	0	0	0	0	1
ASV2055	0	0	0	0	0	0	0	0	1	0
ASV133	1	0	0	1	0	0	0	0	1	0
ASV676	1	1	0	0	0	1	0	0	0	1
ASV2005	0	0	0	0	0	0	0	1	0	0
ASV1049	0	0	0	0	0	0	0	0	1	0
ASV2421	0	0	0	0	1	0	0	0	0	0
ASV954	0	0	0	0	0	0	0	1	0	0
ASV1205	0	0	1	0	0	0	0	0	0	0
ASV1315	0	0	0	0	1	0	0	0	0	0
ASV122	1	0	0	0	1	0	1	0	1	1
ASV1059	0	0	0	1	0	0	0	0	0	0
ASV518	0	0	0	0	0	0	1	0	0	1
ASV1361	0	0	0	0	0	0	0	0	1	0
ASV335	0	1	1	1	1	1	0	1	0	1
ASV35	1	1	1	1	1	1	1	1	1	1
ASV1562	0	0	0	0	0	0	0	0	1	0
ASV2554	0	0	1	0	0	0	0	0	0	0
ASV2760	0	0	0	0	1	0	0	0	0	0
ASV2689	0	0	0	0	1	0	0	0	0	0
ASV2722	0	0	0	0	0	1	0	0	0	0
ASV1789	0	0	0	0	0	0	0	0	0	1
ASV960	0	0	0	0	0	0	1	0	0	0
ASV395	1	0	0	0	0	0	0	0	0	0
ASV1577	0	0	0	1	0	0	0	0	0	0
ASV37	1	0	1	1	1	0	1	0	0	0
ASV81	1	1	1	1	1	1	1	1	1	1
ASV1350	0	0	0	0	0	0	0	0	1	0
ASV1056	0	0	0	0	0	0	1	0	0	0
ASV2372	0	0	1	0	0	0	0	0	0	0
ASV763	0	0	1	0	0	0	0	0	1	1
ASV573	1	0	0	1	1	0	0	0	0	0
ASV319	0	0	0	0	1	0	1	1	1	0
ASV1782	0	0	1	0	0	0	0	0	1	0
ASV243	0	0	0	1	0	1	0	0	0	0
ASV1101	0	0	0	0	0	0	0	0	0	1
ASV1296	1	0	0	0	0	0	0	0	0	0
ASV2779	0	0	0	1	0	0	0	0	0	0
ASV662	0	1	0	1	0	1	0	0	0	0
ASV2364	1	0	0	0	0	0	0	0	0	0
ASV2847	0	0	0	0	0	1	0	0	0	0
ASV590	0	0	1	1	0	1	0	1	0	0
ASV695	0	1	0	0	0	1	0	0	0	0
ASV1968	0	0	0	0	0	0	0	1	0	0
ASV588	0	1	0	0	1	0	0	0	0	0
ASV119	0	0	1	1	1	0	1	1	1	0
ASV280	1	0	1	0	0	0	1	1	0	0
ASV2240	0	0	0	0	0	0	0	1	0	0
ASV1736	0	0	0	0	0	0	0	0	1	0
ASV2344	0	0	1	0	0	0	0	0	0	0
ASV515	0	0	0	0	1	0	1	0	0	1
ASV929	1	0	1	0	1	0	0	0	0	0
ASV887	0	0	0	0	0	0	1	0	1	0
ASV139	0	0	0	0	0	0	0	0	1	0
ASV2622	0	0	0	0	1	0	0	0	0	0
ASV2530	0	0	0	0	0	0	1	0	0	0
ASV163	1	0	0	1	1	0	1	0	0	0
ASV1741	0	0	1	0	0	0	0	0	0	0
ASV2830	0	0	0	0	0	0	1	0	0	0
ASV2825	0	0	0	0	1	0	0	0	0	0
ASV1176	0	0	1	0	1	1	0	0	0	0
ASV1012	0	0	1	0	0	0	0	0	0	0
ASV1665	0	0	0	0	1	0	0	0	0	0
ASV337	0	0	0	1	0	0	0	0	0	0
ASV2472	0	0	0	0	0	1	0	0	0	0
ASV2873	0	1	0	0	0	0	0	0	0	0
ASV176	0	0	1	0	1	0	1	1	1	0
ASV2312	0	0	0	0	0	0	1	0	0	0
ASV1134	1	0	0	0	0	0	0	0	0	0
ASV2186	1	0	0	0	0	0	0	0	0	0
ASV264	0	1	1	0	0	1	0	1	1	0
ASV714	0	0	0	0	0	0	1	0	1	0
ASV2444	0	0	0	0	0	0	1	0	0	0
ASV2852	0	0	0	0	1	0	0	0	0	0
ASV1623	0	0	0	0	0	0	0	0	1	0
ASV1058	0	0	0	0	0	0	0	0	1	0
ASV1581	0	0	0	1	0	0	0	0	0	0
ASV858	0	0	0	1	1	0	0	0	0	0
ASV2363	0	0	0	0	1	0	0	0	0	0
ASV592	1	0	1	0	0	0	0	0	0	0
ASV1621	0	0	0	0	0	0	0	0	1	0
ASV2962	0	0	0	0	0	0	0	0	1	0
ASV637	0	0	0	0	0	0	0	1	0	0
ASV57	1	1	1	1	1	1	1	1	1	0
ASV89	1	0	1	0	1	0	0	0	1	0
ASV988	0	0	0	0	1	0	0	0	0	0
ASV2927	0	0	0	0	0	1	0	0	0	0
ASV2210	0	0	1	0	0	0	0	0	0	0
ASV1431	0	0	1	0	0	0	0	0	0	0
ASV2719	0	0	0	0	0	1	0	0	0	0
ASV777	0	0	0	0	1	0	0	0	0	0
ASV2237	0	1	0	0	0	0	0	0	0	0
ASV867	0	0	0	1	1	0	0	0	0	1
ASV1722	1	0	0	0	0	0	0	0	0	0
ASV2725	0	0	0	0	0	0	0	1	0	0
ASV1602	0	0	1	0	0	0	0	0	0	0
ASV1904	1	0	0	0	0	0	0	0	0	0
ASV1149	0	0	0	0	0	0	1	0	0	0
ASV1427	0	0	0	0	0	0	0	0	1	0
ASV2624	0	0	0	0	1	0	0	0	0	0
ASV1523	0	0	0	1	0	0	0	0	0	0
ASV1753	0	0	0	0	1	0	0	0	0	0
ASV565	1	0	1	0	0	0	1	0	0	0
ASV386	0	0	0	0	1	1	0	0	0	0
ASV1684	0	0	0	0	1	0	0	0	0	0
ASV2815	0	0	1	0	0	0	0	0	0	0
ASV1109	0	0	0	0	1	0	0	0	0	0
ASV367	0	1	1	0	1	0	1	0	1	0
ASV1194	0	0	0	0	1	0	0	0	0	0
ASV87	1	1	1	1	1	1	1	1	1	1
ASV1946	0	0	0	0	1	0	0	0	0	0
ASV1592	0	0	0	0	1	0	0	0	0	0
ASV2580	0	0	0	0	0	0	0	0	0	1
ASV49	1	0	0	1	1	1	1	0	1	0
ASV1635	0	0	0	1	0	0	0	0	0	0
ASV1013	0	0	1	0	0	0	0	0	0	0
ASV1854	0	0	0	0	0	1	0	0	0	0
ASV1765	0	0	0	0	1	0	0	0	0	0
ASV73	1	0	1	1	1	1	1	1	1	0
ASV2202	1	0	0	0	0	0	0	0	0	0
ASV764	0	0	0	0	0	0	1	0	0	0
ASV1739	0	1	0	0	0	1	0	1	0	0
ASV226	1	1	0	1	0	0	0	0	0	0
ASV854	0	0	0	0	0	0	0	0	1	0
ASV2716	0	0	0	1	0	0	0	0	0	0
ASV870	1	0	0	0	0	0	0	0	0	0
ASV2924	0	0	0	1	0	0	0	0	0	0
ASV2378	0	0	0	0	0	0	0	0	1	0
ASV2112	0	0	0	0	0	0	0	0	0	1
ASV1140	0	0	0	0	0	0	0	0	1	0
ASV2276	0	0	0	0	0	0	1	0	0	0
ASV2044	0	0	1	0	0	0	0	0	0	0
ASV311	1	0	0	1	0	0	0	0	0	0
ASV2986	0	0	0	0	0	0	0	0	1	0
ASV655	0	0	0	0	1	0	1	0	0	0
ASV2727	0	0	0	0	0	0	0	1	0	0
ASV2697	0	0	1	0	0	0	0	0	0	0
ASV2023	0	0	0	0	0	0	0	1	0	0
ASV2156	0	0	1	0	0	0	0	0	0	0
ASV1832	0	0	0	0	0	0	0	0	1	0
ASV1943	0	0	1	0	0	0	0	0	0	0
ASV2936	0	0	0	0	0	1	0	0	0	0
ASV1412	0	0	0	0	0	0	1	0	0	0
ASV783	1	0	0	0	1	0	0	0	0	0
ASV1891	0	0	0	0	0	0	0	0	0	1
ASV1465	0	0	0	0	1	0	0	0	0	0
ASV2260	0	0	0	0	0	0	1	0	0	0
ASV1692	0	0	0	0	1	0	0	0	0	0
ASV2213	0	0	0	0	0	0	1	0	0	0
ASV1928	0	0	0	0	0	0	0	0	0	1
ASV1183	0	0	0	1	0	0	0	0	0	0
ASV2476	0	0	0	0	0	0	0	1	0	0
ASV739	0	0	1	0	1	0	0	0	0	0
ASV2320	1	0	0	0	0	0	0	0	0	0
ASV488	0	0	1	0	0	0	0	0	1	0
ASV1615	1	0	0	0	0	0	0	0	0	0
ASV1757	1	0	0	0	0	0	0	0	1	0
ASV823	0	0	0	1	0	0	0	0	0	0
ASV1689	0	0	0	0	1	0	0	0	0	0
ASV1795	0	0	0	1	0	0	0	0	0	0
ASV1498	0	0	0	0	0	0	1	0	0	0
ASV693	0	0	0	1	0	1	0	0	0	1
ASV1470	0	0	0	0	0	0	1	0	0	0
ASV516	0	1	0	1	0	1	0	0	0	1
ASV1808	0	0	0	0	0	0	1	0	0	0
ASV2955	0	0	0	0	1	0	0	0	0	0
ASV2796	0	0	0	0	0	0	0	1	0	0
ASV545	1	0	1	1	0	0	1	0	0	0
ASV1617	0	0	0	0	1	0	0	0	0	0
ASV2995	0	0	1	0	0	0	0	0	0	0
ASV704	0	0	1	0	0	0	0	0	0	1
ASV2227	0	0	0	1	0	0	0	0	0	0
ASV296	1	0	1	0	0	0	1	0	0	1
ASV283	0	0	1	0	0	0	0	0	1	0
ASV2152	0	0	0	0	1	0	0	0	0	0
ASV443	1	0	0	1	0	0	1	0	0	0
ASV2066	0	0	0	0	0	0	0	0	0	1
ASV1921	0	0	0	1	0	0	0	0	0	0
ASV2588	0	0	0	1	0	0	0	0	0	0
ASV1266	0	0	0	0	0	0	0	0	0	1
ASV1343	1	0	0	0	0	0	0	0	0	0
ASV1225	1	0	0	0	0	0	0	0	0	0
ASV2072	0	0	0	1	0	0	0	0	0	0
ASV2736	0	0	0	0	0	0	1	0	0	0
ASV61	1	1	1	1	1	1	1	1	1	1
ASV2008	0	0	0	0	0	0	0	0	0	1
ASV571	1	0	0	0	0	0	0	1	0	1
ASV1453	0	0	1	0	0	0	0	0	0	0
ASV1024	1	0	0	0	0	0	0	0	0	0
ASV2142	0	0	0	0	0	0	0	0	1	0
ASV1606	0	0	0	0	0	0	1	0	0	0
ASV1540	1	0	0	0	0	0	0	0	0	0
ASV987	0	0	1	0	0	0	0	0	0	1
ASV97	1	1	1	0	1	0	1	1	1	0
ASV1148	0	0	0	0	1	0	0	0	0	0
ASV2328	0	0	0	0	1	0	0	0	0	0
ASV1197	0	0	0	0	0	0	1	0	0	0
ASV1501	0	0	0	0	0	0	0	0	1	0
ASV238	1	0	1	0	0	0	0	0	1	0
ASV1772	1	0	1	0	0	0	0	0	0	0
ASV1029	0	0	0	1	0	0	0	0	0	1
ASV378	1	0	1	1	0	0	0	0	0	0
ASV2669	0	0	1	0	0	0	0	0	0	0
ASV875	0	0	1	0	0	0	0	0	0	0
ASV900	1	0	0	0	0	1	0	0	0	0
ASV1317	0	0	0	0	0	0	0	1	0	0
ASV1330	0	0	1	0	0	0	0	0	0	1
ASV200	1	0	1	0	0	0	0	0	0	0
ASV2283	0	0	0	0	0	0	0	1	0	0
ASV710	0	0	0	0	0	0	0	0	0	1
ASV860	0	0	0	0	0	0	1	0	0	0
ASV1273	0	0	0	0	1	0	0	0	0	0
ASV1857	0	0	0	0	0	0	0	1	0	0
ASV2911	0	0	0	0	1	0	0	0	0	0
ASV2429	0	0	0	0	0	0	0	0	1	0
ASV1302	0	0	0	0	0	0	1	0	0	0
ASV2859	0	0	0	0	1	0	0	0	0	0
ASV2220	0	1	0	0	0	0	0	0	0	0
ASV536	0	0	0	0	0	0	1	0	0	0
ASV1839	0	0	0	0	0	0	0	0	0	1
ASV2643	0	0	0	0	0	0	0	0	0	1
ASV240	0	0	0	1	1	0	1	1	0	0
ASV961	0	0	0	0	0	0	1	0	0	0
ASV2027	0	0	0	0	0	0	0	0	1	0
ASV796	0	0	0	1	1	0	0	0	0	1
ASV391	1	0	0	0	1	0	1	0	1	0
ASV2045	0	0	1	0	0	0	0	0	0	0
ASV1131	1	0	0	0	0	0	0	0	0	0
ASV1868	0	0	0	0	0	0	1	0	0	0
ASV1398	0	0	0	0	0	0	1	0	0	0
ASV569	0	0	0	1	1	0	1	1	0	0
ASV2926	0	0	0	0	0	1	0	0	0	0
ASV1161	0	0	0	0	0	0	0	0	0	1
ASV2124	0	0	0	0	1	0	0	0	0	0
ASV883	0	0	1	0	0	0	1	0	0	0
ASV2785	0	0	0	0	0	0	0	1	0	0
ASV1998	0	0	0	0	0	0	0	0	1	0
ASV168	1	0	1	1	1	0	0	0	1	0
ASV1466	0	0	0	0	0	0	0	1	0	0
ASV2938	0	0	0	0	0	1	0	0	0	0
ASV1976	0	0	0	0	0	0	0	0	1	0
ASV1434	0	0	0	0	0	0	0	1	0	0
ASV782	0	0	0	0	0	0	1	0	1	0
ASV589	0	0	0	0	1	0	1	0	1	0
ASV2740	1	0	0	0	0	0	0	0	0	0
ASV849	0	0	0	0	1	0	0	1	0	0
ASV1879	0	0	0	0	1	0	0	0	0	0
ASV1250	0	0	1	0	0	0	0	0	0	0
ASV79	0	0	0	1	1	1	1	0	1	1
ASV1430	0	0	1	0	0	0	0	0	0	0
ASV1381	0	0	0	0	1	0	0	0	0	0
ASV1416	0	0	0	0	0	0	1	0	1	0
ASV1687	0	0	0	0	0	0	1	0	0	0
ASV39	1	1	1	0	1	0	1	0	0	1
ASV2230	0	0	0	0	0	0	0	0	0	1
ASV2195	0	0	0	0	0	1	0	0	0	0
ASV2316	0	0	0	0	0	0	0	0	1	0
ASV1103	0	0	0	0	1	0	0	0	0	0
ASV1594	0	0	0	0	1	0	0	0	0	0
ASV2759	0	0	0	0	1	0	0	0	0	0
ASV1908	1	0	0	0	0	0	0	0	0	0
ASV734	1	0	0	0	0	0	1	0	0	1
ASV1304	1	0	0	0	0	0	0	0	0	0
ASV902	0	0	1	0	0	0	0	0	0	0
ASV1207	0	0	1	0	0	0	0	0	0	0
ASV2138	1	0	0	0	1	0	0	0	0	0
ASV382	0	0	0	0	1	0	0	0	0	0
ASV825	0	0	0	0	0	0	0	0	1	0
ASV1618	0	0	0	0	1	0	0	0	0	0
ASV1279	0	1	0	0	0	0	0	0	1	0
ASV2224	0	0	1	0	0	0	0	0	0	0
ASV2292	0	0	0	1	0	0	0	0	0	0
ASV2574	0	0	0	0	0	0	0	1	0	0
ASV2436	0	0	1	0	0	0	0	0	0	0
ASV2687	0	0	0	0	1	0	0	0	0	0
ASV1136	0	0	0	0	0	0	1	0	0	0
ASV1098	0	0	0	0	1	1	0	0	0	0
ASV380	0	0	0	0	1	0	0	0	1	0
ASV425	1	0	0	1	0	0	1	0	0	0
ASV2673	0	0	0	0	0	0	1	0	0	0
ASV2654	0	0	0	0	0	1	0	0	0	0
ASV318	1	0	0	0	0	0	1	0	1	0
ASV1132	0	0	0	0	0	0	1	0	0	0
ASV690	0	0	1	0	0	0	0	1	0	0
ASV2228	0	0	0	1	0	0	0	0	0	0
ASV2545	0	0	0	0	1	0	0	0	0	0
ASV1289	0	0	0	0	0	0	0	0	0	1
ASV1404	0	0	0	0	1	0	0	0	0	0
ASV2361	0	0	0	0	0	0	0	0	0	1
ASV2942	0	0	0	0	0	0	0	0	0	1
ASV1164	0	0	0	0	0	0	1	0	0	0
ASV2600	0	0	0	0	1	0	0	0	0	0
ASV2609	1	0	0	0	0	0	0	0	0	0
ASV743	0	0	0	0	0	0	0	0	1	0
ASV577	0	0	0	0	0	0	1	0	1	0
ASV692	0	0	0	0	1	1	1	0	0	0
ASV1243	0	0	0	0	0	0	0	1	0	0
ASV503	1	0	0	1	1	0	1	1	0	0
ASV1087	0	0	0	0	0	0	0	0	1	0
ASV1150	0	0	1	0	0	0	1	0	0	0
ASV1754	0	0	0	0	1	0	0	0	0	0
ASV946	0	0	1	0	0	0	0	0	0	0
ASV450	0	1	0	0	0	0	0	0	0	0
ASV1513	0	0	0	0	1	0	0	0	0	0
ASV1924	0	0	0	0	0	0	0	0	0	1
ASV1068	1	0	0	0	0	0	0	0	0	0
ASV18	1	1	1	1	1	1	1	1	1	1
ASV202	0	0	0	0	0	0	0	0	1	0
ASV373	0	0	1	0	0	0	1	1	0	0
ASV1647	0	0	0	0	0	0	0	0	0	1
ASV1612	1	0	0	0	0	0	0	0	0	0
ASV1494	0	0	0	0	1	0	0	0	0	0
ASV2485	1	0	0	0	0	0	0	0	0	0
ASV5	1	1	1	1	1	1	1	1	1	1
ASV117	0	0	1	0	0	0	0	0	0	1
ASV2273	0	0	1	0	0	0	0	0	0	0
ASV3083	1	0	0	0	0	0	0	0	0	0
ASV2528	0	0	0	0	1	0	0	0	0	0
ASV2052	0	0	1	0	0	0	0	0	0	0
ASV1241	0	0	0	0	0	0	1	0	0	0
ASV258	1	0	1	0	1	0	1	0	0	1
ASV2482	1	0	0	0	0	0	0	0	0	0
ASV423	1	0	1	1	1	1	0	0	0	1
ASV2543	0	0	1	0	0	0	0	0	0	0
ASV901	0	0	0	0	1	0	0	0	0	0
ASV1922	0	0	0	0	0	1	0	0	0	0
ASV2843	0	0	0	1	0	0	0	0	0	0
ASV2794	0	0	0	1	0	0	0	0	0	0
ASV533	0	0	1	0	0	0	1	0	1	0
ASV2503	0	1	0	0	0	0	0	0	0	0
ASV583	0	0	1	0	0	0	0	0	0	0
ASV1535	0	0	0	0	0	0	1	0	0	0
ASV955	0	0	0	0	0	0	1	0	0	0
ASV1037	1	0	1	0	0	1	0	0	0	0
ASV1639	0	0	0	0	0	0	0	0	0	1
ASV1348	0	0	0	0	0	0	1	0	0	0
ASV983	0	0	0	0	0	0	0	0	1	0
ASV1128	0	0	0	0	0	1	0	0	0	0
ASV575	0	0	1	0	1	0	0	0	0	1
ASV1458	0	0	0	0	0	0	0	0	0	1
ASV1840	0	0	0	0	0	0	0	0	0	1
ASV32	1	1	1	1	1	1	1	1	1	1
ASV352	0	0	0	1	0	0	0	0	0	0
ASV14	1	1	1	1	1	1	1	1	1	1
ASV2358	0	0	0	0	0	1	0	0	0	0
ASV1271	0	0	0	0	0	0	1	1	0	0
ASV2553	0	0	1	0	0	0	0	0	0	0
ASV884	0	0	0	0	1	0	1	0	0	0
ASV897	1	0	1	0	0	0	0	0	0	0
ASV1129	0	0	0	0	0	0	0	1	0	0
ASV618	1	0	0	0	0	0	0	0	0	1
ASV2013	0	0	0	0	0	0	0	0	0	1
ASV1582	0	0	0	0	0	0	0	1	0	0
ASV1326	0	0	1	0	0	0	0	0	0	0
ASV2065	0	0	0	0	0	0	0	0	0	1
ASV347	1	0	1	1	1	1	1	1	1	0
ASV1371	1	1	0	0	0	0	0	0	0	0
ASV847	0	0	0	0	0	0	0	0	1	0
ASV1228	1	0	0	0	0	0	0	0	0	0
ASV1702	0	0	0	0	0	0	0	1	0	0
ASV2582	0	0	0	0	0	0	0	0	0	1
ASV2115	0	0	0	0	0	0	0	0	0	1
ASV2601	0	0	0	0	0	0	1	0	0	0
ASV2386	0	0	0	0	0	0	1	0	0	0
ASV2089	0	0	1	0	0	0	0	0	0	0
ASV1886	0	0	0	0	0	0	0	0	1	0
ASV453	0	1	0	0	0	0	0	0	0	0
ASV1888	0	0	1	0	0	0	0	0	0	0
ASV2770	0	0	0	0	0	0	1	0	0	0
ASV893	1	0	0	0	0	0	0	0	1	1
ASV1139	0	0	0	0	0	0	0	0	1	0
ASV1184	0	0	0	1	0	0	0	0	0	0
ASV2723	0	0	0	0	1	0	0	0	0	0
ASV2175	0	0	0	1	0	0	0	0	0	0
ASV1696	0	0	0	0	0	0	1	0	0	0
ASV170	0	0	1	0	1	1	0	1	0	1
ASV2279	0	0	1	0	0	0	0	0	0	0
ASV2327	0	0	1	0	0	0	0	0	0	0
ASV1354	0	0	1	0	1	0	0	0	0	0
ASV2772	0	0	0	0	0	0	0	0	1	0
ASV2182	0	0	0	0	0	0	0	0	0	1
ASV1043	0	0	0	0	0	0	1	0	0	0
ASV418	1	0	0	1	1	0	1	0	1	1
ASV2635	0	0	0	1	0	0	0	0	0	0
ASV1222	0	0	1	0	0	0	0	0	0	0
ASV1948	0	0	0	0	1	0	0	0	0	0
ASV657	0	1	0	1	1	1	0	0	0	0
ASV1422	0	0	0	0	1	0	0	0	0	0
ASV497	0	0	0	0	1	0	1	0	0	0
ASV2680	0	0	1	0	0	0	0	0	0	0
ASV1104	1	0	0	0	0	0	0	0	0	0
ASV1750	0	0	0	0	0	1	0	0	0	0
ASV574	0	1	0	0	0	0	0	0	1	0
ASV2393	0	1	0	0	0	0	0	0	0	0
ASV822	0	0	0	1	0	0	0	0	0	1
ASV2583	0	1	0	0	0	0	0	0	0	0
ASV2849	0	0	0	0	1	0	0	0	0	0
ASV2145	1	0	0	0	0	0	0	0	0	0
ASV438	0	0	1	1	1	0	1	0	1	0
ASV2826	0	0	0	0	1	0	0	0	0	0
ASV3049	0	0	0	0	0	1	0	0	0	0
ASV2646	0	0	1	0	0	0	0	0	0	0
ASV562	0	0	0	0	0	0	1	0	0	1
ASV737	0	0	1	1	1	0	0	0	0	1
ASV721	0	1	0	0	0	1	0	0	0	0
ASV758	1	0	0	0	0	0	0	0	0	0
ASV510	0	0	0	0	0	0	1	0	1	0
ASV1783	0	1	0	0	0	0	0	0	0	0
ASV362	0	0	1	1	1	1	1	0	0	0
ASV713	0	0	0	0	1	0	0	1	0	0
ASV1558	0	0	0	0	0	0	0	1	0	0
ASV819	0	0	1	0	0	0	0	0	0	0
ASV2691	0	0	0	0	0	0	1	0	0	0
ASV429	0	0	0	0	0	0	0	0	0	1
ASV582	0	0	0	0	0	0	1	0	1	0
ASV1734	0	0	0	0	0	0	0	0	1	0
ASV874	1	0	0	0	0	1	1	0	0	0
ASV2589	0	0	0	0	0	1	0	0	0	0
ASV2051	0	0	1	0	0	0	0	0	0	0
ASV1703	0	0	0	0	0	0	0	0	0	1
ASV1836	0	0	0	1	0	0	0	0	0	0
ASV1961	0	0	1	0	0	0	0	0	0	0
ASV1254	0	0	0	1	0	0	0	0	0	0
ASV2352	0	0	0	0	0	0	0	0	0	1
ASV1557	0	0	0	1	0	0	0	0	0	0
ASV906	1	0	1	0	0	0	0	0	0	0
ASV2043	0	0	1	0	0	0	0	0	0	0
ASV730	0	0	0	0	0	1	0	0	1	0
ASV107	1	0	1	1	1	0	1	1	1	1
ASV627	0	0	0	0	0	0	1	0	0	0
ASV1874	1	0	0	0	0	0	0	0	0	0
ASV1438	0	1	0	0	0	0	0	0	0	0
ASV798	1	0	0	0	0	0	0	0	1	0
ASV2992	0	0	0	0	0	0	0	0	1	0
ASV1025	0	0	1	1	0	0	0	0	0	0
ASV128	0	0	1	0	0	0	0	0	0	0
ASV2932	0	0	0	0	0	0	0	0	0	1
ASV1729	0	0	1	0	0	0	0	0	0	0
ASV2766	0	0	0	0	1	0	0	0	0	0
ASV125	1	0	1	1	1	1	1	0	0	0
ASV1893	0	0	0	0	0	0	0	0	0	1
ASV180	1	0	0	0	0	0	0	0	0	1
ASV174	1	0	1	1	0	0	0	1	0	1
ASV92	1	1	1	1	1	0	1	1	1	1
ASV1050	0	0	0	0	1	0	0	0	0	0
ASV3061	0	0	0	0	0	0	1	0	0	0
ASV2127	1	0	0	0	0	0	0	0	0	0
ASV2310	0	0	0	0	1	0	0	0	0	0
ASV2490	1	0	0	0	0	0	0	0	0	0
ASV1107	1	0	1	0	1	0	0	0	0	0
ASV1775	0	0	0	0	1	0	0	0	0	0
ASV1883	0	0	1	0	0	0	0	0	0	0
ASV2214	0	0	0	0	0	0	0	0	1	0
ASV938	0	0	0	1	1	0	0	0	0	0
ASV2923	0	0	0	1	0	0	0	0	0	0
ASV2699	0	0	0	1	0	0	0	0	0	0
ASV1166	0	0	0	0	1	0	0	0	1	0
ASV2667	1	0	0	0	0	0	0	0	0	0
ASV2457	0	0	0	1	0	0	0	0	0	0
ASV146	1	0	1	0	1	1	0	1	1	0
ASV458	1	0	0	0	0	0	0	0	0	1
ASV235	1	0	1	0	0	0	1	0	1	0
ASV673	0	0	0	0	1	0	0	0	0	0
ASV2063	0	0	0	0	0	0	0	0	0	1
ASV1155	0	0	1	0	0	0	0	0	0	0
ASV3084	0	0	1	0	0	0	0	0	0	0
ASV1991	1	0	0	0	0	0	0	0	0	0
ASV1102	0	0	0	0	0	0	0	1	0	0
ASV2841	0	1	0	0	0	0	0	0	0	0
ASV1752	0	0	0	0	0	0	0	0	0	1
ASV4	1	1	1	1	1	1	1	1	1	1
ASV1815	0	0	1	0	0	0	1	0	0	0
ASV1247	0	0	0	0	1	0	0	0	0	0
ASV2092	0	0	0	0	1	0	0	0	0	0
ASV465	0	0	0	0	1	0	1	0	0	1
ASV873	0	0	0	0	0	0	0	0	1	0
ASV2914	0	0	0	0	1	0	0	0	0	0
ASV1744	0	0	0	0	0	0	0	0	0	1
ASV2233	0	0	0	0	0	0	0	0	0	1
ASV813	0	0	0	1	0	0	0	1	0	0
ASV1168	1	0	0	0	0	0	0	0	0	0
ASV1240	0	0	0	0	0	0	0	0	1	0
ASV1974	0	0	0	0	0	0	1	0	0	0
ASV328	1	0	0	0	1	0	0	0	0	1
ASV1121	0	0	0	0	0	0	1	0	0	0
ASV924	0	0	0	0	0	0	1	0	0	0
ASV2645	0	0	1	0	0	0	0	0	0	0
ASV1858	0	0	0	0	0	0	0	1	0	0
ASV1391	0	0	0	0	0	0	0	1	0	1
ASV2122	0	0	0	0	0	1	0	0	0	0
ASV2303	1	0	0	0	0	0	0	0	0	0
ASV1105	0	0	1	0	1	0	1	0	0	0
ASV2628	0	0	0	0	1	0	0	0	0	0
ASV2765	0	0	0	0	1	0	0	0	0	0
ASV1108	0	0	1	0	0	0	0	0	1	0
ASV1459	0	0	0	0	0	0	0	0	0	1
ASV1969	0	0	0	0	0	0	0	0	0	1
ASV2176	0	0	0	1	0	0	0	0	0	0
ASV677	0	0	0	0	0	0	0	0	1	0
ASV2602	0	0	0	0	0	0	0	0	1	0
ASV2268	0	0	0	0	1	0	0	0	0	0
ASV802	0	0	0	0	0	0	0	0	1	0
ASV2091	0	0	0	0	1	0	0	0	0	0
ASV392	1	0	0	0	1	0	0	1	0	0
ASV1133	1	0	1	0	0	0	0	0	0	0
ASV2850	0	0	0	0	0	0	0	1	0	0
ASV1792	0	0	0	0	0	0	0	0	0	1
ASV1866	0	0	1	0	0	0	0	0	0	0
ASV486	1	0	0	0	1	0	1	0	0	0
ASV1960	0	0	1	0	0	0	0	0	0	0
ASV1686	0	0	0	0	1	0	0	0	0	0
ASV1455	0	0	0	0	0	0	0	1	0	0
ASV1934	1	0	0	0	0	0	0	0	0	0
ASV2177	0	0	0	0	0	1	0	0	0	0
ASV711	0	0	0	0	0	0	0	0	0	1
ASV1568	0	0	0	0	1	0	1	0	1	0
ASV732	0	0	0	0	0	0	0	1	1	0
ASV2390	0	1	0	0	0	0	0	0	0	0
ASV69	1	0	1	0	1	0	1	0	1	0
ASV2131	0	0	0	0	0	0	1	0	0	0
ASV1052	0	0	0	0	1	0	0	0	0	0
ASV1601	1	0	0	0	0	0	0	0	0	1
ASV1082	0	0	0	0	0	0	1	0	1	0
ASV2151	0	0	0	0	1	0	0	0	0	0
ASV1996	0	0	1	0	0	0	0	0	0	0
ASV1038	0	0	0	0	0	0	1	0	0	0
ASV2407	0	1	0	0	0	0	0	0	0	0
ASV1979	1	0	0	0	0	0	0	0	0	0
ASV806	0	0	0	0	0	0	1	1	0	0
ASV2084	1	0	0	0	0	0	0	0	0	0
ASV2021	0	0	0	1	0	0	0	0	0	0
ASV2546	0	0	0	0	1	0	0	0	0	0
ASV1546	0	0	0	0	0	0	1	0	0	0
ASV640	1	0	1	0	0	0	0	0	0	0
ASV1227	1	0	0	0	0	0	0	0	0	0
ASV1903	0	0	0	0	0	0	1	0	0	0
ASV1421	1	0	0	0	0	0	0	0	0	0
ASV2232	0	0	0	0	0	0	0	0	0	1
ASV100	1	0	1	1	1	0	1	1	0	0
ASV774	0	0	0	0	0	0	0	0	1	0
ASV2031	0	0	0	0	0	0	0	1	0	0
ASV2581	0	0	0	0	0	0	0	0	0	1
ASV2356	0	0	0	1	0	0	0	0	0	0
ASV1322	0	1	0	0	0	0	0	0	0	0
ASV1526	0	0	0	0	0	0	0	1	0	0
ASV1178	0	0	0	0	0	0	1	0	0	0
ASV2270	0	0	0	0	1	0	0	0	0	0
ASV360	1	0	1	1	0	1	1	0	1	1
ASV2012	0	0	0	0	0	0	0	0	0	1
ASV781	0	0	0	0	0	0	1	0	0	0
ASV810	0	1	0	0	0	0	0	0	0	0
ASV1833	0	0	0	1	0	0	0	0	0	0
ASV1522	0	0	0	1	0	0	0	0	0	0
ASV2842	0	0	0	1	0	0	0	0	0	0
ASV636	0	0	0	0	0	0	0	0	0	1
ASV1771	1	0	0	0	0	0	0	0	0	0
ASV563	0	0	0	1	0	0	0	0	0	0
ASV1552	0	0	0	0	0	0	0	0	0	1
ASV1411	0	0	0	0	1	0	0	0	0	0
ASV2295	0	0	0	0	0	1	0	0	0	0
ASV842	1	0	0	0	0	0	0	0	0	0
ASV2572	0	0	0	0	0	0	0	1	0	0
ASV76	1	0	1	1	1	1	1	1	1	1
ASV399	1	1	0	1	0	1	1	0	0	0
ASV329	0	1	1	1	0	0	0	1	1	0
ASV2724	0	0	0	0	0	0	0	1	0	0
ASV1314	0	0	0	0	0	0	0	0	0	1
ASV256	0	0	0	0	1	0	1	0	1	0
ASV709	0	1	0	0	0	0	0	0	0	0
ASV1450	0	0	0	0	0	0	1	0	0	0
ASV229	0	1	1	0	1	0	1	0	1	0
ASV2605	0	0	1	0	0	0	0	0	0	0
ASV383	0	0	0	1	1	0	0	0	1	0
ASV544	0	0	0	1	0	0	0	1	1	0
ASV821	0	1	0	0	0	0	0	0	0	0
ASV642	0	0	1	0	0	0	0	0	0	0
ASV175	0	0	0	0	0	0	0	0	0	1
ASV2384	0	0	0	0	1	0	0	0	0	0
ASV591	0	0	0	0	0	0	0	0	0	1
ASV2839	0	0	0	0	0	0	0	0	0	1
ASV2114	0	0	1	0	0	0	0	0	0	0
ASV204	1	0	0	0	1	1	1	0	0	1
ASV1135	1	0	0	0	1	0	0	0	0	0
ASV124	1	0	1	0	1	0	1	1	0	1
ASV2508	0	0	0	0	0	0	0	0	0	1
ASV1220	0	0	0	0	0	0	0	0	1	0
ASV2196	0	0	1	0	0	0	0	0	0	0
ASV2445	0	0	0	0	0	0	1	0	0	0
ASV2314	0	0	0	0	0	0	1	0	0	0
ASV2658	0	0	0	0	1	0	0	0	0	0
ASV2094	0	0	0	0	1	0	0	0	0	0
ASV1065	0	0	0	0	1	0	0	0	0	0
ASV2644	0	0	0	0	0	0	0	0	0	1
ASV1572	0	0	0	0	0	0	1	0	0	0
ASV1015	0	0	0	0	1	0	0	0	0	0
ASV435	0	0	1	0	1	0	0	0	1	0
ASV1950	0	0	0	0	0	0	1	0	0	0
ASV1764	0	0	1	0	0	0	0	0	0	0
ASV2520	0	0	0	1	0	0	0	0	0	0
ASV523	1	1	0	1	0	0	0	0	1	0
ASV594	0	1	0	0	0	1	0	0	0	1
ASV976	0	0	0	0	1	0	0	1	0	0
ASV1263	0	0	0	0	0	0	1	0	0	0
ASV1774	0	0	1	0	0	0	0	0	0	0
ASV288	0	1	0	0	0	0	0	0	1	0
ASV2461	0	0	0	0	0	0	0	1	0	0
ASV766	0	0	0	0	0	0	0	0	1	0
ASV231	0	0	0	0	1	0	0	0	0	1
ASV841	0	0	0	0	1	1	0	0	1	0
ASV1622	0	0	0	0	0	0	0	0	1	0
ASV1939	0	0	1	0	0	0	0	0	0	0
ASV2346	0	0	1	0	0	0	0	0	0	0
ASV2093	0	0	0	0	1	0	0	0	0	0
ASV2505	0	0	0	0	0	1	0	0	0	0
ASV2965	0	1	0	0	0	0	0	0	0	0
ASV1462	0	0	0	1	0	0	0	0	0	0
ASV2343	0	0	1	0	0	0	0	0	0	0
ASV2180	0	0	0	0	1	0	0	0	0	0
ASV658	0	0	0	1	0	0	0	0	0	0
ASV895	0	0	1	1	1	0	0	1	0	0
ASV1502	1	0	0	0	0	0	0	0	0	0
ASV417	0	0	0	0	0	0	0	0	0	1
ASV2952	1	0	0	0	0	0	0	0	0	0
ASV896	1	0	0	1	0	0	0	0	0	0
ASV1334	0	0	1	0	0	0	0	0	0	0
ASV2964	0	1	0	0	0	0	0	0	0	0
ASV1400	1	0	0	0	0	0	0	1	0	0
ASV220	1	0	1	1	1	0	1	1	1	0
ASV388	0	0	0	0	1	1	1	1	1	0
ASV978	0	0	0	0	0	0	0	0	0	1
ASV2757	0	0	0	0	1	0	0	0	0	0
ASV199	1	0	1	0	1	0	1	0	1	0
ASV2359	0	0	0	0	0	0	0	1	0	0
ASV1912	0	0	0	0	1	0	0	0	0	0
ASV2703	0	0	0	0	0	1	0	0	0	0
ASV1321	0	0	0	0	1	0	0	0	0	0
ASV1755	0	0	0	0	1	0	0	0	0	0
ASV132	0	0	0	1	1	0	0	0	0	1
ASV2000	0	0	0	0	0	0	0	0	1	0
ASV291	1	0	0	0	0	0	0	0	0	0
ASV1468	0	0	0	0	1	0	0	0	0	0
ASV2775	0	1	0	0	0	0	0	0	0	0
ASV2242	0	0	0	0	0	0	0	1	0	0
ASV945	0	0	0	0	0	0	0	0	1	0
ASV620	0	0	0	1	1	0	1	0	0	0
ASV2113	0	0	0	0	0	0	0	0	0	1
ASV413	1	1	0	0	0	1	0	0	1	1
ASV270	0	0	1	0	1	1	0	1	0	0
ASV2493	0	0	0	0	1	0	0	0	0	0
ASV1575	0	0	0	0	0	0	0	0	1	0
ASV982	0	0	0	0	0	0	1	0	0	0
ASV1067	1	0	0	0	0	0	0	0	0	0
ASV2011	0	0	0	0	0	0	0	0	0	1
ASV2095	0	0	1	0	0	0	0	0	0	0
ASV2560	0	1	0	0	0	0	0	0	0	0
ASV3031	0	0	0	0	1	0	0	0	0	0
ASV1118	1	0	0	0	0	0	0	0	0	0
ASV2258	0	0	0	0	0	0	1	0	0	0
ASV66	1	0	1	1	1	0	0	1	1	1
ASV855	1	0	0	0	0	0	0	0	0	0
ASV1637	0	0	0	1	0	0	0	0	0	0
ASV2103	0	0	0	1	0	0	0	0	0	0
ASV1573	0	0	0	0	0	0	1	0	0	0
ASV1387	0	0	0	1	0	0	0	0	0	0
ASV1713	0	0	0	0	0	0	1	0	0	0
ASV1449	0	0	0	0	1	0	0	0	0	0
ASV2419	0	0	0	0	0	0	0	1	0	0
ASV308	1	1	0	0	1	0	0	0	0	0
ASV539	1	1	0	0	1	0	0	0	0	1
ASV2090	0	0	0	0	1	0	0	0	0	0
ASV350	1	0	1	0	0	0	1	0	1	0
ASV182	1	0	0	1	1	0	0	0	0	0
ASV447	0	0	0	1	1	0	0	0	0	0
ASV1941	1	0	0	0	0	0	0	0	0	0
ASV327	0	0	0	0	0	0	0	0	0	1
ASV511	0	0	1	0	0	1	0	0	0	0
ASV2069	0	0	0	1	0	0	0	0	0	0
ASV2664	0	0	0	0	0	0	1	0	0	0
ASV1967	0	0	0	0	0	0	0	1	0	0
ASV1786	0	0	0	0	0	0	0	0	0	1
ASV141	1	0	1	1	1	0	0	0	1	0
ASV2173	0	1	0	0	0	0	0	0	0	0
ASV1221	0	0	0	0	0	1	0	0	1	0
ASV1200	0	1	0	0	0	0	0	0	0	1
ASV2701	0	0	0	1	0	0	0	0	0	0
ASV2266	0	0	1	0	0	0	0	0	0	0
ASV1793	0	1	0	0	0	0	0	0	0	0
ASV2950	1	0	0	0	0	0	0	0	0	0
ASV749	0	0	0	0	1	0	1	0	0	0
ASV1661	1	0	0	0	0	0	0	0	0	1
ASV952	1	0	0	0	0	0	1	0	0	0
ASV2797	0	0	0	0	0	0	0	1	0	0
ASV268	1	0	1	1	1	0	1	0	0	0
ASV1525	0	0	0	1	0	0	0	0	0	0
ASV2959	0	0	0	0	1	0	0	0	0	0
ASV1747	0	1	0	0	0	0	0	0	0	0
ASV1246	0	0	1	0	0	0	0	0	0	0
ASV407	0	1	1	1	1	0	1	0	0	0
ASV2789	0	0	1	0	0	0	0	0	0	0
ASV1086	0	0	0	0	0	0	1	0	0	0
ASV1495	0	0	0	0	1	0	0	0	0	0
ASV2149	0	0	1	0	0	0	0	0	0	0
ASV300	1	1	1	1	0	0	1	0	1	1
ASV1310	0	0	0	0	0	0	0	0	1	0
ASV675	1	0	0	1	1	1	0	1	1	0
ASV2187	0	0	0	0	0	0	1	0	0	0
ASV1579	0	0	1	0	0	0	0	0	0	0
ASV2317	0	0	0	0	0	0	0	0	1	0
ASV970	1	0	0	0	0	0	0	0	0	0
ASV1585	0	0	0	0	0	0	0	0	0	1
ASV2426	1	0	0	0	0	0	0	0	0	0
ASV686	0	0	0	0	0	0	1	0	0	0
ASV2262	1	0	0	0	0	0	0	0	0	0
ASV2778	0	0	1	0	0	0	0	0	0	0
ASV740	0	0	0	1	0	0	0	0	0	1
ASV667	0	0	0	0	1	0	0	0	0	0
ASV1110	1	0	0	0	0	0	0	0	0	0
ASV1236	0	0	0	0	0	0	0	1	0	0
ASV934	0	0	0	0	0	0	0	0	0	1
ASV1569	0	0	1	0	0	0	0	0	0	0
ASV1002	1	0	0	0	1	0	0	0	0	0
ASV17	1	1	1	1	1	1	1	1	1	1
ASV1147	1	0	0	0	0	0	0	0	0	0
ASV602	0	0	1	0	0	0	1	1	1	0
ASV1339	0	0	0	0	0	1	0	0	0	0
ASV963	0	0	0	0	1	0	1	0	0	0
ASV1443	1	0	0	0	0	0	0	0	0	0
ASV2400	0	0	0	1	0	0	0	0	0	0
ASV793	0	0	0	0	0	0	0	0	0	1
ASV2831	0	0	0	0	0	0	0	0	1	0
ASV2569	0	0	0	1	0	0	0	0	0	0
ASV2010	0	0	0	0	0	0	0	0	0	1
ASV957	0	0	0	0	1	0	0	0	0	0
ASV1011	1	0	0	0	0	0	0	0	0	0
ASV2685	0	0	0	0	1	0	0	0	0	0
ASV1481	0	0	1	0	0	0	0	0	0	0
ASV1873	1	0	0	0	0	0	0	0	0	0
ASV1005	0	0	1	0	1	0	0	0	0	0
ASV517	0	0	1	1	0	0	0	0	1	0
ASV2780	0	0	0	0	0	1	0	0	0	0
ASV1962	0	0	0	0	0	1	0	0	0	1
ASV277	0	0	0	0	1	0	0	0	0	1
ASV803	0	1	1	0	0	0	0	0	1	0
ASV1662	1	0	0	0	0	0	0	0	0	0
ASV2893	0	0	0	0	0	1	0	0	0	0
ASV2389	0	1	0	0	0	0	0	0	0	0
ASV2891	0	0	0	0	0	1	0	0	0	0
ASV1532	0	0	0	1	0	0	0	0	0	0
ASV1100	0	0	0	0	0	0	0	0	0	1
ASV1357	0	0	0	0	1	0	0	0	0	0
ASV656	1	0	0	0	1	0	0	0	0	0
ASV3	1	1	1	1	1	1	1	1	1	1
ASV1567	1	0	0	0	0	0	0	0	0	0
ASV171	0	0	0	1	1	0	1	1	0	1
ASV1001	0	0	0	0	1	0	0	0	0	0
ASV1360	0	0	0	0	0	0	1	0	0	0
ASV1821	0	0	0	0	0	0	0	0	1	0
ASV754	1	0	0	0	0	0	0	0	0	0
ASV1527	0	0	0	0	0	0	0	0	0	1
ASV852	0	0	0	0	0	0	0	1	0	0
ASV1213	0	1	0	0	0	0	0	0	0	0
ASV1667	0	1	0	0	0	0	0	0	0	0
ASV899	0	0	1	0	1	0	0	0	0	0
ASV2146	1	0	0	0	0	0	0	0	0	0
ASV2833	0	0	1	0	0	0	0	0	0	0
ASV397	1	0	0	0	0	0	0	0	0	1
ASV1390	0	0	0	0	0	0	0	0	0	1
ASV1093	0	0	0	0	0	0	1	0	0	0
ASV1861	0	0	0	0	1	0	0	0	0	0
ASV804	0	0	0	0	1	0	0	0	0	0
ASV376	1	0	0	0	0	0	0	0	1	0
ASV3004	0	1	0	0	0	0	0	0	0	0
ASV794	1	0	0	0	0	0	0	0	1	0
ASV554	0	0	0	0	1	0	1	0	0	1
ASV216	1	0	1	1	0	1	1	1	1	0
ASV2527	0	0	0	0	1	0	0	0	0	0
ASV2064	0	0	0	0	0	0	0	0	0	1
ASV85	1	1	1	1	1	1	1	1	1	1
ASV826	0	0	1	0	0	0	0	1	0	0
ASV2150	0	0	0	0	1	0	0	0	0	0
ASV905	0	0	0	0	1	0	0	0	0	0
ASV1906	0	0	1	0	0	0	0	0	0	0
ASV696	1	0	1	0	0	0	0	0	0	1
ASV1725	0	0	0	0	1	0	0	0	0	0
ASV999	0	0	0	1	0	0	0	0	0	0
ASV1668	0	0	1	0	0	0	1	0	0	0
ASV2007	0	0	0	0	0	0	0	0	0	1
ASV315	0	1	0	1	1	0	1	0	1	0
ASV332	1	0	0	1	0	1	1	1	1	0
ASV2450	0	0	0	0	0	0	0	0	1	0
ASV2733	0	0	0	0	0	0	1	0	0	0
ASV788	1	0	0	0	1	0	0	0	0	0
ASV323	1	1	1	0	0	0	1	1	0	1
ASV324	1	0	0	0	0	0	0	0	0	1
ASV2566	0	0	1	0	0	0	0	0	0	0
ASV876	0	0	0	0	0	0	0	0	0	1
ASV1691	0	0	0	0	1	0	0	0	0	0
ASV1902	0	0	0	0	0	0	1	0	0	0
ASV1824	0	0	0	0	1	0	0	0	0	0
ASV773	0	1	0	0	0	0	0	0	1	0
ASV427	0	0	0	0	1	0	1	0	0	0
ASV1810	1	0	0	0	0	0	0	0	0	0
ASV2977	0	0	0	0	0	1	0	0	0	0
ASV717	1	0	0	0	1	0	0	0	0	0
ASV440	0	1	0	0	0	0	1	0	1	0
ASV526	0	1	0	0	0	0	0	1	1	1
ASV2293	0	0	0	1	0	0	0	0	0	0
ASV1084	1	0	0	0	0	0	0	0	0	1
ASV54	1	0	1	1	1	1	1	1	1	1
ASV2626	0	0	0	0	1	0	0	0	0	0
ASV664	0	0	1	0	0	0	0	0	1	0
ASV2551	0	0	0	0	1	0	0	0	0	0
ASV1675	0	1	0	0	0	0	0	0	0	0
ASV193	1	1	0	1	1	1	1	1	1	1
ASV302	1	0	1	0	0	1	1	0	1	1
ASV1003	1	0	0	1	0	0	0	0	0	0
ASV1177	0	0	0	0	0	0	1	0	0	0
ASV2939	0	0	0	0	0	1	0	0	0	0
ASV608	0	0	0	0	0	0	0	0	0	1
ASV1235	0	0	0	0	0	0	0	1	0	0
ASV521	1	0	1	0	1	0	0	0	0	1
ASV2058	0	0	0	1	0	0	0	0	0	0
ASV480	1	1	0	1	1	1	1	0	1	1
ASV33	0	1	0	1	0	1	1	1	1	1
ASV2451	0	0	0	0	0	0	0	0	1	0
ASV1432	0	0	1	0	0	0	0	0	0	0
ASV274	0	0	0	0	0	0	0	0	0	1
ASV1403	0	0	0	0	1	0	0	0	0	0
ASV843	0	0	0	0	0	0	1	0	0	0
ASV1843	0	0	1	0	0	0	0	0	0	0
ASV3099	0	1	0	0	0	0	0	0	0	0
ASV966	0	0	1	0	0	1	0	0	0	1
ASV1463	0	0	0	1	0	0	0	0	0	0
ASV2119	0	0	0	1	0	0	0	0	0	0
ASV2466	0	0	0	0	0	0	0	0	0	1
ASV1060	0	0	0	0	0	0	0	0	0	1
ASV1099	0	0	0	0	1	0	0	1	0	0
ASV2517	0	0	0	1	0	0	0	0	0	0
ASV2294	0	0	0	0	0	1	0	0	0	0
ASV58	1	1	1	1	1	1	1	1	1	1
ASV1727	0	0	0	0	1	0	0	0	0	0
ASV581	0	0	0	0	0	0	1	0	0	0
ASV829	1	0	0	0	0	1	1	0	0	0
ASV911	0	0	0	0	1	0	0	0	0	0
ASV994	1	0	0	0	0	0	0	0	0	0
ASV1918	0	1	0	0	0	0	0	0	0	0
ASV727	0	0	0	0	1	0	0	0	0	0
ASV1116	0	0	0	0	0	0	1	0	0	0
ASV470	0	1	0	1	0	0	1	0	0	1
ASV2411	0	0	0	0	0	1	0	0	0	0
ASV1219	0	0	0	0	0	0	0	0	1	0
ASV137	1	1	1	1	1	1	1	1	1	1
ASV2360	0	0	0	0	0	0	0	0	0	1
ASV603	0	0	0	0	0	0	0	0	1	0
ASV1721	0	0	0	0	0	0	0	0	1	0
ASV1718	1	0	0	0	0	0	0	0	0	0
ASV1428	0	0	0	0	0	0	0	0	1	0
ASV191	1	0	1	1	1	0	1	1	0	0
ASV1493	0	0	0	0	0	0	0	1	0	0
ASV2009	0	0	0	0	0	0	0	0	0	1
ASV495	1	0	1	0	1	0	0	0	1	0
ASV26	1	1	1	1	1	1	1	1	1	1
ASV8	0	1	0	1	1	1	0	1	1	1
ASV439	0	0	1	0	0	0	0	0	1	0
ASV830	0	0	1	0	0	0	0	0	0	0
ASV1385	0	0	1	0	0	0	0	0	0	0
ASV964	0	0	0	0	0	0	1	0	0	0
ASV921	1	0	0	0	0	1	0	0	0	0
ASV20	1	1	1	1	1	1	1	1	1	1
ASV3023	1	0	0	0	0	0	0	0	0	0
ASV2079	0	0	0	0	0	0	1	0	0	0
ASV1591	0	0	0	0	1	0	0	0	0	0
ASV614	0	0	0	1	0	0	0	0	0	0
ASV1180	0	0	0	0	0	0	0	0	0	1
ASV123	0	0	1	1	1	0	1	0	1	0
ASV2816	0	0	1	0	0	0	0	0	0	0
ASV2420	0	0	0	0	0	0	0	0	0	1
ASV2592	0	0	0	0	0	0	0	1	0	0
ASV1517	0	0	0	0	0	0	0	0	1	0
ASV1338	0	1	0	0	0	0	0	0	0	0
ASV2617	0	0	0	0	1	0	0	0	0	0
ASV2158	0	0	0	0	0	0	1	0	0	0
ASV23	1	1	1	1	1	1	1	1	1	1
ASV1292	0	0	1	0	1	0	0	0	1	0
ASV2226	0	0	1	0	0	0	0	0	0	0
ASV1714	0	0	0	0	0	0	0	0	1	0
ASV1799	0	0	0	0	0	0	0	1	0	0
ASV1645	0	0	0	0	0	0	0	1	0	0
ASV252	0	0	0	1	0	0	1	0	0	0
ASV2081	0	0	0	0	0	0	1	0	0	0
ASV56	1	1	1	1	1	1	1	1	1	1
ASV10	1	1	1	1	1	1	1	1	1	1
ASV2523	0	0	0	0	0	1	0	0	0	0
ASV1127	0	0	0	1	0	0	0	0	0	0
ASV736	0	0	1	0	0	0	0	0	1	0
ASV3015	0	1	0	0	0	0	0	0	0	0
ASV557	0	0	1	0	0	0	0	0	1	0
ASV444	0	0	0	0	0	0	0	0	1	0
ASV330	0	0	0	0	1	0	1	0	0	0
ASV705	0	0	0	1	1	1	0	1	0	0
ASV160	1	0	0	0	0	0	0	0	1	0
ASV650	0	0	0	1	0	0	0	0	1	0
ASV2350	0	0	0	0	0	0	0	1	0	0
ASV861	0	0	0	1	0	0	0	0	0	0
ASV2274	0	0	1	0	0	0	0	0	0	0
ASV1188	0	0	0	0	0	0	1	1	0	0
ASV2897	0	0	0	0	0	0	1	0	0	0
ASV2382	0	0	1	0	0	0	0	0	0	0
ASV95	1	1	1	1	1	1	1	1	1	1
ASV2747	0	0	0	0	0	0	0	0	1	0
ASV878	1	0	1	0	0	0	0	0	0	0
ASV3017	0	0	0	0	0	0	0	1	0	0
ASV1800	0	0	0	0	0	0	0	1	0	0
ASV374	0	0	0	0	0	0	0	0	1	0
ASV184	1	0	1	1	1	1	1	1	1	0
ASV266	1	1	0	1	1	1	0	1	0	1
ASV2141	1	0	0	0	0	0	0	0	0	0
ASV396	1	0	1	0	1	0	1	0	0	0
ASV403	0	0	1	0	0	0	0	0	1	0
ASV738	0	1	1	0	0	1	0	1	0	0
ASV1153	1	0	0	0	0	0	0	0	0	1
ASV2033	0	0	0	0	0	0	1	0	0	0
ASV844	0	0	0	0	0	0	0	0	0	1
ASV1785	0	0	0	1	0	0	0	0	0	0
ASV1018	1	0	0	0	1	0	0	0	0	0
ASV2717	0	0	0	1	0	0	0	0	0	0
ASV818	0	0	0	0	0	0	1	0	0	0
ASV991	0	0	0	0	1	0	0	0	0	0
ASV2463	0	0	0	0	0	0	0	1	0	0
ASV1204	0	0	0	0	0	0	0	0	1	0
ASV1685	0	0	0	0	1	0	0	0	0	0
ASV1738	0	1	0	0	0	0	0	0	0	0
ASV1514	0	0	0	0	1	0	0	0	0	0
ASV2538	0	0	0	0	0	0	1	0	0	0
ASV998	0	0	0	0	0	0	0	0	1	0
ASV756	0	0	1	1	0	0	0	0	0	0
ASV2181	0	0	0	0	0	0	0	1	0	0
ASV421	0	0	0	0	0	1	0	1	0	1
ASV1927	0	0	0	0	0	0	0	0	0	1
ASV430	1	0	1	0	1	1	1	0	0	0
ASV1914	0	0	0	0	1	0	0	0	0	0
ASV1096	1	0	0	0	0	0	0	0	0	0
ASV2160	0	0	0	0	0	0	0	0	1	0
ASV1505	0	0	0	0	1	0	0	0	0	0
ASV355	0	0	1	0	1	0	0	0	0	0
ASV1717	0	0	1	0	0	0	0	0	0	0
ASV2071	0	0	0	1	0	0	0	0	0	0
ASV259	1	0	1	0	1	0	1	0	1	1
ASV2365	1	0	0	0	0	0	0	0	0	0
ASV846	0	0	0	0	0	0	0	0	1	0
ASV1210	0	0	0	0	1	0	0	0	0	0
ASV2244	0	0	0	0	1	0	0	0	0	0
ASV143	1	0	1	0	1	0	1	0	1	0
ASV1813	0	0	1	0	0	0	0	0	0	0
ASV1028	0	0	0	1	0	0	0	0	0	0
ASV3067	0	0	0	0	0	0	0	1	0	0
ASV3021	0	0	0	0	0	0	0	0	1	0
ASV479	0	1	0	0	1	0	0	1	0	0
ASV205	0	0	0	0	0	1	1	1	0	0
ASV250	0	1	1	1	1	1	0	0	1	0
ASV2101	0	0	1	0	0	0	0	0	0	0
ASV1589	0	0	0	0	0	0	0	1	0	0
ASV2188	0	0	0	0	0	0	0	0	1	0
ASV476	1	0	0	0	1	0	0	0	0	0
ASV1986	1	0	0	0	0	0	0	0	0	0
ASV1538	0	0	0	0	1	0	0	0	0	0
ASV1790	0	0	0	0	0	0	0	0	0	1
ASV1694	0	0	0	0	0	0	1	0	0	0
ASV1004	0	0	1	0	1	0	0	0	0	0
ASV2790	0	0	1	0	0	0	0	0	0	0
ASV1415	0	0	0	0	0	0	0	0	1	0
ASV2117	0	1	0	0	0	0	0	0	0	0
ASV1819	1	0	0	0	0	0	0	0	0	0
ASV2459	0	0	0	0	0	0	0	1	0	0
ASV1520	0	0	1	0	0	0	0	0	0	0
ASV2597	0	0	0	0	1	0	0	0	0	0
ASV9	1	1	1	1	1	1	1	1	1	1
ASV1971	0	0	0	0	1	0	0	0	0	0
ASV947	0	0	1	0	0	0	0	0	0	1
ASV1818	0	0	0	0	0	0	1	0	0	0
ASV2424	0	0	0	0	1	0	0	0	0	0
ASV1763	0	0	1	0	0	0	0	0	0	0
ASV219	0	0	0	0	0	0	0	0	1	0
ASV639	1	0	0	0	0	0	0	0	1	0
ASV1708	0	0	0	0	0	0	0	1	0	0
ASV2334	0	0	0	0	1	0	0	0	0	0
ASV1307	0	0	1	0	0	0	0	0	0	0
ASV1917	0	0	0	0	0	0	1	0	0	0
ASV1030	0	0	0	0	0	0	0	1	0	1
ASV532	0	0	0	1	1	0	0	0	0	1
ASV3034	0	0	0	0	1	0	0	0	0	0
ASV1559	0	0	0	0	0	0	0	0	0	1
ASV1560	0	0	0	0	0	0	1	0	0	0
ASV2677	1	0	0	0	0	0	0	0	0	0
ASV307	0	0	0	1	0	0	1	0	1	0
ASV2219	0	1	0	0	0	0	0	0	0	0
ASV2057	0	0	0	1	0	0	0	0	0	0
ASV1216	0	0	0	0	0	1	0	0	0	0
ASV2422	0	0	0	0	1	0	0	0	0	0
ASV387	1	0	0	0	0	0	0	0	0	0
ASV607	0	1	0	0	0	0	0	0	0	0
ASV1749	0	0	0	1	0	0	0	0	0	0
ASV1091	0	0	0	0	1	0	0	0	0	0
ASV2296	0	0	0	0	0	1	0	0	0	0
ASV2300	0	0	0	0	0	0	0	1	0	0
ASV469	1	0	1	0	1	0	0	0	0	0
ASV372	0	0	1	0	1	0	0	1	0	0
ASV150	1	0	1	0	1	1	1	0	1	0
ASV2752	0	0	0	0	1	0	0	0	0	0
ASV1641	0	1	0	0	0	0	0	0	0	0
ASV2983	0	0	0	0	0	0	0	1	0	0
ASV1777	0	0	0	0	1	0	0	0	0	0
ASV2499	0	1	0	0	0	0	0	0	0	0
ASV2184	0	0	0	0	1	0	0	0	0	0
ASV314	0	0	0	1	1	0	0	0	0	0
ASV369	1	1	0	0	0	1	0	1	0	0
ASV2109	0	0	0	0	0	0	0	0	0	1
ASV164	0	1	0	1	1	0	1	0	1	0
ASV1328	0	0	0	0	1	0	0	0	0	0
ASV2085	1	0	0	0	0	0	0	0	0	0
ASV1223	0	0	0	0	1	0	0	0	0	0
ASV452	1	0	1	0	0	1	1	0	0	0
ASV2714	0	1	0	0	0	0	0	0	0	0
ASV45	1	1	1	1	1	1	1	1	1	1
ASV694	0	0	1	0	0	0	0	0	0	0
ASV2022	0	0	0	0	1	0	0	0	0	0
ASV361	0	0	0	0	0	0	1	0	0	1
ASV688	1	0	0	0	0	0	0	0	0	0
ASV366	1	1	1	1	0	0	0	0	1	0
ASV2481	0	0	0	0	0	0	1	0	0	0
ASV381	1	0	1	0	1	0	0	0	0	1
ASV228	1	0	1	0	1	0	1	0	0	0
ASV1199	0	0	0	0	0	0	0	0	1	0
ASV1163	0	0	0	0	0	0	1	0	0	0
ASV1768	0	0	0	0	0	0	1	0	0	0
ASV2519	0	0	0	1	0	0	0	0	0	0
ASV2734	0	0	0	0	0	0	1	0	0	0
ASV1137	0	1	0	0	0	0	1	0	0	0
ASV2169	0	0	0	0	0	0	0	0	0	1
ASV358	1	0	1	0	0	0	0	0	0	1
ASV1203	0	0	0	1	0	0	0	0	0	0
ASV866	0	0	0	0	0	0	0	1	1	0
ASV1242	0	0	0	0	0	0	1	0	0	0
ASV1461	0	0	0	0	0	0	0	0	0	1
ASV357	0	1	1	0	1	1	1	0	1	0
ASV679	0	0	0	0	0	0	1	0	0	0
ASV1600	1	0	0	0	0	0	0	0	0	0
ASV436	1	1	0	0	0	0	1	1	0	1
ASV2954	0	0	0	0	1	0	0	0	0	0
ASV2170	0	0	0	0	0	0	0	0	0	1
ASV2102	0	0	0	1	0	0	0	0	0	0
ASV1940	1	0	0	0	0	0	0	0	0	0
ASV643	0	0	0	1	0	0	0	0	1	0
ASV1492	0	0	0	1	0	0	0	0	0	0
ASV2514	0	1	0	0	0	0	0	0	0	0
ASV2993	1	0	0	0	0	0	0	0	0	0
ASV512	0	0	0	1	1	0	0	0	0	0
ASV1006	1	0	0	0	0	0	0	0	0	0
ASV2650	0	0	0	0	0	0	0	0	0	1
ASV269	1	0	0	0	1	0	0	0	0	1
ASV2922	0	1	0	0	0	0	0	0	0	0
ASV1830	0	0	0	0	0	0	0	0	1	0
ASV1251	0	0	0	1	0	0	0	0	0	0
ASV1550	0	0	0	0	0	0	0	1	0	0
ASV993	0	0	1	0	0	0	0	0	1	0
ASV463	0	0	0	0	0	0	1	0	0	0
ASV2655	0	0	0	0	0	1	0	0	0	0
ASV260	1	0	0	0	0	0	1	0	0	1
ASV882	0	0	0	0	0	0	0	0	0	1
ASV691	0	0	1	0	0	0	0	1	0	1
ASV47	1	1	1	1	1	1	1	1	1	1
ASV1978	1	0	0	0	0	0	0	0	0	0
ASV2732	1	0	0	0	0	0	0	0	0	0
ASV2756	0	0	0	0	1	0	0	0	0	0
ASV13	1	1	1	1	1	1	1	1	1	1
ASV21	1	1	1	1	1	1	1	1	1	1
ASV1676	0	0	0	1	0	0	0	0	0	0
ASV1167	0	0	0	0	1	0	0	0	0	0
ASV2153	0	0	0	0	1	0	0	0	0	0
ASV1851	0	0	0	1	0	0	0	0	0	0
ASV276	0	0	0	0	1	0	0	0	0	0
ASV75	1	0	1	0	1	0	1	1	1	0
ASV1365	0	0	0	0	0	0	0	0	0	1
ASV2649	0	0	0	0	0	0	0	0	0	1
ASV2025	0	0	0	0	1	0	0	0	0	0
ASV851	0	0	0	0	0	0	0	0	0	1
ASV1358	0	0	0	0	1	0	0	0	0	0
ASV2960	0	0	1	0	0	0	0	0	0	0
ASV51	1	1	1	1	1	1	1	0	1	1
ASV2029	1	0	0	0	0	0	0	0	0	0
ASV807	0	0	0	0	1	0	1	1	0	0
ASV331	1	0	1	0	0	1	1	0	0	0
ASV2853	1	0	0	0	0	0	0	0	0	0
ASV1237	0	0	0	0	0	0	0	0	0	1
ASV50	1	1	1	1	1	1	1	1	1	1
ASV223	1	0	0	0	1	0	0	0	0	1
ASV52	1	1	1	1	1	1	1	1	1	1
ASV2336	0	0	0	0	1	0	0	0	0	0
ASV833	0	0	0	0	1	0	1	1	0	0
ASV1537	0	0	1	0	0	0	0	0	0	0
ASV2659	1	0	0	0	0	0	0	0	0	0
ASV1424	0	0	0	0	1	0	0	0	0	0
ASV617	1	0	0	0	0	0	1	0	0	1
ASV1252	0	0	0	1	0	0	0	0	0	0
ASV29	1	1	1	1	1	1	1	1	1	1
ASV351	1	1	0	1	0	0	0	0	1	1
ASV272	1	1	1	1	1	1	0	0	0	0
ASV910	0	0	0	0	1	0	0	0	0	0
ASV2561	0	1	0	0	0	0	0	0	0	0
ASV2700	0	0	0	1	0	0	0	0	0	0
ASV30	1	1	1	1	1	1	1	0	1	1
ASV1429	0	1	0	0	0	0	0	0	0	0
ASV666	0	0	0	0	1	0	0	0	0	0
ASV313	0	0	0	0	0	0	1	0	0	1
ASV2087	1	0	0	0	0	0	0	0	0	0
ASV211	1	0	1	0	1	0	1	0	0	0
ASV653	0	0	0	1	0	0	1	1	0	0
ASV1316	0	0	0	0	0	0	1	0	0	0
ASV605	0	0	0	0	1	0	1	0	1	0
ASV1115	0	0	0	0	0	0	0	0	0	1
ASV1610	1	0	0	0	0	0	0	0	0	0
ASV2748	1	0	0	0	0	0	0	0	0	0
ASV2371	1	0	0	0	0	0	0	0	0	0
ASV1311	0	0	0	1	0	0	0	0	0	0
ASV2288	0	0	0	0	0	0	0	0	0	1
ASV2462	0	0	0	0	0	0	0	1	0	0
ASV593	0	1	1	0	1	1	0	0	0	0
ASV568	1	0	0	1	0	0	1	0	0	0
ASV1761	1	0	0	0	0	0	0	0	0	0
ASV2652	0	0	0	0	0	1	0	0	0	0
ASV1679	0	0	0	0	0	0	0	0	0	1
ASV1309	0	0	0	0	0	0	1	0	0	0
ASV1827	0	0	0	0	0	0	1	0	0	0
ASV1444	1	0	0	0	0	0	0	0	0	0
ASV1770	0	0	0	0	1	0	0	0	1	0
ASV1076	1	0	0	0	0	0	0	0	0	0
ASV2100	0	0	0	1	0	0	0	0	0	0
ASV2128	1	0	0	0	0	0	0	0	0	0
ASV1377	0	0	0	0	0	0	0	0	1	0
ASV472	0	0	0	0	0	0	0	0	1	0
ASV1916	0	0	0	0	0	0	1	0	0	0
ASV647	0	0	0	0	0	0	0	0	0	1
ASV2468	0	0	0	0	0	0	0	0	0	1
ASV836	0	1	1	0	0	1	0	0	0	0
ASV2704	0	0	0	0	0	1	0	0	0	0
ASV1889	0	0	1	0	0	0	0	0	0	0
ASV848	0	0	1	1	0	0	0	0	0	0
ASV839	0	0	0	0	0	0	0	0	0	1
ASV1631	0	0	1	0	0	0	0	0	0	0
ASV2388	0	0	0	0	0	0	0	0	1	0
ASV282	0	0	0	0	0	0	0	0	0	1
ASV1113	0	0	0	0	0	0	0	0	0	1
ASV1938	1	0	0	0	0	0	0	0	0	0
ASV187	0	1	1	1	1	1	0	0	0	0
ASV84	1	1	1	1	1	0	1	0	1	1
ASV244	0	0	1	1	0	0	1	0	0	0
ASV2930	0	0	0	0	0	0	0	1	0	0
ASV811	0	1	0	1	0	0	0	0	0	0
ASV1992	1	0	0	0	0	0	0	0	0	0
ASV1620	0	0	0	0	0	0	1	0	0	0
ASV2976	0	0	0	1	0	0	0	0	0	0
ASV159	1	0	1	1	1	1	1	0	0	1
ASV344	1	0	0	0	1	0	0	0	0	1
ASV2705	0	0	0	0	0	0	0	1	0	0
ASV1031	0	0	0	0	1	0	0	0	0	0
ASV2857	1	0	0	0	0	0	0	0	0	0
ASV1451	0	0	0	0	0	0	1	0	0	0
ASV2540	1	0	0	0	0	0	0	0	0	0
ASV499	0	0	0	0	1	0	1	0	1	0
ASV2104	0	0	0	1	0	0	0	0	0	0
ASV1593	0	0	0	0	1	0	0	0	0	0
ASV1344	0	0	0	0	0	0	1	0	0	0
ASV275	1	0	0	0	0	0	0	0	0	0
ASV1478	1	0	0	0	0	0	0	0	0	0
ASV1016	0	0	0	0	0	0	1	0	0	0
ASV1066	1	0	0	1	0	0	0	0	0	0
ASV1652	0	0	0	0	0	0	0	0	1	0
ASV2200	1	0	0	0	0	0	0	0	0	0
ASV1907	0	0	1	0	0	0	0	0	0	0
ASV595	0	0	0	1	1	0	0	0	0	0
ASV2477	0	0	0	0	0	0	0	0	0	1
ASV1265	0	0	0	1	0	0	0	0	0	0
ASV1410	0	0	0	0	0	0	0	0	0	1
ASV53	1	1	1	1	1	1	1	1	1	1
ASV114	0	0	0	0	0	0	0	1	0	0
ASV1303	1	0	0	0	0	0	0	1	0	0
ASV654	0	0	0	1	0	0	0	0	0	1
ASV1570	0	0	0	0	0	0	1	0	0	0
ASV2467	0	0	0	0	0	0	0	0	0	1
ASV2134	0	0	0	0	0	0	0	0	1	0
ASV1499	0	0	0	0	0	0	1	0	0	0
ASV157	1	0	1	0	1	0	1	0	0	0
ASV2368	0	0	0	0	0	0	0	0	1	0
ASV2339	0	0	0	0	0	0	1	0	0	0
ASV3045	0	0	0	0	0	0	0	0	0	1
ASV389	0	0	0	1	0	1	1	1	0	0
ASV2730	0	0	0	0	1	0	0	0	0	0
ASV1055	0	0	1	0	0	0	0	0	0	0
ASV2130	0	0	0	0	0	0	1	0	0	0
ASV196	1	1	1	1	1	1	1	1	1	1
ASV2634	0	1	0	0	0	0	0	0	0	0
ASV1073	0	0	0	0	0	0	0	0	0	1
ASV750	0	0	0	0	0	0	0	0	1	1
ASV2980	0	0	0	0	0	1	0	0	0	0
ASV3027	0	0	0	0	1	0	0	0	0	0
ASV1047	0	0	0	0	1	0	0	0	0	0
ASV197	1	0	1	1	0	0	1	0	0	0
ASV1157	0	1	1	0	0	0	0	0	0	0
ASV2050	0	0	1	0	0	0	0	0	0	0
ASV2885	0	0	0	1	0	0	0	0	0	0
ASV1369	0	0	0	0	0	0	0	0	1	0
ASV433	0	0	1	1	1	0	1	0	1	0
ASV2341	0	1	0	0	0	0	0	0	0	0
ASV173	0	1	1	1	1	0	0	0	0	1
ASV299	0	0	0	0	0	0	1	0	0	0
ASV2746	0	0	0	0	0	0	0	0	1	0
ASV2884	0	1	0	0	0	0	0	0	0	0
ASV2425	1	0	0	0	0	0	0	0	0	0
ASV1456	0	0	0	0	0	0	0	0	0	1
ASV678	0	0	0	0	1	0	1	0	0	1
ASV1966	0	0	0	0	0	0	0	1	0	0
ASV428	0	1	0	0	0	0	1	0	0	0
ASV2642	0	0	0	0	0	0	0	0	0	1
ASV1382	0	0	0	0	0	0	1	0	0	0
ASV984	0	0	0	0	0	0	0	0	1	0
ASV1070	0	0	0	0	1	0	0	0	0	1
ASV1234	0	0	0	0	0	1	0	0	0	0
ASV2060	0	0	0	1	0	0	0	0	0	0
ASV918	0	0	0	0	0	0	1	0	0	0
ASV1726	0	0	0	0	1	0	0	0	0	0
ASV2132	0	0	0	0	0	0	1	0	0	0
ASV2249	0	0	0	0	0	0	1	0	0	0
ASV144	1	1	1	1	1	1	1	0	1	0
ASV1297	0	1	0	0	0	0	0	0	0	0
ASV1892	0	0	0	0	0	0	0	0	0	1
ASV2813	0	0	1	0	0	0	0	0	0	0
ASV78	1	1	1	1	1	1	1	1	1	1
ASV2758	0	0	0	0	1	0	0	0	0	0
ASV1239	0	0	0	0	0	0	1	0	0	0
ASV2798	0	0	0	0	0	0	0	1	0	0
ASV3033	0	0	0	0	1	0	0	0	0	0
ASV1092	0	0	0	0	1	0	0	0	0	0
ASV1880	0	0	0	0	1	0	0	0	0	0
ASV742	0	0	0	0	1	0	0	0	1	0
ASV2362	0	0	0	0	0	0	0	0	0	1
ASV1053	0	0	0	0	1	0	0	0	1	0
ASV25	1	1	1	1	1	1	1	1	1	1
ASV2512	0	0	1	0	0	0	0	0	0	0
ASV1441	0	0	0	1	0	0	0	0	0	0
ASV701	0	1	0	1	0	0	1	0	1	0
ASV1655	1	0	0	0	0	0	0	0	0	0
ASV697	0	0	0	0	0	1	1	1	0	0
ASV2201	1	0	0	0	0	0	0	0	0	0
ASV93	0	0	0	0	1	0	1	0	0	0
ASV99	1	0	1	0	1	0	1	1	0	1
ASV1485	0	1	0	0	1	0	0	0	0	0
ASV1255	0	0	0	1	0	0	0	0	0	0
ASV375	0	0	0	0	0	1	0	0	0	1
ASV1626	0	1	0	0	0	0	0	0	0	0
ASV1719	0	0	1	0	0	0	0	0	0	0
ASV985	0	0	0	1	0	0	1	0	0	0
ASV1797	0	0	0	1	0	0	0	0	0	0
ASV700	1	0	0	0	0	0	1	0	0	0
ASV769	0	0	0	1	0	0	0	0	0	0
ASV888	1	0	0	0	0	0	0	0	0	1
ASV2837	0	0	0	0	0	0	0	0	0	1
ASV2919	0	1	0	0	0	0	0	0	0	0
ASV2513	0	1	0	0	0	0	0	0	0	0
ASV1169	1	0	0	1	1	0	0	0	0	0
ASV2337	0	0	0	0	0	0	1	0	0	0
ASV543	1	0	0	0	0	0	1	0	0	0
ASV487	0	0	0	0	1	0	0	0	1	0
ASV958	0	0	0	0	0	0	1	0	0	0
ASV989	0	0	0	0	0	0	0	0	1	0
ASV915	0	0	1	0	0	0	0	0	0	0
ASV2267	0	0	1	0	0	0	0	0	0	0
[truncated: 795 more rows]

## Sheet: bac_upset_trgr
AsvId	0_ND	1_ND_Pi	2_NSP	3_NSP_Pi	4_dsRNA	5_dsRNA_Pi
ASV914	0	0	1	0	0	1
ASV1984	0	0	0	0	1	0
ASV1095	0	0	0	0	1	0
ASV2692	0	0	0	0	1	0
ASV393	1	1	1	1	1	1
ASV552	0	0	0	1	1	0
ASV2430	1	0	0	0	0	0
ASV1063	0	0	0	0	1	0
ASV2218	0	1	0	0	0	0
ASV151	1	1	0	0	0	0
ASV559	1	1	0	0	0	0
ASV1152	0	0	0	0	1	0
ASV1682	0	0	0	0	1	0
ASV2768	0	0	1	0	0	0
ASV1913	0	0	1	0	0	0
ASV2834	0	0	0	1	0	0
ASV722	0	1	0	0	0	1
ASV301	1	1	1	1	0	0
ASV2369	0	0	0	0	1	0
ASV682	1	0	0	0	0	1
ASV1952	0	1	0	0	0	0
ASV762	0	0	0	0	1	1
ASV279	0	1	0	0	1	1
ASV935	1	0	0	0	1	0
ASV1281	0	0	0	1	0	0
ASV576	0	0	0	1	1	1
ASV1860	0	0	0	0	0	1
ASV1942	1	0	0	0	0	0
ASV2535	1	0	0	0	0	0
ASV80	0	1	0	0	0	0
ASV1611	1	0	0	0	0	0
ASV1154	0	0	0	0	1	0
ASV1616	1	0	0	0	0	1
ASV2405	1	0	0	0	0	0
ASV1699	0	1	0	0	0	0
ASV2755	0	0	1	0	0	0
ASV1776	0	0	1	0	0	0
ASV2838	0	0	0	0	0	1
ASV880	1	0	0	0	0	0
ASV1634	0	1	0	0	0	0
ASV723	0	1	0	0	0	0
ASV1955	1	0	0	0	0	0
ASV2814	1	0	0	0	0	0
ASV2243	0	0	0	0	0	1
ASV2571	0	0	0	1	0	0
ASV2877	0	0	0	1	0	0
ASV3012	1	0	0	0	0	0
ASV771	0	0	0	0	0	1
ASV3039	0	1	0	1	0	0
ASV1847	0	1	0	0	0	0
ASV596	1	0	0	0	1	1
ASV183	0	0	1	0	1	1
ASV2990	1	0	0	0	0	0
ASV1426	0	0	0	0	1	0
ASV2301	0	0	0	0	0	1
ASV784	0	0	1	0	0	1
ASV2821	0	0	1	0	0	0
ASV1604	0	0	1	0	0	0
ASV1878	0	0	1	0	0	0
ASV2070	0	1	0	0	0	0
ASV2209	0	0	1	0	0	0
ASV1394	0	0	1	0	0	0
ASV2910	0	0	1	0	0	0
ASV2049	0	0	1	0	0	0
ASV1588	0	1	0	0	0	0
ASV2844	0	1	0	0	0	0
ASV498	0	0	0	0	0	1
ASV623	0	0	0	0	1	0
ASV2287	0	0	0	0	0	1
ASV1597	0	1	0	0	1	0
ASV1779	0	0	1	0	0	0
ASV1803	0	0	1	0	0	0
ASV215	1	0	1	0	1	1
ASV778	1	0	1	0	1	0
ASV2020	0	1	0	0	0	0
ASV303	0	0	1	1	1	0
ASV698	1	0	0	0	1	0
ASV1173	0	0	0	0	1	0
ASV2068	0	1	0	0	0	0
ASV1932	0	0	0	1	0	1
ASV2564	0	1	0	0	0	0
ASV1654	1	0	0	0	0	0
ASV2275	0	0	0	0	1	0
ASV475	1	1	1	1	1	1
ASV1531	0	0	0	0	0	1
ASV2437	1	0	0	0	0	0
ASV2381	1	0	0	0	0	0
ASV2019	0	1	0	0	0	0
ASV409	0	1	1	0	1	1
ASV2656	0	0	0	1	0	0
ASV2030	1	0	0	0	0	0
ASV1075	0	0	1	0	0	0
ASV2192	1	0	0	0	0	0
ASV484	1	0	1	0	1	1
ASV2349	0	0	0	1	0	0
ASV1269	0	0	0	0	0	1
ASV1871	1	0	0	0	0	0
ASV1778	0	0	1	0	0	0
ASV265	1	1	1	0	1	0
ASV975	0	0	1	0	1	1
ASV333	1	1	0	0	1	0
ASV2497	0	0	0	0	1	0
ASV1349	0	0	0	0	1	0
ASV28	1	1	1	1	1	1
ASV2340	0	0	0	0	1	0
ASV2464	0	0	0	0	0	1
ASV3070	0	0	0	0	0	1
ASV2048	0	0	1	0	0	0
ASV869	0	1	0	0	0	0
ASV2342	0	1	0	0	0	0
ASV3091	0	1	0	0	0	0
ASV1640	0	0	0	0	0	1
ASV824	0	0	0	0	1	0
ASV306	0	1	1	1	0	1
ASV1141	1	0	0	0	0	1
ASV1983	0	0	1	0	0	0
ASV1080	1	1	0	0	0	0
ASV1232	0	0	0	0	0	1
ASV446	1	0	0	0	1	0
ASV886	0	0	0	0	1	0
ASV1299	0	0	1	0	0	0
ASV1120	1	0	1	0	0	0
ASV939	0	0	1	0	0	0
ASV927	1	0	1	0	1	0
ASV461	1	1	1	0	0	0
ASV621	0	0	1	0	0	0
ASV2399	0	1	0	0	0	0
ASV831	0	1	0	0	0	0
ASV2454	0	1	0	0	0	0
ASV2383	0	0	1	0	0	0
ASV242	0	1	1	0	1	0
ASV2402	0	0	0	0	0	1
ASV746	0	0	1	0	0	0
ASV1257	0	0	1	0	0	0
ASV1814	0	1	0	0	0	0
ASV916	0	0	0	1	0	0
ASV613	0	0	0	0	1	0
ASV103	1	1	1	0	1	1
ASV1548	0	1	0	0	0	0
ASV340	0	1	0	1	1	1
ASV2781	0	0	0	1	0	0
ASV1881	0	1	1	0	0	0
ASV1293	1	0	0	0	1	0
ASV1275	0	0	0	0	1	0
ASV2015	0	0	0	0	0	1
ASV619	0	0	1	0	0	0
ASV152	1	1	1	1	1	0
ASV1399	0	0	0	0	1	0
ASV1375	0	0	0	0	1	0
ASV172	1	0	1	1	1	1
ASV2937	0	0	0	1	0	0
ASV1352	1	0	1	0	0	0
ASV1045	0	0	0	0	1	1
ASV1619	0	0	0	0	1	0
ASV2783	0	0	0	0	0	1
ASV2391	0	1	0	0	0	0
ASV801	0	0	1	0	1	1
ASV1981	1	0	0	0	0	1
ASV359	0	0	0	1	0	0
ASV2489	0	0	0	0	1	0
ASV312	1	1	0	0	0	1
ASV728	1	0	1	1	1	0
ASV1796	0	1	0	0	0	0
ASV77	1	1	1	0	1	1
ASV356	1	0	0	0	1	1
ASV1445	0	0	1	0	0	0
ASV460	1	0	0	1	1	0
ASV949	1	0	0	0	0	0
ASV325	0	0	1	1	1	1
ASV2975	0	1	0	0	0	0
ASV2934	0	0	0	0	0	1
ASV2105	0	0	0	0	0	1
ASV1842	0	0	0	0	0	1
ASV2229	0	0	0	0	0	1
ASV2963	0	0	0	0	1	0
ASV2041	1	0	0	0	0	0
ASV1695	0	0	0	0	1	0
ASV1256	0	0	1	0	0	0
ASV2811	0	0	1	0	0	0
ASV241	1	0	0	0	1	0
ASV147	1	1	1	1	1	1
ASV1191	0	0	0	0	1	1
ASV62	1	1	1	1	1	1
ASV2824	0	0	1	0	0	0
ASV2981	0	0	0	1	0	0
ASV106	1	1	1	1	1	1
ASV2929	0	0	0	0	0	1
ASV2771	0	0	0	0	1	0
ASV990	1	0	0	1	0	0
ASV1876	1	0	0	0	0	0
ASV2612	1	0	0	0	0	0
ASV2239	0	0	0	1	0	0
ASV2706	0	0	0	0	0	1
ASV1165	0	0	0	0	1	0
ASV339	1	0	0	1	1	0
ASV980	0	1	0	0	0	0
ASV1245	1	0	0	0	0	0
ASV1117	1	0	0	0	1	0
ASV715	0	1	0	0	0	1
ASV120	1	0	1	0	1	1
ASV879	1	0	0	1	1	1
ASV16	1	1	1	1	1	1
ASV1264	0	1	1	0	0	0
ASV1672	0	1	0	0	0	0
ASV1605	0	0	0	0	1	0
ASV1638	0	0	0	0	0	1
ASV2792	0	1	0	0	0	0
ASV865	0	0	0	0	1	0
ASV135	1	1	0	1	1	1
ASV889	0	0	0	0	1	0
ASV2866	0	0	1	0	0	0
ASV685	1	0	0	0	0	0
ASV1333	0	0	0	0	1	0
ASV1710	0	0	0	0	0	1
ASV1798	0	0	0	0	0	1
ASV1258	0	0	0	0	1	0
ASV572	0	0	0	0	1	0
ASV2784	0	0	0	0	0	1
ASV2322	1	0	0	0	0	0
ASV2737	0	0	0	0	1	0
ASV2812	0	0	0	0	1	0
ASV1023	1	0	0	0	0	0
ASV1530	1	0	0	0	0	0
ASV129	0	1	0	1	1	1
ASV753	0	0	0	1	1	0
ASV181	0	0	1	0	0	1
ASV2496	0	0	0	0	1	0
ASV348	1	0	1	0	1	1
ASV837	0	1	1	1	0	0
ASV629	1	0	1	0	0	0
ASV2615	1	0	0	0	0	0
ASV2001	0	0	0	0	0	1
ASV294	1	1	0	1	1	0
ASV2941	0	0	0	0	0	1
ASV785	0	0	0	0	1	0
ASV1460	1	1	0	0	0	0
ASV2591	0	0	0	0	0	1
ASV500	0	1	0	1	1	0
ASV1009	1	0	0	0	0	0
ASV663	1	1	0	0	1	1
ASV542	1	0	1	1	1	0
ASV2460	0	0	0	0	0	1
ASV1993	0	0	1	0	0	0
ASV1773	1	0	0	0	0	0
ASV2086	1	0	0	0	0	0
ASV474	1	1	0	0	1	1
ASV251	0	1	0	0	0	0
ASV1784	0	1	0	0	0	0
ASV1806	0	0	0	0	1	0
ASV2562	0	1	0	0	0	0
ASV2782	0	0	0	0	0	1
ASV88	1	1	1	1	1	0
ASV3068	0	0	0	0	0	1
ASV338	1	1	0	0	1	0
ASV1901	0	0	0	0	1	0
ASV1720	0	0	0	0	1	0
ASV2570	0	1	0	0	0	0
ASV2974	0	0	0	0	0	1
ASV1697	0	0	0	0	1	0
ASV2432	1	0	0	0	0	0
ASV3006	1	0	0	0	0	0
ASV2676	1	0	0	0	0	0
ASV1629	0	1	0	0	0	0
ASV1887	0	1	0	0	0	0
ASV2829	0	0	0	0	1	0
ASV1975	0	0	0	0	1	0
ASV2225	1	0	0	0	0	0
ASV42	1	1	1	0	1	1
ASV814	0	1	1	0	0	0
ASV2726	0	0	0	0	0	1
ASV2951	1	0	0	0	0	0
ASV1823	0	0	1	0	0	0
ASV2330	0	0	1	0	0	0
ASV110	1	1	1	1	1	1
ASV2702	0	1	0	0	0	0
ASV2495	0	0	1	0	0	0
ASV3056	0	0	0	0	1	0
ASV1935	0	0	0	0	1	0
ASV1486	1	0	0	0	0	0
ASV385	0	1	0	1	0	0
ASV2818	0	0	1	0	0	0
ASV1701	0	0	0	1	0	0
ASV1705	0	1	0	0	0	0
ASV478	1	0	0	0	1	0
ASV1510	1	1	0	0	0	0
ASV1174	1	0	0	0	0	0
ASV2907	1	0	0	0	0	0
ASV1680	0	0	0	0	0	1
ASV981	0	0	0	0	1	0
ASV1048	0	0	0	0	1	0
ASV1882	0	0	1	0	1	0
ASV1844	1	0	0	1	0	0
ASV992	1	0	0	0	0	0
ASV2671	0	0	1	0	0	0
ASV502	0	1	0	0	0	1
ASV1388	0	0	0	1	0	0
ASV1632	1	0	0	0	0	0
ASV263	1	1	0	1	1	1
ASV731	1	0	0	0	1	0
ASV2565	0	1	0	0	0	0
ASV261	1	1	1	1	1	1
ASV649	1	0	0	0	0	0
ASV1238	0	0	1	0	0	0
ASV674	0	0	0	0	0	1
ASV1366	0	0	0	1	0	0
ASV808	0	0	0	0	1	0
ASV2406	0	0	0	0	0	1
ASV1677	0	0	0	0	0	1
ASV3088	0	0	0	1	0	0
ASV1389	0	0	0	0	0	1
ASV138	0	1	0	0	0	0
ASV1733	0	0	0	0	1	0
ASV1409	0	1	0	0	0	0
ASV2966	0	0	0	1	0	0
ASV2636	0	0	0	1	0	0
ASV1937	1	0	0	0	0	0
ASV1291	0	0	0	0	1	0
ASV2412	0	0	0	1	0	0
ASV31	1	0	1	0	1	0
ASV625	0	1	0	0	1	0
ASV169	1	1	1	1	1	1
ASV1345	1	0	0	0	0	0
ASV2137	1	0	0	0	0	0
ASV2203	1	0	0	0	0	0
ASV556	0	1	0	1	1	0
ASV2413	0	0	0	1	0	0
ASV703	1	0	1	0	0	0
ASV2598	0	0	1	0	0	0
ASV24	1	0	0	0	0	0
ASV2456	1	0	0	0	0	0
ASV834	0	0	1	0	0	1
ASV70	1	1	0	1	1	1
ASV2083	1	0	0	0	0	0
ASV2304	1	0	0	0	0	0
ASV2299	0	0	0	1	0	0
ASV2222	0	1	0	0	0	0
ASV201	1	1	0	0	1	1
ASV1198	0	0	0	0	1	1
ASV1748	0	1	0	0	0	0
ASV2247	1	0	0	0	0	0
ASV1335	0	1	0	0	0	0
ASV1556	0	1	0	0	0	0
ASV1972	0	0	1	0	0	0
ASV2695	0	1	0	0	0	0
ASV305	1	1	1	0	0	1
ASV1401	1	0	0	0	0	0
ASV997	1	0	1	0	0	0
ASV747	0	0	1	0	0	1
ASV2683	0	0	1	0	0	0
ASV616	1	0	0	1	1	0
ASV1503	1	0	0	0	0	0
ASV1852	0	0	0	1	0	0
ASV1603	1	0	0	0	0	0
ASV863	0	0	0	0	0	1
ASV1607	0	0	0	0	1	0
ASV570	0	0	0	0	1	1
ASV2556	0	0	0	0	1	0
ASV937	0	1	0	0	1	0
ASV188	0	1	1	0	1	1
ASV67	1	1	1	1	1	1
ASV2969	0	0	0	0	0	1
ASV1298	1	0	0	0	0	0
ASV530	1	1	1	0	0	0
ASV2018	0	1	0	0	0	0
ASV2387	0	0	0	0	1	0
ASV508	1	1	0	0	1	0
ASV760	0	0	1	0	0	0
ASV491	0	0	0	0	0	1
ASV2028	0	0	0	0	1	0
ASV1300	0	0	0	0	1	0
ASV432	0	0	1	1	1	1
ASV2674	0	0	0	0	1	0
ASV948	0	1	0	0	0	0
ASV820	0	0	1	0	0	0
ASV1212	0	0	0	0	1	0
ASV1587	0	1	1	0	0	0
ASV1396	1	0	0	0	0	0
ASV1106	1	0	0	0	0	0
ASV2	1	1	1	1	1	1
ASV48	1	1	1	1	1	1
ASV2144	0	0	0	0	1	0
ASV1162	0	0	0	1	0	0
ASV1995	1	0	0	0	0	0
ASV2916	0	0	1	0	0	0
ASV1036	1	0	0	0	0	0
ASV779	0	0	0	0	1	0
ASV660	0	1	0	0	1	1
ASV968	1	0	0	1	0	0
ASV2946	0	0	0	0	1	0
ASV297	1	0	0	0	0	0
ASV2193	1	0	0	0	0	0
ASV1590	0	0	0	0	0	1
ASV2762	0	0	1	0	0	0
ASV2492	1	0	0	0	0	0
ASV249	1	1	0	0	0	1
ASV225	1	1	1	0	1	1
ASV2585	0	1	0	0	0	0
ASV1046	0	1	0	0	0	0
ASV611	1	0	1	0	1	1
ASV2711	1	0	0	0	0	0
ASV257	1	0	1	1	1	1
ASV437	1	0	1	0	1	0
ASV354	1	0	1	0	0	1
ASV1126	1	0	0	0	0	0
ASV2805	0	0	0	0	1	0
ASV719	1	0	0	0	0	1
ASV2537	0	0	0	0	1	0
ASV1997	0	0	0	0	1	0
ASV1373	0	0	1	0	0	0
ASV561	0	1	1	1	0	1
ASV2221	0	1	0	0	0	0
ASV2753	0	0	1	0	0	0
ASV1230	1	0	0	0	0	1
ASV2469	0	0	0	0	0	1
ASV424	0	0	0	0	0	1
ASV1760	1	0	1	0	0	0
ASV1	1	1	1	1	1	1
ASV2284	0	0	0	0	0	1
ASV477	0	0	0	0	1	0
ASV416	1	0	1	0	1	0
ASV451	1	0	1	0	0	0
ASV913	0	0	0	0	0	1
ASV2823	0	0	1	0	0	0
ASV1071	0	0	0	0	1	1
ASV218	1	0	0	0	0	0
ASV1035	1	0	0	0	0	0
ASV986	0	0	0	0	1	0
ASV1123	0	0	0	0	1	0
ASV466	0	0	1	0	0	1
ASV207	0	0	1	1	1	0
ASV1359	0	0	0	0	1	0
ASV149	1	1	1	1	1	1
ASV2619	0	0	1	0	0	0
ASV1372	0	0	1	0	0	0
ASV2408	0	1	0	0	0	0
ASV606	0	1	1	0	0	0
ASV1211	0	1	1	0	0	0
ASV2616	1	0	0	0	0	0
ASV718	0	0	1	0	0	1
ASV912	0	0	0	0	1	0
ASV792	1	0	0	0	0	0
ASV2851	0	0	0	0	0	1
ASV1534	1	0	1	0	0	0
ASV1226	1	0	0	0	0	0
ASV1642	0	0	0	1	0	0
ASV2896	1	0	0	0	0	0
ASV2886	0	1	0	0	0	0
ASV2536	1	0	0	0	0	0
ASV2820	0	0	1	0	0	0
ASV198	0	0	1	0	1	1
ASV3101	0	0	0	0	0	1
ASV2332	0	0	1	0	0	0
ASV601	1	0	0	0	0	0
ASV96	1	1	1	1	1	1
ASV2640	0	0	0	0	0	1
ASV1464	0	0	0	1	0	0
ASV1280	1	0	0	0	0	0
ASV2479	0	0	0	0	1	0
ASV661	1	0	1	0	0	0
ASV402	0	0	1	1	1	1
ASV641	1	0	0	0	1	0
ASV12	1	1	1	1	1	1
ASV1393	0	1	0	0	0	0
ASV1186	0	0	0	0	0	1
ASV3024	0	0	1	0	0	0
ASV2073	0	0	0	1	0	0
ASV2446	0	0	0	0	1	0
ASV2728	0	0	0	0	0	1
ASV1584	0	0	0	0	0	1
ASV2308	1	0	0	0	0	0
ASV630	0	0	1	0	0	1
ASV534	0	0	0	0	1	1
ASV898	0	0	0	0	1	0
ASV2367	0	0	0	0	1	0
ASV2688	0	0	1	0	0	0
ASV1900	0	0	0	0	1	0
ASV364	1	1	0	0	1	1
ASV827	1	0	1	0	0	1
ASV1287	0	0	0	1	0	0
ASV1074	0	0	0	0	0	1
ASV546	1	0	0	0	0	0
ASV1277	0	0	0	0	1	0
ASV2679	1	0	0	0	0	0
ASV1083	1	0	1	0	0	1
ASV659	0	1	0	0	0	0
ASV189	1	0	0	0	1	1
ASV872	1	0	0	0	1	0
ASV689	1	0	1	0	0	0
ASV1663	0	0	1	0	0	0
ASV2735	0	0	0	0	1	0
ASV1286	0	1	0	0	0	0
ASV1919	1	0	0	0	0	0
ASV213	1	1	0	1	1	1
ASV1051	1	0	0	0	0	1
ASV2286	0	0	0	0	0	1
ASV1897	0	0	0	0	0	1
ASV2998	0	0	1	0	0	0
ASV525	0	0	0	0	1	1
ASV2248	1	0	0	0	0	0
ASV1509	0	0	0	0	1	0
ASV1033	1	0	0	0	1	0
ASV341	0	1	0	0	0	0
ASV3013	1	0	0	0	0	0
ASV2404	1	0	0	0	0	0
ASV2159	0	0	0	0	1	0
ASV2054	0	0	0	0	1	0
ASV2744	1	0	0	0	0	0
ASV956	1	0	0	0	0	0
ASV610	0	0	0	0	1	0
ASV2586	0	1	0	0	0	0
ASV408	1	0	1	0	0	0
ASV1516	0	0	0	0	1	0
ASV1172	0	0	0	0	1	0
ASV116	0	1	1	0	1	1
ASV1026	0	0	0	1	1	0
ASV59	1	0	0	0	0	0
ASV680	0	1	1	0	0	1
ASV471	1	1	1	0	1	0
ASV2587	0	1	0	0	0	0
ASV1766	0	0	0	0	1	0
ASV1977	1	0	0	0	0	0
ASV1807	0	0	0	0	1	0
ASV2653	0	0	0	1	0	0
ASV3032	0	0	1	0	0	0
ASV2379	1	0	0	0	0	0
ASV1899	0	0	1	0	0	0
ASV371	1	0	1	0	1	1
ASV322	0	0	1	0	1	0
ASV1351	1	0	0	0	0	0
ASV3072	0	1	0	0	0	0
ASV996	0	0	0	0	1	0
ASV1363	0	1	0	0	0	0
ASV2552	1	0	0	0	0	0
ASV1828	0	0	0	0	1	0
ASV2439	1	0	0	0	0	0
ASV2410	0	0	0	1	0	0
ASV485	0	1	1	0	0	1
ASV2353	1	0	0	0	0	0
ASV1809	0	0	0	0	1	0
ASV1563	1	0	0	0	0	0
ASV1259	1	0	0	0	0	0
ASV770	0	0	0	0	0	1
ASV2217	0	1	0	0	0	0
ASV2254	0	0	1	0	0	0
ASV1598	0	0	0	0	1	0
ASV2968	0	0	0	0	0	1
ASV907	1	0	0	1	1	1
ASV1508	0	0	0	0	1	0
ASV2675	1	0	0	0	0	0
ASV892	1	0	0	1	0	0
ASV113	1	0	1	0	0	1
ASV959	1	0	0	0	0	0
ASV1262	0	0	1	0	0	0
ASV1088	1	0	0	0	0	1
ASV1320	0	0	1	0	0	0
ASV2157	0	0	0	0	1	0
ASV237	0	1	0	1	0	1
ASV1042	0	0	1	0	0	0
ASV2898	0	0	0	0	1	0
ASV2120	0	0	0	1	0	0
ASV3050	0	0	1	0	0	0
ASV1383	0	0	0	0	1	0
ASV2921	0	1	0	0	0	0
ASV775	1	1	0	0	0	0
ASV551	1	0	0	0	0	1
ASV379	1	0	1	0	1	0
ASV1347	1	0	0	0	0	0
ASV1384	1	0	0	0	0	0
ASV930	0	0	1	0	0	0
ASV926	1	0	0	0	1	0
ASV1319	1	1	0	0	0	0
ASV2750	1	0	0	0	0	0
ASV2338	0	0	0	0	1	0
ASV2970	0	0	0	0	0	1
ASV2251	0	0	0	0	1	0
ASV1512	1	0	0	0	0	0
ASV2246	0	0	1	0	0	0
ASV1448	1	1	0	0	0	0
ASV1841	0	0	0	0	0	1
ASV2742	1	0	0	0	0	0
ASV2171	0	0	0	0	0	1
ASV1791	1	0	0	0	0	0
ASV2550	0	0	1	0	0	0
ASV540	0	0	0	0	1	0
ASV1735	0	0	0	0	1	0
ASV716	1	0	1	0	0	0
ASV2074	0	0	0	0	0	1
ASV212	0	0	0	0	1	1
ASV920	0	1	0	0	1	0
ASV741	1	0	1	0	1	0
ASV1896	0	1	0	0	0	0
ASV1488	1	0	0	0	0	0
ASV1290	0	0	0	0	1	0
ASV401	1	1	1	0	0	0
ASV2521	0	0	0	1	0	0
ASV1329	0	0	1	0	0	0
ASV1061	0	0	0	1	0	1
ASV974	0	0	1	0	0	0
ASV2590	0	0	0	1	0	0
ASV729	0	0	0	0	1	0
ASV1802	0	0	1	0	0	0
ASV2257	0	0	1	0	0	0
ASV442	0	1	0	0	0	0
ASV1831	0	0	0	0	1	0
ASV2162	0	1	0	0	0	0
ASV94	1	1	0	1	1	1
ASV965	0	0	0	0	1	0
ASV2940	0	0	1	0	0	0
ASV877	1	0	0	0	0	0
ASV1650	0	0	0	0	1	0
ASV903	0	0	0	0	1	0
ASV1380	0	0	1	0	0	0
ASV41	1	1	1	0	1	1
ASV586	1	0	0	0	1	0
ASV2639	0	0	0	0	0	1
ASV1837	0	0	0	1	0	0
ASV598	0	0	1	0	0	1
ASV646	1	1	0	0	1	1
ASV944	0	1	1	0	1	0
ASV553	0	0	0	0	1	0
ASV651	0	0	0	0	1	0
ASV411	0	1	1	0	1	1
ASV1911	1	0	0	0	0	0
ASV513	1	1	0	0	1	0
ASV528	1	1	0	0	0	0
ASV1884	1	0	0	0	0	0
ASV840	1	0	0	0	1	0
ASV2819	0	0	1	0	0	0
ASV2743	0	0	1	0	0	0
ASV632	1	0	0	0	0	0
ASV1146	1	0	0	0	0	0
ASV761	1	0	1	0	1	0
ASV1491	0	0	0	0	0	1
ASV278	1	1	0	0	1	1
ASV148	1	1	0	0	1	1
ASV6	1	1	1	1	1	1
ASV3103	0	0	0	0	0	1
ASV431	1	0	1	0	0	0
ASV708	0	0	0	0	1	1
ASV2123	0	0	0	1	0	0
ASV1209	0	0	1	0	0	0
ASV1044	0	1	1	0	1	0
ASV7	1	1	1	1	1	1
ASV2271	0	0	0	0	0	1
ASV1039	1	0	0	0	0	0
ASV725	1	0	1	0	0	0
ASV1089	0	1	0	0	0	1
ASV1965	0	0	0	1	0	0
ASV531	1	0	1	0	0	1
ASV894	0	1	0	0	1	1
ASV1698	0	0	0	0	1	0
ASV2909	0	0	1	0	0	0
ASV1856	0	0	0	0	0	1
ASV2767	0	0	1	0	0	0
ASV2179	0	0	0	1	0	0
ASV3100	0	0	0	0	0	1
ASV684	0	0	0	0	0	1
ASV1414	0	1	0	0	1	0
ASV1554	0	1	0	0	0	0
ASV1159	0	1	0	0	0	0
ASV2256	0	0	1	0	0	0
ASV2062	0	0	0	0	0	1
ASV1666	0	0	1	0	0	0
ASV86	1	1	1	0	1	1
ASV1706	0	1	1	0	0	0
ASV3075	0	0	1	0	0	0
ASV1982	1	0	0	0	0	0
ASV1379	0	0	1	0	0	0
ASV2709	1	0	0	0	0	0
ASV919	0	0	0	0	1	0
ASV1182	1	0	0	0	0	0
ASV1454	0	1	0	0	0	0
ASV156	1	1	1	1	1	1
ASV932	0	0	0	0	1	0
ASV628	1	1	0	0	0	0
ASV2681	0	0	1	0	0	0
ASV1545	0	0	0	0	1	0
ASV2498	0	0	0	0	1	0
ASV262	1	1	1	1	1	1
ASV809	0	0	0	0	1	1
ASV1511	1	0	0	0	0	0
ASV155	1	0	1	0	1	0
ASV547	1	0	1	0	1	1
ASV1895	0	1	0	0	0	0
ASV1812	1	0	0	0	0	0
ASV1397	1	0	0	0	0	0
ASV1270	0	0	0	0	1	0
ASV1474	0	0	0	0	1	0
ASV1923	0	0	0	1	0	0
ASV1963	0	1	0	0	0	0
ASV1529	0	0	0	0	0	1
ASV349	0	0	1	0	1	1
ASV44	1	1	1	1	1	1
ASV652	0	1	1	0	0	0
ASV2633	0	0	0	0	1	0
ASV1838	0	0	0	0	0	1
ASV1497	0	0	0	0	1	0
ASV1272	1	0	0	0	0	0
ASV1533	0	1	0	0	0	0
ASV284	1	0	1	0	0	1
ASV194	1	1	1	0	1	0
ASV1027	0	0	0	0	1	0
ASV2417	0	0	1	0	0	0
ASV115	1	1	1	0	1	1
ASV1759	1	0	0	0	0	0
ASV969	0	0	0	0	1	0
ASV1324	1	0	0	0	0	0
ASV2894	0	0	0	1	0	0
ASV405	0	0	0	0	0	1
ASV2982	0	0	0	1	0	0
ASV2394	0	1	0	0	0	0
ASV247	1	1	1	0	1	1
ASV566	1	0	0	0	1	0
ASV712	1	0	0	1	1	0
ASV1187	0	0	0	0	0	1
ASV2999	0	0	1	0	0	0
ASV1185	0	0	0	0	0	1
ASV1524	0	1	0	0	0	0
ASV1959	0	0	0	0	0	1
ASV699	0	0	0	0	0	1
ASV1158	1	0	0	0	0	1
ASV1040	1	0	0	0	0	1
ASV1233	0	0	0	0	0	1
ASV2055	0	0	0	0	1	0
ASV133	1	1	0	0	1	0
ASV676	1	1	0	1	0	1
ASV2005	0	0	0	0	0	1
ASV1049	0	0	0	0	1	0
ASV2421	0	0	1	0	0	0
ASV954	0	0	0	0	0	1
ASV1205	1	0	0	0	0	0
ASV1315	0	0	1	0	0	0
ASV122	1	0	1	0	1	1
ASV1059	0	1	0	0	0	0
ASV518	0	0	0	0	1	1
ASV1361	0	0	0	0	1	0
ASV335	1	1	1	1	0	1
ASV35	1	1	1	1	1	1
ASV1562	0	0	0	0	1	0
ASV2554	1	0	0	0	0	0
ASV2760	0	0	1	0	0	0
ASV2689	0	0	1	0	0	0
ASV2722	0	0	0	1	0	0
ASV1789	0	0	0	0	0	1
ASV960	0	0	0	0	1	0
ASV395	1	0	0	0	0	0
ASV1577	0	1	0	0	0	0
ASV37	1	1	1	0	1	0
ASV81	1	1	1	1	1	1
ASV1350	0	0	0	0	1	0
ASV1056	0	0	0	0	1	0
ASV2372	1	0	0	0	0	0
ASV763	1	0	0	0	1	1
ASV573	1	1	1	0	0	0
ASV319	0	0	1	0	1	1
ASV1782	1	0	0	0	1	0
ASV243	0	1	0	1	0	0
ASV1101	0	0	0	0	0	1
ASV1296	1	0	0	0	0	0
ASV2779	0	1	0	0	0	0
ASV662	0	1	0	1	0	0
ASV2364	1	0	0	0	0	0
ASV2847	0	0	0	1	0	0
ASV590	1	1	0	1	0	1
ASV695	0	1	0	1	0	0
ASV1968	0	0	0	0	0	1
ASV588	0	1	1	0	0	0
ASV119	1	1	1	0	1	1
ASV280	1	0	0	0	1	1
ASV2240	0	0	0	0	0	1
ASV1736	0	0	0	0	1	0
ASV2344	1	0	0	0	0	0
ASV515	0	0	1	0	1	1
ASV929	1	0	1	0	0	0
ASV887	0	0	0	0	1	0
ASV139	0	0	0	0	1	0
ASV2622	0	0	1	0	0	0
ASV2530	0	0	0	0	1	0
ASV163	1	1	1	0	1	0
ASV1741	1	0	0	0	0	0
ASV2830	0	0	0	0	1	0
ASV2825	0	0	1	0	0	0
ASV1176	1	0	1	1	0	0
ASV1012	1	0	0	0	0	0
ASV1665	0	0	1	0	0	0
ASV337	0	1	0	0	0	0
ASV2472	0	0	0	1	0	0
ASV2873	0	1	0	0	0	0
ASV176	1	0	1	0	1	1
ASV2312	0	0	0	0	1	0
ASV1134	1	0	0	0	0	0
ASV2186	1	0	0	0	0	0
ASV264	1	1	0	1	1	1
ASV714	0	0	0	0	1	0
ASV2444	0	0	0	0	1	0
ASV2852	0	0	1	0	0	0
ASV1623	0	0	0	0	1	0
ASV1058	0	0	0	0	1	0
ASV1581	0	1	0	0	0	0
ASV858	0	1	1	0	0	0
ASV2363	0	0	1	0	0	0
ASV592	1	0	0	0	0	0
ASV1621	0	0	0	0	1	0
ASV2962	0	0	0	0	1	0
ASV637	0	0	0	0	0	1
ASV57	1	1	1	1	1	1
ASV89	1	0	1	0	1	0
ASV988	0	0	1	0	0	0
ASV2927	0	0	0	1	0	0
ASV2210	1	0	0	0	0	0
ASV1431	1	0	0	0	0	0
ASV2719	0	0	0	1	0	0
ASV777	0	0	1	0	0	0
ASV2237	0	1	0	0	0	0
ASV867	0	1	1	0	0	1
ASV1722	1	0	0	0	0	0
ASV2725	0	0	0	0	0	1
ASV1602	1	0	0	0	0	0
ASV1904	1	0	0	0	0	0
ASV1149	0	0	0	0	1	0
ASV1427	0	0	0	0	1	0
ASV2624	0	0	1	0	0	0
ASV1523	0	1	0	0	0	0
ASV1753	0	0	1	0	0	0
ASV565	1	0	0	0	1	0
ASV386	0	0	1	1	0	0
ASV1684	0	0	1	0	0	0
ASV2815	1	0	0	0	0	0
ASV1109	0	0	1	0	0	0
ASV367	1	1	1	0	1	0
ASV1194	0	0	1	0	0	0
ASV87	1	1	1	1	1	1
ASV1946	0	0	1	0	0	0
ASV1592	0	0	1	0	0	0
ASV2580	0	0	0	0	0	1
ASV49	1	1	1	1	1	0
ASV1635	0	1	0	0	0	0
ASV1013	1	0	0	0	0	0
ASV1854	0	0	0	1	0	0
ASV1765	0	0	1	0	0	0
ASV73	1	1	1	1	1	1
ASV2202	1	0	0	0	0	0
ASV764	0	0	0	0	1	0
ASV1739	0	1	0	1	0	1
ASV226	1	1	0	0	0	0
ASV854	0	0	0	0	1	0
ASV2716	0	1	0	0	0	0
ASV870	1	0	0	0	0	0
ASV2924	0	1	0	0	0	0
ASV2378	0	0	0	0	1	0
ASV2112	0	0	0	0	0	1
ASV1140	0	0	0	0	1	0
ASV2276	0	0	0	0	1	0
ASV2044	1	0	0	0	0	0
ASV311	1	1	0	0	0	0
ASV2986	0	0	0	0	1	0
ASV655	0	0	1	0	1	0
ASV2727	0	0	0	0	0	1
ASV2697	1	0	0	0	0	0
ASV2023	0	0	0	0	0	1
ASV2156	1	0	0	0	0	0
ASV1832	0	0	0	0	1	0
ASV1943	1	0	0	0	0	0
ASV2936	0	0	0	1	0	0
ASV1412	0	0	0	0	1	0
ASV783	1	0	1	0	0	0
ASV1891	0	0	0	0	0	1
ASV1465	0	0	1	0	0	0
ASV2260	0	0	0	0	1	0
ASV1692	0	0	1	0	0	0
ASV2213	0	0	0	0	1	0
ASV1928	0	0	0	0	0	1
ASV1183	0	1	0	0	0	0
ASV2476	0	0	0	0	0	1
ASV739	1	0	1	0	0	0
ASV2320	1	0	0	0	0	0
ASV488	1	0	0	0	1	0
ASV1615	1	0	0	0	0	0
ASV1757	1	0	0	0	1	0
ASV823	0	1	0	0	0	0
ASV1689	0	0	1	0	0	0
ASV1795	0	1	0	0	0	0
ASV1498	0	0	0	0	1	0
ASV693	0	1	0	1	0	1
ASV1470	0	0	0	0	1	0
ASV516	0	1	0	1	0	1
ASV1808	0	0	0	0	1	0
ASV2955	0	0	1	0	0	0
ASV2796	0	0	0	0	0	1
ASV545	1	1	0	0	1	0
ASV1617	0	0	1	0	0	0
ASV2995	1	0	0	0	0	0
ASV704	1	0	0	0	0	1
ASV2227	0	1	0	0	0	0
ASV296	1	0	0	0	1	1
ASV283	1	0	0	0	1	0
ASV2152	0	0	1	0	0	0
ASV443	1	1	0	0	1	0
ASV2066	0	0	0	0	0	1
ASV1921	0	1	0	0	0	0
ASV2588	0	1	0	0	0	0
ASV1266	0	0	0	0	0	1
ASV1343	1	0	0	0	0	0
ASV1225	1	0	0	0	0	0
ASV2072	0	1	0	0	0	0
ASV2736	0	0	0	0	1	0
ASV61	1	1	1	1	1	1
ASV2008	0	0	0	0	0	1
ASV571	1	0	0	0	0	1
ASV1453	1	0	0	0	0	0
ASV1024	1	0	0	0	0	0
ASV2142	0	0	0	0	1	0
ASV1606	0	0	0	0	1	0
ASV1540	1	0	0	0	0	0
ASV987	1	0	0	0	0	1
ASV97	1	1	1	0	1	1
ASV1148	0	0	1	0	0	0
ASV2328	0	0	1	0	0	0
ASV1197	0	0	0	0	1	0
ASV1501	0	0	0	0	1	0
ASV238	1	0	0	0	1	0
ASV1772	1	0	0	0	0	0
ASV1029	0	1	0	0	0	1
ASV378	1	1	0	0	0	0
ASV2669	1	0	0	0	0	0
ASV875	1	0	0	0	0	0
ASV900	1	0	0	1	0	0
ASV1317	0	0	0	0	0	1
ASV1330	1	0	0	0	0	1
ASV200	1	0	0	0	0	0
ASV2283	0	0	0	0	0	1
ASV710	0	0	0	0	0	1
ASV860	0	0	0	0	1	0
ASV1273	0	0	1	0	0	0
ASV1857	0	0	0	0	0	1
ASV2911	0	0	1	0	0	0
ASV2429	0	0	0	0	1	0
ASV1302	0	0	0	0	1	0
ASV2859	0	0	1	0	0	0
ASV2220	0	1	0	0	0	0
ASV536	0	0	0	0	1	0
ASV1839	0	0	0	0	0	1
ASV2643	0	0	0	0	0	1
ASV240	0	1	1	0	1	1
ASV961	0	0	0	0	1	0
ASV2027	0	0	0	0	1	0
ASV796	0	1	1	0	0	1
ASV391	1	0	1	0	1	0
ASV2045	1	0	0	0	0	0
ASV1131	1	0	0	0	0	0
ASV1868	0	0	0	0	1	0
ASV1398	0	0	0	0	1	0
ASV569	0	1	1	0	1	1
ASV2926	0	0	0	1	0	0
ASV1161	0	0	0	0	0	1
ASV2124	0	0	1	0	0	0
ASV883	1	0	0	0	1	0
ASV2785	0	0	0	0	0	1
ASV1998	0	0	0	0	1	0
ASV168	1	1	1	0	1	0
ASV1466	0	0	0	0	0	1
ASV2938	0	0	0	1	0	0
ASV1976	0	0	0	0	1	0
ASV1434	0	0	0	0	0	1
ASV782	0	0	0	0	1	0
ASV589	0	0	1	0	1	0
ASV2740	1	0	0	0	0	0
ASV849	0	0	1	0	0	1
ASV1879	0	0	1	0	0	0
ASV1250	1	0	0	0	0	0
ASV79	0	1	1	1	1	1
ASV1430	1	0	0	0	0	0
ASV1381	0	0	1	0	0	0
ASV1416	0	0	0	0	1	0
ASV1687	0	0	0	0	1	0
ASV39	1	1	1	0	1	1
ASV2230	0	0	0	0	0	1
ASV2195	0	0	0	1	0	0
ASV2316	0	0	0	0	1	0
ASV1103	0	0	1	0	0	0
ASV1594	0	0	1	0	0	0
ASV2759	0	0	1	0	0	0
ASV1908	1	0	0	0	0	0
ASV734	1	0	0	0	1	1
ASV1304	1	0	0	0	0	0
ASV902	1	0	0	0	0	0
ASV1207	1	0	0	0	0	0
ASV2138	1	0	1	0	0	0
ASV382	0	0	1	0	0	0
ASV825	0	0	0	0	1	0
ASV1618	0	0	1	0	0	0
ASV1279	0	1	0	0	1	0
ASV2224	1	0	0	0	0	0
ASV2292	0	1	0	0	0	0
ASV2574	0	0	0	0	0	1
ASV2436	1	0	0	0	0	0
ASV2687	0	0	1	0	0	0
ASV1136	0	0	0	0	1	0
ASV1098	0	0	1	1	0	0
ASV380	0	0	1	0	1	0
ASV425	1	1	0	0	1	0
ASV2673	0	0	0	0	1	0
ASV2654	0	0	0	1	0	0
ASV318	1	0	0	0	1	0
ASV1132	0	0	0	0	1	0
ASV690	1	0	0	0	0	1
ASV2228	0	1	0	0	0	0
ASV2545	0	0	1	0	0	0
ASV1289	0	0	0	0	0	1
ASV1404	0	0	1	0	0	0
ASV2361	0	0	0	0	0	1
ASV2942	0	0	0	0	0	1
ASV1164	0	0	0	0	1	0
ASV2600	0	0	1	0	0	0
ASV2609	1	0	0	0	0	0
ASV743	0	0	0	0	1	0
ASV577	0	0	0	0	1	0
ASV692	0	0	1	1	1	0
ASV1243	0	0	0	0	0	1
ASV503	1	1	1	0	1	1
ASV1087	0	0	0	0	1	0
ASV1150	1	0	0	0	1	0
ASV1754	0	0	1	0	0	0
ASV946	1	0	0	0	0	0
ASV450	0	1	0	0	0	0
ASV1513	0	0	1	0	0	0
ASV1924	0	0	0	0	0	1
ASV1068	1	0	0	0	0	0
ASV18	1	1	1	1	1	1
ASV202	0	0	0	0	1	0
ASV373	1	0	0	0	1	1
ASV1647	0	0	0	0	0	1
ASV1612	1	0	0	0	0	0
ASV1494	0	0	1	0	0	0
ASV2485	1	0	0	0	0	0
ASV5	1	1	1	1	1	1
ASV117	1	0	0	0	0	1
ASV2273	1	0	0	0	0	0
ASV3083	1	0	0	0	0	0
ASV2528	0	0	1	0	0	0
ASV2052	1	0	0	0	0	0
ASV1241	0	0	0	0	1	0
ASV258	1	0	1	0	1	1
ASV2482	1	0	0	0	0	0
ASV423	1	1	1	1	0	1
ASV2543	1	0	0	0	0	0
ASV901	0	0	1	0	0	0
ASV1922	0	0	0	1	0	0
ASV2843	0	1	0	0	0	0
ASV2794	0	1	0	0	0	0
ASV533	1	0	0	0	1	0
ASV2503	0	1	0	0	0	0
ASV583	1	0	0	0	0	0
ASV1535	0	0	0	0	1	0
ASV955	0	0	0	0	1	0
ASV1037	1	0	0	1	0	0
ASV1639	0	0	0	0	0	1
ASV1348	0	0	0	0	1	0
ASV983	0	0	0	0	1	0
ASV1128	0	0	0	1	0	0
ASV575	1	0	1	0	0	1
ASV1458	0	0	0	0	0	1
ASV1840	0	0	0	0	0	1
ASV32	1	1	1	1	1	1
ASV352	0	1	0	0	0	0
ASV14	1	1	1	1	1	1
ASV2358	0	0	0	1	0	0
ASV1271	0	0	0	0	1	1
ASV2553	1	0	0	0	0	0
ASV884	0	0	1	0	1	0
ASV897	1	0	0	0	0	0
ASV1129	0	0	0	0	0	1
ASV618	1	0	0	0	0	1
ASV2013	0	0	0	0	0	1
ASV1582	0	0	0	0	0	1
ASV1326	1	0	0	0	0	0
ASV2065	0	0	0	0	0	1
ASV347	1	1	1	1	1	1
ASV1371	1	1	0	0	0	0
ASV847	0	0	0	0	1	0
ASV1228	1	0	0	0	0	0
ASV1702	0	0	0	0	0	1
ASV2582	0	0	0	0	0	1
ASV2115	0	0	0	0	0	1
ASV2601	0	0	0	0	1	0
ASV2386	0	0	0	0	1	0
ASV2089	1	0	0	0	0	0
ASV1886	0	0	0	0	1	0
ASV453	0	1	0	0	0	0
ASV1888	1	0	0	0	0	0
ASV2770	0	0	0	0	1	0
ASV893	1	0	0	0	1	1
ASV1139	0	0	0	0	1	0
ASV1184	0	1	0	0	0	0
ASV2723	0	0	1	0	0	0
ASV2175	0	1	0	0	0	0
ASV1696	0	0	0	0	1	0
ASV170	1	0	1	1	0	1
ASV2279	1	0	0	0	0	0
ASV2327	1	0	0	0	0	0
ASV1354	1	0	1	0	0	0
ASV2772	0	0	0	0	1	0
ASV2182	0	0	0	0	0	1
ASV1043	0	0	0	0	1	0
ASV418	1	1	1	0	1	1
ASV2635	0	1	0	0	0	0
ASV1222	1	0	0	0	0	0
ASV1948	0	0	1	0	0	0
ASV657	0	1	1	1	0	0
ASV1422	0	0	1	0	0	0
ASV497	0	0	1	0	1	0
ASV2680	1	0	0	0	0	0
ASV1104	1	0	0	0	0	0
ASV1750	0	0	0	1	0	0
ASV574	0	1	0	0	1	0
ASV2393	0	1	0	0	0	0
ASV822	0	1	0	0	0	1
ASV2583	0	1	0	0	0	0
ASV2849	0	0	1	0	0	0
ASV2145	1	0	0	0	0	0
ASV438	1	1	1	0	1	0
ASV2826	0	0	1	0	0	0
ASV3049	0	0	0	1	0	0
ASV2646	1	0	0	0	0	0
ASV562	0	0	0	0	1	1
ASV737	1	1	1	0	0	1
ASV721	0	1	0	1	0	0
ASV758	1	0	0	0	0	0
ASV510	0	0	0	0	1	0
ASV1783	0	1	0	0	0	0
ASV362	1	1	1	1	1	0
ASV713	0	0	1	0	0	1
ASV1558	0	0	0	0	0	1
ASV819	1	0	0	0	0	0
ASV2691	0	0	0	0	1	0
ASV429	0	0	0	0	0	1
ASV582	0	0	0	0	1	0
ASV1734	0	0	0	0	1	0
ASV874	1	0	0	1	1	0
ASV2589	0	0	0	1	0	0
ASV2051	1	0	0	0	0	0
ASV1703	0	0	0	0	0	1
ASV1836	0	1	0	0	0	0
ASV1961	1	0	0	0	0	0
ASV1254	0	1	0	0	0	0
ASV2352	0	0	0	0	0	1
ASV1557	0	1	0	0	0	0
ASV906	1	0	0	0	0	0
ASV2043	1	0	0	0	0	0
ASV730	0	0	0	1	1	0
ASV107	1	1	1	0	1	1
ASV627	0	0	0	0	1	0
ASV1874	1	0	0	0	0	0
ASV1438	0	1	0	0	0	0
ASV798	1	0	0	0	1	0
ASV2992	0	0	0	0	1	0
ASV1025	1	1	0	0	0	0
ASV128	1	0	0	0	0	0
ASV2932	0	0	0	0	0	1
ASV1729	1	0	0	0	0	0
ASV2766	0	0	1	0	0	0
ASV125	1	1	1	1	1	0
ASV1893	0	0	0	0	0	1
ASV180	1	0	0	0	0	1
ASV174	1	1	0	0	0	1
ASV92	1	1	1	0	1	1
ASV1050	0	0	1	0	0	0
ASV3061	0	0	0	0	1	0
ASV2127	1	0	0	0	0	0
ASV2310	0	0	1	0	0	0
ASV2490	1	0	0	0	0	0
ASV1107	1	0	1	0	0	0
ASV1775	0	0	1	0	0	0
ASV1883	1	0	0	0	0	0
ASV2214	0	0	0	0	1	0
ASV938	0	1	1	0	0	0
ASV2923	0	1	0	0	0	0
ASV2699	0	1	0	0	0	0
ASV1166	0	0	1	0	1	0
ASV2667	1	0	0	0	0	0
ASV2457	0	1	0	0	0	0
ASV146	1	0	1	1	1	1
ASV458	1	0	0	0	0	1
ASV235	1	0	0	0	1	0
ASV673	0	0	1	0	0	0
ASV2063	0	0	0	0	0	1
ASV1155	1	0	0	0	0	0
ASV3084	1	0	0	0	0	0
ASV1991	1	0	0	0	0	0
ASV1102	0	0	0	0	0	1
ASV2841	0	1	0	0	0	0
ASV1752	0	0	0	0	0	1
ASV4	1	1	1	1	1	1
ASV1815	1	0	0	0	1	0
ASV1247	0	0	1	0	0	0
ASV2092	0	0	1	0	0	0
ASV465	0	0	1	0	1	1
ASV873	0	0	0	0	1	0
ASV2914	0	0	1	0	0	0
ASV1744	0	0	0	0	0	1
ASV2233	0	0	0	0	0	1
ASV813	0	1	0	0	0	1
ASV1168	1	0	0	0	0	0
ASV1240	0	0	0	0	1	0
ASV1974	0	0	0	0	1	0
ASV328	1	0	1	0	0	1
ASV1121	0	0	0	0	1	0
ASV924	0	0	0	0	1	0
ASV2645	1	0	0	0	0	0
ASV1858	0	0	0	0	0	1
ASV1391	0	0	0	0	0	1
ASV2122	0	0	0	1	0	0
ASV2303	1	0	0	0	0	0
ASV1105	1	0	1	0	1	0
ASV2628	0	0	1	0	0	0
ASV2765	0	0	1	0	0	0
ASV1108	1	0	0	0	1	0
ASV1459	0	0	0	0	0	1
ASV1969	0	0	0	0	0	1
ASV2176	0	1	0	0	0	0
ASV677	0	0	0	0	1	0
ASV2602	0	0	0	0	1	0
ASV2268	0	0	1	0	0	0
ASV802	0	0	0	0	1	0
ASV2091	0	0	1	0	0	0
ASV392	1	0	1	0	0	1
ASV1133	1	0	0	0	0	0
ASV2850	0	0	0	0	0	1
ASV1792	0	0	0	0	0	1
ASV1866	1	0	0	0	0	0
ASV486	1	0	1	0	1	0
ASV1960	1	0	0	0	0	0
ASV1686	0	0	1	0	0	0
ASV1455	0	0	0	0	0	1
ASV1934	1	0	0	0	0	0
ASV2177	0	0	0	1	0	0
ASV711	0	0	0	0	0	1
ASV1568	0	0	1	0	1	0
ASV732	0	0	0	0	1	1
ASV2390	0	1	0	0	0	0
ASV69	1	0	1	0	1	0
ASV2131	0	0	0	0	1	0
ASV1052	0	0	1	0	0	0
ASV1601	1	0	0	0	0	1
ASV1082	0	0	0	0	1	0
ASV2151	0	0	1	0	0	0
ASV1996	1	0	0	0	0	0
ASV1038	0	0	0	0	1	0
ASV2407	0	1	0	0	0	0
ASV1979	1	0	0	0	0	0
ASV806	0	0	0	0	1	1
ASV2084	1	0	0	0	0	0
ASV2021	0	1	0	0	0	0
ASV2546	0	0	1	0	0	0
ASV1546	0	0	0	0	1	0
ASV640	1	0	0	0	0	0
ASV1227	1	0	0	0	0	0
ASV1903	0	0	0	0	1	0
ASV1421	1	0	0	0	0	0
ASV2232	0	0	0	0	0	1
ASV100	1	1	1	0	1	1
ASV774	0	0	0	0	1	0
ASV2031	0	0	0	0	0	1
ASV2581	0	0	0	0	0	1
ASV2356	0	1	0	0	0	0
ASV1322	0	1	0	0	0	0
ASV1526	0	0	0	0	0	1
ASV1178	0	0	0	0	1	0
ASV2270	0	0	1	0	0	0
ASV360	1	1	0	1	1	1
ASV2012	0	0	0	0	0	1
ASV781	0	0	0	0	1	0
ASV810	0	1	0	0	0	0
ASV1833	0	1	0	0	0	0
ASV1522	0	1	0	0	0	0
ASV2842	0	1	0	0	0	0
ASV636	0	0	0	0	0	1
ASV1771	1	0	0	0	0	0
ASV563	0	1	0	0	0	0
ASV1552	0	0	0	0	0	1
ASV1411	0	0	1	0	0	0
ASV2295	0	0	0	1	0	0
ASV842	1	0	0	0	0	0
ASV2572	0	0	0	0	0	1
ASV76	1	1	1	1	1	1
ASV399	1	1	0	1	1	0
ASV329	1	1	0	0	1	1
ASV2724	0	0	0	0	0	1
ASV1314	0	0	0	0	0	1
ASV256	0	0	1	0	1	0
ASV709	0	1	0	0	0	0
ASV1450	0	0	0	0	1	0
ASV229	1	1	1	0	1	0
ASV2605	1	0	0	0	0	0
ASV383	0	1	1	0	1	0
ASV544	0	1	0	0	1	1
ASV821	0	1	0	0	0	0
ASV642	1	0	0	0	0	0
ASV175	0	0	0	0	0	1
ASV2384	0	0	1	0	0	0
ASV591	0	0	0	0	0	1
ASV2839	0	0	0	0	0	1
ASV2114	1	0	0	0	0	0
ASV204	1	0	1	1	1	1
ASV1135	1	0	1	0	0	0
ASV124	1	0	1	0	1	1
ASV2508	0	0	0	0	0	1
ASV1220	0	0	0	0	1	0
ASV2196	1	0	0	0	0	0
ASV2445	0	0	0	0	1	0
ASV2314	0	0	0	0	1	0
ASV2658	0	0	1	0	0	0
ASV2094	0	0	1	0	0	0
ASV1065	0	0	1	0	0	0
ASV2644	0	0	0	0	0	1
ASV1572	0	0	0	0	1	0
ASV1015	0	0	1	0	0	0
ASV435	1	0	1	0	1	0
ASV1950	0	0	0	0	1	0
ASV1764	1	0	0	0	0	0
ASV2520	0	1	0	0	0	0
ASV523	1	1	0	0	1	0
ASV594	0	1	0	1	0	1
ASV976	0	0	1	0	0	1
ASV1263	0	0	0	0	1	0
ASV1774	1	0	0	0	0	0
ASV288	0	1	0	0	1	0
ASV2461	0	0	0	0	0	1
ASV766	0	0	0	0	1	0
ASV231	0	0	1	0	0	1
ASV841	0	0	1	1	1	0
ASV1622	0	0	0	0	1	0
ASV1939	1	0	0	0	0	0
ASV2346	1	0	0	0	0	0
ASV2093	0	0	1	0	0	0
ASV2505	0	0	0	1	0	0
ASV2965	0	1	0	0	0	0
ASV1462	0	1	0	0	0	0
ASV2343	1	0	0	0	0	0
ASV2180	0	0	1	0	0	0
ASV658	0	1	0	0	0	0
ASV895	1	1	1	0	0	1
ASV1502	1	0	0	0	0	0
ASV417	0	0	0	0	0	1
ASV2952	1	0	0	0	0	0
ASV896	1	1	0	0	0	0
ASV1334	1	0	0	0	0	0
ASV2964	0	1	0	0	0	0
ASV1400	1	0	0	0	0	1
ASV220	1	1	1	0	1	1
ASV388	0	0	1	1	1	1
ASV978	0	0	0	0	0	1
ASV2757	0	0	1	0	0	0
ASV199	1	0	1	0	1	0
ASV2359	0	0	0	0	0	1
ASV1912	0	0	1	0	0	0
ASV2703	0	0	0	1	0	0
ASV1321	0	0	1	0	0	0
ASV1755	0	0	1	0	0	0
ASV132	0	1	1	0	0	1
ASV2000	0	0	0	0	1	0
ASV291	1	0	0	0	0	0
ASV1468	0	0	1	0	0	0
ASV2775	0	1	0	0	0	0
ASV2242	0	0	0	0	0	1
ASV945	0	0	0	0	1	0
ASV620	0	1	1	0	1	0
ASV2113	0	0	0	0	0	1
ASV413	1	1	0	1	1	1
ASV270	1	0	1	1	0	1
ASV2493	0	0	1	0	0	0
ASV1575	0	0	0	0	1	0
ASV982	0	0	0	0	1	0
ASV1067	1	0	0	0	0	0
ASV2011	0	0	0	0	0	1
ASV2095	1	0	0	0	0	0
ASV2560	0	1	0	0	0	0
ASV3031	0	0	1	0	0	0
ASV1118	1	0	0	0	0	0
ASV2258	0	0	0	0	1	0
ASV66	1	1	1	0	1	1
ASV855	1	0	0	0	0	0
ASV1637	0	1	0	0	0	0
ASV2103	0	1	0	0	0	0
ASV1573	0	0	0	0	1	0
ASV1387	0	1	0	0	0	0
ASV1713	0	0	0	0	1	0
ASV1449	0	0	1	0	0	0
ASV2419	0	0	0	0	0	1
ASV308	1	1	1	0	0	0
ASV539	1	1	1	0	0	1
ASV2090	0	0	1	0	0	0
ASV350	1	0	0	0	1	0
ASV182	1	1	1	0	0	0
ASV447	0	1	1	0	0	0
ASV1941	1	0	0	0	0	0
ASV327	0	0	0	0	0	1
ASV511	1	0	0	1	0	0
ASV2069	0	1	0	0	0	0
ASV2664	0	0	0	0	1	0
ASV1967	0	0	0	0	0	1
ASV1786	0	0	0	0	0	1
ASV141	1	1	1	0	1	0
ASV2173	0	1	0	0	0	0
ASV1221	0	0	0	1	1	0
ASV1200	0	1	0	0	0	1
ASV2701	0	1	0	0	0	0
ASV2266	1	0	0	0	0	0
ASV1793	0	1	0	0	0	0
ASV2950	1	0	0	0	0	0
ASV749	0	0	1	0	1	0
ASV1661	1	0	0	0	0	1
ASV952	1	0	0	0	1	0
ASV2797	0	0	0	0	0	1
ASV268	1	1	1	0	1	0
ASV1525	0	1	0	0	0	0
ASV2959	0	0	1	0	0	0
ASV1747	0	1	0	0	0	0
ASV1246	1	0	0	0	0	0
ASV407	1	1	1	0	1	0
ASV2789	1	0	0	0	0	0
ASV1086	0	0	0	0	1	0
ASV1495	0	0	1	0	0	0
ASV2149	1	0	0	0	0	0
ASV300	1	1	0	0	1	1
ASV1310	0	0	0	0	1	0
ASV675	1	1	1	1	1	1
ASV2187	0	0	0	0	1	0
ASV1579	1	0	0	0	0	0
ASV2317	0	0	0	0	1	0
ASV970	1	0	0	0	0	0
ASV1585	0	0	0	0	0	1
ASV2426	1	0	0	0	0	0
ASV686	0	0	0	0	1	0
ASV2262	1	0	0	0	0	0
ASV2778	1	0	0	0	0	0
ASV740	0	1	0	0	0	1
ASV667	0	0	1	0	0	0
ASV1110	1	0	0	0	0	0
ASV1236	0	0	0	0	0	1
ASV934	0	0	0	0	0	1
ASV1569	1	0	0	0	0	0
ASV1002	1	0	1	0	0	0
ASV17	1	1	1	1	1	1
ASV1147	1	0	0	0	0	0
ASV602	1	0	0	0	1	1
ASV1339	0	0	0	1	0	0
ASV963	0	0	1	0	1	0
ASV1443	1	0	0	0	0	0
ASV2400	0	1	0	0	0	0
ASV793	0	0	0	0	0	1
ASV2831	0	0	0	0	1	0
ASV2569	0	1	0	0	0	0
ASV2010	0	0	0	0	0	1
ASV957	0	0	1	0	0	0
ASV1011	1	0	0	0	0	0
ASV2685	0	0	1	0	0	0
ASV1481	1	0	0	0	0	0
ASV1873	1	0	0	0	0	0
ASV1005	1	0	1	0	0	0
ASV517	1	1	0	0	1	0
ASV2780	0	0	0	1	0	0
ASV1962	0	0	0	1	0	1
ASV277	0	0	1	0	0	1
ASV803	1	1	0	0	1	0
ASV1662	1	0	0	0	0	0
ASV2893	0	0	0	1	0	0
ASV2389	0	1	0	0	0	0
ASV2891	0	0	0	1	0	0
ASV1532	0	1	0	0	0	0
ASV1100	0	0	0	0	0	1
ASV1357	0	0	1	0	0	0
ASV656	1	0	1	0	0	0
ASV3	1	1	1	1	1	1
ASV1567	1	0	0	0	0	0
ASV171	0	1	1	0	1	1
ASV1001	0	0	1	0	0	0
ASV1360	0	0	0	0	1	0
ASV1821	0	0	0	0	1	0
ASV754	1	0	0	0	0	0
ASV1527	0	0	0	0	0	1
ASV852	0	0	0	0	0	1
ASV1213	0	1	0	0	0	0
ASV1667	0	1	0	0	0	0
ASV899	1	0	1	0	0	0
ASV2146	1	0	0	0	0	0
ASV2833	1	0	0	0	0	0
ASV397	1	0	0	0	0	1
ASV1390	0	0	0	0	0	1
ASV1093	0	0	0	0	1	0
ASV1861	0	0	1	0	0	0
ASV804	0	0	1	0	0	0
ASV376	1	0	0	0	1	0
ASV3004	0	1	0	0	0	0
ASV794	1	0	0	0	1	0
ASV554	0	0	1	0	1	1
ASV216	1	1	0	1	1	1
ASV2527	0	0	1	0	0	0
ASV2064	0	0	0	0	0	1
ASV85	1	1	1	1	1	1
ASV826	1	0	0	0	0	1
ASV2150	0	0	1	0	0	0
ASV905	0	0	1	0	0	0
ASV1906	1	0	0	0	0	0
ASV696	1	0	0	0	0	1
ASV1725	0	0	1	0	0	0
ASV999	0	1	0	0	0	0
ASV1668	1	0	0	0	1	0
ASV2007	0	0	0	0	0	1
ASV315	0	1	1	0	1	0
ASV332	1	1	0	1	1	1
ASV2450	0	0	0	0	1	0
ASV2733	0	0	0	0	1	0
ASV788	1	0	1	0	0	0
ASV323	1	1	0	0	1	1
ASV324	1	0	0	0	0	1
ASV2566	1	0	0	0	0	0
ASV876	0	0	0	0	0	1
ASV1691	0	0	1	0	0	0
ASV1902	0	0	0	0	1	0
ASV1824	0	0	1	0	0	0
ASV773	0	1	0	0	1	0
ASV427	0	0	1	0	1	0
ASV1810	1	0	0	0	0	0
ASV2977	0	0	0	1	0	0
ASV717	1	0	1	0	0	0
ASV440	0	1	0	0	1	0
ASV526	0	1	0	0	1	1
ASV2293	0	1	0	0	0	0
ASV1084	1	0	0	0	0	1
ASV54	1	1	1	1	1	1
ASV2626	0	0	1	0	0	0
ASV664	1	0	0	0	1	0
ASV2551	0	0	1	0	0	0
ASV1675	0	1	0	0	0	0
ASV193	1	1	1	1	1	1
ASV302	1	0	0	1	1	1
ASV1003	1	1	0	0	0	0
ASV1177	0	0	0	0	1	0
ASV2939	0	0	0	1	0	0
ASV608	0	0	0	0	0	1
ASV1235	0	0	0	0	0	1
ASV521	1	0	1	0	0	1
ASV2058	0	1	0	0	0	0
ASV480	1	1	1	1	1	1
ASV33	0	1	0	1	1	1
ASV2451	0	0	0	0	1	0
ASV1432	1	0	0	0	0	0
ASV274	0	0	0	0	0	1
ASV1403	0	0	1	0	0	0
ASV843	0	0	0	0	1	0
ASV1843	1	0	0	0	0	0
ASV3099	0	1	0	0	0	0
ASV966	1	0	0	1	0	1
ASV1463	0	1	0	0	0	0
ASV2119	0	1	0	0	0	0
ASV2466	0	0	0	0	0	1
ASV1060	0	0	0	0	0	1
ASV1099	0	0	1	0	0	1
ASV2517	0	1	0	0	0	0
ASV2294	0	0	0	1	0	0
ASV58	1	1	1	1	1	1
ASV1727	0	0	1	0	0	0
ASV581	0	0	0	0	1	0
ASV829	1	0	0	1	1	0
ASV911	0	0	1	0	0	0
ASV994	1	0	0	0	0	0
ASV1918	0	1	0	0	0	0
ASV727	0	0	1	0	0	0
ASV1116	0	0	0	0	1	0
ASV470	0	1	0	0	1	1
ASV2411	0	0	0	1	0	0
ASV1219	0	0	0	0	1	0
ASV137	1	1	1	1	1	1
ASV2360	0	0	0	0	0	1
ASV603	0	0	0	0	1	0
ASV1721	0	0	0	0	1	0
ASV1718	1	0	0	0	0	0
ASV1428	0	0	0	0	1	0
ASV191	1	1	1	0	1	1
ASV1493	0	0	0	0	0	1
ASV2009	0	0	0	0	0	1
ASV495	1	0	1	0	1	0
ASV26	1	1	1	1	1	1
ASV8	0	1	1	1	1	1
ASV439	1	0	0	0	1	0
ASV830	1	0	0	0	0	0
ASV1385	1	0	0	0	0	0
ASV964	0	0	0	0	1	0
ASV921	1	0	0	1	0	0
ASV20	1	1	1	1	1	1
ASV3023	1	0	0	0	0	0
ASV2079	0	0	0	0	1	0
ASV1591	0	0	1	0	0	0
ASV614	0	1	0	0	0	0
ASV1180	0	0	0	0	0	1
ASV123	1	1	1	0	1	0
ASV2816	1	0	0	0	0	0
ASV2420	0	0	0	0	0	1
ASV2592	0	0	0	0	0	1
ASV1517	0	0	0	0	1	0
ASV1338	0	1	0	0	0	0
ASV2617	0	0	1	0	0	0
ASV2158	0	0	0	0	1	0
ASV23	1	1	1	1	1	1
ASV1292	1	0	1	0	1	0
ASV2226	1	0	0	0	0	0
ASV1714	0	0	0	0	1	0
ASV1799	0	0	0	0	0	1
ASV1645	0	0	0	0	0	1
ASV252	0	1	0	0	1	0
ASV2081	0	0	0	0	1	0
ASV56	1	1	1	1	1	1
ASV10	1	1	1	1	1	1
ASV2523	0	0	0	1	0	0
ASV1127	0	1	0	0	0	0
ASV736	1	0	0	0	1	0
ASV3015	0	1	0	0	0	0
ASV557	1	0	0	0	1	0
ASV444	0	0	0	0	1	0
ASV330	0	0	1	0	1	0
ASV705	0	1	1	1	0	1
ASV160	1	0	0	0	1	0
ASV650	0	1	0	0	1	0
ASV2350	0	0	0	0	0	1
ASV861	0	1	0	0	0	0
ASV2274	1	0	0	0	0	0
ASV1188	0	0	0	0	1	1
ASV2897	0	0	0	0	1	0
ASV2382	1	0	0	0	0	0
ASV95	1	1	1	1	1	1
ASV2747	0	0	0	0	1	0
ASV878	1	0	0	0	0	0
ASV3017	0	0	0	0	0	1
ASV1800	0	0	0	0	0	1
ASV374	0	0	0	0	1	0
ASV184	1	1	1	1	1	1
ASV266	1	1	1	1	0	1
ASV2141	1	0	0	0	0	0
ASV396	1	0	1	0	1	0
ASV403	1	0	0	0	1	0
ASV738	1	1	0	1	0	1
ASV1153	1	0	0	0	0	1
ASV2033	0	0	0	0	1	0
ASV844	0	0	0	0	0	1
ASV1785	0	1	0	0	0	0
ASV1018	1	0	1	0	0	0
ASV2717	0	1	0	0	0	0
ASV818	0	0	0	0	1	0
ASV991	0	0	1	0	0	0
ASV2463	0	0	0	0	0	1
ASV1204	0	0	0	0	1	0
ASV1685	0	0	1	0	0	0
ASV1738	0	1	0	0	0	0
ASV1514	0	0	1	0	0	0
ASV2538	0	0	0	0	1	0
ASV998	0	0	0	0	1	0
ASV756	1	1	0	0	0	0
ASV2181	0	0	0	0	0	1
ASV421	0	0	0	1	0	1
ASV1927	0	0	0	0	0	1
ASV430	1	0	1	1	1	0
ASV1914	0	0	1	0	0	0
ASV1096	1	0	0	0	0	0
ASV2160	0	0	0	0	1	0
ASV1505	0	0	1	0	0	0
ASV355	1	0	1	0	0	0
ASV1717	1	0	0	0	0	0
ASV2071	0	1	0	0	0	0
ASV259	1	0	1	0	1	1
ASV2365	1	0	0	0	0	0
ASV846	0	0	0	0	1	0
ASV1210	0	0	1	0	0	0
ASV2244	0	0	1	0	0	0
ASV143	1	0	1	0	1	0
ASV1813	1	0	0	0	0	0
ASV1028	0	1	0	0	0	0
ASV3067	0	0	0	0	0	1
ASV3021	0	0	0	0	1	0
ASV479	0	1	1	0	0	1
ASV205	0	0	0	1	1	1
ASV250	1	1	1	1	1	0
ASV2101	1	0	0	0	0	0
ASV1589	0	0	0	0	0	1
ASV2188	0	0	0	0	1	0
ASV476	1	0	1	0	0	0
ASV1986	1	0	0	0	0	0
ASV1538	0	0	1	0	0	0
ASV1790	0	0	0	0	0	1
ASV1694	0	0	0	0	1	0
ASV1004	1	0	1	0	0	0
ASV2790	1	0	0	0	0	0
ASV1415	0	0	0	0	1	0
ASV2117	0	1	0	0	0	0
ASV1819	1	0	0	0	0	0
ASV2459	0	0	0	0	0	1
ASV1520	1	0	0	0	0	0
ASV2597	0	0	1	0	0	0
ASV9	1	1	1	1	1	1
ASV1971	0	0	1	0	0	0
ASV947	1	0	0	0	0	1
ASV1818	0	0	0	0	1	0
ASV2424	0	0	1	0	0	0
ASV1763	1	0	0	0	0	0
ASV219	0	0	0	0	1	0
ASV639	1	0	0	0	1	0
ASV1708	0	0	0	0	0	1
ASV2334	0	0	1	0	0	0
ASV1307	1	0	0	0	0	0
ASV1917	0	0	0	0	1	0
ASV1030	0	0	0	0	0	1
ASV532	0	1	1	0	0	1
ASV3034	0	0	1	0	0	0
ASV1559	0	0	0	0	0	1
ASV1560	0	0	0	0	1	0
ASV2677	1	0	0	0	0	0
ASV307	0	1	0	0	1	0
ASV2219	0	1	0	0	0	0
ASV2057	0	1	0	0	0	0
ASV1216	0	0	0	1	0	0
ASV2422	0	0	1	0	0	0
ASV387	1	0	0	0	0	0
ASV607	0	1	0	0	0	0
ASV1749	0	1	0	0	0	0
ASV1091	0	0	1	0	0	0
ASV2296	0	0	0	1	0	0
ASV2300	0	0	0	0	0	1
ASV469	1	0	1	0	0	0
ASV372	1	0	1	0	0	1
ASV150	1	0	1	1	1	0
ASV2752	0	0	1	0	0	0
ASV1641	0	1	0	0	0	0
ASV2983	0	0	0	0	0	1
ASV1777	0	0	1	0	0	0
ASV2499	0	1	0	0	0	0
ASV2184	0	0	1	0	0	0
ASV314	0	1	1	0	0	0
ASV369	1	1	0	1	0	1
ASV2109	0	0	0	0	0	1
ASV164	0	1	1	0	1	0
ASV1328	0	0	1	0	0	0
ASV2085	1	0	0	0	0	0
ASV1223	0	0	1	0	0	0
ASV452	1	0	0	1	1	0
ASV2714	0	1	0	0	0	0
ASV45	1	1	1	1	1	1
ASV694	1	0	0	0	0	0
ASV2022	0	0	1	0	0	0
ASV361	0	0	0	0	1	1
ASV688	1	0	0	0	0	0
ASV366	1	1	0	0	1	0
ASV2481	0	0	0	0	1	0
ASV381	1	0	1	0	0	1
ASV228	1	0	1	0	1	0
ASV1199	0	0	0	0	1	0
ASV1163	0	0	0	0	1	0
ASV1768	0	0	0	0	1	0
ASV2519	0	1	0	0	0	0
ASV2734	0	0	0	0	1	0
ASV1137	0	1	0	0	1	0
ASV2169	0	0	0	0	0	1
ASV358	1	0	0	0	0	1
ASV1203	0	1	0	0	0	0
ASV866	0	0	0	0	1	1
ASV1242	0	0	0	0	1	0
ASV1461	0	0	0	0	0	1
ASV357	1	1	1	1	1	0
ASV679	0	0	0	0	1	0
ASV1600	1	0	0	0	0	0
ASV436	1	1	0	0	1	1
ASV2954	0	0	1	0	0	0
ASV2170	0	0	0	0	0	1
ASV2102	0	1	0	0	0	0
ASV1940	1	0	0	0	0	0
ASV643	0	1	0	0	1	0
ASV1492	0	1	0	0	0	0
ASV2514	0	1	0	0	0	0
ASV2993	1	0	0	0	0	0
ASV512	0	1	1	0	0	0
ASV1006	1	0	0	0	0	0
ASV2650	0	0	0	0	0	1
ASV269	1	0	1	0	0	1
ASV2922	0	1	0	0	0	0
ASV1830	0	0	0	0	1	0
ASV1251	0	1	0	0	0	0
ASV1550	0	0	0	0	0	1
ASV993	1	0	0	0	1	0
ASV463	0	0	0	0	1	0
ASV2655	0	0	0	1	0	0
ASV260	1	0	0	0	1	1
ASV882	0	0	0	0	0	1
ASV691	1	0	0	0	0	1
ASV47	1	1	1	1	1	1
ASV1978	1	0	0	0	0	0
ASV2732	1	0	0	0	0	0
ASV2756	0	0	1	0	0	0
ASV13	1	1	1	1	1	1
ASV21	1	1	1	1	1	1
ASV1676	0	1	0	0	0	0
ASV1167	0	0	1	0	0	0
ASV2153	0	0	1	0	0	0
ASV1851	0	1	0	0	0	0
ASV276	0	0	1	0	0	0
ASV75	1	0	1	0	1	1
ASV1365	0	0	0	0	0	1
ASV2649	0	0	0	0	0	1
ASV2025	0	0	1	0	0	0
ASV851	0	0	0	0	0	1
ASV1358	0	0	1	0	0	0
ASV2960	1	0	0	0	0	0
ASV51	1	1	1	1	1	1
ASV2029	1	0	0	0	0	0
ASV807	0	0	1	0	1	1
ASV331	1	0	0	1	1	0
ASV2853	1	0	0	0	0	0
ASV1237	0	0	0	0	0	1
ASV50	1	1	1	1	1	1
ASV223	1	0	1	0	0	1
ASV52	1	1	1	1	1	1
ASV2336	0	0	1	0	0	0
ASV833	0	0	1	0	1	1
ASV1537	1	0	0	0	0	0
ASV2659	1	0	0	0	0	0
ASV1424	0	0	1	0	0	0
ASV617	1	0	0	0	1	1
ASV1252	0	1	0	0	0	0
ASV29	1	1	1	1	1	1
ASV351	1	1	0	0	1	1
ASV272	1	1	1	1	0	0
ASV910	0	0	1	0	0	0
ASV2561	0	1	0	0	0	0
ASV2700	0	1	0	0	0	0
ASV30	1	1	1	1	1	1
ASV1429	0	1	0	0	0	0
ASV666	0	0	1	0	0	0
ASV313	0	0	0	0	1	1
ASV2087	1	0	0	0	0	0
ASV211	1	0	1	0	1	0
ASV653	0	1	0	0	1	1
ASV1316	0	0	0	0	1	0
ASV605	0	0	1	0	1	0
ASV1115	0	0	0	0	0	1
ASV1610	1	0	0	0	0	0
ASV2748	1	0	0	0	0	0
ASV2371	1	0	0	0	0	0
ASV1311	0	1	0	0	0	0
ASV2288	0	0	0	0	0	1
ASV2462	0	0	0	0	0	1
ASV593	1	1	1	1	0	0
ASV568	1	1	0	0	1	0
ASV1761	1	0	0	0	0	0
ASV2652	0	0	0	1	0	0
ASV1679	0	0	0	0	0	1
ASV1309	0	0	0	0	1	0
ASV1827	0	0	0	0	1	0
ASV1444	1	0	0	0	0	0
ASV1770	0	0	1	0	1	0
ASV1076	1	0	0	0	0	0
ASV2100	0	1	0	0	0	0
ASV2128	1	0	0	0	0	0
ASV1377	0	0	0	0	1	0
ASV472	0	0	0	0	1	0
ASV1916	0	0	0	0	1	0
ASV647	0	0	0	0	0	1
ASV2468	0	0	0	0	0	1
ASV836	1	1	0	1	0	0
ASV2704	0	0	0	1	0	0
ASV1889	1	0	0	0	0	0
ASV848	1	1	0	0	0	0
ASV839	0	0	0	0	0	1
ASV1631	1	0	0	0	0	0
ASV2388	0	0	0	0	1	0
ASV282	0	0	0	0	0	1
ASV1113	0	0	0	0	0	1
ASV1938	1	0	0	0	0	0
ASV187	1	1	1	1	0	0
ASV84	1	1	1	0	1	1
ASV244	1	1	0	0	1	0
ASV2930	0	0	0	0	0	1
ASV811	0	1	0	0	0	0
ASV1992	1	0	0	0	0	0
ASV1620	0	0	0	0	1	0
ASV2976	0	1	0	0	0	0
ASV159	1	1	1	1	1	1
ASV344	1	0	1	0	0	1
ASV2705	0	0	0	0	0	1
ASV1031	0	0	1	0	0	0
ASV2857	1	0	0	0	0	0
ASV1451	0	0	0	0	1	0
ASV2540	1	0	0	0	0	0
ASV499	0	0	1	0	1	0
ASV2104	0	1	0	0	0	0
ASV1593	0	0	1	0	0	0
ASV1344	0	0	0	0	1	0
ASV275	1	0	0	0	0	0
ASV1478	1	0	0	0	0	0
ASV1016	0	0	0	0	1	0
ASV1066	1	1	0	0	0	0
ASV1652	0	0	0	0	1	0
ASV2200	1	0	0	0	0	0
ASV1907	1	0	0	0	0	0
ASV595	0	1	1	0	0	0
ASV2477	0	0	0	0	0	1
ASV1265	0	1	0	0	0	0
ASV1410	0	0	0	0	0	1
ASV53	1	1	1	1	1	1
ASV114	0	0	0	0	0	1
ASV1303	1	0	0	0	0	1
ASV654	0	1	0	0	0	1
ASV1570	0	0	0	0	1	0
ASV2467	0	0	0	0	0	1
ASV2134	0	0	0	0	1	0
ASV1499	0	0	0	0	1	0
ASV157	1	0	1	0	1	0
ASV2368	0	0	0	0	1	0
ASV2339	0	0	0	0	1	0
ASV3045	0	0	0	0	0	1
ASV389	0	1	0	1	1	1
ASV2730	0	0	1	0	0	0
ASV1055	1	0	0	0	0	0
ASV2130	0	0	0	0	1	0
ASV196	1	1	1	1	1	1
ASV2634	0	1	0	0	0	0
ASV1073	0	0	0	0	0	1
ASV750	0	0	0	0	1	1
ASV2980	0	0	0	1	0	0
ASV3027	0	0	1	0	0	0
ASV1047	0	0	1	0	0	0
ASV197	1	1	0	0	1	0
ASV1157	1	1	0	0	0	0
ASV2050	1	0	0	0	0	0
ASV2885	0	1	0	0	0	0
ASV1369	0	0	0	0	1	0
ASV433	1	1	1	0	1	0
ASV2341	0	1	0	0	0	0
ASV173	1	1	1	0	0	1
ASV299	0	0	0	0	1	0
ASV2746	0	0	0	0	1	0
ASV2884	0	1	0	0	0	0
ASV2425	1	0	0	0	0	0
ASV1456	0	0	0	0	0	1
ASV678	0	0	1	0	1	1
ASV1966	0	0	0	0	0	1
ASV428	0	1	0	0	1	0
ASV2642	0	0	0	0	0	1
ASV1382	0	0	0	0	1	0
ASV984	0	0	0	0	1	0
ASV1070	0	0	1	0	0	1
ASV1234	0	0	0	1	0	0
ASV2060	0	1	0	0	0	0
ASV918	0	0	0	0	1	0
ASV1726	0	0	1	0	0	0
ASV2132	0	0	0	0	1	0
ASV2249	0	0	0	0	1	0
ASV144	1	1	1	1	1	0
ASV1297	0	1	0	0	0	0
ASV1892	0	0	0	0	0	1
ASV2813	1	0	0	0	0	0
ASV78	1	1	1	1	1	1
ASV2758	0	0	1	0	0	0
ASV1239	0	0	0	0	1	0
ASV2798	0	0	0	0	0	1
ASV3033	0	0	1	0	0	0
ASV1092	0	0	1	0	0	0
ASV1880	0	0	1	0	0	0
ASV742	0	0	1	0	1	0
ASV2362	0	0	0	0	0	1
ASV1053	0	0	1	0	1	0
ASV25	1	1	1	1	1	1
ASV2512	1	0	0	0	0	0
ASV1441	0	1	0	0	0	0
ASV701	0	1	0	0	1	0
ASV1655	1	0	0	0	0	0
ASV697	0	0	0	1	1	1
ASV2201	1	0	0	0	0	0
ASV93	0	0	1	0	1	0
ASV99	1	0	1	0	1	1
ASV1485	0	1	1	0	0	0
ASV1255	0	1	0	0	0	0
ASV375	0	0	0	1	0	1
ASV1626	0	1	0	0	0	0
ASV1719	1	0	0	0	0	0
ASV985	0	1	0	0	1	0
ASV1797	0	1	0	0	0	0
ASV700	1	0	0	0	1	0
ASV769	0	1	0	0	0	0
ASV888	1	0	0	0	0	1
ASV2837	0	0	0	0	0	1
ASV2919	0	1	0	0	0	0
ASV2513	0	1	0	0	0	0
ASV1169	1	1	1	0	0	0
ASV2337	0	0	0	0	1	0
ASV543	1	0	0	0	1	0
ASV487	0	0	1	0	1	0
ASV958	0	0	0	0	1	0
ASV989	0	0	0	0	1	0
ASV915	1	0	0	0	0	0
ASV2267	1	0	0	0	0	0
ASV1274	0	0	1	0	0	0
[truncated: 794 more rows]

## Sheet: fun_upset_tr
AsvId	0_NT	1_NT_Pi	2_WT	3_WT_Pi	4_NSP	5_NSP_Pi	6_GPB1	7_GPB1_Pi	8_CUT3	9_CUT3_Pi
ASV255	0	0	0	1	0	1	0	1	0	0
ASV54	1	1	1	1	1	1	1	1	1	1
ASV542	0	0	0	0	0	0	1	0	0	0
ASV399	0	0	0	0	0	1	0	0	1	0
ASV99	1	1	1	1	0	0	1	0	1	0
ASV472	0	0	0	1	0	0	0	0	0	0
ASV490	0	0	0	0	0	1	0	0	0	0
ASV293	0	0	0	1	1	0	0	0	0	0
ASV119	0	0	0	0	0	0	0	0	1	0
ASV326	0	0	1	0	0	0	0	0	1	0
ASV601	0	0	0	1	0	0	0	0	0	0
ASV557	0	0	1	0	0	0	0	0	0	0
ASV374	0	0	0	0	0	0	1	0	0	0
ASV82	1	1	1	1	1	1	1	1	1	0
ASV237	1	0	0	1	0	0	1	0	0	0
ASV239	1	0	0	0	0	0	0	0	1	0
ASV392	0	0	0	0	0	0	0	0	0	1
ASV298	1	0	0	0	0	0	0	1	0	0
ASV86	0	1	1	0	1	1	1	0	1	1
ASV615	0	0	0	0	0	0	0	0	1	1
ASV98	0	0	1	1	0	0	0	0	0	0
ASV348	0	0	0	0	0	0	1	0	0	0
ASV11	1	1	1	1	1	1	1	1	1	1
ASV686	0	0	0	1	0	0	0	0	0	0
ASV220	1	0	0	1	0	0	0	0	0	0
ASV337	0	0	0	0	1	0	0	0	0	0
ASV571	0	0	0	0	0	0	0	1	0	0
ASV75	0	0	0	0	0	0	0	0	0	1
ASV654	1	0	0	0	0	0	0	0	0	0
ASV288	0	0	0	0	0	1	0	1	0	0
ASV303	1	0	0	0	0	0	0	0	0	0
ASV587	0	0	0	1	0	0	0	0	0	0
ASV225	0	0	1	0	1	0	0	0	0	1
ASV512	0	0	1	0	0	0	0	0	0	0
ASV234	0	0	0	0	0	0	0	0	0	1
ASV110	0	0	0	0	1	0	1	0	0	0
ASV412	0	0	0	0	0	0	0	0	0	1
ASV406	0	0	0	0	0	0	0	0	1	0
ASV205	0	0	0	0	0	0	0	0	0	1
ASV378	0	0	1	0	0	0	0	0	0	0
ASV484	0	0	0	0	0	0	1	0	0	0
ASV679	0	0	0	0	0	0	1	0	0	0
ASV52	1	1	1	1	1	1	1	1	1	0
ASV117	1	0	0	1	1	0	1	0	1	0
ASV47	1	0	1	1	1	0	1	1	1	1
ASV487	1	0	0	0	0	0	0	0	0	0
ASV314	0	0	0	0	0	0	0	0	0	1
ASV209	1	1	0	0	0	0	1	0	0	0
ASV555	0	0	0	0	1	0	0	0	0	0
ASV409	0	0	0	0	0	0	1	0	0	0
ASV12	1	1	1	1	1	1	1	1	1	1
ASV269	0	0	0	0	0	0	0	0	0	1
ASV527	0	0	1	0	0	0	0	0	0	0
ASV650	0	0	0	1	0	0	0	0	0	0
ASV100	0	0	1	0	1	0	0	0	1	0
ASV201	0	0	0	0	0	0	0	0	1	0
ASV629	0	0	0	0	1	0	0	0	0	0
ASV578	0	0	0	1	0	0	0	0	0	0
ASV627	0	0	0	0	1	0	0	0	0	0
ASV577	0	0	0	0	0	0	1	0	0	0
ASV21	1	1	1	1	1	1	1	1	1	1
ASV439	1	0	0	0	0	0	0	0	0	0
ASV96	0	0	0	0	1	0	0	0	0	0
ASV113	1	1	1	1	1	1	1	1	1	1
ASV362	0	0	0	0	0	1	0	0	0	0
ASV642	0	0	0	0	0	0	0	1	0	0
ASV515	0	0	0	1	0	0	0	0	0	0
ASV34	1	1	1	1	1	1	1	1	1	1
ASV334	0	1	0	0	0	0	0	0	0	0
ASV294	0	0	1	0	0	0	0	0	0	0
ASV671	0	0	1	0	0	0	0	0	0	0
ASV94	1	1	1	0	1	0	1	0	1	1
ASV272	0	0	0	0	0	0	1	0	0	0
ASV485	0	0	1	0	0	0	0	1	0	0
ASV499	0	0	0	0	0	0	1	0	0	0
ASV174	0	0	0	0	1	0	1	1	0	0
ASV30	1	1	1	1	1	1	1	1	1	1
ASV486	0	0	0	0	1	0	0	0	0	0
ASV710	0	0	0	0	1	0	0	0	0	0
ASV553	0	0	0	0	0	0	0	0	0	1
ASV562	0	1	0	0	0	0	0	0	0	0
ASV238	0	0	0	0	0	0	1	0	0	0
ASV424	0	1	0	0	0	0	0	0	0	0
ASV128	0	0	0	0	1	1	0	0	1	1
ASV397	1	0	0	0	0	0	0	0	0	0
ASV91	1	1	1	0	1	0	1	1	1	0
ASV140	0	0	0	0	0	0	0	0	0	1
ASV588	0	0	0	1	0	1	0	0	0	0
ASV471	0	0	0	0	0	0	1	0	0	0
ASV172	1	0	0	0	0	0	1	1	1	0
ASV704	0	0	0	0	0	0	1	0	0	0
ASV247	0	0	0	0	1	0	0	0	0	0
ASV638	0	1	0	0	0	0	0	0	0	0
ASV64	1	1	1	1	1	1	1	1	1	1
ASV105	0	0	0	0	0	0	0	0	1	0
ASV649	0	0	1	0	0	0	0	0	0	0
ASV350	0	0	0	0	0	0	0	0	1	0
ASV573	0	0	1	0	0	0	0	0	0	0
ASV380	0	0	0	0	1	0	0	0	1	0
ASV398	0	0	0	0	0	0	1	0	0	0
ASV262	1	0	1	0	0	0	0	0	0	0
ASV130	0	0	0	0	1	0	0	0	1	1
ASV403	0	0	1	0	0	0	0	0	0	0
ASV305	0	0	0	0	1	0	0	0	0	0
ASV493	0	0	1	0	0	0	0	1	0	0
ASV36	1	1	1	0	1	1	1	1	1	1
ASV441	0	0	0	1	0	0	0	0	0	0
ASV554	0	0	0	0	1	0	0	0	0	0
ASV559	1	0	0	0	0	1	0	0	1	0
ASV49	0	0	0	1	1	1	1	0	1	1
ASV116	1	1	1	1	1	1	1	1	1	1
ASV631	0	0	0	0	0	0	0	0	1	0
ASV281	1	0	0	0	0	0	0	0	0	0
ASV131	0	0	0	1	1	1	0	1	0	0
ASV543	0	0	0	0	0	0	0	0	0	1
ASV364	0	0	0	0	1	0	0	0	1	0
ASV324	0	0	0	1	0	0	0	0	0	0
ASV258	0	0	0	0	1	0	1	0	0	0
ASV548	0	0	0	0	1	0	0	0	0	0
ASV681	0	0	1	0	0	0	0	0	0	0
ASV521	1	0	0	0	0	0	0	0	0	0
ASV200	0	0	0	0	0	0	0	0	1	1
ASV355	0	0	1	0	1	0	1	0	0	0
ASV318	0	0	0	1	1	0	0	0	0	0
ASV581	1	0	0	0	0	0	1	0	0	0
ASV700	0	0	0	0	0	0	0	0	0	1
ASV194	1	0	0	0	0	0	0	0	0	0
ASV289	1	0	1	0	0	0	0	0	0	1
ASV574	1	0	0	0	0	0	0	0	0	0
ASV341	0	0	0	0	0	0	0	0	1	0
ASV606	0	0	1	0	0	0	0	0	0	0
ASV372	0	0	0	1	0	0	0	0	0	0
ASV83	0	0	0	1	0	0	0	1	1	1
ASV498	0	0	1	0	0	0	0	0	0	0
ASV181	0	1	1	0	1	1	0	1	0	1
ASV678	0	0	0	0	0	0	0	0	0	1
ASV264	1	0	0	0	1	1	0	0	0	0
ASV133	1	0	1	1	1	0	1	1	1	0
ASV74	1	1	1	1	1	1	1	1	1	1
ASV124	0	1	0	1	1	0	0	1	1	0
ASV183	0	0	0	1	1	1	0	1	0	1
ASV55	1	1	1	1	1	1	1	1	1	1
ASV429	1	0	0	0	0	0	0	0	0	0
ASV78	0	1	0	1	0	1	0	1	0	0
ASV488	0	0	0	0	0	0	1	0	0	0
ASV545	0	0	0	0	1	0	0	0	0	0
ASV315	0	1	0	0	0	0	1	0	0	0
ASV233	1	0	1	0	0	0	0	0	1	0
ASV405	0	0	0	0	0	0	1	0	0	0
ASV558	0	0	0	0	0	0	1	0	0	0
ASV503	0	0	0	0	1	0	0	0	1	0
ASV382	0	1	0	0	0	0	0	0	0	0
ASV613	0	0	1	0	0	0	0	0	0	0
ASV63	1	0	1	0	1	0	0	0	1	1
ASV317	0	0	0	0	0	0	0	0	1	0
ASV465	1	0	0	0	0	0	0	0	0	0
ASV300	0	0	0	0	0	0	1	0	0	0
ASV173	0	0	0	0	1	0	0	0	0	0
ASV51	1	1	1	1	1	1	1	1	1	0
ASV426	0	0	0	1	0	0	0	0	0	1
ASV661	0	0	0	1	0	0	0	0	0	0
ASV534	1	0	0	0	0	0	0	0	0	0
ASV142	1	0	1	0	0	0	0	0	0	0
ASV635	1	0	0	0	0	0	0	0	0	0
ASV230	0	0	1	0	0	0	1	0	0	0
ASV665	0	0	0	0	0	0	1	0	0	0
ASV599	0	0	0	0	0	0	1	0	0	0
ASV408	0	0	0	0	1	0	0	0	0	0
ASV569	0	0	1	0	0	0	0	0	0	0
ASV89	0	0	1	0	0	0	0	0	0	0
ASV127	0	0	0	0	1	0	0	0	0	1
ASV53	0	1	1	0	0	0	0	1	0	1
ASV541	0	0	0	0	1	0	0	0	0	0
ASV532	0	0	0	0	1	0	0	0	0	0
ASV273	0	0	0	0	0	0	0	0	1	0
ASV434	0	0	0	0	1	0	0	0	0	0
ASV391	0	0	0	0	0	0	1	0	0	0
ASV356	0	1	0	0	0	0	0	0	0	0
ASV196	0	0	0	0	0	0	0	0	1	0
ASV271	1	0	1	1	1	0	1	0	0	0
ASV159	1	0	1	0	1	0	1	0	0	1
ASV644	0	0	0	0	1	0	0	0	0	0
ASV620	0	0	1	0	0	0	0	0	0	0
ASV491	0	0	0	0	0	0	0	1	0	0
ASV561	0	0	0	0	0	0	0	0	1	0
ASV457	0	0	0	0	0	0	0	0	1	0
ASV48	0	0	1	0	0	0	1	0	1	0
ASV198	0	0	1	1	1	0	1	1	1	0
ASV296	0	0	1	0	0	0	0	0	0	0
ASV92	0	0	0	1	0	0	0	0	0	0
ASV219	0	0	1	0	0	0	0	0	1	0
ASV417	0	0	0	0	0	1	0	0	0	0
ASV431	1	0	0	0	0	0	0	0	1	0
ASV62	0	0	1	0	1	0	1	0	1	1
ASV385	0	0	1	0	0	0	0	0	0	0
ASV73	1	1	0	1	1	0	1	1	1	1
ASV160	0	0	0	0	0	0	0	0	1	0
ASV162	0	0	0	0	1	0	0	1	1	0
ASV363	0	0	1	0	0	0	0	0	0	0
ASV58	1	1	1	1	1	1	1	1	1	1
ASV244	0	0	0	1	0	0	0	0	0	0
ASV319	0	0	0	0	0	0	0	0	0	1
ASV126	0	1	0	1	0	1	0	1	0	0
ASV483	1	0	0	0	0	0	0	0	0	0
ASV523	0	0	1	0	0	0	0	0	0	0
ASV433	0	0	1	0	0	0	0	0	0	0
ASV582	1	0	0	0	0	0	0	0	0	0
ASV199	0	0	0	0	0	0	0	0	1	0
ASV153	1	0	1	1	0	0	0	0	0	0
ASV522	0	0	0	0	1	1	0	1	0	0
ASV312	1	1	1	1	1	0	1	1	0	1
ASV674	0	0	0	0	0	0	1	0	0	0
ASV586	0	0	1	0	0	0	0	0	0	0
ASV310	0	0	0	0	1	0	1	0	0	0
ASV500	0	0	0	0	0	0	1	0	0	0
ASV4	1	1	1	1	1	1	1	1	1	1
ASV584	0	0	0	0	0	0	0	0	1	0
ASV17	1	1	1	1	1	1	1	1	1	1
ASV275	0	0	1	0	1	0	0	0	1	0
ASV290	0	0	0	0	1	0	0	0	0	0
ASV670	0	0	1	0	0	0	0	0	0	0
ASV88	0	0	1	0	0	0	0	0	1	0
ASV24	1	1	1	1	1	1	1	1	1	1
ASV415	0	0	1	0	0	0	1	0	0	0
ASV67	1	0	1	0	1	1	1	0	1	0
ASV636	1	0	0	0	0	0	0	0	0	0
ASV32	1	1	1	1	1	1	1	1	1	1
ASV478	1	0	0	0	1	0	0	0	0	0
ASV524	0	0	0	0	0	0	0	1	0	0
ASV641	0	0	1	0	0	0	0	0	0	0
ASV422	0	0	1	0	0	0	0	0	0	0
ASV375	0	0	0	0	0	0	1	0	0	0
ASV280	0	0	1	0	0	0	0	0	0	0
ASV85	1	1	1	1	1	1	1	1	1	1
ASV416	0	0	0	0	0	0	0	0	0	1
ASV177	0	0	0	0	0	0	1	0	0	0
ASV61	1	1	1	1	1	1	1	1	1	1
ASV268	0	1	0	0	0	0	0	0	0	0
ASV597	0	0	0	0	1	0	0	0	0	0
ASV407	0	0	0	0	0	1	0	0	0	0
ASV330	0	0	1	0	0	0	1	0	0	0
ASV384	1	0	0	0	0	0	0	0	0	0
ASV462	0	0	0	0	1	0	1	0	0	0
ASV564	0	0	0	0	0	0	1	0	0	0
ASV437	0	0	0	0	0	0	0	0	1	0
ASV125	1	0	1	0	1	0	1	0	0	0
ASV282	1	0	1	0	0	0	0	0	0	0
ASV525	0	0	0	0	0	0	0	1	0	0
ASV591	0	0	0	0	0	0	0	0	0	1
ASV109	1	0	0	1	1	0	1	1	1	0
ASV274	1	0	0	0	1	0	0	0	0	0
ASV37	1	1	1	1	1	1	1	1	0	1
ASV59	1	1	1	1	1	1	1	1	1	1
ASV169	1	1	1	0	0	0	1	0	0	0
ASV428	0	1	1	1	0	0	1	0	1	1
ASV216	0	0	0	0	0	0	0	0	1	0
ASV190	1	0	0	0	0	0	0	1	0	0
ASV351	0	0	1	0	0	0	0	0	0	0
ASV104	1	1	1	0	1	1	1	1	0	0
ASV387	0	1	0	0	0	0	0	0	0	0
ASV353	0	0	0	0	0	0	1	1	0	0
ASV623	0	0	0	0	1	0	0	0	0	0
ASV565	0	0	0	0	1	0	0	0	0	0
ASV396	0	0	0	1	0	0	0	0	0	1
ASV164	1	1	0	0	1	1	0	1	0	0
ASV346	0	0	1	0	0	0	0	1	0	0
ASV31	1	1	1	1	1	1	1	1	1	1
ASV167	1	1	1	1	1	1	1	1	0	1
ASV509	0	0	0	0	1	0	0	0	0	0
ASV50	0	0	1	0	0	0	1	0	1	0
ASV46	1	1	1	1	1	1	1	1	1	1
ASV666	0	0	1	0	0	0	0	0	0	0
ASV101	1	1	1	1	1	1	1	1	0	0
ASV460	1	0	0	0	0	0	0	0	0	1
ASV531	0	0	0	0	0	0	0	0	0	1
ASV505	0	0	0	0	1	0	0	0	0	0
ASV463	0	0	0	0	0	0	1	0	0	0
ASV453	0	0	1	0	0	0	0	0	0	0
ASV38	1	1	1	1	1	1	1	1	1	1
ASV563	0	1	0	0	0	0	0	0	0	0
ASV292	1	0	0	0	0	0	0	0	0	0
ASV193	1	0	1	0	1	0	0	0	1	0
ASV23	1	0	1	0	1	1	1	0	1	1
ASV143	1	1	1	1	1	1	1	1	0	0
ASV419	0	0	0	0	1	0	0	0	0	0
ASV494	0	0	1	0	0	0	0	0	0	0
ASV377	0	0	0	1	0	0	0	0	0	0
ASV651	0	0	0	0	0	0	1	0	0	0
ASV321	0	0	0	0	1	0	0	0	0	0
ASV154	0	1	1	0	1	0	1	0	0	0
ASV20	1	1	1	1	1	1	1	1	1	1
ASV567	0	0	0	0	1	0	0	0	0	0
ASV202	0	0	1	0	0	0	0	0	1	0
ASV343	0	0	0	0	0	0	0	0	0	1
ASV361	0	0	0	0	1	0	0	0	0	0
ASV354	0	0	0	0	0	0	0	1	0	0
ASV400	0	0	0	1	0	0	0	0	0	0
ASV653	0	0	0	0	1	0	0	0	0	0
ASV655	0	0	0	0	0	0	0	0	0	1
ASV10	1	1	1	1	1	1	1	1	1	1
ASV420	0	0	0	0	0	0	0	0	1	0
ASV342	0	0	0	0	0	0	1	0	0	0
ASV132	1	1	1	1	1	1	1	1	1	1
ASV357	0	0	1	0	0	1	0	0	0	0
ASV652	0	0	1	0	0	0	0	0	0	0
ASV550	0	0	1	0	0	0	0	0	0	0
ASV605	0	0	1	0	0	0	0	0	0	0
ASV207	0	1	0	0	0	1	0	0	0	1
ASV711	0	0	0	0	0	0	1	0	0	0
ASV322	0	0	1	0	0	0	0	0	0	0
ASV442	0	0	0	0	0	1	0	0	0	0
ASV593	0	0	0	0	1	0	0	0	0	0
ASV480	0	0	0	0	0	0	0	0	1	0
ASV367	1	0	0	0	0	0	0	0	0	0
ASV118	1	0	1	0	1	1	1	1	0	1
ASV425	1	0	0	0	0	0	0	0	0	0
ASV368	0	0	0	0	0	0	0	0	1	0
ASV265	0	0	0	0	1	0	0	0	0	0
ASV277	0	0	0	1	0	0	0	0	1	0
ASV640	0	0	0	0	1	0	0	0	0	0
ASV27	1	1	1	1	1	1	1	1	1	1
ASV5	1	1	1	1	1	1	1	1	1	1
ASV418	1	0	0	0	0	0	0	0	0	0
ASV529	1	0	0	0	0	0	0	0	0	0
ASV84	1	0	1	0	1	0	1	1	1	0
ASV517	0	0	1	0	0	0	0	0	0	0
ASV667	0	0	0	0	0	0	1	0	0	0
ASV327	0	0	1	0	0	0	0	0	0	0
ASV325	0	0	0	0	0	0	0	0	0	1
ASV137	0	0	0	0	0	0	0	0	0	1
ASV328	0	0	0	0	0	0	0	0	1	0
ASV26	1	1	1	1	1	1	1	1	1	1
ASV448	0	0	1	0	0	0	0	0	0	0
ASV539	1	0	0	0	0	0	0	0	0	0
ASV112	0	1	1	0	1	0	0	0	0	0
ASV668	0	1	0	0	0	0	0	0	0	0
ASV360	0	1	0	0	0	0	0	0	0	0
ASV171	0	0	1	0	0	0	1	0	1	0
ASV607	0	0	1	0	0	0	0	0	0	0
ASV609	0	0	1	0	0	0	0	0	0	0
ASV121	1	0	0	0	1	0	1	1	1	0
ASV688	1	0	0	0	0	0	0	0	0	0
ASV16	1	1	1	1	1	1	1	1	1	1
ASV477	1	0	0	0	0	0	0	0	0	0
ASV208	1	0	1	0	0	0	1	0	1	0
ASV672	0	0	0	0	0	0	0	1	0	0
ASV476	0	0	1	0	0	0	0	0	1	1
ASV253	1	0	0	0	0	0	1	0	0	0
ASV458	0	0	0	0	0	0	0	0	1	0
ASV329	0	1	1	1	0	0	1	0	0	0
ASV533	0	0	1	0	0	0	0	0	0	0
ASV90	0	0	0	0	0	0	0	0	0	1
ASV682	1	0	0	0	0	0	0	0	0	0
ASV365	0	0	1	0	0	0	0	0	1	0
ASV603	0	0	1	0	0	0	0	0	0	0
ASV284	0	0	0	0	0	0	0	0	0	1
ASV267	0	1	0	0	0	0	0	0	0	0
ASV459	0	0	0	0	0	0	0	1	0	0
ASV619	0	0	0	0	0	0	1	0	0	0
ASV680	0	0	1	0	0	0	0	0	0	0
ASV251	0	0	0	1	0	0	1	0	0	0
ASV93	0	1	1	0	1	1	1	1	1	1
ASV155	0	0	1	0	0	0	0	0	0	0
ASV447	0	0	1	0	1	0	1	0	0	0
ASV347	0	0	0	0	1	0	0	0	0	0
ASV9	1	1	1	1	1	1	1	1	1	1
ASV566	1	0	0	0	0	0	0	0	0	0
ASV501	0	0	1	0	0	0	0	0	0	0
ASV611	1	0	0	0	0	0	0	0	0	0
ASV402	1	0	0	0	0	0	0	0	0	0
ASV389	1	0	0	0	0	0	0	0	0	0
ASV302	0	0	0	1	1	0	0	0	0	1
ASV556	0	0	1	0	0	0	0	0	0	0
ASV386	0	0	0	0	0	0	0	0	1	0
ASV647	0	0	0	1	0	0	0	0	0	0
ASV358	0	1	0	0	0	0	0	0	0	0
ASV266	1	0	0	0	0	0	1	0	1	0
ASV232	1	0	0	0	0	0	1	0	0	0
ASV163	1	0	1	0	1	0	1	0	1	0
ASV332	1	0	1	0	0	0	0	0	0	0
ASV656	0	0	0	0	0	0	0	0	0	1
ASV663	0	0	0	0	0	0	0	0	0	1
ASV414	0	0	0	0	0	1	0	0	0	0
ASV115	1	0	1	0	1	0	1	0	0	0
ASV568	0	0	0	1	0	0	0	0	0	0
ASV622	1	0	0	0	0	0	0	0	0	0
ASV307	0	0	0	0	0	0	0	0	1	0
ASV511	0	0	1	0	0	0	0	0	0	0
ASV221	0	0	0	0	0	1	0	0	0	1
ASV187	0	0	0	0	0	1	0	0	0	0
ASV585	0	0	0	0	0	0	0	0	1	0
ASV506	0	0	0	0	1	0	0	0	0	0
ASV168	1	1	0	0	0	0	0	0	1	0
ASV479	0	0	0	0	0	0	0	0	1	0
ASV547	0	0	1	0	0	0	0	0	0	0
ASV370	0	0	1	0	0	0	0	0	0	0
ASV97	1	1	1	1	1	1	1	1	1	1
ASV222	0	0	0	0	0	0	1	0	0	0
ASV514	0	0	0	1	0	0	0	0	0	0
ASV516	1	0	0	0	0	0	0	0	0	0
ASV456	0	0	0	1	1	0	0	0	0	0
ASV526	0	0	0	0	0	0	0	0	0	1
ASV469	0	0	0	0	0	0	0	1	0	0
ASV165	0	1	1	1	1	0	1	1	1	0
ASV66	1	1	1	1	1	1	1	0	1	1
ASV643	0	0	1	0	0	0	0	0	0	0
ASV421	0	0	0	1	0	0	0	0	0	0
ASV444	0	0	1	0	0	0	0	0	0	0
ASV379	0	0	0	0	0	0	1	0	0	0
ASV320	0	0	1	0	0	0	1	0	0	0
ASV423	0	0	0	0	0	0	0	0	1	0
ASV313	0	0	0	0	0	0	0	1	1	0
ASV189	0	0	0	0	1	0	1	0	0	1
ASV28	1	1	1	1	1	1	1	1	1	1
ASV151	1	0	1	0	1	0	1	1	0	0
ASV617	0	0	0	0	0	0	1	0	0	0
ASV602	0	0	0	0	1	0	0	0	0	0
ASV149	0	0	0	0	0	0	1	0	0	0
ASV229	0	0	0	0	0	0	0	0	0	1
ASV560	0	0	0	0	0	0	0	0	1	0
ASV147	1	0	0	0	1	0	1	0	1	1
ASV138	0	0	0	1	0	0	1	0	1	0
ASV339	0	0	1	0	0	0	0	0	0	0
ASV648	0	0	0	0	0	0	0	0	0	1
ASV579	0	0	0	0	0	1	0	0	0	0
ASV240	1	0	1	0	0	0	0	0	0	0
ASV432	0	0	0	0	1	0	0	0	1	0
ASV466	0	0	0	0	0	0	1	0	0	0
ASV610	0	0	1	0	0	0	0	0	0	0
ASV537	0	0	0	1	0	0	0	0	0	0
ASV182	0	0	0	0	0	0	1	0	1	0
ASV381	1	0	0	0	0	1	0	0	0	0
ASV18	1	1	1	1	1	1	1	1	1	1
ASV323	0	0	0	0	1	0	1	0	1	0
ASV621	0	0	0	0	0	0	0	0	0	1
ASV259	0	0	0	0	0	0	0	0	0	1
ASV79	0	0	0	1	0	0	0	0	0	0
ASV446	0	0	1	0	0	0	0	0	0	0
ASV103	1	0	1	0	1	0	1	1	1	0
ASV13	1	1	1	1	1	1	1	1	1	1
ASV637	0	0	0	0	1	0	0	0	0	0
ASV659	0	0	1	0	0	0	0	0	0	0
ASV212	1	0	1	0	1	1	1	1	0	1
ASV261	1	0	1	0	0	0	1	0	0	0
ASV291	0	0	0	0	0	0	0	0	0	1
ASV452	0	0	1	0	0	0	0	0	0	0
ASV508	1	0	0	0	0	0	0	0	0	0
ASV60	0	0	1	1	0	0	0	1	1	0
ASV231	0	0	0	0	1	0	1	0	0	0
ASV120	1	0	0	0	0	0	1	0	1	0
ASV645	0	0	0	0	0	0	1	0	0	0
ASV123	0	0	1	0	0	0	1	0	0	0
ASV369	0	0	0	0	1	0	1	0	0	0
ASV311	0	0	0	0	0	0	0	0	1	0
ASV492	1	0	0	0	0	0	0	0	0	0
ASV122	1	0	1	0	1	0	1	0	0	0
ASV349	0	0	0	0	0	0	0	0	1	0
ASV371	0	0	0	0	0	0	1	0	0	0
ASV504	0	1	0	0	0	0	0	0	0	0
ASV373	0	0	0	0	0	0	1	0	0	0
ASV331	0	0	0	0	0	0	0	1	0	0
ASV669	0	0	1	0	0	0	0	0	0	0
ASV43	1	1	1	0	1	1	1	1	1	0
ASV482	0	0	0	0	0	0	1	0	0	0
ASV107	0	0	0	0	0	0	1	0	1	0
ASV185	1	0	1	0	0	1	1	0	1	1
ASV304	0	0	1	0	1	0	0	0	0	0
ASV496	1	0	0	0	0	0	0	0	0	0
ASV401	0	0	1	0	0	0	0	0	0	0
ASV657	0	0	0	0	0	0	1	0	0	0
ASV598	1	0	0	0	0	0	0	0	0	0
ASV695	0	0	0	0	0	0	1	0	0	0
ASV438	0	0	0	0	1	0	0	0	0	0
ASV191	1	0	0	0	0	0	0	0	0	0
ASV552	0	1	1	0	0	1	1	0	1	0
ASV15	1	1	1	1	1	1	1	1	1	1
ASV135	0	0	1	0	0	0	1	0	0	1
ASV589	0	0	1	0	0	0	0	0	0	0
ASV530	0	0	0	1	0	0	0	0	0	0
ASV596	0	1	0	0	0	0	0	0	0	0
ASV306	0	0	0	1	1	0	0	0	0	0
ASV676	0	1	0	0	0	0	0	0	0	0
ASV215	0	0	0	0	0	0	1	0	0	0
ASV455	1	0	0	0	0	0	0	0	0	0
ASV263	0	0	1	0	0	0	0	0	0	0
ASV33	1	1	1	1	1	1	1	1	1	1
ASV218	0	0	0	1	0	0	1	0	0	0
ASV7	1	1	1	1	1	1	1	1	1	1
ASV411	0	0	0	1	0	0	0	0	0	0
ASV495	0	0	0	0	0	0	1	0	0	0
ASV161	0	0	0	0	0	0	1	0	0	1
ASV309	0	0	0	0	0	1	0	0	0	0
ASV299	0	0	1	0	1	0	0	0	0	0
ASV481	0	0	1	0	0	0	0	0	0	0
ASV141	1	1	1	0	0	0	1	0	0	1
ASV712	0	0	0	0	0	0	0	1	0	0
ASV170	0	0	1	0	1	0	1	0	0	0
ASV580	0	0	1	0	0	0	0	0	0	0
ASV461	1	1	0	1	1	0	0	0	0	0
ASV673	0	0	0	0	1	0	0	0	0	0
ASV249	0	0	0	0	0	0	0	0	1	0
ASV549	0	0	0	0	0	0	1	0	0	0
ASV206	1	0	0	0	0	0	0	0	1	0
ASV217	0	0	0	0	0	1	0	0	0	0
ASV600	0	0	1	0	0	0	0	0	0	0
ASV687	0	0	0	0	0	0	0	0	0	1
ASV519	0	0	0	1	0	0	0	0	0	0
ASV297	0	0	0	0	0	0	0	0	1	0
ASV203	0	1	1	0	0	1	1	0	0	0
ASV152	0	1	0	1	1	1	1	0	0	0
ASV410	0	0	0	0	0	0	0	0	1	0
ASV260	1	0	0	0	1	0	0	0	0	1
ASV87	1	1	1	0	1	1	1	1	1	1
ASV180	0	0	0	0	0	0	1	0	0	1
ASV604	1	0	0	0	0	0	0	0	0	0
ASV618	1	0	0	0	0	0	0	0	0	0
ASV186	0	0	0	0	0	0	1	0	0	0
ASV42	0	0	0	0	1	0	1	0	1	1
ASV393	1	0	0	0	0	0	0	0	0	0
ASV270	1	0	0	0	0	0	0	0	0	1
ASV6	1	1	1	1	1	1	1	1	1	1
ASV513	0	0	1	0	0	0	0	0	0	0
ASV616	1	0	0	0	0	0	0	0	0	0
ASV241	0	0	0	1	0	0	0	0	0	0
ASV454	0	0	1	0	0	0	0	0	0	0
ASV630	0	0	0	0	0	0	0	0	1	0
ASV575	1	0	0	0	0	0	0	0	0	0
ASV489	0	1	0	0	0	0	0	0	0	0
ASV69	1	1	1	1	1	1	1	1	1	1
ASV295	0	0	0	0	0	1	0	1	0	0
ASV497	0	0	0	0	0	1	0	0	0	0
ASV188	0	0	1	1	1	0	0	1	0	1
ASV352	0	0	0	0	0	1	0	0	0	0
ASV443	0	0	0	0	1	0	0	0	0	0
ASV40	1	1	1	1	1	1	1	1	1	1
ASV632	0	0	1	0	0	0	0	0	0	0
ASV72	0	1	1	1	1	1	1	1	1	1
ASV35	1	1	1	1	1	1	1	1	1	1
ASV338	0	0	1	0	0	0	0	0	0	0
ASV1	1	1	1	1	1	1	1	1	1	1
ASV430	0	1	0	0	0	0	0	0	0	1
ASV223	0	0	1	0	1	0	0	0	1	1
ASV286	1	0	1	1	1	0	1	1	1	1
ASV435	0	0	0	0	1	0	1	0	0	0
ASV214	1	0	0	0	0	0	0	0	0	0
ASV394	0	0	1	0	0	0	0	0	0	0
ASV279	0	0	0	1	0	0	0	0	0	0
ASV25	1	1	1	1	1	1	1	1	1	1
ASV612	0	0	0	0	0	0	1	0	0	0
ASV158	0	0	0	0	0	0	0	0	1	0
ASV106	0	0	1	1	1	1	1	1	1	1
ASV45	1	1	1	1	1	1	1	1	1	1
ASV684	0	0	0	0	0	0	1	0	0	0
ASV68	0	0	0	0	0	0	1	0	0	0
ASV301	0	0	0	0	0	0	0	1	0	0
ASV146	1	0	1	1	1	0	1	0	1	1
ASV211	1	1	0	0	1	0	0	0	0	1
ASV248	1	0	0	0	0	0	0	0	0	0
ASV689	0	0	1	0	0	0	0	0	0	0
ASV145	0	0	1	0	0	0	0	0	0	0
ASV470	1	0	1	0	0	0	0	0	0	0
ASV77	0	0	1	1	1	0	1	1	1	0
ASV41	1	1	1	1	1	1	1	1	1	1
ASV278	0	0	0	0	0	0	1	0	0	0
ASV507	0	0	0	0	0	0	1	0	0	0
ASV626	0	0	0	0	0	1	0	0	0	0
ASV467	0	1	0	0	0	0	0	0	0	0
ASV70	1	1	1	1	1	1	1	1	1	1
ASV204	1	1	1	0	0	0	1	1	0	0
ASV464	0	0	0	0	0	0	1	0	0	0
ASV538	0	0	0	0	0	0	1	0	0	0
ASV22	1	1	1	1	1	1	1	1	1	1
ASV625	0	0	0	0	0	1	0	0	0	0
ASV150	0	0	1	0	0	0	1	0	1	0
ASV440	0	1	0	0	0	0	0	1	0	0
ASV592	0	0	0	0	0	0	0	0	0	1
ASV136	0	0	0	0	0	0	0	1	1	1
ASV546	0	0	0	0	0	0	1	0	0	0
ASV395	0	0	0	0	0	0	0	1	0	0
ASV276	0	0	1	1	0	0	0	0	0	0
ASV404	0	0	0	0	1	0	0	0	0	0
ASV184	0	0	1	1	0	1	0	0	0	0
ASV179	0	1	1	0	1	0	0	0	0	0
ASV473	0	0	0	0	0	0	0	1	0	0
ASV698	0	0	0	0	0	0	0	0	0	1
ASV660	0	1	0	0	0	0	0	0	0	0
ASV383	0	0	1	0	0	0	0	0	0	0
ASV80	0	1	0	1	0	0	1	0	0	1
ASV254	0	0	1	0	0	0	0	0	0	0
ASV583	0	0	1	0	0	0	0	0	0	0
ASV685	0	0	0	0	0	0	0	0	0	1
ASV81	0	0	1	1	1	0	1	0	0	1
ASV197	0	0	1	0	0	0	1	0	1	0
ASV646	0	0	0	0	0	0	0	0	1	0
ASV450	0	0	0	0	0	0	0	0	1	0
ASV71	1	0	1	1	1	0	1	0	1	1
ASV8	1	1	1	1	1	1	1	1	1	1
ASV175	0	0	0	0	1	0	1	0	0	1
ASV344	0	1	0	0	0	0	0	0	0	0
ASV683	1	0	0	0	0	0	0	0	0	0
ASV413	0	0	0	0	0	1	0	0	0	0
ASV139	1	1	1	0	1	0	1	0	1	0
ASV178	0	0	0	0	0	0	1	0	1	0
ASV436	0	0	1	0	0	0	0	0	0	0
ASV595	0	0	0	0	0	0	1	0	0	1
ASV213	0	0	1	0	0	0	1	0	0	0
ASV633	0	0	0	1	0	0	0	0	0	0
ASV540	0	0	1	0	0	0	0	0	1	0
ASV502	0	0	1	0	0	0	0	0	0	0
ASV536	0	0	0	0	0	0	0	0	1	0
ASV696	0	0	0	0	0	0	1	0	0	0
ASV227	1	0	1	0	0	0	0	0	1	0
ASV285	0	0	0	0	1	0	0	0	1	0
ASV544	0	0	1	0	0	0	0	0	0	0
ASV245	0	0	0	0	0	1	0	0	0	0
ASV639	0	0	0	0	0	0	1	0	0	0
ASV257	0	1	0	0	0	0	0	0	0	0
ASV95	0	0	1	0	1	0	0	1	1	0
ASV664	0	0	0	0	0	0	0	0	1	0
ASV157	0	0	1	0	1	0	1	0	0	0
ASV287	0	0	1	0	0	0	0	0	0	0
ASV468	0	0	0	0	0	0	0	0	0	1
ASV166	0	1	1	0	1	0	0	0	1	0
ASV576	0	0	0	0	0	0	1	0	0	0
ASV474	0	1	0	0	0	0	0	0	0	0
ASV192	1	0	0	0	1	0	0	0	0	0
ASV102	0	0	1	1	0	0	0	0	1	1
ASV228	1	0	1	0	0	0	0	0	0	0
ASV333	0	0	0	0	0	0	0	0	1	0
ASV335	1	0	0	0	1	0	0	0	0	0
ASV3	1	1	1	1	1	1	1	1	1	1
ASV390	0	0	1	0	0	0	0	0	0	0
ASV570	0	0	0	0	0	0	0	1	0	0
ASV108	1	1	1	1	1	0	1	1	1	1
ASV376	0	0	0	0	0	0	0	0	0	1
ASV427	0	0	0	0	0	1	0	0	0	0
ASV14	1	1	1	1	1	1	1	1	1	1
ASV528	0	0	1	0	0	0	0	0	0	0
ASV451	0	0	1	0	0	0	0	0	0	0
ASV388	0	1	0	0	0	0	0	0	0	0
ASV235	0	0	1	0	0	0	0	0	0	1
ASV359	1	0	0	0	0	0	0	0	0	0
ASV340	0	0	1	0	1	0	0	0	0	0
ASV518	0	1	0	0	0	0	0	0	0	0
ASV590	0	0	1	0	0	0	0	0	0	0
ASV336	0	0	1	0	0	0	0	0	0	0
ASV572	0	0	0	0	0	1	0	0	0	0
ASV256	0	1	0	0	0	0	0	0	1	0
ASV29	1	1	1	1	1	1	1	1	1	1
ASV19	1	1	1	1	1	1	1	1	1	1
ASV675	0	0	0	0	0	0	0	0	1	0
ASV134	0	0	0	0	0	0	1	0	0	0
ASV39	1	1	1	1	1	1	1	1	1	1
ASV551	0	0	0	1	0	0	1	1	0	0
ASV692	0	0	0	0	0	0	0	0	0	1
ASV510	0	0	0	0	0	0	0	0	1	0
ASV366	0	0	1	0	0	0	0	0	0	0
ASV250	0	1	0	0	0	0	0	0	1	0
ASV111	0	0	1	1	1	0	1	1	1	0
ASV156	0	1	1	0	0	1	0	1	0	1
ASV628	0	0	0	0	0	0	1	0	0	0
ASV76	1	0	1	0	1	0	1	1	1	1
ASV148	1	0	1	1	1	1	0	1	1	1
ASV634	0	0	0	0	1	0	0	0	0	0
ASV308	1	0	0	0	0	0	0	0	1	0
ASV65	1	0	1	0	1	0	1	1	1	1
ASV345	0	0	0	0	0	0	1	0	0	0
ASV176	0	1	1	0	0	0	1	0	0	0
ASV129	1	1	1	1	1	1	0	1	1	0
ASV445	0	0	0	0	0	0	0	0	0	1
ASV246	1	0	0	0	0	0	0	0	0	0
ASV662	0	0	0	0	0	0	0	0	0	1
ASV594	0	0	0	0	1	0	0	0	0	0
ASV535	0	0	0	0	0	0	0	0	1	0
ASV243	0	0	0	0	1	0	1	0	0	0
ASV252	0	0	0	0	0	0	1	0	0	0
ASV449	0	0	1	0	0	0	0	0	0	0
ASV694	0	0	0	0	0	0	1	0	0	0
ASV144	0	0	1	0	1	1	1	0	1	1
ASV114	0	0	1	0	1	0	1	1	1	0
ASV195	1	0	0	0	0	0	0	0	0	0
ASV475	0	0	0	0	0	0	0	0	0	1
ASV44	1	1	1	1	1	1	1	1	1	1
ASV624	0	0	0	0	1	0	0	0	0	0
ASV608	0	0	0	0	0	0	0	0	1	0
ASV316	1	1	1	0	1	0	0	1	0	0
ASV242	0	0	1	0	0	0	0	0	0	0
ASV224	0	0	0	0	1	0	1	0	0	0
ASV283	1	0	0	0	0	0	0	0	0	0
ASV2	1	1	1	1	1	1	1	1	1	1
ASV57	1	1	1	0	1	1	1	1	1	0
ASV56	1	0	1	1	1	0	1	1	1	0
ASV210	0	1	1	0	0	0	0	0	1	0
ASV226	0	0	0	0	0	0	0	0	1	0
ASV520	0	0	1	0	0	0	0	0	0	0
ASV236	0	0	0	0	0	1	1	0	0	0

## Sheet: fun_upset_trgr
AsvId	0_ND	1_ND_Pi	2_NSP	3_NSP_Pi	4_dsRNA	5_dsRNA_Pi
ASV255	0	1	0	1	0	1
ASV54	1	1	1	1	1	1
ASV542	0	0	0	0	1	0
ASV399	0	0	0	1	1	0
ASV99	1	1	0	0	1	0
ASV472	0	1	0	0	0	0
ASV490	0	0	0	1	0	0
ASV293	0	1	1	0	0	0
ASV119	0	0	0	0	1	0
ASV326	1	0	0	0	1	0
ASV601	0	1	0	0	0	0
ASV557	1	0	0	0	0	0
ASV374	0	0	0	0	1	0
ASV82	1	1	1	1	1	1
ASV237	1	1	0	0	1	0
ASV239	1	0	0	0	1	0
ASV392	0	0	0	0	0	1
ASV298	1	0	0	0	0	1
ASV86	1	1	1	1	1	1
ASV615	0	0	0	0	1	1
ASV98	1	1	0	0	0	0
ASV348	0	0	0	0	1	0
ASV11	1	1	1	1	1	1
ASV686	0	1	0	0	0	0
ASV220	1	1	0	0	0	0
ASV337	0	0	1	0	0	0
ASV571	0	0	0	0	0	1
ASV75	0	0	0	0	0	1
ASV654	1	0	0	0	0	0
ASV288	0	0	0	1	0	1
ASV303	1	0	0	0	0	0
ASV587	0	1	0	0	0	0
ASV225	1	0	1	0	0	1
ASV512	1	0	0	0	0	0
ASV234	0	0	0	0	0	1
ASV110	0	0	1	0	1	0
ASV412	0	0	0	0	0	1
ASV406	0	0	0	0	1	0
ASV205	0	0	0	0	0	1
ASV378	1	0	0	0	0	0
ASV484	0	0	0	0	1	0
ASV679	0	0	0	0	1	0
ASV52	1	1	1	1	1	1
ASV117	1	1	1	0	1	0
ASV47	1	1	1	0	1	1
ASV487	1	0	0	0	0	0
ASV314	0	0	0	0	0	1
ASV209	1	1	0	0	1	0
ASV555	0	0	1	0	0	0
ASV409	0	0	0	0	1	0
ASV12	1	1	1	1	1	1
ASV269	0	0	0	0	0	1
ASV527	1	0	0	0	0	0
ASV650	0	1	0	0	0	0
ASV100	1	0	1	0	1	0
ASV201	0	0	0	0	1	0
ASV629	0	0	1	0	0	0
ASV578	0	1	0	0	0	0
ASV627	0	0	1	0	0	0
ASV577	0	0	0	0	1	0
ASV21	1	1	1	1	1	1
ASV439	1	0	0	0	0	0
ASV96	0	0	1	0	0	0
ASV113	1	1	1	1	1	1
ASV362	0	0	0	1	0	0
ASV642	0	0	0	0	0	1
ASV515	0	1	0	0	0	0
ASV34	1	1	1	1	1	1
ASV334	0	1	0	0	0	0
ASV294	1	0	0	0	0	0
ASV671	1	0	0	0	0	0
ASV94	1	1	1	0	1	1
ASV272	0	0	0	0	1	0
ASV485	1	0	0	0	0	1
ASV499	0	0	0	0	1	0
ASV174	0	0	1	0	1	1
ASV30	1	1	1	1	1	1
ASV486	0	0	1	0	0	0
ASV710	0	0	1	0	0	0
ASV553	0	0	0	0	0	1
ASV562	0	1	0	0	0	0
ASV238	0	0	0	0	1	0
ASV424	0	1	0	0	0	0
ASV128	0	0	1	1	1	1
ASV397	1	0	0	0	0	0
ASV91	1	1	1	0	1	1
ASV140	0	0	0	0	0	1
ASV588	0	1	0	1	0	0
ASV471	0	0	0	0	1	0
ASV172	1	0	0	0	1	1
ASV704	0	0	0	0	1	0
ASV247	0	0	1	0	0	0
ASV638	0	1	0	0	0	0
ASV64	1	1	1	1	1	1
ASV105	0	0	0	0	1	0
ASV649	1	0	0	0	0	0
ASV350	0	0	0	0	1	0
ASV573	1	0	0	0	0	0
ASV380	0	0	1	0	1	0
ASV398	0	0	0	0	1	0
ASV262	1	0	0	0	0	0
ASV130	0	0	1	0	1	1
ASV403	1	0	0	0	0	0
ASV305	0	0	1	0	0	0
ASV493	1	0	0	0	0	1
ASV36	1	1	1	1	1	1
ASV441	0	1	0	0	0	0
ASV554	0	0	1	0	0	0
ASV559	1	0	0	1	1	0
ASV49	0	1	1	1	1	1
ASV116	1	1	1	1	1	1
ASV631	0	0	0	0	1	0
ASV281	1	0	0	0	0	0
ASV131	0	1	1	1	0	1
ASV543	0	0	0	0	0	1
ASV364	0	0	1	0	1	0
ASV324	0	1	0	0	0	0
ASV258	0	0	1	0	1	0
ASV548	0	0	1	0	0	0
ASV681	1	0	0	0	0	0
ASV521	1	0	0	0	0	0
ASV200	0	0	0	0	1	1
ASV355	1	0	1	0	1	0
ASV318	0	1	1	0	0	0
ASV581	1	0	0	0	1	0
ASV700	0	0	0	0	0	1
ASV194	1	0	0	0	0	0
ASV289	1	0	0	0	0	1
ASV574	1	0	0	0	0	0
ASV341	0	0	0	0	1	0
ASV606	1	0	0	0	0	0
ASV372	0	1	0	0	0	0
ASV83	0	1	0	0	1	1
ASV498	1	0	0	0	0	0
ASV181	1	1	1	1	0	1
ASV678	0	0	0	0	0	1
ASV264	1	0	1	1	0	0
ASV133	1	1	1	0	1	1
ASV74	1	1	1	1	1	1
ASV124	0	1	1	0	1	1
ASV183	0	1	1	1	0	1
ASV55	1	1	1	1	1	1
ASV429	1	0	0	0	0	0
ASV78	0	1	0	1	0	1
ASV488	0	0	0	0	1	0
ASV545	0	0	1	0	0	0
ASV315	0	1	0	0	1	0
ASV233	1	0	0	0	1	0
ASV405	0	0	0	0	1	0
ASV558	0	0	0	0	1	0
ASV503	0	0	1	0	1	0
ASV382	0	1	0	0	0	0
ASV613	1	0	0	0	0	0
ASV63	1	0	1	0	1	1
ASV317	0	0	0	0	1	0
ASV465	1	0	0	0	0	0
ASV300	0	0	0	0	1	0
ASV173	0	0	1	0	0	0
ASV51	1	1	1	1	1	1
ASV426	0	1	0	0	0	1
ASV661	0	1	0	0	0	0
ASV534	1	0	0	0	0	0
ASV142	1	0	0	0	0	0
ASV635	1	0	0	0	0	0
ASV230	1	0	0	0	1	0
ASV665	0	0	0	0	1	0
ASV599	0	0	0	0	1	0
ASV408	0	0	1	0	0	0
ASV569	1	0	0	0	0	0
ASV89	1	0	0	0	0	0
ASV127	0	0	1	0	0	1
ASV53	1	1	0	0	0	1
ASV541	0	0	1	0	0	0
ASV532	0	0	1	0	0	0
ASV273	0	0	0	0	1	0
ASV434	0	0	1	0	0	0
ASV391	0	0	0	0	1	0
ASV356	0	1	0	0	0	0
ASV196	0	0	0	0	1	0
ASV271	1	1	1	0	1	0
ASV159	1	0	1	0	1	1
ASV644	0	0	1	0	0	0
ASV620	1	0	0	0	0	0
ASV491	0	0	0	0	0	1
ASV561	0	0	0	0	1	0
ASV457	0	0	0	0	1	0
ASV48	1	0	0	0	1	0
ASV198	1	1	1	0	1	1
ASV296	1	0	0	0	0	0
ASV92	0	1	0	0	0	0
ASV219	1	0	0	0	1	0
ASV417	0	0	0	1	0	0
ASV431	1	0	0	0	1	0
ASV62	1	0	1	0	1	1
ASV385	1	0	0	0	0	0
ASV73	1	1	1	0	1	1
ASV160	0	0	0	0	1	0
ASV162	0	0	1	0	1	1
ASV363	1	0	0	0	0	0
ASV58	1	1	1	1	1	1
ASV244	0	1	0	0	0	0
ASV319	0	0	0	0	0	1
ASV126	0	1	0	1	0	1
ASV483	1	0	0	0	0	0
ASV523	1	0	0	0	0	0
ASV433	1	0	0	0	0	0
ASV582	1	0	0	0	0	0
ASV199	0	0	0	0	1	0
ASV153	1	1	0	0	0	0
ASV522	0	0	1	1	0	1
ASV312	1	1	1	0	1	1
ASV674	0	0	0	0	1	0
ASV586	1	0	0	0	0	0
ASV310	0	0	1	0	1	0
ASV500	0	0	0	0	1	0
ASV4	1	1	1	1	1	1
ASV584	0	0	0	0	1	0
ASV17	1	1	1	1	1	1
ASV275	1	0	1	0	1	0
ASV290	0	0	1	0	0	0
ASV670	1	0	0	0	0	0
ASV88	1	0	0	0	1	0
ASV24	1	1	1	1	1	1
ASV415	1	0	0	0	1	0
ASV67	1	0	1	1	1	0
ASV636	1	0	0	0	0	0
ASV32	1	1	1	1	1	1
ASV478	1	0	1	0	0	0
ASV524	0	0	0	0	0	1
ASV641	1	0	0	0	0	0
ASV422	1	0	0	0	0	0
ASV375	0	0	0	0	1	0
ASV280	1	0	0	0	0	0
ASV85	1	1	1	1	1	1
ASV416	0	0	0	0	0	1
ASV177	0	0	0	0	1	0
ASV61	1	1	1	1	1	1
ASV268	0	1	0	0	0	0
ASV597	0	0	1	0	0	0
ASV407	0	0	0	1	0	0
ASV330	1	0	0	0	1	0
ASV384	1	0	0	0	0	0
ASV462	0	0	1	0	1	0
ASV564	0	0	0	0	1	0
ASV437	0	0	0	0	1	0
ASV125	1	0	1	0	1	0
ASV282	1	0	0	0	0	0
ASV525	0	0	0	0	0	1
ASV591	0	0	0	0	0	1
ASV109	1	1	1	0	1	1
ASV274	1	0	1	0	0	0
ASV37	1	1	1	1	1	1
ASV59	1	1	1	1	1	1
ASV169	1	1	0	0	1	0
ASV428	1	1	0	0	1	1
ASV216	0	0	0	0	1	0
ASV190	1	0	0	0	0	1
ASV351	1	0	0	0	0	0
ASV104	1	1	1	1	1	1
ASV387	0	1	0	0	0	0
ASV353	0	0	0	0	1	1
ASV623	0	0	1	0	0	0
ASV565	0	0	1	0	0	0
ASV396	0	1	0	0	0	1
ASV164	1	1	1	1	0	1
ASV346	1	0	0	0	0	1
ASV31	1	1	1	1	1	1
ASV167	1	1	1	1	1	1
ASV509	0	0	1	0	0	0
ASV50	1	0	0	0	1	0
ASV46	1	1	1	1	1	1
ASV666	1	0	0	0	0	0
ASV101	1	1	1	1	1	1
ASV460	1	0	0	0	0	1
ASV531	0	0	0	0	0	1
ASV505	0	0	1	0	0	0
ASV463	0	0	0	0	1	0
ASV453	1	0	0	0	0	0
ASV38	1	1	1	1	1	1
ASV563	0	1	0	0	0	0
ASV292	1	0	0	0	0	0
ASV193	1	0	1	0	1	0
ASV23	1	0	1	1	1	1
ASV143	1	1	1	1	1	1
ASV419	0	0	1	0	0	0
ASV494	1	0	0	0	0	0
ASV377	0	1	0	0	0	0
ASV651	0	0	0	0	1	0
ASV321	0	0	1	0	0	0
ASV154	1	1	1	0	1	0
ASV20	1	1	1	1	1	1
ASV567	0	0	1	0	0	0
ASV202	1	0	0	0	1	0
ASV343	0	0	0	0	0	1
ASV361	0	0	1	0	0	0
ASV354	0	0	0	0	0	1
ASV400	0	1	0	0	0	0
ASV653	0	0	1	0	0	0
ASV655	0	0	0	0	0	1
ASV10	1	1	1	1	1	1
ASV420	0	0	0	0	1	0
ASV342	0	0	0	0	1	0
ASV132	1	1	1	1	1	1
ASV357	1	0	0	1	0	0
ASV652	1	0	0	0	0	0
ASV550	1	0	0	0	0	0
ASV605	1	0	0	0	0	0
ASV207	0	1	0	1	0	1
ASV711	0	0	0	0	1	0
ASV322	1	0	0	0	0	0
ASV442	0	0	0	1	0	0
ASV593	0	0	1	0	0	0
ASV480	0	0	0	0	1	0
ASV367	1	0	0	0	0	0
ASV118	1	0	1	1	1	1
ASV425	1	0	0	0	0	0
ASV368	0	0	0	0	1	0
ASV265	0	0	1	0	0	0
ASV277	0	1	0	0	1	0
ASV640	0	0	1	0	0	0
ASV27	1	1	1	1	1	1
ASV5	1	1	1	1	1	1
ASV418	1	0	0	0	0	0
ASV529	1	0	0	0	0	0
ASV84	1	0	1	0	1	1
ASV517	1	0	0	0	0	0
ASV667	0	0	0	0	1	0
ASV327	1	0	0	0	0	0
ASV325	0	0	0	0	0	1
ASV137	0	0	0	0	0	1
ASV328	0	0	0	0	1	0
ASV26	1	1	1	1	1	1
ASV448	1	0	0	0	0	0
ASV539	1	0	0	0	0	0
ASV112	1	1	1	0	0	0
ASV668	0	1	0	0	0	0
ASV360	0	1	0	0	0	0
ASV171	1	0	0	0	1	0
ASV607	1	0	0	0	0	0
ASV609	1	0	0	0	0	0
ASV121	1	0	1	0	1	1
ASV688	1	0	0	0	0	0
ASV16	1	1	1	1	1	1
ASV477	1	0	0	0	0	0
ASV208	1	0	0	0	1	0
ASV672	0	0	0	0	0	1
ASV476	1	0	0	0	1	1
ASV253	1	0	0	0	1	0
ASV458	0	0	0	0	1	0
ASV329	1	1	0	0	1	0
ASV533	1	0	0	0	0	0
ASV90	0	0	0	0	0	1
ASV682	1	0	0	0	0	0
ASV365	1	0	0	0	1	0
ASV603	1	0	0	0	0	0
ASV284	0	0	0	0	0	1
ASV267	0	1	0	0	0	0
ASV459	0	0	0	0	0	1
ASV619	0	0	0	0	1	0
ASV680	1	0	0	0	0	0
ASV251	0	1	0	0	1	0
ASV93	1	1	1	1	1	1
ASV155	1	0	0	0	0	0
ASV447	1	0	1	0	1	0
ASV347	0	0	1	0	0	0
ASV9	1	1	1	1	1	1
ASV566	1	0	0	0	0	0
ASV501	1	0	0	0	0	0
ASV611	1	0	0	0	0	0
ASV402	1	0	0	0	0	0
ASV389	1	0	0	0	0	0
ASV302	0	1	1	0	0	1
ASV556	1	0	0	0	0	0
ASV386	0	0	0	0	1	0
ASV647	0	1	0	0	0	0
ASV358	0	1	0	0	0	0
ASV266	1	0	0	0	1	0
ASV232	1	0	0	0	1	0
ASV163	1	0	1	0	1	0
ASV332	1	0	0	0	0	0
ASV656	0	0	0	0	0	1
ASV663	0	0	0	0	0	1
ASV414	0	0	0	1	0	0
ASV115	1	0	1	0	1	0
ASV568	0	1	0	0	0	0
ASV622	1	0	0	0	0	0
ASV307	0	0	0	0	1	0
ASV511	1	0	0	0	0	0
ASV221	0	0	0	1	0	1
ASV187	0	0	0	1	0	0
ASV585	0	0	0	0	1	0
ASV506	0	0	1	0	0	0
ASV168	1	1	0	0	1	0
ASV479	0	0	0	0	1	0
ASV547	1	0	0	0	0	0
ASV370	1	0	0	0	0	0
ASV97	1	1	1	1	1	1
ASV222	0	0	0	0	1	0
ASV514	0	1	0	0	0	0
ASV516	1	0	0	0	0	0
ASV456	0	1	1	0	0	0
ASV526	0	0	0	0	0	1
ASV469	0	0	0	0	0	1
ASV165	1	1	1	0	1	1
ASV66	1	1	1	1	1	1
ASV643	1	0	0	0	0	0
ASV421	0	1	0	0	0	0
ASV444	1	0	0	0	0	0
ASV379	0	0	0	0	1	0
ASV320	1	0	0	0	1	0
ASV423	0	0	0	0	1	0
ASV313	0	0	0	0	1	1
ASV189	0	0	1	0	1	1
ASV28	1	1	1	1	1	1
ASV151	1	0	1	0	1	1
ASV617	0	0	0	0	1	0
ASV602	0	0	1	0	0	0
ASV149	0	0	0	0	1	0
ASV229	0	0	0	0	0	1
ASV560	0	0	0	0	1	0
ASV147	1	0	1	0	1	1
ASV138	0	1	0	0	1	0
ASV339	1	0	0	0	0	0
ASV648	0	0	0	0	0	1
ASV579	0	0	0	1	0	0
ASV240	1	0	0	0	0	0
ASV432	0	0	1	0	1	0
ASV466	0	0	0	0	1	0
ASV610	1	0	0	0	0	0
ASV537	0	1	0	0	0	0
ASV182	0	0	0	0	1	0
ASV381	1	0	0	1	0	0
ASV18	1	1	1	1	1	1
ASV323	0	0	1	0	1	0
ASV621	0	0	0	0	0	1
ASV259	0	0	0	0	0	1
ASV79	0	1	0	0	0	0
ASV446	1	0	0	0	0	0
ASV103	1	0	1	0	1	1
ASV13	1	1	1	1	1	1
ASV637	0	0	1	0	0	0
ASV659	1	0	0	0	0	0
ASV212	1	0	1	1	1	1
ASV261	1	0	0	0	1	0
ASV291	0	0	0	0	0	1
ASV452	1	0	0	0	0	0
ASV508	1	0	0	0	0	0
ASV60	1	1	0	0	1	1
ASV231	0	0	1	0	1	0
ASV120	1	0	0	0	1	0
ASV645	0	0	0	0	1	0
ASV123	1	0	0	0	1	0
ASV369	0	0	1	0	1	0
ASV311	0	0	0	0	1	0
ASV492	1	0	0	0	0	0
ASV122	1	0	1	0	1	0
ASV349	0	0	0	0	1	0
ASV371	0	0	0	0	1	0
ASV504	0	1	0	0	0	0
ASV373	0	0	0	0	1	0
ASV331	0	0	0	0	0	1
ASV669	1	0	0	0	0	0
ASV43	1	1	1	1	1	1
ASV482	0	0	0	0	1	0
ASV107	0	0	0	0	1	0
ASV185	1	0	0	1	1	1
ASV304	1	0	1	0	0	0
ASV496	1	0	0	0	0	0
ASV401	1	0	0	0	0	0
ASV657	0	0	0	0	1	0
ASV598	1	0	0	0	0	0
ASV695	0	0	0	0	1	0
ASV438	0	0	1	0	0	0
ASV191	1	0	0	0	0	0
ASV552	1	1	0	1	1	0
ASV15	1	1	1	1	1	1
ASV135	1	0	0	0	1	1
ASV589	1	0	0	0	0	0
ASV530	0	1	0	0	0	0
ASV596	0	1	0	0	0	0
ASV306	0	1	1	0	0	0
ASV676	0	1	0	0	0	0
ASV215	0	0	0	0	1	0
ASV455	1	0	0	0	0	0
ASV263	1	0	0	0	0	0
ASV33	1	1	1	1	1	1
ASV218	0	1	0	0	1	0
ASV7	1	1	1	1	1	1
ASV411	0	1	0	0	0	0
ASV495	0	0	0	0	1	0
ASV161	0	0	0	0	1	1
ASV309	0	0	0	1	0	0
ASV299	1	0	1	0	0	0
ASV481	1	0	0	0	0	0
ASV141	1	1	0	0	1	1
ASV712	0	0	0	0	0	1
ASV170	1	0	1	0	1	0
ASV580	1	0	0	0	0	0
ASV461	1	1	1	0	0	0
ASV673	0	0	1	0	0	0
ASV249	0	0	0	0	1	0
ASV549	0	0	0	0	1	0
ASV206	1	0	0	0	1	0
ASV217	0	0	0	1	0	0
ASV600	1	0	0	0	0	0
ASV687	0	0	0	0	0	1
ASV519	0	1	0	0	0	0
ASV297	0	0	0	0	1	0
ASV203	1	1	0	1	1	0
ASV152	0	1	1	1	1	0
ASV410	0	0	0	0	1	0
ASV260	1	0	1	0	0	1
ASV87	1	1	1	1	1	1
ASV180	0	0	0	0	1	1
ASV604	1	0	0	0	0	0
ASV618	1	0	0	0	0	0
ASV186	0	0	0	0	1	0
ASV42	0	0	1	0	1	1
ASV393	1	0	0	0	0	0
ASV270	1	0	0	0	0	1
ASV6	1	1	1	1	1	1
ASV513	1	0	0	0	0	0
ASV616	1	0	0	0	0	0
ASV241	0	1	0	0	0	0
ASV454	1	0	0	0	0	0
ASV630	0	0	0	0	1	0
ASV575	1	0	0	0	0	0
ASV489	0	1	0	0	0	0
ASV69	1	1	1	1	1	1
ASV295	0	0	0	1	0	1
ASV497	0	0	0	1	0	0
ASV188	1	1	1	0	0	1
ASV352	0	0	0	1	0	0
ASV443	0	0	1	0	0	0
ASV40	1	1	1	1	1	1
ASV632	1	0	0	0	0	0
ASV72	1	1	1	1	1	1
ASV35	1	1	1	1	1	1
ASV338	1	0	0	0	0	0
ASV1	1	1	1	1	1	1
ASV430	0	1	0	0	0	1
ASV223	1	0	1	0	1	1
ASV286	1	1	1	0	1	1
ASV435	0	0	1	0	1	0
ASV214	1	0	0	0	0	0
ASV394	1	0	0	0	0	0
ASV279	0	1	0	0	0	0
ASV25	1	1	1	1	1	1
ASV612	0	0	0	0	1	0
ASV158	0	0	0	0	1	0
ASV106	1	1	1	1	1	1
ASV45	1	1	1	1	1	1
ASV684	0	0	0	0	1	0
ASV68	0	0	0	0	1	0
ASV301	0	0	0	0	0	1
ASV146	1	1	1	0	1	1
ASV211	1	1	1	0	0	1
ASV248	1	0	0	0	0	0
ASV689	1	0	0	0	0	0
ASV145	1	0	0	0	0	0
ASV470	1	0	0	0	0	0
ASV77	1	1	1	0	1	1
ASV41	1	1	1	1	1	1
ASV278	0	0	0	0	1	0
ASV507	0	0	0	0	1	0
ASV626	0	0	0	1	0	0
ASV467	0	1	0	0	0	0
ASV70	1	1	1	1	1	1
ASV204	1	1	0	0	1	1
ASV464	0	0	0	0	1	0
ASV538	0	0	0	0	1	0
ASV22	1	1	1	1	1	1
ASV625	0	0	0	1	0	0
ASV150	1	0	0	0	1	0
ASV440	0	1	0	0	0	1
ASV592	0	0	0	0	0	1
ASV136	0	0	0	0	1	1
ASV546	0	0	0	0	1	0
ASV395	0	0	0	0	0	1
ASV276	1	1	0	0	0	0
ASV404	0	0	1	0	0	0
ASV184	1	1	0	1	0	0
ASV179	1	1	1	0	0	0
ASV473	0	0	0	0	0	1
ASV698	0	0	0	0	0	1
ASV660	0	1	0	0	0	0
ASV383	1	0	0	0	0	0
ASV80	0	1	0	0	1	1
ASV254	1	0	0	0	0	0
ASV583	1	0	0	0	0	0
ASV685	0	0	0	0	0	1
ASV81	1	1	1	0	1	1
ASV197	1	0	0	0	1	0
ASV646	0	0	0	0	1	0
ASV450	0	0	0	0	1	0
ASV71	1	1	1	0	1	1
ASV8	1	1	1	1	1	1
ASV175	0	0	1	0	1	1
ASV344	0	1	0	0	0	0
ASV683	1	0	0	0	0	0
ASV413	0	0	0	1	0	0
ASV139	1	1	1	0	1	0
ASV178	0	0	0	0	1	0
ASV436	1	0	0	0	0	0
ASV595	0	0	0	0	1	1
ASV213	1	0	0	0	1	0
ASV633	0	1	0	0	0	0
ASV540	1	0	0	0	1	0
ASV502	1	0	0	0	0	0
ASV536	0	0	0	0	1	0
ASV696	0	0	0	0	1	0
ASV227	1	0	0	0	1	0
ASV285	0	0	1	0	1	0
ASV544	1	0	0	0	0	0
ASV245	0	0	0	1	0	0
ASV639	0	0	0	0	1	0
ASV257	0	1	0	0	0	0
ASV95	1	0	1	0	1	1
ASV664	0	0	0	0	1	0
ASV157	1	0	1	0	1	0
ASV287	1	0	0	0	0	0
ASV468	0	0	0	0	0	1
ASV166	1	1	1	0	1	0
ASV576	0	0	0	0	1	0
ASV474	0	1	0	0	0	0
ASV192	1	0	1	0	0	0
ASV102	1	1	0	0	1	1
ASV228	1	0	0	0	0	0
ASV333	0	0	0	0	1	0
ASV335	1	0	1	0	0	0
ASV3	1	1	1	1	1	1
ASV390	1	0	0	0	0	0
ASV570	0	0	0	0	0	1
ASV108	1	1	1	0	1	1
ASV376	0	0	0	0	0	1
ASV427	0	0	0	1	0	0
ASV14	1	1	1	1	1	1
ASV528	1	0	0	0	0	0
ASV451	1	0	0	0	0	0
ASV388	0	1	0	0	0	0
ASV235	1	0	0	0	0	1
ASV359	1	0	0	0	0	0
ASV340	1	0	1	0	0	0
ASV518	0	1	0	0	0	0
ASV590	1	0	0	0	0	0
ASV336	1	0	0	0	0	0
ASV572	0	0	0	1	0	0
ASV256	0	1	0	0	1	0
ASV29	1	1	1	1	1	1
ASV19	1	1	1	1	1	1
ASV675	0	0	0	0	1	0
ASV134	0	0	0	0	1	0
ASV39	1	1	1	1	1	1
ASV551	0	1	0	0	1	1
ASV692	0	0	0	0	0	1
ASV510	0	0	0	0	1	0
ASV366	1	0	0	0	0	0
ASV250	0	1	0	0	1	0
ASV111	1	1	1	0	1	1
ASV156	1	1	0	1	0	1
ASV628	0	0	0	0	1	0
ASV76	1	0	1	0	1	1
ASV148	1	1	1	1	1	1
ASV634	0	0	1	0	0	0
ASV308	1	0	0	0	1	0
ASV65	1	0	1	0	1	1
ASV345	0	0	0	0	1	0
ASV176	1	1	0	0	1	0
ASV129	1	1	1	1	1	1
ASV445	0	0	0	0	0	1
ASV246	1	0	0	0	0	0
ASV662	0	0	0	0	0	1
ASV594	0	0	1	0	0	0
ASV535	0	0	0	0	1	0
ASV243	0	0	1	0	1	0
ASV252	0	0	0	0	1	0
ASV449	1	0	0	0	0	0
ASV694	0	0	0	0	1	0
ASV144	1	0	1	1	1	1
ASV114	1	0	1	0	1	1
ASV195	1	0	0	0	0	0
ASV475	0	0	0	0	0	1
ASV44	1	1	1	1	1	1
ASV624	0	0	1	0	0	0
ASV608	0	0	0	0	1	0
ASV316	1	1	1	0	0	1
ASV242	1	0	0	0	0	0
ASV224	0	0	1	0	1	0
ASV283	1	0	0	0	0	0
ASV2	1	1	1	1	1	1
ASV57	1	1	1	1	1	1
ASV56	1	1	1	0	1	1
ASV210	1	1	0	0	1	0
ASV226	0	0	0	0	1	0
ASV520	1	0	0	0	0	0
ASV236	0	0	0	1	1	0
